# Supplementary material for: Late‐life exercise mitigates skeletal muscle epigenetic aging
Source: Aging Cell. 2021 Dec 21;21(1):e13527. doi: 10.1111/acel.13527 (PMC8761012; doi:10.1111/acel.13527)
Supplement: Supplementary file 4 — Table S1 [file ACEL-21-e13527-s004.xlsx]

## Sheet: Promot AgedSed v Young FDR<0.05
Table S1. CpGs significantly different (FDR-corrected p-values <0.05) in the promoters of aged sedentary (AgedSed) compared to young sedentary (YoungSed) mice; the methylation of aged PoWeR-trained (AgedEx) mice promoter CpGs are included for reference. Results are split into hypomethylated (A) or hypermethylated (B) promoter CpGs in the AgedSed mice compared to the YoungSed mice, and describe th…
A. Hypomethylated CpGs in the promoters of aged sedentary mice relative to young mice
number	chr	pos	stat	pvals	fdrs	refseq	promoter	Present/order in Fig 1C	YoungSed1	YoungSed2	YoungSed3	YoungSed4	YoungSed5	YoungSed Average	AgedSed1	AgedSed2	AgedSed3	AgedSed4	AgedSed5	AgedSed Average	AgedSed minus YoungSed	AgedEx1	AgedEx2	AgedEx3	AgedEx4	AgedEx5
20891	CM000994.3	75352376	4.37562	1.21088e-05	0.00420148	NC_000067.7	Gm15179	1	26.4706	15.7895	29.4118	15	12	19.7344	3.57143	7.14286	4.87805	2.94118	0	3.7067	-16.0277	6.66667	3.57143	9.52381	15.3846	11.1111
46172	CM000994.3	170893757	3.8785	0.000105104	0.0274764	NC_000067.7	n-TGgcc12	1	35.2941	43.3333	28	21.0526	27.2727	30.9906	13.6364	5.55556	13.0435	8.33333	6.25	9.36375	-21.6268	17.2414	26.6667	16	18.5185	19.0476
73323	CM000995.3	32631535	3.81721	0.000134967	0.0338116	NC_000068.8	6330409D20Rik	1	12	7.40741	9.52381	15.3846	18.1818	12.4995	0	8.69565	0	0	0	1.73913	-10.7604	7.40741	4.54545	3.33333	17.2414	0
83936	CM000995.3	71485653	4.1354	3.54334e-05	0.0106504	NC_000068.8	Gm36909	1	73.6842	95.2381	73.3333	95.4545	89.4737	85.4368	62.5	54.5455	66.6667	57.8947	58.3333	59.988	-25.4487	66.6667	73.3333	80	63.1579	75
173520	CM000996.3	137773606	3.90258	9.51746e-05	0.0251834	NC_000069.7	Gm5105		57.6923	47.3684	57.1429	42.8571	41.6667	49.3455	18.75	33.3333	22.2222	25	9.09091	21.6793	-27.6662	23.0769	29.4118	25	30.4348	5.55556
580361	CM001004.3	4046106	4.81455	1.47531e-06	0.000694012	NC_000077.7	Mtfp1		15.7895	17.3913	21.0526	8.69565	25	17.5858	0	0	0	0	0	0	-17.5858	0	6.66667	5.88235	0	0
654412	CM001005.3	3285119	6.2331	4.57286e-10	7.08431e-07	NC_000078.7	Rab10os		54.5455	60	47.619	35.7143	66.6667	52.9091	16	15	16.6667	10.7143	6.25	12.9262	-39.9829	20.6897	10.5263	23.0769	8.33333	5.55556
654413	CM001005.3	3285150	6.25113	4.07506e-10	6.40367e-07	NC_000078.7	Rab10os		54.5455	37.5	33.3333	57.1429	70	50.5043	7.40741	5	8.33333	10.7143	25	11.291	-39.2133	17.2414	5.26316	7.14286	5.88235	16.6667
654414	CM001005.3	3285151	4.46713	7.92767e-06	0.00291565	NC_000078.7	Rab10os		16.6667	50	20	50	40	35.3333	0	13.6364	11.1111	9.52381	7.14286	8.28283	-27.0505	0	0	7.69231	0	0
654415	CM001005.3	3285158	7.57397	3.61979e-14	2.24927e-10	NC_000078.7	Rab10os		45.4545	31.25	33.3333	50	55	43.0076	3.7037	0	8.33333	3.57143	0	3.12169	-39.8859	10.3448	0	0	0	5.55556
654416	CM001005.3	3285159	4.78324	1.72494e-06	0.00078923	NC_000078.7	Rab10os		5.55556	42.3077	30	42.8571	33.3333	30.8107	0	9.09091	0	4.7619	0	2.77056	-28.0402	7.40741	0	11.5385	3.33333	0
654417	CM001005.3	3285164	5.63471	1.75352e-08	1.55513e-05	NC_000078.7	Rab10os		45.4545	25	19.0476	42.8571	50	36.4719	3.84615	5	12.5	0	0	4.26923	-32.2026	6.89655	0	0	0	5.55556
654418	CM001005.3	3285165	6.5182	7.11572e-11	1.52023e-07	NC_000078.7	Rab10os		16.6667	34.6154	20	32.1429	26.6667	26.0183	0	9.09091	0	0	0	1.81818	-24.2001	0	4.16667	7.69231	0	0
654419	CM001005.3	3285179	4.17824	2.93778e-05	0.00904185	NC_000078.7	Rab10os		11.1111	30.7692	20	28.5714	6.66667	19.4237	0	5.26316	4	4.7619	3.7037	3.54575	-15.8779	0	0	8	0	0
654420	CM001005.3	3285200	5.23244	1.6729e-07	0.000108398	NC_000078.7	Rab10os		29.4118	10.7143	23.0769	12	27.7778	20.5962	0	9.52381	0	0	3.44828	2.59442	-18.0017	0	2.32558	3.125	0	0
654421	CM001005.3	3285214	4.87485	1.08891e-06	0.000534457	NC_000078.7	Rab10os		27.7778	18.75	11.5385	8	30	19.2132	0	9.09091	0	0	3.44828	2.50784	-16.7054	3.0303	2.27273	0	4.16667	0
654422	CM001005.3	3285215	4.37631	1.20705e-05	0.00419123	NC_000078.7	Rab10os		10.5263	16.6667	28.5714	16	45	23.3529	3.33333	5.12821	3.57143	3.33333	2.38095	3.54945	-19.8034	9.67742	4.54545	0	0	0
654423	CM001005.3	3285224	5.67354	1.39874e-08	1.28359e-05	NC_000078.7	Rab10os		33.3333	15.625	15.3846	12	25	20.2686	0	0	0	0	6.89655	1.37931	-18.8893	0	0	0	0	5.26316
654424	CM001005.3	3285225	5.25196	1.50492e-07	9.86044e-05	NC_000078.7	Rab10os		10.5263	11.1111	23.8095	12	35	18.4894	3.33333	2.5641	0	0	0	1.17949	-17.3099	3.22581	4.54545	0	0	0
654425	CM001005.3	3285229	5.15499	2.53645e-07	0.000153399	NC_000078.7	Rab10os		27.7778	15.625	15.3846	12	25	19.1575	0	4.54545	0	0	6.89655	2.2884	-16.8691	0	0	0	0	0
654426	CM001005.3	3285230	4.17562	2.97181e-05	0.00913049	NC_000078.7	Rab10os		10.5263	11.1111	23.8095	12	35	18.4894	3.33333	5.12821	0	0	2.38095	2.1685	-16.3209	9.67742	4.54545	0	0	0
654427	CM001005.3	3285250	3.94378	8.0208e-05	0.0217312	NC_000078.7	Rab10os		11.1111	11.7647	33.3333	8	31.5789	19.1576	3.33333	8.33333	0	0	2.38095	2.80952	-16.3481	3.22581	9.09091	13.0435	11.1111	8
654428	CM001005.3	3285500	3.81855	0.000134241	0.0336934	NC_000078.7	Rab10os		21.4286	20.8333	5.88235	31.25	30	21.8789	4	8.33333	3.33333	3.7037	3.84615	4.6433	-17.2355	4.54545	0	0	0	5
654429	CM001005.3	3285507	4.24354	2.20018e-05	0.00705243	NC_000078.7	Rab10os		31.25	16	5.88235	25	22.7273	20.1719	0	0	6.66667	0	4	2.13333	-18.0386	4.54545	0	0	0	10
654430	CM001005.3	3285508	4.07369	4.62737e-05	0.0134577	NC_000078.7	Rab10os		8.82353	29.5455	6.06061	12	24	16.0859	0	7.14286	2.12766	2.5	0	2.3541	-13.7318	2.38095	0	2.77778	0	0
654431	CM001005.3	3285520	5.14074	2.73663e-07	0.000163942	NC_000078.7	Rab10os		33.3333	16	6.25	31.25	22.7273	21.9121	0	0	6.66667	0	0	1.33333	-20.5788	4.54545	0	0	0	5
654432	CM001005.3	3285521	4.67515	2.9374e-06	0.00124838	NC_000078.7	Rab10os		11.7647	25	9.09091	12	24	16.3711	0	10.7143	2.12766	2.5	0	3.06839	-13.3027	2.38095	0	0	0	0
654433	CM001005.3	3285535	4.55042	5.35391e-06	0.00208437	NC_000078.7	Rab10os		26.6667	12	6.25	31.25	22.7273	19.7788	0	0	3.33333	3.7037	0	1.40741	-18.3714	4.54545	0	0	0	5
654435	CM001005.3	3285556	5.38518	7.23735e-08	5.22449e-05	NC_000078.7	Rab10os		29.4118	12	11.7647	31.25	22.7273	21.4307	0	0	3.33333	0	0	0.666667	-20.7641	4.54545	0	0	0	5
654436	CM001005.3	3285557	3.90403	9.46031e-05	0.0250601	NC_000078.7	Rab10os		5.88235	25	6.06061	12	24	14.5886	2.32558	7.40741	2.12766	0	0	2.37213	-12.2165	2.38095	0	0	0	0
654437	CM001005.3	3285559	4.02085	5.79879e-05	0.0163348	NC_000078.7	Rab10os		35.2941	16	5.88235	18.75	22.7273	19.7307	8	0	3.33333	0	4	3.06667	-16.6641	4.54545	0	0	0	5
654438	CM001005.3	3285560	4.37545	1.21184e-05	0.00420326	NC_000078.7	Rab10os		11.7647	23.2558	6.06061	12	24	15.4162	2.32558	7.14286	2.12766	0	0	2.31922	-13.097	4.7619	0	0	0	0
654440	CM001005.3	3285579	3.7104	0.000206936	0.0487818	NC_000078.7	Rab10os		5.26316	3.7037	5.26316	17.3913	41.9355	14.7114	0	0	0	0	0	0	-14.7114	3.44828	3.7037	0	0	4.54545
654443	CM001005.3	3285593	5.37198	7.78755e-08	5.57091e-05	NC_000078.7	Rab10os		5.26316	7.40741	15.7895	17.3913	29.0323	14.9767	0	0	0	0	0	0	-14.9767	3.44828	0	0	0	4.54545
654445	CM001005.3	3285608	3.97787	6.95348e-05	0.019134	NC_000078.7	Rab10os		22.2222	11.1111	30	10	0	14.6667	0	0	0	0	0	0	-14.6667	0	0	0	0	7.14286
733807	CM001006.3	119624924	6.03683	1.57173e-09	1.99775e-06	NC_000079.7	3110070M22Rik		78	43.9024	70.3125	78.5714	78.3133	69.8199	30.5085	36.3636	19.2982	33.7838	16.3636	27.2636	-42.5564	46.2687	28.5714	33.8235	41.0714	19.2308
733809	CM001006.3	119624927	6.27621	3.46924e-10	5.59977e-07	NC_000079.7	3110070M22Rik		67.9245	44.4444	71.875	78.5714	78.1609	68.1953	33.3333	31.6667	20.339	30.137	16.3636	26.3679	-41.8273	44.7761	26.7857	29.7297	38.7097	18.8679
733810	CM001006.3	119624928	6.15067	7.71578e-10	1.11482e-06	NC_000079.7	3110070M22Rik		75.8621	53.9474	75.4717	85.0746	72	72.4712	40	33.3333	24.6575	29.7872	49.0909	35.3738	-37.0974	45.7143	26.1364	29.2929	42.029	26.2626
733811	CM001006.3	119624930	6.18986	6.0216e-10	8.97308e-07	NC_000079.7	3110070M22Rik		71.6981	42.2222	73.4375	78.5714	79.0698	68.9998	31.746	33.3333	20.339	31.5068	14.5455	26.2941	-42.7057	43.9394	28.5714	30.137	40.3226	20.7547
733812	CM001006.3	119624931	7.2079	5.68196e-13	2.52426e-09	NC_000079.7	3110070M22Rik		77.7778	58.6667	79.4393	82.0896	75.2	74.6346	41.6667	30.1587	28.7671	29.7872	47.2727	35.5305	-39.1042	45.7143	26.1364	27.2727	39.1304	24.2424
733813	CM001006.3	119624932	5.89788	3.68194e-09	4.07032e-06	NC_000079.7	3110070M22Rik		77.3585	42.2222	67.1875	73.8095	77.0115	67.5178	28.5714	34.4262	18.6441	31.5068	16.3636	25.9024	-41.6154	46.2687	25	28.3784	38.7097	18.8679
733814	CM001006.3	119624933	6.30086	2.95993e-10	4.92829e-07	NC_000079.7	3110070M22Rik		75.2137	53.9474	78.7037	83.3333	75	73.2396	42.3529	31.746	29.1667	27.6596	46.2963	35.4443	-37.7953	45.7143	27.2727	26.2626	40.5797	23.4694
733815	CM001006.3	119624934	6.30909	2.80684e-10	4.77371e-07	NC_000079.7	3110070M22Rik		75.4717	45.4545	70.3125	73.8095	76.7442	68.3585	30.1587	35.5932	20.339	31.5068	14.5455	26.4286	-41.9298	44.7761	26.7857	27.027	40.3226	20.3704
733816	CM001006.3	119624935	6.95228	3.59432e-12	1.19901e-08	NC_000079.7	3110070M22Rik		76.9231	56.5789	75.9259	85.0746	76	74.1005	41.1765	31.746	27.3973	29.7872	44.4444	34.9103	-39.1902	46.3768	27.2727	28.2828	39.1304	23.2323
733817	CM001006.3	119624936	6.22056	4.9538e-10	7.59621e-07	NC_000079.7	3110070M22Rik		73.5849	44.4444	71.875	73.8095	78.1609	68.375	30.1587	34.4262	20.339	30.137	14.5455	25.9213	-42.4537	46.2687	26.3158	29.7297	38.7097	18.5185
733818	CM001006.3	119624937	6.69266	2.19145e-11	5.49721e-08	NC_000079.7	3110070M22Rik		76.7241	55.2632	75.7009	85.0746	75.2	73.5926	38.8235	31.746	27.3973	28.7234	47.2727	34.7926	-38.8	47.1429	25	30.303	39.1304	25.2525
733819	CM001006.3	119624949	6.43907	1.20211e-10	2.35158e-07	NC_000079.7	3110070M22Rik		77.3585	42.2222	70.3125	80.9524	78.1609	69.8013	30.1587	31.6667	20.339	28.169	14.5455	24.9758	-44.8255	45.4545	26.7857	31.0811	40.3226	20.3704
733820	CM001006.3	119624950	6.68328	2.33645e-11	5.83018e-08	NC_000079.7	3110070M22Rik		77.7778	55.2632	77.7778	82.0896	71.7742	72.9365	41.1765	30.1587	24.6575	30.8511	47.2727	34.8233	-38.1132	44.2857	26.1364	28.2828	36.2319	23.2323
733821	CM001006.3	119624953	5.98931	2.10728e-09	2.5232e-06	NC_000079.7	3110070M22Rik		77.3585	40	70.3125	76.7442	75.8621	68.0554	31.746	33.3333	20.339	30.5556	14.5455	26.1039	-41.9516	45.4545	28.0702	29.7297	34.4262	19.2308
733822	CM001006.3	119624954	6.98641	2.82005e-12	9.71401e-09	NC_000079.7	3110070M22Rik		73.5043	53.9474	75.7009	78.7879	71.7742	70.7429	38.8235	31.746	27.3973	29.7872	43.6364	34.2781	-36.4648	44.2857	25	28.2828	40.5797	25.2525
733823	CM001006.3	119624960	6.01693	1.7776e-09	2.20143e-06	NC_000079.7	3110070M22Rik		69.8113	44.4444	73.4375	79.0698	73.2558	68.0038	33.3333	36.0656	18.6441	31.5068	16.3636	27.1827	-40.8211	43.9394	24.5614	27.027	37.0968	18.5185
733824	CM001006.3	119624961	6.60023	4.10508e-11	9.44978e-08	NC_000079.7	3110070M22Rik		75	55.2632	77.7778	85.0746	74.4	73.5031	38.8235	33.3333	28.7671	27.6596	47.2727	35.1713	-38.3319	42.8571	23.8636	25.2525	40.5797	24.2424
733825	CM001006.3	119624965	5.90835	3.45549e-09	3.84683e-06	NC_000079.7	3110070M22Rik		67.9245	40.9091	62.5	62.7907	67.8161	60.3881	30.1587	29.5082	18.6441	29.1667	12.7273	24.041	-36.3471	40.2985	26.3158	20.2703	33.871	16.6667
733826	CM001006.3	119624966	7.28247	3.27761e-13	1.55804e-09	NC_000079.7	3110070M22Rik		70.9402	51.3158	71.2963	66.6667	68.8	65.8038	38.8235	26.9841	23.2877	25.5319	38.8889	30.7032	-35.1006	35.7143	19.3182	24.2424	30.4348	19.1919
733827	CM001006.3	119624968	6.26487	3.73143e-10	5.93232e-07	NC_000079.7	3110070M22Rik		77.3585	44.4444	70.3125	76.7442	77.0115	69.1742	30.1587	34.4262	20.339	31.5068	16.3636	26.5589	-42.6153	47.7612	26.3158	32.4324	40.3226	20.3704
733828	CM001006.3	119624969	6.97864	2.98046e-12	1.01254e-08	NC_000079.7	3110070M22Rik		77.7778	56.5789	78.7037	78.4615	73.6	73.0244	41.1765	28.5714	28.7671	29.7872	47.2727	35.115	-37.9094	45.7143	27.2727	28.2828	40.5797	25.2525
733829	CM001006.3	119624971	6.69988	2.08594e-11	5.28835e-08	NC_000079.7	3110070M22Rik		20.7547	8.88889	20.3125	30.2326	22.093	20.4563	1.5873	1.63934	3.38983	0	0	1.3233	-19.133	5.97015	0	0	0	0
733830	CM001006.3	119624972	10.5339	6.0276e-26	8.18647e-21	NC_000079.7	3110070M22Rik		24.7863	19.7368	20.3704	22.7273	18.4	21.2042	1.17647	0	2.73973	1.06383	0	0.996005	-20.2082	4.34783	0	2.0202	2.89855	1.0101
733831	CM001006.3	119624975	6.15729	7.39998e-10	1.07573e-06	NC_000079.7	3110070M22Rik		75.4717	42.2222	71.875	79.0698	75.8621	68.9002	30.1587	32.7869	20.339	31.5068	18.1818	26.5947	-42.3055	47.7612	24.5614	29.7297	38.7097	20.3704
733832	CM001006.3	119624976	6.83115	8.42369e-12	2.44162e-08	NC_000079.7	3110070M22Rik		80.3419	57.8947	77.7778	84.8485	72	74.5726	41.1765	31.746	27.3973	28.7234	47.2727	35.2632	-39.3094	45.7143	27.5862	27.2727	39.1304	24.2424
733833	CM001006.3	119624979	6.06363	1.33084e-09	1.73798e-06	NC_000079.7	3110070M22Rik		71.6981	44.4444	67.1875	79.0698	74.7126	67.4225	33.3333	34.4262	20.339	30.5556	16.3636	27.0035	-40.4189	44.7761	26.3158	29.7297	38.7097	18.5185
733834	CM001006.3	119624980	6.30743	2.83713e-10	4.79094e-07	NC_000079.7	3110070M22Rik		76.9231	53.9474	76.8519	83.3333	72.8	72.7711	42.3529	31.746	27.3973	29.7872	47.2727	35.7112	-37.0599	44.2857	25	26.2626	36.2319	22.2222
733835	CM001006.3	119624986	6.82599	8.73212e-12	2.52333e-08	NC_000079.7	3110070M22Rik		73.5849	42.2222	65.625	80.9524	72.4138	66.9597	26.9841	31.1475	18.6441	31.5068	16.3636	24.9292	-42.0304	35.8209	26.3158	27.027	37.7049	20.3704
733836	CM001006.3	119624987	6.72048	1.81123e-11	4.66657e-08	NC_000079.7	3110070M22Rik		70.9402	56.5789	75	84.8485	72	71.8735	37.6471	26.9841	24.6575	28.7234	43.6364	32.3297	-39.5438	45.7143	22.7273	24.2424	37.6812	22.449
733837	CM001006.3	119624988	6.0016	1.95379e-09	2.37228e-06	NC_000079.7	3110070M22Rik		71.6981	40	70.3125	81.3953	75.8621	67.8536	31.746	32.7869	20.339	30.137	16.3636	26.2745	-41.5791	46.2687	26.3158	29.7297	38.7097	22.2222
733838	CM001006.3	119624989	6.96916	3.18832e-12	1.07489e-08	NC_000079.7	3110070M22Rik		73.5043	56.5789	75	80.303	74.1935	71.916	41.1765	31.746	27.3973	28.7234	48.1481	35.4383	-36.4777	42.8571	26.1364	27.2727	39.1304	24.2424
733839	CM001006.3	119624993	6.23637	4.47837e-10	6.97976e-07	NC_000079.7	3110070M22Rik		71.6981	44.4444	68.75	83.7209	77.0115	69.125	31.746	32.7869	18.9655	31.5068	16.3636	26.2738	-42.8512	46.2687	26.3158	28.3784	35.4839	20.3704
733840	CM001006.3	119624994	6.27516	3.49272e-10	5.61859e-07	NC_000079.7	3110070M22Rik		75.2137	56.5789	76.6355	86.1538	72.8	73.4764	42.8571	31.746	29.1667	30.8511	47.2727	36.3787	-37.0977	47.1429	26.1364	27.2727	39.1304	23.2323
733841	CM001006.3	119624995	6.27851	3.41823e-10	5.53623e-07	NC_000079.7	3110070M22Rik		69.8113	44.4444	67.1875	76.7442	77.381	67.1137	31.746	31.1475	17.2414	28.7671	14.5455	24.6895	-42.4242	46.2687	26.3158	25.6757	37.0968	20.3704
733842	CM001006.3	119624996	6.91691	4.61606e-12	1.48262e-08	NC_000079.7	3110070M22Rik		77.7778	56.5789	75.9259	84.8485	73.6	73.7462	42.8571	32.2581	28.7671	28.7234	43.6364	35.2484	-38.4978	45.7143	26.1364	28.2828	37.6812	24.2424
733844	CM001006.3	119624999	7.13153	9.92621e-13	4.08528e-09	NC_000079.7	3110070M22Rik		77.9661	62.3529	78.2609	83.5821	76.7442	75.7812	44.7059	38.9831	30.137	32.9787	38.1818	36.9973	-38.7839	48.6111	30	30.5263	47.2222	23.2323
733846	CM001006.3	119625009	5.85199	4.85714e-09	5.18267e-06	NC_000079.7	3110070M22Rik		88.5965	74.0741	87.0504	81.3953	74.7748	81.1782	59.322	48.7179	63.3803	46.4286	43.1034	52.1905	-28.9878	48.4848	30.303	50.8772	43.3333	39.3443
733848	CM001006.3	119625014	5.29187	1.2107e-07	8.16332e-05	NC_000079.7	3110070M22Rik		92.9825	72.8395	90.6475	86.0465	77.4775	83.9987	61.0169	46.1538	66.1972	49.5495	41.3793	52.8594	-31.1393	53.0303	34.8485	56.1404	45	39.3443
733850	CM001006.3	119625016	5.88128	4.07102e-09	4.44871e-06	NC_000079.7	3110070M22Rik		91.2281	71.6049	87.0504	87.2093	79.2793	83.2744	61.0169	46.1538	63.3803	47.7477	44.8276	52.6253	-30.6491	51.5152	34.8485	56.1404	43.3333	37.7049
733851	CM001006.3	119625020	3.81249	0.000137574	0.034347	NC_000079.7	3110070M22Rik		93.3884	92.7536	91.8605	95.3488	91.8919	93.0486	88.8889	71.875	80.4348	81.8182	86.2069	81.8447	-11.2039	88.3721	92.3077	79.3103	92.8571	91.6667
733852	CM001006.3	119625021	5.5921	2.24334e-08	1.93186e-05	NC_000079.7	3110070M22Rik		91.0714	72.8395	88.4892	86.0465	79.2793	83.5452	62.7119	48.7179	61.9718	45.9459	41.3793	52.1454	-31.3998	51.5152	30.303	57.8947	40	37.7049
733853	CM001006.3	119625024	5.3886	7.10083e-08	5.14548e-05	NC_000079.7	3110070M22Rik		92.9825	71.6216	89.2086	85.0575	76.1062	82.9953	59.322	48.7805	64.2857	47.7477	44.8276	52.9927	-30.0026	51.5152	33.8462	52.6316	42.3077	38.7097
733854	CM001006.3	119625047	6.99358	2.67964e-12	9.36609e-09	NC_000079.7	3110070M22Rik		91.3978	69.3333	82.5581	91.8919	84.2105	83.8783	48.1481	45.7143	54.902	40.5405	43.4783	46.5566	-37.3217	48	28.2609	33.3333	42.2222	30.7692
733855	CM001006.3	119625049	6.64203	3.09394e-11	7.39059e-08	NC_000079.7	3110070M22Rik		92.4731	69.3333	79.0698	86.4865	83.1579	82.1041	48.1481	48.5714	56.8627	40.5405	41.3043	47.0854	-35.0187	46	30.4348	33.3333	46.6667	35.8974
733856	CM001006.3	119625054	6.74049	1.57852e-11	4.16866e-08	NC_000079.7	3110070M22Rik		91.3978	68	80.2326	85.1351	83.1579	81.5847	48.1481	48.5714	52.9412	40.5405	45.6522	47.1707	-34.414	48.9796	28.2609	33.3333	42.2222	30.7692
733857	CM001006.3	119625068	6.43945	1.19911e-10	2.35054e-07	NC_000079.7	3110070M22Rik		92.3913	71.4286	77.907	91.8919	81.9149	83.1067	48.1481	47.0588	56.8627	39.1892	47.8261	47.817	-35.2897	50	30.4348	35.8974	41.4634	35.8974
733858	CM001006.3	119625496	5.9773	2.26863e-09	2.66934e-06	NC_000079.7	3110070M22Rik		90.3704	89.4118	86.9822	92.4528	84.5161	88.7467	64.4737	66.6667	58.1818	58.5366	39.6552	57.5028	-31.2439	66.6667	40	61.6667	72.093	41.1765
733859	CM001006.3	119625514	6.27687	3.45465e-10	5.58569e-07	NC_000079.7	3110070M22Rik		92.8058	85.4167	84.3373	91.5094	87.013	88.2164	62.0253	65.625	62.5	56.0976	48.2759	58.9047	-29.3117	68.3333	41.8182	57.1429	66.6667	40.2985
733860	CM001006.3	119625515	7.89366	2.93462e-15	2.46902e-11	NC_000079.7	3110070M22Rik		92.1569	83.3333	91.7293	95.0495	84.0426	89.2623	55.1724	58.1395	63.9344	55.8824	53.4884	57.3234	-31.9389	66.6667	38.8889	58.7302	56.25	55
733861	CM001006.3	119625520	7.03512	1.9909e-12	7.33627e-09	NC_000079.7	3110070M22Rik		85.6115	84.375	79.3939	83.9623	79.4872	82.566	56.962	59.375	60.7143	56.0976	46.5517	55.9401	-26.6259	56.6667	40	55.5556	61.6667	38.806
733862	CM001006.3	119625521	5.9613	2.50246e-09	2.89783e-06	NC_000079.7	3110070M22Rik		89.2157	73.8095	85.0746	88	79.7872	83.1774	53.4483	59.5238	63.9344	52.9412	60.4651	58.0626	-25.1149	60.6061	36.1111	58.7302	51.5625	50
733863	CM001006.3	119625536	6.98783	2.79176e-12	9.68676e-09	NC_000079.7	3110070M22Rik		92.7536	88.2979	88.4848	91.5094	84.6154	89.1322	60.7595	68.254	58.9286	61.5385	48.2759	59.5513	-29.581	68.3333	45.4545	60.3175	61.6667	40.2985
733864	CM001006.3	119625537	8.48212	2.21133e-17	3.68833e-13	NC_000079.7	3110070M22Rik		95.0495	83.3333	93.2836	94	90.4255	91.2184	58.6207	64.2857	67.2131	58.8235	59.5238	61.6934	-29.525	66.6667	44.4444	63.4921	56.25	52.5
733865	CM001006.3	119625571	5.45175	4.98767e-08	3.77236e-05	NC_000079.7	3110070M22Rik		94.2029	87.3684	85.6287	93.5185	81.4103	88.4258	64.557	70.3125	61.4035	58.5366	48.2759	60.6171	-27.8087	68.3333	51.8519	65.0794	65	41.1765
733866	CM001006.3	119625572	7.31818	2.51358e-13	1.25115e-09	NC_000079.7	3110070M22Rik		89.1089	79.7619	91.791	95.0495	90.4255	89.2274	56.8966	62.7907	65.5738	55.8824	58.1395	59.8566	-29.3708	57.5758	45.7143	66.6667	65.625	52.5
733867	CM001006.3	119625580	6.10291	1.04156e-09	1.43096e-06	NC_000079.7	3110070M22Rik		92.8058	90.625	89.2216	92.5926	85.1613	90.0812	63.2911	73.4375	64.9123	63.4146	48.2759	62.6663	-27.415	76.6667	52.7273	67.1875	70	47.7612
733868	CM001006.3	119625581	8.1272	4.39311e-16	4.91364e-12	NC_000079.7	3110070M22Rik		95.0495	84.5238	94.7761	94.0594	89.4737	91.5765	61.4035	65.1163	67.2131	55.8824	62.7907	62.4812	-29.0953	57.5758	45.7143	66.129	68.254	57.5
733869	CM001006.3	119625599	5.42238	5.88091e-08	4.36121e-05	NC_000079.7	3110070M22Rik		97.1014	86.4583	91.0714	91.6667	88.3117	90.9219	65.8228	76.5625	70.6897	60.9756	53.4483	65.4998	-25.4221	76.6667	56.3636	70.3125	68.3333	47.7612
733870	CM001006.3	119625600	7.13906	9.39728e-13	3.90137e-09	NC_000079.7	3110070M22Rik		97	86.5854	93.2331	96.0396	91.4894	92.8695	61.8182	76.7442	75.4098	64.7059	67.4419	69.224	-23.6455	66.6667	54.2857	65.0794	66.6667	55
733871	CM001006.3	119625608	6.78851	1.13297e-11	3.16805e-08	NC_000079.7	3110070M22Rik		93.5252	91.6667	89.2216	95.3704	90.2597	92.0087	69.6203	76.5625	72.4138	70.7317	62.069	70.2794	-21.7293	81.3559	58.1818	70.3125	67.2131	59.7015
733872	CM001006.3	119625609	7.64061	2.16194e-14	1.42736e-10	NC_000079.7	3110070M22Rik		96.0396	87.9518	94.7368	89.1089	88.4211	91.2516	59.6491	66.6667	73.7705	63.6364	65.1163	65.7678	-25.4839	69.697	60	71.4286	73.0159	60
733873	CM001006.3	119625610	6.46254	1.02958e-10	2.07821e-07	NC_000079.7	3110070M22Rik		95.6835	93.75	92.2156	96.2963	91.5584	93.9008	77.2152	79.6875	77.5862	80.4878	68.9655	76.7884	-17.1123	81.6667	66.6667	71.875	77.0492	60.6061
733874	CM001006.3	119625611	4.69853	2.62036e-06	0.0011334	NC_000079.7	3110070M22Rik		96.0396	89.1566	95.4545	100	90.5263	94.2354	75.4386	83.7209	75.4098	79.4118	74.4186	77.6799	-16.5555	72.7273	65.7143	76.1905	80.9524	75
733875	CM001006.3	119625622	6.33568	2.36294e-10	4.15247e-07	NC_000079.7	3110070M22Rik		94.2446	92.7083	88.6905	93.5185	88.961	91.6246	63.2911	78.125	74.1379	70	56.8966	68.4901	-23.1345	75	56.3636	62.5	67.2131	51.4706
733876	CM001006.3	119625623	8.07472	6.76328e-16	7.14439e-12	NC_000079.7	3110070M22Rik		96.0396	87.9518	96.9925	94.0594	94.7368	93.956	75.8621	76.7442	68.8525	70.5882	65.1163	71.4326	-22.5234	69.697	60	69.8413	70.3125	57.5
733877	CM001006.3	119625644	7.63098	2.32975e-14	1.51707e-10	NC_000079.7	3110070M22Rik		90.7216	85.8974	93.2331	94	91.3978	91.05	65.4545	64.2857	72.1311	64.7059	62.7907	65.8736	-25.1764	57.5758	42.8571	62.2951	70.3704	50
801252	CM001008.3	95728001	4.00535	6.19245e-05	0.0172951	NC_000081.7	Gm17546	1	28.5714	37.037	54.5455	38.4615	37.5	39.2231	18.1818	11.7647	30.7692	12.1951	8.33333	16.2488	-22.9742	26.6667	24	12.9032	27.2727	35.2941
801253	CM001008.3	95728002	3.86934	0.000109128	0.0283563	NC_000081.7	Gm17546	2	26.6667	32	35.7143	33.3333	39.1304	33.3689	11.5385	19.2308	14.8148	9.67742	10.7143	13.1952	-20.1738	13.6364	21.0526	7.40741	26.087	12.5
B. Hypermethylated CpGs in the promoters of aged sedentary mice relative to young mice
number	chr	pos	stat	pvals	fdrs	refseq	promoter	Present/order in Fig 1B/D/E	YoungSed1	YoungSed2	YoungSed3	YoungSed4	YoungSed5	YoungSed Average	AgedSed1	AgedSed2	AgedSed3	AgedSed4	AgedSed5	AgedSed Average	AgedSed minus YoungSed	AgedEx1	AgedEx2	AgedEx3	AgedEx4	AgedEx5
227204	CM000997.3	133856273	4.38781	1.145e-05	0.00400799	NC_000070.7	Sh3bgrl3	1	16.129	6.66667	19.2308	27.027	18.1818	17.4471	23.5294	47.8261	42.1053	50	42.8571	41.2636	23.8165	29.1667	26.087	31.7073	34.6154	35.7143
290645	CM000998.3	115770497	3.89539	9.80393e-05	0.0258622	NC_000071.7	1110006O24Rik	1	2.38095	0	4.7619	2.63158	3.33333	2.62155	17.1429	10.7143	18.3673	7.14286	11.1111	12.8957	10.2741	2.27273	2.85714	3.0303	17.6471	5
330007	CM000999.3	49191179	3.98355	6.78934e-05	0.018738	NC_000072.7	D030074P21Rik	1	0	6.89655	0	5.71429	0	2.52217	13.7931	13.7931	10	10.2564	11.5385	11.8762	9.35405	0	7.5	3.84615	5.40541	7.14286
445598	CM001001.3	71857897	3.83605	0.00012503	0.0317999	NC_000074.7	Ankle1	1	11.1111	0	4.54545	0	20	7.13131	28.5714	33.3333	28	42.1053	10	28.402	21.2707	21.0526	27.2727	45.4545	16.6667	28.5714
481113	CM001002.3	20553381	3.74469	0.000180617	0.0434612	NC_000075.7	Ubl5	1	0	0	0	0	0	0	6.45161	7.40741	6.45161	3.33333	13.3333	7.39546	7.39546	3.33333	0	2.94118	0	0
520786	CM001002.3	107428877	4.39429	1.11136e-05	0.00390604	NC_000075.7	Gm34106	1	6.66667	0	8.33333	0	12	5.4	22.2222	21.875	18.5185	16.6667	38.7097	23.5984	18.1984	11.7647	16.6667	27.2727	11.1111	12.5
859577	CM001010.3	36292010	5.66813	1.44366e-08	1.32099e-05	NC_000083.7	Prr3	1	7.69231	19.5652	25	9.52381	21.8182	16.7199	33.3333	45.4545	44.4444	52	45.9459	44.2357	27.5158	34.8837	25	23.913	38.2353	40
873304	CM001010.3	71297831	4.38689	1.14985e-05	0.0040213	NC_000083.7	Myl12b		13.6364	7.69231	7.40741	5	8	8.34722	21.7391	40	34.4828	23.0769	30	29.8598	21.5125	25	14.2857	43.75	40.9091	35.2941
889580	CM001011.3	33927772	4.04501	5.23211e-05	0.0149885	NC_000084.7	Epb41l4aos	1	0	0	0	0	0	0	15.1515	3.44828	7.40741	6.66667	11.1111	8.757	8.757	2.43902	5.71429	15.7895	0	11.5385
889580	CM001011.3	33927772	4.04501	5.23211e-05	0.0149885	NC_000084.7	Gm23639	1	0	0	0	0	0	0	15.1515	3.44828	7.40741	6.66667	11.1111	8.757	8.757	2.43902	5.71429	15.7895	0	11.5385
942526	CM001013.3	7241890	4.78978	1.66965e-06	0.000769816	NC_000086.8	Gm14379		9.09091	0	0	0	0	1.81818	31.5789	6.66667	17.2414	25.9259	26.3158	21.5457	19.7276	35	13.6364	38.8889	16.6667	26.6667
942528	CM001013.3	7241928	3.80149	0.000143826	0.0357017	NC_000086.8	Gm14379		0	0	0	0	0	0	26.3158	0	20.6897	11.5385	10	13.7088	13.7088	20	13.6364	22.2222	25	33.3333
942530	CM001013.3	7241965	5.55555	2.76738e-08	2.30991e-05	NC_000086.8	Gm14379		0	0	0	0	0	0	9.09091	16	18.1818	22.8571	34.7826	20.1825	20.1825	14.2857	32.1429	37.5	31.8182	26.087
942534	CM001013.3	7242220	3.79235	0.000149231	0.0368796	NC_000086.8	Usp27x		0	0	4.54545	0	0	0.909091	20	6.25	16.6667	4.54545	21.0526	13.703	12.7939	13.0435	10	8.33333	21.4286	8.69565
942535	CM001013.3	7242267	6.30701	2.84485e-10	4.79546e-07	NC_000086.8	Usp27x		0	0	4.54545	0	0	0.909091	36	18.75	20.8333	36.3636	26.3158	27.6526	26.7435	26.087	30	25	21.4286	17.3913
942536	CM001013.3	7242273	4.59533	4.32071e-06	0.00174132	NC_000086.8	Usp27x		0	0	4.54545	0	0	0.909091	24	18.75	25	36.3636	10.5263	22.928	22.0189	26.087	20	41.6667	14.2857	4.34783
942538	CM001013.3	7242286	3.98962	6.61792e-05	0.0183166	NC_000086.8	Usp27x		0	0	4.54545	0	0	0.909091	16	6.25	12.5	31.8182	21.0526	17.5242	16.6151	26.087	25	29.1667	7.14286	4.34783
942549	CM001013.3	7523429	5.68959	1.27348e-08	1.18465e-05	NC_000086.8	Prickle3		0	0	0	18.1818	5.55556	4.74747	23.3333	20	37.8378	33.3333	21.7391	27.2487	22.5013	27.5862	26.9231	27.5862	31.8182	23.3333
942550	CM001013.3	7523468	3.80379	0.000142499	0.0354186	NC_000086.8	Prickle3		12.5	10	9.52381	8.33333	10	10.0714	37.1429	30.4348	32.4324	29.1667	21.7391	30.1832	20.1117	34.4828	26.9231	36.6667	52.1739	30.303
942574	CM001013.3	7594464	4.30338	1.68215e-05	0.00557422	NC_000086.8	Praf2		0	6.25	11.1111	0	8.33333	5.13889	30.7692	20	35.7143	23.0769	45	30.9121	25.7732	15.7895	36.3636	0	25	27.7778
942576	CM001013.3	7594473	5.54477	2.94334e-08	2.43753e-05	NC_000086.8	Praf2		0	5.55556	0	0	7.69231	2.64957	38.4615	20	26.6667	23.0769	45	30.641	27.9915	15.7895	45.4545	18.1818	30.4348	33.3333
942577	CM001013.3	7594494	5.32461	1.01168e-07	7.03081e-05	NC_000086.8	Praf2		0	0	0	0	7.69231	1.53846	30.7692	25	20	21.4286	30	25.4396	23.9011	10.5263	45.4545	18.1818	21.7391	27.7778
942579	CM001013.3	7628751	5.12169	3.0281e-07	0.000179368	NC_000086.8	Tfe3		0	0	0	0	0	0	20.8333	31.5789	13.0435	16	25	21.2912	21.2912	16.6667	13.6364	12.5	13.3333	23.5294
942676	CM001013.3	7744473	3.70444	0.000211858	0.0498186	NC_000086.8	Pim2		0	0	0	0	0	0	22.5806	16	0	12.9032	5.26316	11.3494	11.3494	6.89655	18.9189	15.7895	15.7895	15
942677	CM001013.3	7744496	3.86265	0.000112162	0.0289373	NC_000086.8	Pim2		0	0	0	0	0	0	3.22581	11.5385	10.5263	12.9032	26.3158	12.9019	12.9019	6.89655	10.8108	19.0476	13.0435	10
942679	CM001013.3	7744505	4.70628	2.52282e-06	0.00109871	NC_000086.8	Pim2		4.54545	0	0	0	0	0.909091	12.9032	26.9231	10.5263	19.3548	21.0526	18.152	17.2429	13.7931	16.2162	14.2857	21.7391	20
942680	CM001013.3	7744506	5.23234	1.67378e-07	0.000108398	NC_000086.8	Pim2		0	0	0	0	5.88235	1.17647	21.4286	29.4118	21.875	13.9535	23.0769	21.9491	20.7727	14.8148	26.3158	27.2727	26.087	9.09091
942681	CM001013.3	7744507	4.54822	5.41022e-06	0.00210113	NC_000086.8	Pim2		0	4.16667	0	0	0	0.833333	12.9032	19.2308	10.5263	19.3548	26.3158	17.6662	16.8329	17.2414	18.9189	23.8095	17.3913	15
942682	CM001013.3	7744508	4.92367	8.49346e-07	0.000433016	NC_000086.8	Pim2		0	0	0	0	11.7647	2.35294	17.8571	35.2941	25	16.2791	15.3846	21.963	19.61	7.40741	26.3158	18.1818	21.7391	13.6364
942683	CM001013.3	7744514	4.68206	2.84009e-06	0.00121245	NC_000086.8	Pim2		0	0	7.69231	0	0	1.53846	22.5806	23.0769	10.5263	16.129	10.5263	16.5678	15.0294	17.8571	18.9189	19.0476	21.7391	25
942684	CM001013.3	7744515	4.59356	4.35753e-06	0.00175176	NC_000086.8	Pim2		0	0	0	0	11.7647	2.35294	17.8571	23.5294	15.625	18.6047	19.2308	18.9694	16.6165	14.8148	21.0526	30.4348	26.087	4.54545
942685	CM001013.3	7744524	5.08929	3.59403e-07	0.000206335	NC_000086.8	Pim2		0	0	5.88235	7.14286	5.88235	3.78151	24	35.2941	28.125	27.907	19.2308	26.9114	23.1299	14.8148	21.0526	34.7826	38.8889	13.6364
942686	CM001013.3	7744539	4.10592	4.02717e-05	0.0119163	NC_000086.8	Pim2		7.14286	0	5.88235	0	7.69231	4.1435	21.7391	17.2414	27.5862	41.6667	10	23.6467	19.5032	20	19.0476	23.5294	33.3333	5.88235
942768	CM001013.3	7813597	5.74663	9.10397e-09	8.88582e-06	NC_000086.8	Gm39488		4.7619	0	0	4.54545	0	1.86147	25	53.3333	28	31.25	18.1818	31.153	29.2916	18.1818	13.6364	30	26.3158	26.087
942771	CM001013.3	7813834	5.65707	1.53975e-08	1.39416e-05	NC_000086.8	Gm39488		5.55556	0	0	0	0	1.11111	40.9091	14.2857	23.6842	10.7143	27.5862	23.4359	22.3248	37.8378	18.75	18.1818	23.3333	22.7273
942772	CM001013.3	7813856	5.78384	7.30153e-09	7.39262e-06	NC_000086.8	Gm39488		0	4.7619	0	0	0	0.952381	36.3636	19.0476	31.5789	10.7143	13.7931	22.2995	21.3471	24.3243	18.75	18.1818	13.3333	18.1818
942773	CM001013.3	7813900	6.74741	1.50511e-11	4.0308e-08	NC_000086.8	Gm39488		0	0	0	0	0	0	45.4545	14.2857	31.5789	17.8571	20.6897	25.9732	25.9732	32.4324	18.75	31.8182	36.6667	13.6364
942774	CM001013.3	7813908	5.19977	1.99532e-07	0.000125603	NC_000086.8	Gm39488		0	0	4.16667	0	0	0.833333	19.0476	15	23.5294	17.8571	20.6897	19.2248	18.3914	27.027	18.1818	21.7391	26.087	13.6364
942824	CM001013.3	8011647	3.84939	0.000118411	0.0303111	NC_000086.8	Rbm3os		0	0	5.88235	0	0	1.17647	12	23.0769	11.1111	23.3333	10.5263	16.0095	14.8331	13.7931	0	15.7895	13.0435	33.3333
942825	CM001013.3	8011649	4.22685	2.36985e-05	0.00749853	NC_000086.8	Rbm3os		0	0	0	0	0	0	12	7.69231	5.55556	20	26.3158	14.3127	14.3127	17.2414	5	21.0526	8.69565	16.6667
942826	CM001013.3	8011658	4.35178	1.35039e-05	0.0046148	NC_000086.8	Rbm3os		0	0	0	0	0	0	4	26.9231	22.2222	16.6667	15.7895	17.1203	17.1203	14.2857	0	10.5263	8.69565	25
942827	CM001013.3	8011661	4.31027	1.63056e-05	0.0054342	NC_000086.8	Rbm3os		0	0	5.88235	0	0	1.17647	8	23.0769	22.2222	26.6667	26.3158	21.2563	20.0798	13.7931	5	26.3158	21.7391	50
942828	CM001013.3	8011664	3.92925	8.52118e-05	0.0228977	NC_000086.8	Rbm3os		0	0	0	0	0	0	12	7.69231	22.2222	16.6667	5.26316	12.7689	12.7689	17.2414	5	26.3158	8.69565	25
942868	CM001013.3	8118680	6.17764	6.50667e-10	9.62052e-07	NC_000086.8	Ftsj1		0	0	0	0	0	0	21.0526	12.5	13.1579	25.7143	31.25	20.735	20.735	9.375	10	21.4286	6.25	13.0435
942869	CM001013.3	8118681	5.32813	9.92312e-08	6.92662e-05	NC_000086.8	Ftsj1		0	0	0	0	0	0	16.6667	23.3333	12.5	10.8108	16.6667	15.9955	15.9955	9.43396	25	3.0303	7.14286	17.2414
942871	CM001013.3	8118755	5.36736	7.98988e-08	5.68145e-05	NC_000086.8	Ftsj1		0	0	0	0	0	0	14.7059	15	13.7931	32.6531	28.5714	20.9447	20.9447	12.9032	36	31.5789	9.375	14.2857
942874	CM001013.3	8119094	5.77923	7.50427e-09	7.56567e-06	NC_000086.8	Ftsj1		0	0	0	0	0	0	20.5882	14.8148	18.1818	17.0213	20.8333	18.2879	18.2879	10	23.8095	32.2581	12.9032	20.6897
942875	CM001013.3	8119099	3.86834	0.000109581	0.0284179	NC_000086.8	Ftsj1		4.34783	7.14286	0	0	6.06061	3.51026	17.8571	24	10	24.2424	45.4545	24.3108	20.8006	18.5185	19.2308	34.6154	28.5714	34.7826
942876	CM001013.3	8119100	9.21909	2.99637e-20	9.82307e-16	NC_000086.8	Ftsj1		0	0	0	0	0	0	23.5294	29.6296	54.5455	36.1702	50	38.7749	38.7749	33.3333	42.8571	41.9355	29.0323	41.3793
942877	CM001013.3	8119129	4.01013	6.06853e-05	0.0169889	NC_000086.8	Ftsj1		0	0	0	0	0	0	3.125	4	15.625	17.3913	12.5	10.5283	10.5283	13.3333	4.7619	13.7931	3.44828	13.7931
942878	CM001013.3	8758856	6.03254	1.61402e-09	2.04324e-06	NC_000086.8	LOC118568438		0	0	0	0	0	0	16.6667	21.0526	40.625	5.55556	37.5	24.28	24.28	35	16.6667	31.5789	22.2222	22.7273
942880	CM001013.3	8758864	5.65305	1.57622e-08	1.41772e-05	NC_000086.8	LOC118568438		0	0	0	0	0	0	16.6667	21.0526	31.25	5.55556	25	19.905	19.905	25	8.33333	31.5789	16.6667	18.1818
942881	CM001013.3	8758874	4.26281	2.01874e-05	0.00653916	NC_000086.8	LOC118568438		0	0	0	0	0	0	16.6667	16.6667	28.125	0	31.25	18.5417	18.5417	30	16.6667	26.3158	11.1111	31.8182
942882	CM001013.3	8758879	5.48706	4.08671e-08	3.18467e-05	NC_000086.8	LOC118568438		0	0	0	0	0	0	16.6667	15.7895	31.25	5.55556	25	18.8523	18.8523	35	16.6667	31.5789	33.3333	18.1818
942884	CM001013.3	8758886	4.35409	1.33621e-05	0.00458446	NC_000086.8	LOC118568438		0	0	0	0	0	0	8.33333	10.5263	31.25	5.55556	6.25	12.383	12.383	35	16.6667	31.5789	22.2222	18.1818
942885	CM001013.3	8758891	5.58105	2.39066e-08	2.03477e-05	NC_000086.8	LOC118568438		0	0	0	0	0	0	16.6667	15.7895	37.5	5.55556	18.75	18.8523	18.8523	25	18.1818	26.3158	27.7778	22.7273
942886	CM001013.3	8758893	5.17096	2.32891e-07	0.000143033	NC_000086.8	LOC118568438		4.16667	0	0	0	0	0.833333	20.8333	15.7895	34.375	5.55556	25	20.3107	19.4773	36.8421	16.6667	31.5789	27.7778	13.6364
942897	CM001013.3	9138930	4.73462	2.19463e-06	0.000974984	NC_000086.8	Xk		0	0	0	0	0	0	14.2857	16	14.2857	20.5128	5.88235	14.1933	14.1933	10.2564	8	4.7619	10.8108	0
942898	CM001013.3	9138931	3.90959	9.2452e-05	0.0245587	NC_000086.8	Xk		0	0	0	0	0	0	0	13.0435	26.9231	30.5556	12.5	16.6044	16.6044	7.40741	9.52381	10.5263	9.09091	22.2222
942899	CM001013.3	9138934	4.88143	1.05319e-06	0.000519337	NC_000086.8	Xk		0	0	0	0	0	0	20	16	19.0476	15.3846	5.88235	15.2629	15.2629	12.8205	4	9.52381	16.2162	0
942900	CM001013.3	9138935	4.04313	5.27424e-05	0.0150988	NC_000086.8	Xk		5	0	0	0	0	1	21.0526	17.3913	7.69231	19.4444	12.5	15.6161	14.6161	14.8148	9.52381	5.26316	13.6364	5.55556
942901	CM001013.3	9138941	4.19026	2.78639e-05	0.00861763	NC_000086.8	Xk		0	0	0	0	5.88235	1.17647	22.8571	20	14.2857	10.2564	5.88235	14.6563	13.4799	10.2564	8	14.2857	10.8108	0
942908	CM001013.3	9138958	3.82828	0.000129044	0.032591	NC_000086.8	Xk		0	0	0	0	0	0	5.26316	21.7391	20	8.33333	5.88235	12.2436	12.2436	11.1111	4.7619	0	4.54545	11.1111
942911	CM001013.3	9138964	4.18951	2.79557e-05	0.0086404	NC_000086.8	Xk		0	0	0	0	0	0	6.89655	11.1111	22.2222	18.5185	5.88235	12.9262	12.9262	9.67742	13.6364	5.88235	13.0435	18.5185
942912	CM001013.3	9138970	4.29384	1.75608e-05	0.00579497	NC_000086.8	Xk		0	0	0	0	0	0	10.3448	11.1111	18.5185	14.8148	11.7647	13.3108	13.3108	16.129	18.1818	35.2941	21.7391	25.9259
942916	CM001013.3	9138987	3.75201	0.000175422	0.0423614	NC_000086.8	Xk		0	0	0	0	0	0	13.7931	7.40741	7.40741	14.8148	11.7647	11.0375	11.0375	9.67742	9.09091	5.88235	17.3913	7.40741
942935	CM001013.3	10583323	6.2064	5.42125e-10	8.2202e-07	NC_000086.8	Mid1ip1		0	0	0	0	0	0	28.5714	17.3913	25.8065	31.5789	21.4286	24.9553	24.9553	41.9355	24.1379	51.7241	20	20
942936	CM001013.3	10583326	4.21584	2.48855e-05	0.00780569	NC_000086.8	Mid1ip1		0	0	0	0	0	0	17.1429	8.69565	16.129	10.5263	14.2857	13.3559	13.3559	16.129	13.7931	31.0345	24	8.33333
942937	CM001013.3	10583341	6.4267	1.304e-10	2.51977e-07	NC_000086.8	Mid1ip1		0	0	0	0	0	0	28.5714	13.0435	32.2581	31.5789	28.5714	26.8047	26.8047	35.4839	20.6897	31.0345	24	24
943405	CM001013.3	12453684	5.2679	1.37995e-07	9.16157e-05	NC_000086.8	Atp6ap2		0	0	4	0	0	0.8	6.25	34.7826	23.3333	26.9231	25	23.2578	22.4578	18.5185	13.3333	11.7647	7.14286	13.0435
943406	CM001013.3	12453694	6.90015	5.19488e-12	1.63538e-08	NC_000086.8	Atp6ap2		0	0	0	0	0	0	12.1212	43.4783	32.2581	30.7692	25	28.7254	28.7254	33.3333	20	21.0526	22.2222	20.8333
943407	CM001013.3	12453695	6.33346	2.39728e-10	4.20161e-07	NC_000086.8	Atp6ap2		0	0	0	0	0	0	26.6667	33.3333	10	31.5789	31.8182	26.6794	26.6794	33.3333	20	22.7273	30.4348	28.5714
943408	CM001013.3	12453713	5.2853	1.255e-07	8.42026e-05	NC_000086.8	Atp6ap2		0	0	0	0	0	0	3.0303	26.087	29.0323	26.9231	25	22.0145	22.0145	11.1111	16.6667	15.7895	11.1111	12.5
943410	CM001013.3	12453720	4.47352	7.69413e-06	0.00284406	NC_000086.8	Atp6ap2		11.7647	8.33333	0	0	0	4.01961	31.25	30.7692	15.7895	21.0526	19.0476	23.5818	19.5622	25	15	27.2727	20.8333	35.7143
943412	CM001013.3	12453771	8.18376	2.7511e-16	3.35323e-12	NC_000086.8	Atp6ap2		0	0	0	0	0	0	33.3333	32.1429	45.8333	30	29.1667	34.0952	34.0952	34.6154	33.3333	34.4828	42.8571	47.8261
943413	CM001013.3	12453772	7.17158	7.41364e-13	3.18926e-09	NC_000086.8	Atp6ap2		0	0	0	0	7.14286	1.42857	35	25	23.5294	42.4242	18.1818	28.8271	27.3985	27.7778	27.7778	30.7692	38.2353	23.5294
943414	CM001013.3	12453807	5.10193	3.36213e-07	0.0001955	NC_000086.8	Atp6ap2		4.7619	0	6.25	0	0	2.20238	23.3333	10.7143	25	20	29.1667	21.6429	19.4405	23.0769	20.8333	27.5862	31.4286	21.7391
943415	CM001013.3	12453808	5.03491	4.78085e-07	0.000265492	NC_000086.8	Atp6ap2		0	0	0	0	6.66667	1.33333	17.5	9.09091	19.4444	24.2424	18.1818	17.6919	16.3586	19.4444	16.6667	15.3846	26.4706	17.6471
943416	CM001013.3	12453809	7.02562	2.1312e-12	7.73344e-09	NC_000086.8	Atp6ap2		0	0	0	0	0	0	20	21.4286	29.1667	30	37.5	27.619	27.619	30.7692	20.8333	24.1379	31.4286	30.4348
943417	CM001013.3	12453810	5.11701	3.10422e-07	0.000183306	NC_000086.8	Atp6ap2		0	5	0	0	6.66667	2.33333	17.5	15.1515	22.2222	27.2727	22.7273	20.9747	18.6414	22.2222	22.2222	19.2308	29.4118	11.7647
943418	CM001013.3	12453828	7.72695	1.10154e-14	8.18168e-11	NC_000086.8	Atp6ap2		0	0	0	5.55556	0	1.11111	26.6667	25	43.4783	35	45.8333	35.1957	34.0845	42.3077	20.8333	37.931	42.8571	52.1739
943419	CM001013.3	12453829	7.23371	4.69986e-13	2.12773e-09	NC_000086.8	Atp6ap2		0	0	0	0	6.66667	1.33333	29.2683	21.2121	27.7778	39.3939	31.8182	29.8941	28.5607	27.7778	22.2222	23.0769	29.4118	17.6471
943420	CM001013.3	12453835	5.74532	9.17451e-09	8.92768e-06	NC_000086.8	Atp6ap2		5.55556	0	0	4.34783	7.14286	3.40925	31.5789	26.6667	18.1818	30.303	42.1053	29.7671	26.3579	30.5556	23.5294	23.0769	33.3333	23.5294
943432	CM001013.3	12627694	4.48717	7.21767e-06	0.00269096	NC_000086.8	Gm14634		0	0	0	0	0	0	28.5714	24	8.33333	13.6364	14.2857	17.7654	17.7654	11.5385	14.2857	30.7692	29.1667	5.55556
943433	CM001013.3	12627695	7.2697	3.60291e-13	1.68736e-09	NC_000086.8	Gm14634		0	0	0	0	0	0	40	16.129	35.7143	35	16	28.5687	28.5687	12.9032	13.0435	28.5714	18.1818	13.0435
943435	CM001013.3	12627712	5.162	2.44331e-07	0.000148618	NC_000086.8	Gm14634		0	0	0	0	0	0	30	9.67742	17.8571	27.5	12	19.4069	19.4069	6.45161	13.0435	25.9259	3.0303	13.0435
943437	CM001013.3	12627730	4.20706	2.5871e-05	0.00807482	NC_000086.8	Gm14634		4	0	0	0	0	0.8	36.6667	13.3333	32.1429	15	4	20.2286	19.4286	16.129	13.0435	14.2857	12.1212	4.34783
943441	CM001013.3	12627792	4.3396	1.42744e-05	0.00484329	NC_000086.8	Gm14634		0	0	0	0	0	0	17.1429	8.33333	14.2857	14.2857	26.6667	16.1429	16.1429	11.7647	6.89655	14.2857	13.3333	9.09091
943443	CM001013.3	12627795	4.72645	2.28477e-06	0.00100984	NC_000086.8	Gm14634		0	0	0	0	0	0	17.1429	8.33333	20	19.0476	26.6667	18.2381	18.2381	29.4118	10	14.2857	13.3333	0
943444	CM001013.3	12627796	4.11998	3.78904e-05	0.011296	NC_000086.8	Gm14634		0	0	0	0	0	0	7.69231	15	17.2414	14.6341	5.26316	11.9662	11.9662	3.84615	15.3846	15.7895	8.69565	14.2857
943451	CM001013.3	12627821	4.06657	4.77111e-05	0.0138376	NC_000086.8	Gm14634		0	0	0	0	0	0	11.4286	8.33333	14.2857	23.8095	13.3333	14.2381	14.2381	23.5294	3.33333	14.2857	0	9.09091
943452	CM001013.3	12627822	3.90374	9.47175e-05	0.0250834	NC_000086.8	Gm14634		0	0	0	0	0	0	7.69231	5	17.2414	17.0732	5.26316	10.454	10.454	3.84615	3.84615	5.26316	17.3913	0
943461	CM001013.3	12627978	4.07084	4.68441e-05	0.0136028	NC_000086.8	Gm14634		0	0	0	0	0	0	16.6667	13.7931	11.1111	5.88235	16.6667	12.824	12.824	9.09091	3.84615	22.2222	5.26316	0
943532	CM001013.3	13713166	4.98347	6.24546e-07	0.000332084	NC_000086.8	Cask		0	0	0	0	0	0	33.3333	19.0476	18.75	25.9259	7.69231	20.9498	20.9498	15	16.6667	23.0769	0	14.2857
943534	CM001013.3	13713172	4.22601	2.37874e-05	0.00752154	NC_000086.8	Cask		9.09091	0	0	0	0	1.81818	33.3333	19.0476	37.5	18.5185	7.69231	23.2184	21.4002	20	8.33333	38.4615	5.55556	28.5714
943536	CM001013.3	13713198	4.09815	4.16474e-05	0.0122889	NC_000086.8	Cask		9.09091	0	0	0	0	1.81818	33.3333	14.2857	25	17.8571	7.69231	19.6337	17.8155	30	8.33333	23.0769	5.26316	28.5714
943795	CM001013.3	20483391	4.24889	2.14828e-05	0.00689534	NC_000086.8	Rbm10	1	0	13.3333	0	5.55556	0	3.77778	23.0769	16.6667	14.8148	36.8421	26.6667	23.6134	19.8357	28.5714	20	4.54545	12.5	7.69231
943796	CM001013.3	20483392	3.98995	6.60874e-05	0.0183019	NC_000086.8	Rbm10	1	0	0	0	6.25	4.54545	2.15909	34.7826	22.7273	19.4444	16	5.26316	19.6435	17.4844	19.0476	13.6364	0	19.0476	10
943797	CM001013.3	20483417	4.64879	3.33892e-06	0.0013941	NC_000086.8	Rbm10	1	4	6.66667	0	5.55556	0	3.24444	19.2308	25	11.1111	36.8421	20	22.4368	19.1924	20.6897	20	9.09091	12.5	23.0769
943798	CM001013.3	20483418	4.50003	6.7945e-06	0.00254818	NC_000086.8	Rbm10	1	0	0	0	0	4.54545	0.909091	39.1304	27.2727	11.1111	20	5.26316	20.5555	19.6464	9.52381	13.6364	6.25	25	15
943800	CM001013.3	20483422	3.99514	6.46559e-05	0.0179525	NC_000086.8	Rbm10	1	0	0	0	6.66667	4.54545	2.24242	26.087	13.6364	13.8889	28	5.55556	17.4336	15.1911	14.2857	13.6364	0	9.52381	15
943803	CM001013.3	20483432	4.26198	2.0262e-05	0.00655885	NC_000086.8	Rbm10	1	0	6.25	5.26316	0	14.2857	5.15977	47.8261	47.619	28.5714	28	10.5263	32.5086	27.3488	23.8095	18.1818	6.66667	35	25
943805	CM001013.3	20484010	4.79001	1.66776e-06	0.000769317	NC_000086.8	Ndufb11	1	0	4.54545	0	0	0	0.909091	16	35.7143	17.2414	27.2727	11.7647	21.5986	20.6895	21.0526	13.3333	25	43.3333	12.5
943806	CM001013.3	20484012	6.55618	5.52034e-11	1.22337e-07	NC_000086.8	Ndufb11	2	0	0	0	6.66667	0	1.33333	44	35.7143	17.2414	33.3333	17.6471	29.5872	28.2539	36.8421	30	21.4286	36.6667	18.75
943807	CM001013.3	20484038	6.47647	9.3895e-11	1.91151e-07	NC_000086.8	Ndufb11	3	0	0	0	0	0	0	40	35.7143	13.7931	36.3636	17.6471	28.7036	28.7036	47.3684	26.6667	35.7143	26.6667	12.5
943808	CM001013.3	20484043	5.59408	2.21789e-08	1.91689e-05	NC_000086.8	Ndufb11	4	0	0	0	0	0	0	28	21.4286	17.2414	24.2424	23.5294	22.8884	22.8884	31.5789	23.3333	14.8148	30	0
943811	CM001013.3	20484299	4.2949	1.74772e-05	0.00577341	NC_000086.8	Ndufb11	5	5.88235	0	0	0	0	1.17647	35.7143	21.4286	28	21.875	13.3333	24.0702	22.8938	20	17.6471	43.4783	0	18.1818
943812	CM001013.3	20484304	4.66515	3.08392e-06	0.00129961	NC_000086.8	Ndufb11	6	0	0	0	0	0	0	28.5714	21.4286	24	15.625	6.66667	19.2583	19.2583	0	11.7647	13.0435	9.09091	0
943813	CM001013.3	20484309	4.52371	6.07662e-06	0.00231934	NC_000086.8	Ndufb11	7	0	0	0	0	0	0	21.4286	14.2857	20	21.875	6.66667	16.8512	16.8512	20	11.7647	34.7826	0	9.09091
943814	CM001013.3	20484317	5.48478	4.13976e-08	3.21546e-05	NC_000086.8	Ndufb11	8	0	0	0	0	0	0	21.4286	21.4286	28	28.125	13.3333	22.4631	22.4631	20	17.6471	43.4783	9.09091	18.1818
943816	CM001013.3	20484338	4.51881	6.21873e-06	0.00236395	NC_000086.8	Ndufb11	9	0	0	6.66667	0	0	1.33333	28.5714	28.5714	20	18.75	13.3333	21.8452	20.5119	13.3333	11.7647	26.087	0	18.1818
943865	CM001013.3	20570138	4.13668	3.52363e-05	0.0106045	NC_000086.8	Usp11	1	0	0	0	5.26316	0	1.05263	14.8148	15	16.6667	17.3913	14.2857	15.6317	14.5791	9.09091	11.7647	31.25	7.14286	0
943913	CM001013.3	20828289	4.17365	2.99758e-05	0.00919899	NC_000086.8	Uxt		0	5.26316	0	0	0	1.05263	14.2857	21.4286	24.1379	11.7647	16.6667	17.6567	16.6041	8	26.3158	8.33333	23.0769	6.66667
943917	CM001013.3	20828307	3.92433	8.69716e-05	0.0232982	NC_000086.8	Uxt		0	0	0	0	0	0	20	21.7391	6.66667	5.55556	18.75	14.5423	14.5423	9.52381	15	13.6364	14.2857	13.0435
944024	CM001013.3	35591991	3.87339	0.000107331	0.0279872	NC_000086.8	Lonrf3	1	4.34783	0	0	0	0	0.869565	17.8571	14.2857	18.1818	13.3333	0	12.7316	11.862	7.69231	0	0	0	9.09091
944072	CM001013.3	36059249	4.62872	3.67939e-06	0.00151562	NC_000086.8	Slc25a5	1	0	9.09091	5.26316	0	0	2.87081	25	23.0769	17.8571	28.5714	18.1818	22.5375	19.6666	20	13.6364	28.5714	22.2222	7.69231
944161	CM001013.3	36167135	5.38005	7.44661e-08	5.35118e-05	NC_000086.8	Nkrf		0	0	0	0	3.7037	0.740741	35	56.25	13.3333	29.4118	9.09091	28.6172	27.8765	34.7826	36.3636	21.4286	33.3333	13.6364
944175	CM001013.3	36312229	4.0659	4.78477e-05	0.0138688	NC_000086.8	Sowahd		0	7.14286	14.2857	11.1111	0	6.50794	35.2941	36.8421	26.6667	16.129	30.4348	29.0733	22.5654	16.129	16.6667	19.0476	22.2222	14.2857
944179	CM001013.3	36312271	4.27227	1.93497e-05	0.00630218	NC_000086.8	Sowahd		0	0	0	20	0	4	25	33.3333	18.1818	15.3846	35.7143	25.5228	21.5228	34.4828	50	35.2941	50	16.6667
944180	CM001013.3	36312275	4.31619	1.58745e-05	0.00530505	NC_000086.8	Sowahd		0	18.1818	0	0	0	3.63636	33.3333	25	16	11.1111	8.33333	18.7556	15.1192	17.3913	23.0769	20.8333	22.7273	22.2222
944183	CM001013.3	36312278	5.49143	3.98691e-08	3.12225e-05	NC_000086.8	Sowahd		0	0	0	6.66667	0	1.33333	17.8571	44.4444	13.6364	34.6154	25	27.1107	25.7773	27.5862	27.7778	35.2941	52	22.2222
944185	CM001013.3	36312289	3.90338	9.48576e-05	0.0251135	NC_000086.8	Sowahd		0	0	0	0	0	0	14.2857	22.2222	4.7619	11.5385	10.7143	12.7045	12.7045	20.6897	33.3333	17.6471	20	22.2222
944187	CM001013.3	36312292	3.92132	8.8064e-05	0.0235135	NC_000086.8	Sowahd		8.33333	14.2857	5	6.66667	0	6.85714	32.1429	33.3333	13.6364	38.4615	28.5714	29.2291	22.372	37.931	38.8889	47.0588	64	27.7778
944189	CM001013.3	36312294	3.91595	9.00493e-05	0.0239942	NC_000086.8	Sowahd		0	4.7619	0	6.66667	6.66667	3.61905	21.4286	22.2222	9.09091	26.9231	21.4286	20.2187	16.5996	24.1379	27.7778	29.4118	16	22.2222
944197	CM001013.3	36312443	5.43115	5.59911e-08	4.17175e-05	NC_000086.8	Sowahd		0	0	15.3846	10	0	5.07692	44	47.619	38.8889	33.3333	12.5	35.2683	30.1913	29.1667	38.0952	42.8571	27.7778	35
944198	CM001013.3	36312455	4.78498	1.71002e-06	0.000785304	NC_000086.8	Sowahd		0	0	7.69231	0	8.33333	3.20513	28	47.619	29.4118	16.6667	18.75	28.0895	24.8844	16.6667	33.3333	42.8571	38.8889	40
944200	CM001013.3	36312490	4.30579	1.6639e-05	0.00552338	NC_000086.8	Sowahd		0	0	0	0	0	0	8	33.3333	38.8889	5.55556	12.5	19.6556	19.6556	12.5	14.2857	14.2857	16.6667	20
944209	CM001013.3	36347663	5.26049	1.43671e-07	9.49859e-05	NC_000086.8	Snora69		0	0	0	0	0	0	18.5185	14.2857	25.9259	31.25	18.1818	21.6324	21.6324	7.69231	32	25	22.2222	16
944250	CM001013.3	36454850	5.48107	4.22763e-08	3.27036e-05	NC_000086.8	Rnf113a1		0	0	4.16667	4	0	1.63333	29.4118	21.7391	15.3846	14.2857	20.8333	20.3309	18.6976	18	7.69231	17.8571	20	14.2857
944251	CM001013.3	36454862	5.9226	3.16887e-09	3.5602e-06	NC_000086.8	Rnf113a1		0	0	0	0	0	0	24.2424	8.33333	8.33333	20.8333	20.8333	16.5152	16.5152	9.80392	18.5185	20.6897	14.2857	3.57143
944252	CM001013.3	36454865	4.75563	1.97826e-06	0.000887571	NC_000086.8	Rnf113a1		0	0	0	0	0	0	15.1515	4.16667	22.2222	12.5	16.6667	14.1414	14.1414	25.4902	14.8148	20.6897	7.14286	3.57143
944253	CM001013.3	36454895	6.83312	8.30853e-12	2.41561e-08	NC_000086.8	Ndufa1	1	0	0	0	0	0	0	24.2424	17.3913	22.2222	18.75	20.8333	20.6879	20.6879	17.6471	25.9259	31.0345	26.1905	14.2857
944254	CM001013.3	36454899	8.21533	2.11587e-16	2.68211e-12	NC_000086.8	Ndufa1	2	0	0	0	0	0	0	24.2424	25	30.5556	31.25	25	27.2096	27.2096	19.6078	25.9259	24.1379	23.8095	3.57143
944255	CM001013.3	36454901	5.00307	5.64231e-07	0.000304267	NC_000086.8	Ndufa1	3	4.7619	0	0	0	0	0.952381	9.09091	20.8333	13.8889	12.5	20.8333	15.4293	14.4769	17.6471	11.1111	13.7931	14.2857	7.14286
944256	CM001013.3	36454913	8.10281	5.37024e-16	5.80178e-12	NC_000086.8	Ndufa1	4	0	0	0	0	0	0	30.303	25	27.7778	29.1667	20.8333	26.6162	26.6162	23.5294	11.1111	27.5862	26.1905	17.8571
944261	CM001013.3	36454962	5.14787	2.63467e-07	0.000158433	NC_000086.8	Ndufa1	5	3.57143	0	0	0	0	0.714286	16.6667	19.0476	12.5	36.3636	15.7895	20.0735	19.3592	21.875	4.7619	9.375	15.3846	11.1111
944263	CM001013.3	36454982	6.81434	9.4696e-12	2.70357e-08	NC_000086.8	Ndufa1	6	0	0	0	0	0	0	29.1667	28.5714	25	45.4545	36.8421	33.0069	33.0069	22.5806	28.5714	21.875	30.7692	0
944265	CM001013.3	36454992	4.45149	8.52783e-06	0.00310277	NC_000086.8	Ndufa1	7	3.57143	0	0	5.26316	0	1.76692	25	9.52381	6.25	22.7273	31.5789	19.016	17.2491	18.75	9.52381	12.5	23.0769	16.6667
944267	CM001013.3	36454995	6.08032	1.19943e-09	1.59485e-06	NC_000086.8	Ndufa1	8	0	0	0	0	0	0	25	15	18.75	31.8182	21.0526	22.3242	22.3242	21.875	14.2857	15.625	24	11.1111
944268	CM001013.3	36454996	4.64846	3.34429e-06	0.00139573	NC_000086.8	Ndufa1	9	0	0	5.55556	5.88235	0	2.28758	27.7778	64.2857	15.3846	46.1538	26.3158	35.9835	33.696	31.5789	6.66667	29.4118	38.8889	40
944269	CM001013.3	36454997	8.35448	6.57201e-17	1.00776e-12	NC_000086.8	Ndufa1	10	0	0	0	0	0	0	37.5	28.5714	31.25	40.9091	47.3684	37.1198	37.1198	31.25	33.3333	18.75	46.1538	16.6667
944270	CM001013.3	36455001	4.52939	5.91533e-06	0.00227308	NC_000086.8	Ndufa1	11	0	0	5.55556	5.88235	0	2.28758	27.7778	57.1429	15.3846	46.1538	21.0526	33.5023	31.2148	36.8421	6.66667	33.3333	38.8889	33.3333
944271	CM001013.3	36455002	7.172	7.39102e-13	3.18926e-09	NC_000086.8	Ndufa1	12	0	0	5.26316	0	0	1.05263	29.1667	23.8095	37.5	27.2727	47.3684	33.0235	31.9708	34.375	33.3333	25	34.6154	16.6667
944272	CM001013.3	36455007	4.03245	5.51994e-05	0.015642	NC_000086.8	Ndufa1	13	0	15	11.1111	7.14286	0	6.65079	31.0345	37.037	17.6471	26.3158	28.5714	28.1212	21.4704	28	16.6667	25.7143	47.8261	46.1538
944273	CM001013.3	36455008	5.32717	9.97572e-08	6.95574e-05	NC_000086.8	Ndufa1	14	0	15.3846	9.52381	0	6.66667	6.31502	30.4348	42.1053	44.4444	45.4545	65	45.4878	39.1728	29.4118	47.8261	20	48	16.6667
944274	CM001013.3	36455011	4.51787	6.24635e-06	0.00237255	NC_000086.8	Ndufa1	15	0	0	0	0	0	0	4.34783	26.9231	5.71429	20	9.52381	13.3018	13.3018	12	16.6667	12.5	15.7895	30.7692
944275	CM001013.3	36455012	3.89308	9.89788e-05	0.0260883	NC_000086.8	Ndufa1	16	0	0	4.54545	0	0	0.909091	28	28.5714	10.7143	9.7561	17.3913	18.8866	17.9775	17.1429	39.1304	20	9.09091	9.52381
944276	CM001013.3	36455014	5.512	3.54772e-08	2.83673e-05	NC_000086.8	Ndufa1	17	0	0	3.84615	0	0	0.769231	13.0435	26.9231	14.2857	30	15	19.8505	19.0812	16.6667	22.2222	15	15.7895	38.4615
944278	CM001013.3	36455016	4.33471	1.45955e-05	0.00493113	NC_000086.8	Ndufa1	18	0	5.55556	3.84615	0	0	1.88034	4.34783	26.9231	20.5882	17.5	15	16.8718	14.9915	20.8333	11.1111	20	21.0526	30.7692
944279	CM001013.3	36455017	4.35221	1.34773e-05	0.00460902	NC_000086.8	Ndufa1	19	0	0	4.54545	0	0	0.909091	36	14.2857	14.2857	10	21.7391	19.2621	18.353	28.5714	17.3913	25	18.1818	19.0476
944280	CM001013.3	36455049	4.15992	3.18359e-05	0.00968849	NC_000086.8	Ndufa1	20	5	0	0	0	0	1	4.34783	15.3846	17.1429	17.5	10	12.8751	11.8751	8.33333	5.55556	5	10.5263	23.0769
944286	CM001013.3	36455114	4.25487	2.09171e-05	0.00673609	NC_000086.8	Ndufa1	21	0	0	5	0	7.69231	2.53846	14.7059	35.2941	23.3333	5.88235	28.125	21.4681	18.9297	36.8421	12	15	19.3548	28.5714
944287	CM001013.3	36455124	4.07375	4.62623e-05	0.0134577	NC_000086.8	Ndufa1	22	0	0	0	0	7.69231	1.53846	14.7059	5.88235	26.6667	5.88235	15.625	13.7525	12.214	36.8421	28	20	12.9032	28.5714
944290	CM001013.3	36455135	4.92405	8.47699e-07	0.000432825	NC_000086.8	Ndufa1	23	7.69231	0	0	0	7.69231	3.07692	17.6471	35.2941	36.6667	11.7647	31.25	26.5245	23.4476	47.3684	40	20	22.5806	42.8571
944292	CM001013.3	36455208	4.1166	3.845e-05	0.0114449	NC_000086.8	Ndufa1	24	0	6.25	0	0	0	1.25	25	5.55556	18.1818	14.8148	18.1818	16.3468	15.0968	14.8148	20	8	9.09091	15.3846
944296	CM001013.3	36455238	5.69414	1.23993e-08	1.15798e-05	NC_000086.8	Ndufa1	25	0	0	0	0	0	0	25	30.4348	16	12.5	25	21.787	21.787	25	14.2857	50	15.3846	17.6471
944297	CM001013.3	36455253	5.88969	3.86915e-09	4.24765e-06	NC_000086.8	Ndufa1	26	0	0	0	0	0	0	25	47.8261	12	16.6667	10	22.2986	22.2986	25	19.0476	29.1667	19.2308	23.5294
944300	CM001013.3	36455287	4.53089	5.87349e-06	0.00225799	NC_000086.8	Ndufa1	27	0	0	0	0	0	0	15	26.087	20	25	0	17.2174	17.2174	20	14.2857	29.1667	19.2308	17.6471
944301	CM001013.3	36455299	6.49649	8.22148e-11	1.70289e-07	NC_000086.8	Ndufa1	28	0	0	0	0	0	0	25	34.7826	24	20.8333	20	24.9232	24.9232	40	9.52381	37.5	15.3846	17.6471
944302	CM001013.3	36455305	7.13501	9.67805e-13	4.00046e-09	NC_000086.8	Ndufa1	29	0	0	4.34783	0	0	0.869565	35	43.4783	28	30.4348	25	32.3826	31.513	40	23.8095	50	19.2308	35.2941
944321	CM001013.3	37278621	3.7693	0.000163704	0.0398964	NC_000086.8	Zbtb33		0	0	10	0	0	2	14.8148	20	9.67742	18.4211	4.16667	13.416	11.416	9.09091	14.2857	17.3913	12.5	9.09091
944323	CM001013.3	37278636	4.58067	4.63489e-06	0.00184757	NC_000086.8	Zbtb33		0	0	0	0	0	0	21.4286	9.52381	31.25	14.2857	15.3846	18.3745	18.3745	16.6667	21.4286	35	18.1818	23.5294
944326	CM001013.3	37278647	5.09173	3.54802e-07	0.00020431	NC_000086.8	Zbtb33		0	0	0	0	0	0	25	14.2857	31.25	14.2857	23.0769	21.5797	21.5797	27.7778	21.4286	30	27.2727	35.2941
944327	CM001013.3	37278656	4.1396	3.47908e-05	0.0104837	NC_000086.8	Zbtb33		4.7619	0	0	0	0	0.952381	25	9.52381	31.25	14.2857	15.3846	19.0888	18.1364	5.55556	14.2857	30	27.2727	29.4118
944329	CM001013.3	37278667	4.36189	1.28946e-05	0.00444007	NC_000086.8	Zbtb33		0	0	0	7.14286	16.6667	4.7619	25	14.2857	31.25	28.5714	23.0769	24.4368	19.6749	22.2222	35.7143	35	27.2727	29.4118
944355	CM001013.3	37653274	5.40707	6.40656e-08	4.70237e-05	NC_000086.8	Mcts1		5.88235	0	0	0	0	1.17647	40.625	13.7931	13.7931	27.027	20	23.0476	21.8712	17.2414	15.3846	11.1111	22.7273	23.5294
944356	CM001013.3	37653275	4.75656	1.9692e-06	0.00088476	NC_000086.8	Mcts1		0	8.33333	0	0	0	1.66667	14.2857	29.4118	38.8889	21.0526	23.0769	25.3432	23.6765	20	21.0526	15.7895	31.8182	23.0769
944434	CM001013.3	41237806	5.87291	4.28224e-09	4.63161e-06	NC_000086.8	Stag2		0	0	0	0	0	0	20	20	38.7097	17.9487	17.6471	22.8611	22.8611	13.3333	18.75	22.2222	11.7647	8.33333
944518	CM001013.3	47345246	5.08275	3.72009e-07	0.000212672	NC_000086.8	Utp14a		7.14286	0	0	0	0	1.42857	22.7273	12	34.6154	18.1818	42.8571	26.0763	24.6478	30	33.3333	38.8889	50	16
944524	CM001013.3	47345852	5.77447	7.71977e-09	7.76645e-06	NC_000086.8	Gm39511		0	0	0	0	0	0	29.6296	14.8148	18.75	27.2727	13.1579	20.725	20.725	24.1379	18.75	16.129	27.7778	9.09091
944527	CM001013.3	47374877	4.13557	3.54082e-05	0.0106461	NC_000086.8	9530027J09Rik		5.55556	5.88235	0	0	6.66667	3.62092	26.3158	13.3333	20	20.6897	30	22.0678	18.4468	29.4118	27.7778	19.2308	42.8571	11.7647
944528	CM001013.3	47374891	4.06549	4.79313e-05	0.0138879	NC_000086.8	9530027J09Rik		4.7619	0	11.7647	5.55556	5.88235	5.5929	23.8095	25	30.7692	20.6897	30	26.0537	20.4608	8.82353	38.8889	17.8571	29.1667	5.88235
944529	CM001013.3	47374892	5.1141	3.15234e-07	0.000185342	NC_000086.8	9530027J09Rik		0	5	0	6.25	0	2.25	22.7273	22.2222	32.3529	26.087	38.4615	28.3702	26.1202	31.25	26.087	12.5	28	33.3333
944534	CM001013.3	47374921	5.10888	3.24069e-07	0.000189832	NC_000086.8	9530027J09Rik		0	0	0	0	0	0	19.0476	11.1111	26.9231	10.3448	25	18.4853	18.4853	32.3529	33.3333	21.4286	29.1667	11.7647
944536	CM001013.3	47374940	4.98061	6.33832e-07	0.000335918	NC_000086.8	9530027J09Rik		0	0	0	12.5	0	2.5	27.2727	33.3333	24.2424	27.2727	15.3846	25.5012	23.0012	31.25	43.4783	22.7273	36.3636	25
944540	CM001013.3	47429743	6.94406	3.80998e-12	1.25771e-08	NC_000086.8	Bcorl1		0	0	0	0	0	0	25.9259	29.4118	22.2222	37.8378	33.3333	29.7462	29.7462	37.5	40	35.7143	30	26.6667
944607	CM001013.3	47602135	6.58778	4.46446e-11	1.0203e-07	NC_000086.8	Rab33a		0	0	0	0	0	0	33.3333	36.3636	20.8333	18.75	39.1304	29.6821	29.6821	20	18.75	33.3333	42.8571	27.7778
944608	CM001013.3	47602136	6.42012	1.36168e-10	2.61002e-07	NC_000086.8	Rab33a		0	0	0	0	7.14286	1.42857	29.6296	23.8095	28.5714	32.2581	41.1765	31.089	29.6605	21.7391	39.1304	42.8571	22.2222	22.2222
944609	CM001013.3	47602146	6.65558	2.82187e-11	6.86137e-08	NC_000086.8	Rab33a		0	0	0	0	0	0	37.037	31.8182	25	18.75	39.1304	30.3471	30.3471	20	18.75	38.0952	28.5714	22.2222
944610	CM001013.3	47602147	6.77894	1.21059e-11	3.32638e-08	NC_000086.8	Rab33a		0	0	0	0	0	0	29.6296	23.8095	28.5714	29.0323	41.1765	30.4439	30.4439	21.7391	34.7826	38.0952	22.2222	16.6667
944611	CM001013.3	47602153	5.4593	4.7802e-08	3.63278e-05	NC_000086.8	Rab33a		0	0	5.55556	0	0	1.11111	33.3333	27.2727	12.5	18.75	39.1304	26.1973	25.0862	20	18.75	28.5714	33.3333	22.2222
944612	CM001013.3	47602154	5.54658	2.9131e-08	2.4188e-05	NC_000086.8	Rab33a		0	6.25	0	0	0	1.25	29.6296	14.2857	14.2857	29.0323	41.1765	25.682	24.432	13.0435	17.3913	38.0952	14.8148	22.2222
944613	CM001013.3	47602157	4.60821	4.06159e-06	0.0016523	NC_000086.8	Rab33a		0	0	0	6.66667	0	1.33333	22.2222	27.2727	16.6667	12.5	21.7391	20.0801	18.7468	13.3333	18.75	19.0476	33.3333	11.1111
944614	CM001013.3	47602158	5.51745	3.43952e-08	2.76183e-05	NC_000086.8	Rab33a		0	0	0	0	7.14286	1.42857	25.9259	23.8095	19.0476	22.5806	35.2941	25.3316	23.903	13.0435	26.087	33.3333	22.2222	11.1111
944615	CM001013.3	47602192	4.11925	3.80108e-05	0.0113284	NC_000086.8	Rab33a		7.14286	0	0	0	0	1.42857	14.8148	18.1818	8.33333	18.75	30.4348	18.1029	16.6744	26.6667	6.25	9.52381	4.7619	5.55556
944618	CM001013.3	47602521	3.9218	8.78886e-05	0.0234843	NC_000086.8	Aifm1	1	0	0	0	0	0	0	14.2857	9.52381	14.2857	15	18.75	14.369	14.369	5.55556	13.0435	11.7647	9.09091	0
944618	CM001013.3	47602521	3.9218	8.78886e-05	0.0234843	NC_000086.8	Rab33a		0	0	0	0	0	0	14.2857	9.52381	14.2857	15	18.75	14.369	14.369	5.55556	13.0435	11.7647	9.09091	0
944620	CM001013.3	47602553	3.77245	0.000161651	0.0394669	NC_000086.8	Aifm1	2	0	0	0	0	0	0	10.7143	14.2857	14.2857	15	12.5	13.3571	13.3571	11.1111	17.3913	17.6471	4.54545	0
944648	CM001013.3	47783868	4.34485	1.39369e-05	0.004744	NC_000086.8	Rbmx2		0	3.7037	0	0	0	0.740741	20.6897	26.6667	11.1111	19.4444	9.09091	17.4006	16.6598	4.54545	11.7647	13.6364	29.1667	22.2222
944650	CM001013.3	47783880	4.21097	2.54279e-05	0.00795218	NC_000086.8	Rbmx2		0	3.22581	0	0	0	0.645161	16.6667	19.0476	11.1111	16.2162	18.1818	16.2447	15.5995	22.7273	16.6667	7.69231	23.0769	33.3333
944799	CM001013.3	50769721	4.53479	5.76597e-06	0.00222566	NC_000086.8	Gm35727		0	0	0	0	0	0	33.3333	7.14286	18.5185	16.6667	5.26316	16.1849	16.1849	15	31.5789	22.7273	25	10.5263
944802	CM001013.3	50769756	4.53961	5.63592e-06	0.00218077	NC_000086.8	Gm35727		0	0	0	0	0	0	0	22.2222	12.5	29.7297	13.3333	15.5571	15.5571	21.0526	11.1111	6.66667	11.7647	8.33333
944803	CM001013.3	50769758	4.26336	2.01377e-05	0.00652753	NC_000086.8	Gm35727		0	0	0	0	0	0	0	27.7778	12.5	18.9189	20	15.8393	15.8393	15.7895	27.7778	20	11.7647	8.33333
944804	CM001013.3	50769760	5.38768	7.13734e-08	5.16799e-05	NC_000086.8	Gm35727		0	0	0	0	0	0	7.69231	16.6667	25	27.027	33.3333	21.9439	21.9439	26.3158	33.3333	20	17.6471	16.6667
944805	CM001013.3	50769765	5.75738	8.54283e-09	8.43384e-06	NC_000086.8	Gm35727		0	0	0	0	0	0	15.3846	27.7778	31.25	24.3243	26.6667	25.0807	25.0807	10.5263	22.2222	13.3333	23.5294	16.6667
944806	CM001013.3	50769775	4.55107	5.33732e-06	0.00208047	NC_000086.8	Gm35727		18.1818	0	0	0	5.26316	4.689	33.3333	16.6667	31.25	21.6216	33.3333	27.241	22.552	30	16.6667	20	28.5714	7.69231
944807	CM001013.3	50770018	3.8596	0.000113573	0.0292379	NC_000086.8	Gm35727		5.55556	0	9.09091	0	6.66667	4.26263	35	35.2941	35	54.5455	18.75	35.7179	31.4553	58.3333	0	21.0526	15.7895	33.3333
944808	CM001013.3	50770023	6.32039	2.60896e-10	4.4917e-07	NC_000086.8	Gm35727		0	0	0	0	0	0	30	44.4444	42.8571	45.4545	18.75	36.3012	36.3012	41.6667	0	11.1111	21.7391	25
944809	CM001013.3	50770034	5.59311	2.23041e-08	1.92422e-05	NC_000086.8	Gm35727		0	0	0	0	0	0	20	27.7778	38.0952	54.5455	18.75	31.8337	31.8337	25	0	5.55556	17.3913	33.3333
944810	CM001013.3	50770038	5.01871	5.20185e-07	0.000283246	NC_000086.8	Gm35727		0	0	0	7.69231	0	1.53846	35	27.7778	28.5714	54.5455	18.75	32.9289	31.3905	41.6667	0	5.26316	17.3913	16.6667
944811	CM001013.3	50770047	4.61839	3.86729e-06	0.00158341	NC_000086.8	Gm35727		0	0	0	7.69231	0	1.53846	40	16.6667	38.0952	45.4545	13.3333	30.71	29.1715	25	0	5.26316	17.3913	33.3333
944812	CM001013.3	50770065	5.56642	2.60028e-08	2.18772e-05	NC_000086.8	Gm35727		0	0	0	0	0	0	50	38.8889	38.0952	54.5455	18.75	40.0559	40.0559	58.3333	0	15.7895	18.1818	33.3333
944813	CM001013.3	50770084	4.98127	6.31667e-07	0.000335495	NC_000086.8	Gm35727		0	0	9.09091	0	0	1.81818	40	22.2222	33.3333	45.4545	12.5	30.702	28.8838	50	7.69231	15.7895	13.0435	33.3333
944814	CM001013.3	50770095	4.68376	2.81653e-06	0.00120509	NC_000086.8	Gm35727		0	0	0	7.69231	0	1.53846	25	27.7778	33.3333	45.4545	12.5	28.8131	27.2747	50	7.69231	5.26316	21.7391	25
944815	CM001013.3	50770105	5.41075	6.27613e-08	4.6147e-05	NC_000086.8	Gm35727		0	0	0	0	0	0	35	27.7778	28.5714	9.09091	12.5	22.588	22.588	25	7.69231	5.26316	21.7391	25
944816	CM001013.3	50770116	5.19413	2.05683e-07	0.000128818	NC_000086.8	Gm35727		0	0	0	0	0	0	35	27.7778	38.0952	27.2727	12.5	28.1291	28.1291	50	0	10.5263	17.3913	16.6667
944817	CM001013.3	50770130	5.53566	3.10065e-08	2.53905e-05	NC_000086.8	Gm35727		0	0	0	0	0	0	40	38.8889	38.0952	45.4545	18.75	36.2377	36.2377	58.3333	0	15.7895	21.7391	33.3333
944820	CM001013.3	50770409	4.17814	2.93897e-05	0.00904185	NC_000086.8	Gm35727		0	8.33333	0	5.88235	0	2.84314	28.5714	28.5714	40	30.4348	13.3333	28.1822	25.3391	70	15.3846	42.8571	17.6471	42.8571
944821	CM001013.3	50770410	4.73265	2.21606e-06	0.000983128	NC_000086.8	Gm35727		5.88235	0	5.55556	9.09091	0	4.10576	20	30	27.7778	32.2581	18.1818	25.6435	21.5378	16.6667	13.6364	45	8.33333	16.6667
944822	CM001013.3	50770413	5.48288	4.18467e-08	3.24604e-05	NC_000086.8	Gm35727		0	0	0	0	0	0	35.7143	23.8095	40	21.7391	13.3333	26.9193	26.9193	60	15.3846	35.7143	17.6471	28.5714
944838	CM001013.3	51253906	3.80307	0.000142916	0.0355035	NC_000086.8	Gpc4		0	5.88235	0	0	0	1.17647	17.6471	5.26316	10	21.4286	31.25	17.1178	15.9413	13.3333	8.69565	24.1379	34.4828	11.7647
944839	CM001013.3	51253911	5.39805	6.73688e-08	4.92681e-05	NC_000086.8	Gpc4		0	0	0	0	0	0	23.5294	31.5789	10	21.4286	37.5	24.8074	24.8074	13.3333	13.0435	20.6897	44.8276	17.6471
944840	CM001013.3	51253923	6.21272	5.20737e-10	7.93385e-07	NC_000086.8	Gpc4		0	0	0	0	0	0	17.6471	31.5789	20	25	37.5	26.3452	26.3452	13.3333	22.7273	27.5862	31.0345	17.6471
944842	CM001013.3	51253936	4.3813	1.17972e-05	0.00411436	NC_000086.8	Gpc4		5	0	0	0	0	1	17.6471	26.3158	10	14.2857	25	18.6497	17.6497	6.66667	13.0435	17.2414	31.0345	11.7647
944843	CM001013.3	51253964	4.36554	1.26806e-05	0.00437593	NC_000086.8	Gpc4		0	0	0	0	0	0	11.7647	21.0526	15	10.3448	18.75	15.3824	15.3824	13.3333	4.34783	13.7931	20.6897	5.88235
944844	CM001013.3	51253972	3.9135	9.0967e-05	0.0242048	NC_000086.8	Gpc4		0	0	0	0	0	0	23.5294	21.0526	0	13.7931	31.25	17.925	17.925	3.33333	8.69565	13.7931	13.7931	11.7647
944845	CM001013.3	51253980	5.94894	2.6988e-09	3.11382e-06	NC_000086.8	Gpc4		0	0	0	0	0	0	17.6471	31.5789	10	24.1379	43.75	25.4228	25.4228	13.3333	17.3913	17.2414	31.0345	11.7647
944847	CM001013.3	51254159	5.2153	1.83523e-07	0.000117178	NC_000086.8	Gpc4		0	0	0	4.54545	0	0.909091	19.2308	25	12.5	29.4118	19.0476	21.038	20.1289	23.0769	35.2941	16	24.1379	21.0526
944848	CM001013.3	51254163	4.42833	9.49658e-06	0.003407	NC_000086.8	Gpc4		0	0	0	4.54545	7.14286	2.33766	19.2308	17.8571	8.33333	32.3529	19.0476	19.3644	17.0267	19.2308	35.2941	16	20.6897	21.0526
944849	CM001013.3	51254167	4.92156	8.58564e-07	0.000436731	NC_000086.8	Gpc4		0	0	7.69231	4.54545	0	2.44755	15.3846	25	12.5	38.2353	23.8095	22.9859	20.5383	23.0769	41.1765	16	20.6897	15.7895
944850	CM001013.3	51254191	3.93396	8.35578e-05	0.0224978	NC_000086.8	Gpc4		0	0	0	0	0	0	11.5385	10.7143	12.5	17.6471	4.7619	11.4323	11.4323	19.2308	17.6471	4	10.3448	5.26316
944851	CM001013.3	51254207	4.96947	6.71364e-07	0.00035342	NC_000086.8	Gpc4		0	0	0	0	0	0	8	23.0769	12.5	26.4706	14.2857	16.8666	16.8666	11.5385	23.5294	13.0435	16.6667	15.7895
944855	CM001013.3	51880007	4.00831	6.11546e-05	0.0170952	NC_000086.8	Ccdc160		0	16.6667	0	0	0	3.33333	5.88235	23.0769	33.3333	28.5714	27.7778	23.7284	20.395	29.1667	24	27.2727	30	25
944856	CM001013.3	51880026	4.98987	6.042e-07	0.000322709	NC_000086.8	Ccdc160		0	5.26316	0	0	0	1.05263	11.7647	30.7692	26.087	35.7143	36.8421	28.2355	27.1828	33.3333	20	27.2727	4.54545	12.5
944857	CM001013.3	51880027	4.99664	5.83367e-07	0.000312635	NC_000086.8	Ccdc160		0	4.16667	0	4.54545	0	1.74242	20	31.8182	20.6897	22.5806	31.5789	25.3335	23.5911	25	10.3448	13.6364	55	22.7273
944859	CM001013.3	51880050	5.55025	2.85266e-08	2.37484e-05	NC_000086.8	Ccdc160		0	0	0	0	0	0	22.5	13.6364	10.3448	9.67742	26.3158	16.4949	16.4949	17.5	13.7931	9.09091	15	9.09091
944861	CM001013.3	51880055	4.15668	3.2291e-05	0.00981442	NC_000086.8	Ccdc160		0	0	0	0	0	0	15	9.09091	10.3448	3.22581	15.7895	10.6902	10.6902	5	13.7931	13.6364	5	0
944877	CM001013.3	52000881	5.15309	2.56227e-07	0.000154666	NC_000086.8	Phf6		0	0	0	0	0	0	25	22.2222	13.6364	19.0476	26.3158	21.2444	21.2444	3.33333	10	28.125	24.2424	18.75
944878	CM001013.3	52000927	3.84874	0.000118728	0.0303677	NC_000086.8	Phf6		5.88235	0	0	0	0	1.17647	18.75	22.2222	18.1818	19.0476	31.5789	21.9561	20.7797	3.33333	25	34.375	33.3333	12.5
944879	CM001013.3	52000959	4.86361	1.15266e-06	0.000560249	NC_000086.8	Phf6		0	8.69565	0	0	0	1.73913	28.5714	25	13.0435	20	28.5714	23.0373	21.2981	22.7273	19.3548	10.5263	29.4118	6.25
944881	CM001013.3	52000963	5.0975	3.44164e-07	0.000198786	NC_000086.8	Phf6		0	0	0	0	0	0	30.4348	18.5185	16.6667	15	7.69231	17.6625	17.6625	19.0476	20	10.5263	9.09091	18.75
944882	CM001013.3	52000964	4.26441	2.00432e-05	0.00650228	NC_000086.8	Phf6		0	0	15.3846	0	4.34783	3.94649	16.6667	31.5789	15	36.3636	23.5294	24.6277	20.6812	28.5714	17.6471	11.7647	22.7273	54.5455
944883	CM001013.3	52000971	5.27632	1.318e-07	8.81806e-05	NC_000086.8	Phf6		0	0	0	0	0	0	26.087	22.2222	12.5	20	14.2857	19.019	19.019	23.8095	22.5806	21.0526	22.7273	25
944884	CM001013.3	52000972	6.19057	5.99456e-10	8.94681e-07	NC_000086.8	Phf6		0	0	7.69231	0	0	1.53846	22.2222	36.8421	15	50	35.2941	31.8717	30.3332	35.7143	35.2941	11.7647	36.3636	36.3636
944885	CM001013.3	52000987	4.72454	2.30634e-06	0.00101795	NC_000086.8	Phf6		0	0	0	0	0	0	26.087	14.8148	8.33333	15	21.4286	17.1327	17.1327	9.52381	22.5806	21.0526	19.0476	12.5
944886	CM001013.3	52000988	6.11368	9.73592e-10	1.35919e-06	NC_000086.8	Phf6		0	0	7.69231	0	0	1.53846	22.2222	31.5789	15	40.9091	29.4118	27.8244	26.2859	21.4286	29.4118	5.88235	22.7273	27.2727
944887	CM001013.3	52000989	4.42136	9.80803e-06	0.00350024	NC_000086.8	Phf6		0	0	0	0	5.26316	1.05263	30.4348	14.8148	12.5	15	14.2857	17.4071	16.3544	23.8095	12.9032	15.7895	31.8182	18.75
944888	CM001013.3	52000990	7.18304	6.81775e-13	2.95996e-09	NC_000086.8	Phf6		0	0	7.69231	0	0	1.53846	33.3333	36.8421	20	50	35.2941	35.0939	33.5554	35.7143	29.4118	17.6471	27.2727	45.4545
944889	CM001013.3	52000991	3.83912	0.000123478	0.0314681	NC_000086.8	Phf6		0	0	0	0	0	0	8.69565	14.8148	12.5	5	21.4286	12.4878	12.4878	20	9.67742	10.5263	9.09091	12.5
944890	CM001013.3	52000992	4.63805	3.51708e-06	0.00145824	NC_000086.8	Phf6		0	0	7.69231	0	0	1.53846	11.7647	21.0526	10	22.7273	29.4118	18.9913	17.4528	7.14286	11.7647	5.88235	9.09091	36.3636
944891	CM001013.3	52000993	5.70591	1.15722e-08	1.08607e-05	NC_000086.8	Phf6		0	0	0	0	0	0	30.4348	11.1111	25	20	28.5714	23.0235	23.0235	14.2857	19.3548	15.7895	22.7273	18.75
944892	CM001013.3	52000994	6.46036	1.04454e-10	2.09949e-07	NC_000086.8	Phf6		0	0	7.69231	0	0	1.53846	33.3333	26.3158	20	36.3636	35.2941	30.2614	28.7229	28.5714	29.4118	11.7647	31.8182	60
944893	CM001013.3	52001004	5.74183	9.36578e-09	9.10449e-06	NC_000086.8	Phf6		0	0	0	0	0	0	26.087	22.2222	16.6667	20	28.5714	22.7095	22.7095	14.2857	16.6667	15.7895	22.7273	25
944894	CM001013.3	52001005	6.10634	1.01943e-09	1.41075e-06	NC_000086.8	Phf6		0	0	7.69231	0	0	1.53846	27.7778	21.0526	15	40.9091	35.2941	28.0067	26.4683	21.4286	23.5294	17.6471	31.8182	45.4545
944895	CM001013.3	52001014	5.77073	7.89269e-09	7.89863e-06	NC_000086.8	Phf6		0	0	0	0	0	0	26.087	18.5185	20.8333	20	28.5714	22.802	22.802	23.8095	23.3333	21.0526	31.8182	18.75
944896	CM001013.3	52001015	6.42384	1.32876e-10	2.55206e-07	NC_000086.8	Phf6		0	5.55556	7.69231	0	0	2.64957	33.3333	36.8421	20	45.4545	29.4118	33.0083	30.3588	21.4286	29.4118	17.6471	36.3636	27.2727
944897	CM001013.3	52001023	5.53434	3.12411e-08	2.55386e-05	NC_000086.8	Phf6		0	0	0	0	0	0	30.4348	25.9259	20.8333	15	7.14286	19.8674	19.8674	23.8095	25.8065	15.7895	31.8182	25
944898	CM001013.3	52001024	7.12884	1.01219e-12	4.14787e-09	NC_000086.8	Phf6		0	0	7.69231	0	0	1.53846	33.3333	42.1053	20	59.0909	29.4118	36.7883	35.2498	35.7143	37.5	17.6471	27.2727	45.4545
944902	CM001013.3	52001041	3.71838	0.000200506	0.0474899	NC_000086.8	Phf6		0	0	0	0	0	0	11.7647	31.25	10.5263	8.57143	8.69565	14.1616	14.1616	18.1818	0	5.55556	5.55556	0
944905	CM001013.3	52001050	4.59348	4.35921e-06	0.00175176	NC_000086.8	Phf6		0	0	0	0	0	0	17.6471	31.25	10	14.2857	17.3913	18.1148	18.1148	18.1818	11.7647	11.1111	22.2222	29.4118
944914	CM001013.3	52076884	5.82388	5.74984e-09	5.97427e-06	NC_000086.8	Hprt		0	0	0	0	0	0	21.7391	11.1111	37.5	28.5714	27.2727	25.2389	25.2389	30	18.75	7.69231	13.3333	12.5
944916	CM001013.3	52076886	4.64042	3.47694e-06	0.00144285	NC_000086.8	Hprt		0	0	0	0	0	0	17.3913	5.55556	18.75	25	18.1818	16.9757	16.9757	30	18.75	7.69231	6.66667	6.25
944919	CM001013.3	52076896	4.85859	1.18227e-06	0.000573327	NC_000086.8	Hprt		0	0	0	0	0	0	17.3913	11.1111	12.5	25	27.2727	18.655	18.655	15	6.25	0	13.3333	0
944921	CM001013.3	52076903	5.13551	2.8138e-07	0.000168035	NC_000086.8	Hprt		0	0	0	0	0	0	21.7391	5.55556	25	25	27.2727	20.9135	20.9135	30	12.5	7.69231	6.66667	6.25
944924	CM001013.3	52076919	6.64562	3.01941e-11	7.26734e-08	NC_000086.8	Hprt		0	0	0	0	0	0	31.8182	41.3793	34.4828	33.3333	47.0588	37.6145	37.6145	29.4118	50	43.75	26.087	0
944925	CM001013.3	52076930	4.45478	8.39781e-06	0.00306367	NC_000086.8	Hprt		0	0	0	0	0	0	4.34783	27.5862	13.7931	23.3333	17.6471	17.3415	17.3415	11.7647	11.1111	17.6471	13.0435	0
944926	CM001013.3	52076935	6.62892	3.3816e-11	7.99736e-08	NC_000086.8	Hprt		0	0	0	0	0	0	34.7826	37.931	25	30	29.4118	31.4251	31.4251	29.4118	38.8889	29.4118	21.7391	10
944928	CM001013.3	52076948	7.86958	3.55828e-15	2.96376e-11	NC_000086.8	Hprt		0	0	0	0	0	0	30.4348	44.8276	37.931	40	52.9412	41.2269	41.2269	35.2941	38.8889	41.1765	26.087	20
945000	CM001013.3	52977318	4.25757	2.06659e-05	0.00667144	NC_000086.8	Gm15482		7.14286	0	0	0	0	1.42857	13.7931	14.8148	26.6667	6.89655	9.09091	14.2524	12.8238	18.9189	18.1818	25	17.6471	20
945001	CM001013.3	52977320	4.98194	6.29506e-07	0.000334534	NC_000086.8	Gm15482		3.57143	4.7619	4.54545	0	0	2.57576	13.7931	11.1111	36.6667	20.6897	22.7273	20.9976	18.4218	27.027	27.2727	45	26.4706	30
945003	CM001013.3	52977382	5.1838	2.17415e-07	0.00013501	NC_000086.8	Gm15482		7.14286	5.26316	0	4	0	3.2812	13.7931	23.0769	40	17.2414	27.2727	24.2768	20.9956	24.3243	30.4348	34.7826	31.4286	38.0952
945004	CM001013.3	52977404	4.24354	2.20019e-05	0.00705243	NC_000086.8	Gm15482		0	0	0	0	6.66667	1.33333	15.3846	20	13.3333	19.3548	28.5714	19.3288	17.9955	11.5385	35	36.3636	26.3158	7.14286
945005	CM001013.3	52977405	4.56555	4.98176e-06	0.00196144	NC_000086.8	Gm15482		0	0	0	0	0	0	22.7273	33.3333	21.0526	11.1111	35.2941	24.7037	24.7037	28.5714	58.3333	22.2222	11.7647	5.88235
945009	CM001013.3	52977435	5.85931	4.64789e-09	4.98738e-06	NC_000086.8	Gm15482		0	0	0	0	0	0	22.7273	40	21.0526	38.8889	23.5294	29.2396	29.2396	21.4286	41.6667	11.1111	5.88235	17.6471
945010	CM001013.3	52977446	4.03662	5.42263e-05	0.0154306	NC_000086.8	Gm15482		10	0	0	5	0	3	14.2857	46.1538	27.7778	22.2222	17.6471	25.6173	22.6173	14.2857	33.3333	17.6471	7.14286	5.88235
945011	CM001013.3	52977976	3.97393	7.06961e-05	0.0194198	NC_000086.8	Gm15482		0	0	5.26316	0	0	1.05263	11.1111	11.1111	13.0435	18.9189	16	14.0369	12.9843	5	21.7391	23.5294	17.3913	40.9091
945012	CM001013.3	52977992	6.02676	1.67283e-09	2.10647e-06	NC_000086.8	Gm15482		0	0	0	0	0	0	5.26316	22.2222	21.7391	32.4324	25	21.3314	21.3314	15	26.087	21.0526	22.2222	40.9091
945013	CM001013.3	52978004	4.68063	2.85989e-06	0.00121926	NC_000086.8	Gm15482		4.7619	0	5.26316	0	0	2.00501	21.0526	18.5185	26.087	18.9189	20	20.9154	18.9104	5	13.0435	20	18.5185	31.8182
945014	CM001013.3	52978006	4.52684	5.98719e-06	0.00229428	NC_000086.8	Gm15482		0	0	0	0	5.88235	1.17647	10.5263	18.5185	13.0435	21.6216	16	15.942	14.7655	5	21.7391	25	14.8148	36.3636
945015	CM001013.3	52978013	6.16841	6.89792e-10	1.01203e-06	NC_000086.8	Gm15482		0	0	0	6.25	0	1.25	21.0526	18.5185	39.1304	40.5405	28	29.4484	28.1984	28.5714	21.7391	20	37.037	54.5455
945016	CM001013.3	52978021	5.32234	1.02439e-07	7.1048e-05	NC_000086.8	Gm15482		0	0	0	6.25	0	1.25	10.5263	14.8148	26.087	32.4324	24	21.5721	20.3221	28.5714	13.0435	30	22.2222	45.4545
945029	CM001013.3	55391715	5.54778	2.89312e-08	2.40431e-05	NC_000086.8	Zfp449		6.66667	0	12.5	0	0	3.83333	28.5714	33.3333	29.4118	16.129	23.8095	26.251	22.4177	36.3636	27.7778	26.6667	40.7407	17.6471
945032	CM001013.3	55391736	3.74932	0.000177315	0.0427749	NC_000086.8	Zfp449		0	0	6.25	0	0	1.25	20	20	19.3548	10	15	16.871	15.621	28.5714	27.7778	7.14286	0	5.88235
945033	CM001013.3	55391737	4.45309	8.46435e-06	0.00308228	NC_000086.8	Zfp449		0	11.7647	0	0	0	2.35294	10	29.4118	25	21.4286	31.5789	23.4839	21.1309	12.5	24	14.2857	29.4118	34.7826
945034	CM001013.3	55391744	4.64906	3.33453e-06	0.00139288	NC_000086.8	Zfp449		0	0	0	0	0	0	16.6667	5	25.8065	13.3333	10	14.1613	14.1613	23.8095	11.1111	0	5	12.5
945035	CM001013.3	55391745	3.98556	6.73216e-05	0.0186057	NC_000086.8	Zfp449		0	0	0	0	0	0	10	17.6471	25	7.14286	15.7895	15.1159	15.1159	16.6667	16	7.14286	11.7647	17.3913
945036	CM001013.3	55391750	3.72418	0.000195951	0.0465734	NC_000086.8	Zfp449		0	0	0	0	0	0	10	15	16.129	6.66667	5	10.5591	10.5591	14.2857	5.55556	14.2857	5	0
945037	CM001013.3	55391751	4.51431	6.3524e-06	0.00240679	NC_000086.8	Zfp449		0	0	7.14286	0	9.09091	3.24675	15	23.5294	35.7143	21.4286	21.0526	23.345	20.0982	12.5	16	7.14286	17.6471	26.087
945040	CM001013.3	55391784	4.73775	2.16105e-06	0.000961414	NC_000086.8	Gm38625		0	0	0	0	0	0	21.7391	23.5294	14.2857	14.2857	40	22.768	22.768	18.75	41.1765	0	23.0769	6.25
945041	CM001013.3	55391785	5.77051	7.90307e-09	7.9007e-06	NC_000086.8	Gm38625		0	0	0	0	6.66667	1.33333	29.0323	21.0526	26.087	31.5789	30.4348	27.6371	26.3038	22.7273	14.2857	12	38.0952	17.6471
945042	CM001013.3	55391790	4.46838	7.88154e-06	0.00290265	NC_000086.8	Gm38625		0	0	0	5.26316	0	1.05263	13.0435	17.6471	14.2857	19.0476	26.6667	18.1381	17.0855	0	11.7647	10	19.2308	0
945044	CM001013.3	55391798	4.46066	8.17061e-06	0.00299111	NC_000086.8	Gm38625		0	0	0	5.26316	0	1.05263	21.7391	23.5294	19.0476	11.9048	20	19.2442	18.1916	25	29.4118	10	15.3846	12.5
945045	CM001013.3	55391799	4.37807	1.19736e-05	0.00416521	NC_000086.8	Gm38625		0	0	0	0	6.66667	1.33333	22.5806	15.7895	4.34783	36.8421	21.7391	20.2598	18.9265	13.6364	14.2857	20	14.2857	17.6471
945053	CM001013.3	55643305	4.8404	1.29578e-06	0.000618743	NC_000086.8	Gm36239		0	0	0	0	0	0	21.4286	10	13.0435	25	15.3846	16.9713	16.9713	14.8148	5.55556	22.2222	24	5.88235
945053	CM001013.3	55643305	4.8404	1.29578e-06	0.000618743	NC_000086.8	Mmgt1		0	0	0	0	0	0	21.4286	10	13.0435	25	15.3846	16.9713	16.9713	14.8148	5.55556	22.2222	24	5.88235
945057	CM001013.3	55643341	4.72042	2.35358e-06	0.00103592	NC_000086.8	Gm36239		0	0	0	6.25	0	1.25	21.4286	25	13.0435	20	15.3846	18.9713	17.7213	25.9259	5.55556	15.7895	28	5.88235
945057	CM001013.3	55643341	4.72042	2.35358e-06	0.00103592	NC_000086.8	Mmgt1		0	0	0	6.25	0	1.25	21.4286	25	13.0435	20	15.3846	18.9713	17.7213	25.9259	5.55556	15.7895	28	5.88235
945059	CM001013.3	55643351	3.8629	0.000112048	0.0289258	NC_000086.8	Gm36239		0	7.69231	0	0	0	1.53846	11.1111	8.69565	14.8148	23.3333	33.3333	18.2576	16.7192	18.1818	4.7619	5.26316	17.2414	11.5385
945059	CM001013.3	55643351	3.8629	0.000112048	0.0289258	NC_000086.8	Mmgt1		0	7.69231	0	0	0	1.53846	11.1111	8.69565	14.8148	23.3333	33.3333	18.2576	16.7192	18.1818	4.7619	5.26316	17.2414	11.5385
945060	CM001013.3	55643372	3.99842	6.37663e-05	0.0177314	NC_000086.8	Gm36239		0	0	0	0	0	0	18.5185	8.69565	22.2222	10	8.33333	13.5539	13.5539	8.69565	9.52381	5.26316	6.89655	15.3846
945060	CM001013.3	55643372	3.99842	6.37663e-05	0.0177314	NC_000086.8	Mmgt1		0	0	0	0	0	0	18.5185	8.69565	22.2222	10	8.33333	13.5539	13.5539	8.69565	9.52381	5.26316	6.89655	15.3846
945061	CM001013.3	55643375	5.4975	3.85207e-08	3.03164e-05	NC_000086.8	Gm36239		7.69231	7.69231	0	0	0	3.07692	29.6296	30.4348	25.9259	26.6667	41.6667	30.8647	27.7878	26.087	14.2857	15.7895	20.6897	26.9231
945061	CM001013.3	55643375	5.4975	3.85207e-08	3.03164e-05	NC_000086.8	Mmgt1		7.69231	7.69231	0	0	0	3.07692	29.6296	30.4348	25.9259	26.6667	41.6667	30.8647	27.7878	26.087	14.2857	15.7895	20.6897	26.9231
945063	CM001013.3	55643385	4.05852	4.93857e-05	0.0142569	NC_000086.8	Gm36239		0	0	5.55556	0	0	1.11111	25.9259	18.1818	18.5185	10	16.6667	17.8586	16.7475	13.0435	4.7619	10.5263	24.1379	11.5385
945063	CM001013.3	55643385	4.05852	4.93857e-05	0.0142569	NC_000086.8	Mmgt1		0	0	5.55556	0	0	1.11111	25.9259	18.1818	18.5185	10	16.6667	17.8586	16.7475	13.0435	4.7619	10.5263	24.1379	11.5385
945067	CM001013.3	55643449	5.88005	4.10151e-09	4.47175e-06	NC_000086.8	Gm36239		0	0	0	0	0	0	26.9231	16.6667	19.2308	21.9512	22.7273	21.4998	21.4998	12.9032	19.2308	15.3846	17.2414	7.40741
945067	CM001013.3	55643449	5.88005	4.10151e-09	4.47175e-06	NC_000086.8	Mmgt1		0	0	0	0	0	0	26.9231	16.6667	19.2308	21.9512	22.7273	21.4998	21.4998	12.9032	19.2308	15.3846	17.2414	7.40741
945068	CM001013.3	55643455	5.54126	3.00309e-08	2.47837e-05	NC_000086.8	Gm36239		0	0	0	0	0	0	19.2308	6.89655	26.9231	26.8293	18.1818	19.6123	19.6123	16.129	19.2308	15.3846	10.3448	11.1111
945068	CM001013.3	55643455	5.54126	3.00309e-08	2.47837e-05	NC_000086.8	Mmgt1		0	0	0	0	0	0	19.2308	6.89655	26.9231	26.8293	18.1818	19.6123	19.6123	16.129	19.2308	15.3846	10.3448	11.1111
945069	CM001013.3	55643470	5.43567	5.45894e-08	4.08975e-05	NC_000086.8	Gm36239		0	8.69565	0	4	5.88235	3.7156	34.8837	27.2727	41.6667	20	29.4118	30.647	26.9314	18.75	25	27.7778	48.2759	13.3333
945069	CM001013.3	55643470	5.43567	5.45894e-08	4.08975e-05	NC_000086.8	Mmgt1		0	8.69565	0	4	5.88235	3.7156	34.8837	27.2727	41.6667	20	29.4118	30.647	26.9314	18.75	25	27.7778	48.2759	13.3333
945070	CM001013.3	55643497	5.03279	4.83389e-07	0.0002675	NC_000086.8	Gm36239		0	0	0	0	0	0	12.5	12.5	21.2121	11.1111	12.5	13.9646	13.9646	3.22581	12.5	11.1111	13.3333	13.3333
945070	CM001013.3	55643497	5.03279	4.83389e-07	0.0002675	NC_000086.8	Mmgt1		0	0	0	0	0	0	12.5	12.5	21.2121	11.1111	12.5	13.9646	13.9646	3.22581	12.5	11.1111	13.3333	13.3333
945071	CM001013.3	55643512	6.69648	2.13497e-11	5.38394e-08	NC_000086.8	Gm36239		0	0	0	0	0	0	22.5	15.625	27.2727	18.5185	25	21.7832	21.7832	19.3548	25	41.1765	30	26.6667
945071	CM001013.3	55643512	6.69648	2.13497e-11	5.38394e-08	NC_000086.8	Mmgt1		0	0	0	0	0	0	22.5	15.625	27.2727	18.5185	25	21.7832	21.7832	19.3548	25	41.1765	30	26.6667
945072	CM001013.3	55643516	4.22704	2.3679e-05	0.00749648	NC_000086.8	Gm36239		4.34783	0	4.7619	0	0	1.82195	20	18.75	18.1818	3.7037	21.875	16.5021	14.6802	6.45161	20.8333	22.2222	23.3333	10
945072	CM001013.3	55643516	4.22704	2.3679e-05	0.00749648	NC_000086.8	Mmgt1		4.34783	0	4.7619	0	0	1.82195	20	18.75	18.1818	3.7037	21.875	16.5021	14.6802	6.45161	20.8333	22.2222	23.3333	10
945073	CM001013.3	55643533	6.20647	5.41868e-10	8.2202e-07	NC_000086.8	Gm36239		0	0	0	0	5.55556	1.11111	22.5	21.875	30.303	22.2222	12.5	21.8801	20.7689	16.129	16.6667	38.8889	23.3333	13.7931
945073	CM001013.3	55643533	6.20647	5.41868e-10	8.2202e-07	NC_000086.8	Mmgt1		0	0	0	0	5.55556	1.11111	22.5	21.875	30.303	22.2222	12.5	21.8801	20.7689	16.129	16.6667	38.8889	23.3333	13.7931
945074	CM001013.3	55643543	5.82281	5.78674e-09	5.9995e-06	NC_000086.8	Gm36239		0	0	0	0	0	0	17.5	12.5	28.125	11.1111	18.75	17.5972	17.5972	3.22581	12.5	11.1111	23.3333	3.33333
945074	CM001013.3	55643543	5.82281	5.78674e-09	5.9995e-06	NC_000086.8	Mmgt1		0	0	0	0	0	0	17.5	12.5	28.125	11.1111	18.75	17.5972	17.5972	3.22581	12.5	11.1111	23.3333	3.33333
945075	CM001013.3	55643547	6.24929	4.12315e-10	6.4579e-07	NC_000086.8	Gm36239		0	0	4.7619	0	0	0.952381	30	25	24.2424	18.5185	12.5	22.0522	21.0998	19.3548	20.8333	22.2222	26.6667	13.3333
945075	CM001013.3	55643547	6.24929	4.12315e-10	6.4579e-07	NC_000086.8	Mmgt1		0	0	4.7619	0	0	0.952381	30	25	24.2424	18.5185	12.5	22.0522	21.0998	19.3548	20.8333	22.2222	26.6667	13.3333
945076	CM001013.3	55643555	6.80581	1.00483e-11	2.84424e-08	NC_000086.8	Mmgt1		0	0	0	0	0	0	22.5	28.125	27.2727	18.5185	15.625	22.4082	22.4082	9.67742	16.6667	33.3333	27.5862	16.6667
945117	CM001013.3	56098752	5.70753	1.14627e-08	1.07792e-05	NC_000086.8	Htatsf1		0	0	0	0	5.55556	1.11111	20	20	58.8235	26.087	40	32.9821	31.871	5	15.7895	8.33333	13.7931	35.2941
945118	CM001013.3	56098757	5.38716	7.15788e-08	5.17892e-05	NC_000086.8	Htatsf1		8.69565	0	0	0	0	1.73913	23.8095	6.66667	33.3333	34.7826	26.6667	25.0518	23.3126	10	21.0526	17.8571	29.0323	29.4118
945119	CM001013.3	56098758	5.53001	3.20206e-08	2.61085e-05	NC_000086.8	Htatsf1		0	5	0	0	0	1	26.087	16.129	11.1111	19.4444	38.0952	22.1734	21.1734	18.1818	13.3333	31.5789	25	21.4286
945120	CM001013.3	56098769	5.89926	3.65132e-09	4.04588e-06	NC_000086.8	Htatsf1		0	0	0	0	0	0	14.2857	13.3333	27.7778	26.087	33.3333	22.9634	22.9634	5	16.6667	7.14286	25.8065	23.5294
945121	CM001013.3	56098770	6.28533	3.27149e-10	5.32577e-07	NC_000086.8	Htatsf1		0	0	0	0	0	0	30.4348	19.3548	11.1111	25	38.0952	24.7992	24.7992	9.09091	0	21.0526	25	7.14286
945122	CM001013.3	56098778	5.60466	2.08666e-08	1.81171e-05	NC_000086.8	Htatsf1		4.16667	0	0	0	0	0.833333	28.5714	13.3333	16.6667	26.087	33.3333	23.5983	22.765	5	10.5263	3.57143	19.3548	23.5294
945123	CM001013.3	56098779	5.46583	4.60742e-08	3.52401e-05	NC_000086.8	Htatsf1		0	0	0	0	0	0	26.087	12.9032	22.2222	11.1111	28.5714	20.179	20.179	9.09091	13.3333	21.0526	15	21.4286
945124	CM001013.3	56098795	5.13471	2.8258e-07	0.000168646	NC_000086.8	Htatsf1		0	0	0	0	0	0	23.8095	13.3333	44.4444	26.087	37.5	29.0349	29.0349	0	21.0526	14.2857	32.2581	35.2941
945125	CM001013.3	56098796	5.37077	7.84026e-08	5.60019e-05	NC_000086.8	Htatsf1		0	5	0	5.88235	4.16667	3.0098	30.4348	19.3548	22.2222	25	38.0952	27.0214	24.0116	9.09091	13.3333	36.8421	25	21.4286
945126	CM001013.3	56098805	5.1495	2.61178e-07	0.000157514	NC_000086.8	Htatsf1		0	0	0	0	0	0	19.0476	13.3333	38.8889	13.0435	31.25	23.1127	23.1127	5	5.55556	3.57143	29.0323	5.88235
945127	CM001013.3	56098806	5.74606	9.13491e-09	8.89825e-06	NC_000086.8	Htatsf1		0	0	0	0	0	0	30.4348	16.129	5.55556	22.2222	38.0952	22.4874	22.4874	0	20	21.0526	20	15.3846
945128	CM001013.3	56098840	3.82939	0.000128459	0.0324722	NC_000086.8	Htatsf1		0	0	3.7037	0	5	1.74074	19.0476	13.3333	21.0526	13.0435	12.5	15.7954	14.0547	5	5.55556	3.57143	12.9032	23.5294
945129	CM001013.3	56098841	3.91466	9.05303e-05	0.0241021	NC_000086.8	Htatsf1		0	0	0	0	0	0	8.69565	9.67742	5.55556	13.8889	14.2857	10.4206	10.4206	0	13.3333	10.5263	5	14.2857
945130	CM001013.3	56098842	4.96005	7.0474e-07	0.000369353	NC_000086.8	Htatsf1		0	0	3.7037	0	0	0.740741	23.8095	13.3333	36.8421	21.7391	31.25	25.3948	24.6541	5	0	10.7143	29.0323	17.6471
945131	CM001013.3	56098843	6.62022	3.58657e-11	8.39853e-08	NC_000086.8	Htatsf1		0	0	0	0	0	0	30.4348	16.129	22.2222	27.7778	28.5714	25.027	25.027	18.1818	13.3333	31.5789	20	14.2857
945132	CM001013.3	56098845	4.53803	5.67825e-06	0.00219536	NC_000086.8	Htatsf1		0	0	0	0	0	0	14.2857	6.66667	36.8421	13.0435	31.25	20.4176	20.4176	0	16.6667	3.57143	20	11.7647
945133	CM001013.3	56098846	5.62146	1.89354e-08	1.66225e-05	NC_000086.8	Htatsf1		0	0	0	0	0	0	21.7391	9.67742	16.6667	22.2222	28.5714	19.7754	19.7754	18.1818	6.66667	15.7895	15	14.2857
945134	CM001013.3	56098853	4.02755	5.63611e-05	0.0159237	NC_000086.8	Htatsf1		0	5.88235	13.6364	5.55556	4.54545	5.92395	29.1667	19.2308	21.0526	25	28.5714	24.6043	18.6804	9.09091	20	26.3158	22.2222	14.2857
945195	CM001013.3	57075695	6.1192	9.40462e-10	1.32461e-06	NC_000086.8	Zic3		8.33333	0	0	0	0	1.66667	27.2727	30.7692	20	27.2727	25	26.0629	24.3963	24	15.7895	23.3333	16	14.2857
945196	CM001013.3	57075701	4.13157	3.60301e-05	0.0108092	NC_000086.8	Zic3		8.33333	4.34783	0	0	5.55556	3.64734	22.7273	30.7692	10	13.6364	25	20.4266	16.7792	24	15.7895	16.6667	28	28.5714
945197	CM001013.3	57075731	5.25327	1.49422e-07	9.80384e-05	NC_000086.8	Zic3		0	0	0	0	0	0	40.9091	19.2308	30	9.09091	8.33333	21.5128	21.5128	28	15.7895	16.6667	24	32.1429
945210	CM001013.3	57075829	3.73672	0.000186439	0.0446586	NC_000086.8	Zic3		0	0	0	0	0	0	8.33333	13.6364	23.6842	9.09091	0	10.949	10.949	28.5714	8	10	13.0435	17.6471
945211	CM001013.3	57075845	5.20085	1.98379e-07	0.000124985	NC_000086.8	Zic3		0	0	5.88235	0	5	2.17647	12.5	22.7273	36.8421	31.8182	13.3333	23.4442	21.2677	42.8571	20	30	30.4348	41.1765
945212	CM001013.3	57075850	4.54925	5.38372e-06	0.00209255	NC_000086.8	Zic3		0	0	0	5.26316	0	1.05263	12.5	18.1818	21.0526	22.7273	6.66667	16.2257	15.173	25	12	10	21.7391	29.4118
945214	CM001013.3	57075870	3.71622	0.000202227	0.0478259	NC_000086.8	Zic3		0	0	0	15.7895	5	4.15789	12.5	31.8182	36.8421	31.8182	6.66667	23.929	19.7711	28.5714	20	20	26.087	47.0588
945321	CM001013.3	59590992	4.60081	4.20846e-06	0.00170257	NC_000086.8	Gm715		0	0	0	0	0	0	5	17.8571	13.0435	33.3333	21.7391	18.1946	18.1946	20.6897	19.0476	12	16.6667	17.2414
945325	CM001013.3	59590998	3.81509	0.000136132	0.0340228	NC_000086.8	Gm715		0	0	0	8.33333	0	1.66667	15	10.7143	30.4348	28.5714	4.34783	17.8137	16.147	10.3448	4.7619	20	5.55556	10.3448
945327	CM001013.3	59591001	4.46284	8.08816e-06	0.00296435	NC_000086.8	Gm715		0	0	0	0	0	0	15	17.8571	17.3913	13.3333	13.0435	15.3251	15.3251	17.2414	19.0476	4	11.1111	6.89655
945329	CM001013.3	59591020	4.45345	8.45026e-06	0.00307926	NC_000086.8	Gm715		0	0	0	8.33333	0	1.66667	10	14.2857	26.087	26.6667	17.3913	18.8861	17.2195	17.2414	4.7619	8	16.6667	10.3448
945330	CM001013.3	59591030	5.10276	3.34736e-07	0.00019476	NC_000086.8	Gm715		0	0	0	0	0	0	26.9231	0	16.6667	31.8182	15.3846	18.1585	18.1585	5.55556	9.52381	17.6471	16.6667	20
945331	CM001013.3	59591031	5.93771	2.89025e-09	3.30662e-06	NC_000086.8	Gm715		0	0	0	0	0	0	20	21.4286	26.087	40	21.7391	25.8509	25.8509	20.6897	14.2857	20	11.1111	20.6897
945332	CM001013.3	59591043	3.79617	0.000146951	0.0363937	NC_000086.8	Gm715		0	0	0	7.14286	0	1.42857	23.0769	0	16.6667	31.8182	15.3846	17.3893	15.9607	11.1111	4.7619	11.7647	20.8333	30
945333	CM001013.3	59591044	4.6431	3.43227e-06	0.00142743	NC_000086.8	Gm715		5	0	0	0	0	1	20	14.2857	26.087	33.3333	13.0435	21.3499	20.3499	17.2414	23.8095	12	16.6667	17.2414
945335	CM001013.3	59591051	3.92488	8.67714e-05	0.0232642	NC_000086.8	Gm715		0	0	0	0	0	0	10	10.7143	13.0435	20	13.0435	13.3602	13.3602	17.2414	9.52381	8	0	3.44828
945337	CM001013.3	59591053	4.25278	2.11131e-05	0.00678813	NC_000086.8	Gm715		0	0	0	0	0	0	10	14.2857	13.0435	26.6667	13.0435	15.4079	15.4079	17.2414	23.8095	12	5.55556	6.89655
945342	CM001013.3	59591069	5.08011	3.77224e-07	0.000215525	NC_000086.8	Gm715		0	7.69231	0	0	0	1.53846	15	16.6667	26.087	46.6667	21.7391	25.2319	23.6934	24.1379	19.0476	13.6364	12.5	13.7931
945346	CM001013.3	59591100	3.72902	0.000192227	0.0458029	NC_000086.8	Gm715		0	0	0	0	0	0	8	10	15.625	11.4286	7.69231	10.5492	10.5492	5.55556	10.5263	10.5263	10	0
945348	CM001013.3	59591106	4.05828	4.94346e-05	0.0142635	NC_000086.8	Gm715		0	0	0	0	0	0	12	15	12.5	14.2857	7.69231	12.2956	12.2956	38.8889	15.7895	10.5263	16.6667	0
945349	CM001013.3	59591115	4.81336	1.48417e-06	0.000697488	NC_000086.8	Gm715		0	0	0	0	0	0	20	15	9.375	22.8571	15.3846	16.5234	16.5234	33.3333	21.0526	15.7895	13.3333	6.66667
945351	CM001013.3	59591123	4.54788	5.41902e-06	0.00210369	NC_000086.8	Gm715		0	0	0	0	0	0	24	15	21.875	11.4286	7.69231	15.9992	15.9992	22.2222	21.0526	0	20	6.66667
945353	CM001013.3	59591125	4.47527	7.6314e-06	0.00282417	NC_000086.8	Gm715		0	0	0	0	0	0	24	5.26316	18.75	14.2857	7.69231	13.9982	13.9982	16.6667	10.5263	5.26316	16.6667	0
945354	CM001013.3	59591126	3.83116	0.00012754	0.0323	NC_000086.8	Gm715		0	0	0	0	0	0	13.6364	19.0476	16	7.40741	16.6667	14.5516	14.5516	17.3913	10.3448	0	10.5263	16
945355	CM001013.3	59591133	4.18705	2.82598e-05	0.00872871	NC_000086.8	Gm715		0	0	0	0	0	0	12	5	18.75	14.2857	15.3846	13.0841	13.0841	33.3333	10.5263	10.5263	20	6.66667
945357	CM001013.3	59591137	5.25795	1.45674e-07	9.61765e-05	NC_000086.8	Gm715		5	0	0	0	0	1	32	15	25	25.7143	23.0769	24.1582	23.1582	33.3333	15.7895	22.2222	23.3333	0
945378	CM001013.3	59936351	6.27905	3.40644e-10	5.52654e-07	NC_000086.8	Gm38438		0	4	0	0	0	0.8	34.2105	9.52381	22.5806	26.1905	19.0476	22.3106	21.5106	11.5385	10.5263	25.9259	14.8148	16.129
945379	CM001013.3	59936374	4.08563	4.39578e-05	0.0128988	NC_000086.8	Gm38438		0	4.7619	0	0	0	0.952381	17.6471	19.2308	5	21.2121	16.6667	15.9513	14.9989	19.2308	10.5263	12.5	14.2857	9.09091
945380	CM001013.3	59936375	4.012	6.02072e-05	0.016875	NC_000086.8	Gm38438		9.52381	0	0	6.66667	3.84615	4.00733	13.1579	23.8095	19.3548	28.5714	9.52381	18.8835	14.8762	11.5385	5.26316	25.9259	14.8148	12.9032
945381	CM001013.3	59936387	4.82227	1.41934e-06	0.000670005	NC_000086.8	Gm38438		0	4.7619	0	0	0	0.952381	35.2941	30.7692	5	24.2424	33.3333	25.7278	24.7754	42.3077	26.3158	16.6667	14.2857	18.1818
945382	CM001013.3	59936388	6.00966	1.85916e-09	2.27481e-06	NC_000086.8	Gm38438		0	0	6.25	6.66667	7.69231	4.12179	42.1053	28.5714	29.0323	45.2381	23.8095	33.7513	29.6295	26.9231	42.1053	37.037	22.2222	12.9032
945383	CM001013.3	59936390	3.95099	7.78301e-05	0.0211593	NC_000086.8	Gm38438		0	9.52381	0	0	0	1.90476	23.5294	19.2308	10	12.1212	27.7778	18.5318	16.6271	19.2308	10.5263	20.8333	14.2857	9.09091
945384	CM001013.3	59936391	3.98325	6.7978e-05	0.0187536	NC_000086.8	Gm38438		4.7619	0	0	0	0	0.952381	32.4324	19.0476	6.45161	30.9524	14.2857	20.634	19.6816	15.3846	36.8421	25.9259	14.8148	3.22581
945385	CM001013.3	59936397	4.1012	4.11021e-05	0.0121582	NC_000086.8	Gm38438		0	0	6.25	6.66667	0	2.58333	21.6216	5.55556	10.7143	16.6667	19.0476	14.7211	12.1378	15.3846	26.3158	23.0769	8	9.67742
945386	CM001013.3	59936753	3.93356	8.3698e-05	0.0225291	NC_000086.8	Gm38438		5.55556	0	0	0	0	1.11111	12	4.54545	26.087	29.4118	20	18.4088	17.2977	27.2727	38.4615	11.5385	11.1111	33.3333
945388	CM001013.3	59936768	4.33141	1.48157e-05	0.00499133	NC_000086.8	Gm38438		0	0	0	4.16667	0	0.833333	16	31.8182	13.0435	23.5294	5	17.8782	17.0449	31.8182	23.0769	11.5385	14.8148	33.3333
945389	CM001013.3	59936776	4.6627	3.1208e-06	0.00131283	NC_000086.8	Gm38438		0	0	0	0	0	0	12	18.1818	21.7391	23.5294	5	16.0901	16.0901	27.2727	23.0769	7.69231	14.8148	33.3333
945391	CM001013.3	59936816	4.23051	2.33166e-05	0.00739409	NC_000086.8	Gm38438		5	0	6.66667	4.16667	5.26316	4.2193	18.5185	39.1304	29.1667	50	21.0526	31.5737	27.3544	43.4783	46.6667	12	18.1818	40
945392	CM001013.3	59936932	3.74596	0.000179703	0.0432851	NC_000086.8	Gm38438		0	0	0	0	0	0	14.2857	11.1111	10.5263	11.5385	11.7647	11.8453	11.8453	8.33333	25	0	11.5385	7.14286
945394	CM001013.3	59936962	5.20147	1.97718e-07	0.000124734	NC_000086.8	Gm38438		0	4.16667	0	0	5.26316	1.88596	21.4286	55	31.5789	26.9231	11.7647	29.3391	27.4531	25	31.25	7.14286	21.4286	28.5714
945395	CM001013.3	59936972	5.03447	4.79169e-07	0.000265635	NC_000086.8	Gm38438		0	4.16667	0	5.88235	0	2.0098	21.4286	40	26.3158	23.0769	11.7647	24.5172	22.5074	33.3333	31.25	7.14286	18.5185	21.4286
945396	CM001013.3	59936974	4.01676	5.90034e-05	0.0165963	NC_000086.8	Gm38438		0	4.16667	7.69231	5.88235	5.26316	4.6009	14.2857	40	31.5789	23.0769	11.7647	24.1413	19.5404	27.2727	31.25	7.14286	10.7143	28.5714
945397	CM001013.3	59936982	4.52551	6.02505e-06	0.00230322	NC_000086.8	Gm38438		0	0	0	11.7647	5.26316	3.40557	28.5714	50	26.3158	23.0769	11.7647	27.9458	24.5402	33.3333	31.25	7.14286	21.4286	28.5714
945401	CM001013.3	59937015	3.88171	0.000103726	0.0271815	NC_000086.8	Gm38438		0	8.33333	7.69231	0	0	3.20513	26.6667	30	15.7895	19.2308	5.88235	19.5139	16.3087	16.6667	25	14.2857	17.8571	21.4286
945402	CM001013.3	59937023	5.44374	5.21728e-08	3.92417e-05	NC_000086.8	Gm38438		0	0	0	5.88235	0	1.17647	20	50	21.0526	23.0769	11.7647	25.1789	24.0024	33.3333	25	7.14286	17.8571	14.2857
945403	CM001013.3	59937032	4.12385	3.72598e-05	0.011136	NC_000086.8	Gm38438		0	0	0	0	5.26316	1.05263	13.3333	45	15.7895	23.0769	11.7647	21.7929	20.7403	33.3333	25	0	10.7143	21.4286
945404	CM001013.3	59937038	5.11625	3.11672e-07	0.000183588	NC_000086.8	Gm38438		0	0	7.69231	0	5.26316	2.59109	20	45	31.5789	23.0769	11.7647	26.2841	23.693	25	25	7.14286	10.7143	28.5714
945404	CM001013.3	59937038	5.11625	3.11672e-07	0.000183588	NC_000086.8	Sox3		0	0	7.69231	0	5.26316	2.59109	20	45	31.5789	23.0769	11.7647	26.2841	23.693	25	25	7.14286	10.7143	28.5714
945408	CM001013.3	59937784	5.67587	1.37987e-08	1.26873e-05	NC_000086.8	Sox3		0	0	0	0	4.34783	0.869565	29.0323	33.3333	17.3913	21.2121	11.7647	22.5467	21.6772	22.7273	20	28.5714	15.9091	11.7647
945409	CM001013.3	59937801	5.98582	2.15303e-09	2.56185e-06	NC_000086.8	Sox3		0	0	4.34783	0	0	0.869565	22.5806	38.8889	21.7391	24.2424	17.6471	25.0196	24.1501	31.8182	25	33.3333	25	5.88235
945420	CM001013.3	67722237	4.42584	9.6067e-06	0.00343835	NC_000086.8	Fmr1os		0	0	0	0	0	0	13.3333	22.7273	12.5	19.4444	11.1111	15.8232	15.8232	13.3333	11.1111	11.1111	4.54545	18.1818
945424	CM001013.3	67722251	3.75582	0.000172777	0.0417969	NC_000086.8	Fmr1os		0	0	0	0	0	0	13.3333	31.8182	12.5	11.1111	0	13.7525	13.7525	13.3333	11.1111	5.55556	13.6364	9.09091
945427	CM001013.3	67722268	4.84812	1.24635e-06	0.000598273	NC_000086.8	Fmr1os		0	0	0	0	0	0	28.5714	20	33.3333	22.2222	4.54545	21.7345	21.7345	16	25	13.6364	17.8571	5.26316
945428	CM001013.3	67722271	3.80715	0.000140575	0.0349769	NC_000086.8	Fmr1os		0	0	0	0	0	0	36.6667	31.8182	15.625	13.8889	0	19.5997	19.5997	13.3333	22.2222	23.5294	18.1818	9.09091
945429	CM001013.3	67722272	4.22487	2.39074e-05	0.00754869	NC_000086.8	Fmr1os		0	0	0	0	0	0	19.0476	20	27.7778	16.6667	4.54545	17.6075	17.6075	16	31.25	13.6364	10.7143	5.26316
945437	CM001013.3	67722285	3.78828	0.000151694	0.0374106	NC_000086.8	Fmr1os		0	0	0	0	4.7619	0.952381	23.8095	20	27.7778	16.6667	4.54545	18.5599	17.6075	12	18.75	13.6364	10.7143	15.7895
945438	CM001013.3	67722296	5.47778	4.3069e-08	3.32087e-05	NC_000086.8	Fmr1os		0	0	0	0	0	0	30	22.7273	19.3548	27.7778	5.55556	21.0831	21.0831	20	27.7778	16.6667	27.2727	18.1818
945444	CM001013.3	67722305	3.97332	7.08771e-05	0.0194526	NC_000086.8	Fmr1os		0	7.69231	5	0	0	2.53846	26.6667	22.7273	21.875	19.4444	5.55556	19.2538	16.7153	20	22.2222	16.6667	22.7273	0
945445	CM001013.3	67722306	4.17167	3.02378e-05	0.00926765	NC_000086.8	Fmr1os		0	0	0	10	0	2	19.0476	20	22.2222	27.7778	8.69565	19.5487	17.5487	20	25	13.6364	14.2857	15.7895
945447	CM001013.3	67722319	5.9798	2.2341e-09	2.63849e-06	NC_000086.8	Fmr1os		0	0	0	0	0	0	26.9231	22.2222	19.2308	37.5	15.7895	24.3331	24.3331	18.1818	26.6667	7.69231	16.2162	9.09091
945448	CM001013.3	67722323	6.31469	2.707e-10	4.62875e-07	NC_000086.8	Fmr1os		0	0	0	0	0	0	26.9231	22.2222	23.0769	43.75	15.7895	26.3523	26.3523	18.1818	6.66667	19.2308	21.6216	27.2727
945449	CM001013.3	67722329	4.52369	6.07698e-06	0.00231934	NC_000086.8	Fmr1os		0	0	0	0	0	0	12	29.6296	15.3846	15.625	11.7647	16.8808	16.8808	18.1818	13.3333	12	2.77778	36.3636
945450	CM001013.3	67722331	5.46851	4.53844e-08	3.48245e-05	NC_000086.8	Fmr1os		0	0	0	0	6.25	1.25	20	25.9259	32	34.375	11.7647	24.8131	23.5631	22.7273	20	20	8.33333	27.2727
945451	CM001013.3	67722334	5.11073	3.20922e-07	0.000188337	NC_000086.8	Fmr1os		0	0	0	0	0	0	11.5385	29.6296	15.3846	18.75	26.3158	20.3237	20.3237	18.1818	20	7.69231	8.10811	45.4545
945452	CM001013.3	67722337	4.8561	1.19721e-06	0.000579583	NC_000086.8	Fmr1os		0	0	0	0	0	0	11.5385	14.8148	19.2308	28.125	15.7895	17.8997	17.8997	9.09091	26.6667	7.69231	10.8108	9.09091
945453	CM001013.3	67722340	4.63628	3.54741e-06	0.00146889	NC_000086.8	Fmr1os		0	0	0	0	0	0	23.0769	22.2222	3.84615	31.25	10.5263	18.1843	18.1843	18.1818	13.3333	11.5385	16.2162	36.3636
945455	CM001013.3	67722346	4.35421	1.33547e-05	0.00458446	NC_000086.8	Fmr1os		0	0	0	0	0	0	19.2308	11.1111	15.3846	15.625	15.7895	15.4282	15.4282	18.1818	26.6667	11.5385	11.1111	27.2727
945456	CM001013.3	67722349	4.13453	3.55682e-05	0.0106841	NC_000086.8	Fmr1os		0	0	0	0	0	0	19.2308	11.1111	3.84615	28.125	10.5263	14.5679	14.5679	9.09091	0	3.84615	2.7027	0
945457	CM001013.3	67722352	5.50923	3.604e-08	2.86487e-05	NC_000086.8	Fmr1os		0	0	0	0	0	0	23.0769	22.2222	15.3846	31.25	15.7895	21.5446	21.5446	18.1818	33.3333	15.3846	11.1111	36.3636
945458	CM001013.3	67722355	4.41368	1.0163e-05	0.00361335	NC_000086.8	Fmr1os		0	0	0	0	0	0	7.69231	18.5185	26.9231	15.625	10.5263	15.857	15.857	13.6364	33.3333	15.3846	16.2162	9.09091
945459	CM001013.3	67722370	3.77201	0.000161936	0.0395263	NC_000086.8	Fmr1os		0	0	6.66667	0	0	1.33333	7.69231	14.8148	23.0769	15.625	15.7895	15.3997	14.0664	13.6364	21.4286	7.69231	16.2162	18.1818
945460	CM001013.3	67722388	5.0031	5.64157e-07	0.000304267	NC_000086.8	Fmr1os		0	0	0	0	0	0	13.0435	18.1818	38.4615	25	5.26316	19.99	19.99	19.0476	26.6667	8.69565	22.5806	27.2727
945461	CM001013.3	67722751	5.5987	2.15965e-08	1.86995e-05	NC_000086.8	Fmr1os		0	0	0	0	6.66667	1.33333	24	11.7647	31.0345	25	30	24.3598	23.0265	16.6667	23.0769	6.66667	22.2222	16.6667
945464	CM001013.3	67722769	3.80929	0.000139369	0.0347131	NC_000086.8	Fmr1os		0	0	0	0	6.66667	1.33333	16	5.88235	20.6897	6.25	20	13.7644	12.4311	8.33333	7.69231	0	8.33333	11.1111
945465	CM001013.3	67722812	5.52561	3.28338e-08	2.66344e-05	NC_000086.8	Fmr1os		0	0	0	0	6.66667	1.33333	16	6.25	31.0345	43.75	35	26.4069	25.0736	12.5	23.0769	13.3333	19.4444	22.2222
945466	CM001013.3	67722824	3.82942	0.000128448	0.0324722	NC_000086.8	Fmr1os		0	0	0	0	6.66667	1.33333	4	6.25	27.5862	25	15	15.5672	14.2339	8.33333	7.69231	13.3333	8.33333	5.55556
945467	CM001013.3	67722826	4.00184	6.2852e-05	0.0174976	NC_000086.8	Fmr1os		0	0	0	0	6.66667	1.33333	8	6.25	17.8571	31.25	21.0526	16.882	15.5486	16.6667	7.69231	6.66667	13.8889	16.6667
945468	CM001013.3	67722834	5.70651	1.15313e-08	1.0833e-05	NC_000086.8	Fmr1os		0	0	0	0	7.14286	1.42857	20	6.25	34.4828	43.75	40	28.8966	27.468	20.8333	23.0769	13.3333	27.7778	16.6667
945469	CM001013.3	67722838	4.54206	5.57061e-06	0.00215638	NC_000086.8	Fmr1os		0	6.66667	0	0	6.66667	2.66667	12	6.25	31.0345	31.25	35	23.1069	20.4402	8.33333	15.3846	13.3333	19.4444	16.6667
945470	CM001013.3	67722845	4.47723	7.56181e-06	0.00280169	NC_000086.8	Fmr1os		0	0	0	0	13.3333	2.66667	16.6667	6.25	27.5862	31.25	20	20.3506	17.6839	16.6667	23.0769	7.14286	19.3548	11.1111
945471	CM001013.3	67722865	5.96328	2.47228e-09	2.88043e-06	NC_000086.8	Fmr1os		0	0	0	0	0	0	24	19.0476	32	46.6667	9.09091	26.161	26.161	20.8333	18.75	21.4286	26.6667	26.6667
945472	CM001013.3	67722868	5.56304	2.65114e-08	2.21873e-05	NC_000086.8	Fmr1os		0	0	0	0	0	0	24	28.5714	24	26.6667	9.09091	22.4658	22.4658	12.5	25	21.4286	26.6667	20
945473	CM001013.3	67722884	5.48224	4.19974e-08	3.25143e-05	NC_000086.8	Fmr1os		0	0	0	0	0	0	20	33.3333	36	26.6667	0	23.2	23.2	16.6667	12.5	21.4286	33.3333	20
945474	CM001013.3	67722888	6.5698	5.03827e-11	1.13776e-07	NC_000086.8	Fmr1os		0	0	0	0	0	0	32	42.8571	32	26.6667	9.09091	28.5229	28.5229	20.8333	18.75	28.5714	40	40
945475	CM001013.3	67722892	6.13991	8.25684e-10	1.18044e-06	NC_000086.8	Fmr1os		0	0	0	0	0	0	28	33.3333	24	40	9.09091	26.8848	26.8848	25	12.5	21.4286	33.3333	46.6667
945476	CM001013.3	67722897	6.15348	7.57992e-10	1.09853e-06	NC_000086.8	Fmr1os		0	0	0	0	0	0	32	28.5714	28	33.3333	9.09091	26.1991	26.1991	16.6667	18.75	28.5714	20	40
945478	CM001013.3	67722912	6.10678	1.01658e-09	1.40886e-06	NC_000086.8	Fmr1os		0	0	0	0	0	0	32	38.0952	26.9231	20	9.09091	25.2218	25.2218	16.6667	12.5	28.5714	33.3333	40
945479	CM001013.3	67722931	4.32812	1.50384e-05	0.00505919	NC_000086.8	Fmr1os		0	0	0	0	0	0	24	9.52381	11.5385	26.6667	9.09091	16.164	16.164	8.33333	6.25	7.14286	6.66667	20
945480	CM001013.3	67722933	3.81169	0.000138019	0.0344221	NC_000086.8	Fmr1os		0	0	0	0	0	0	12	9.52381	11.5385	26.6667	9.09091	13.764	13.764	16.6667	0	14.2857	13.3333	6.66667
945481	CM001013.3	67722937	6.22363	4.85782e-10	7.4974e-07	NC_000086.8	Fmr1os		0	0	0	0	0	0	36	28.5714	19.2308	46.6667	9.09091	27.912	27.912	20.8333	12.5	21.4286	20	33.3333
945482	CM001013.3	67722968	4.12499	3.70746e-05	0.0110876	NC_000086.8	Fmr1os		0	0	6.66667	0	0	1.33333	29.1667	16.6667	20.8333	13.3333	9.09091	17.8182	16.4848	8.69565	23.5294	23.0769	20	20
945629	CM001013.3	70706641	4.29033	1.7841e-05	0.00587318	NC_000086.8	Gpr50		10	0	0	0	6.25	3.25	12.5	27.2727	38.8889	24	11.7647	22.8853	19.6353	25	14.2857	22.2222	23.5294	14.2857
945630	CM001013.3	70706697	5.06015	4.18928e-07	0.000235809	NC_000086.8	Gpr50		5.55556	4.7619	0	0	0	2.06349	14.8148	26.6667	21.875	25	27.7778	23.2269	21.1634	40.5405	15.7895	55	21.4286	38.8889
945738	CM001013.3	71961789	4.90346	9.41621e-07	0.000473157	NC_000086.8	Nsdhl		3.84615	0	5.55556	5.55556	0	2.99145	17.8571	36	13.3333	24	30.7692	24.3919	21.4005	43.3333	16.6667	37.5	36.3636	37.5
945739	CM001013.3	71961818	4.32525	1.52356e-05	0.00511829	NC_000086.8	Nsdhl		0	0	5.55556	0	0	1.11111	10.3448	11.1111	12.5	20	19.2308	14.6373	13.5262	10	16.6667	25	19.2308	11.7647
945740	CM001013.3	71961824	4.94968	7.43344e-07	0.000387237	NC_000086.8	Nsdhl		0	0	0	0	0	0	13.7931	19.2308	9.375	12	23.0769	15.4952	15.4952	16.6667	8.33333	31.25	26.9231	11.7647
945742	CM001013.3	71961861	4.80636	1.53701e-06	0.000717356	NC_000086.8	Nsdhl		3.7037	8.33333	0	0	0	2.40741	13.7931	29.6296	12.5	20	23.0769	19.7999	17.3925	20	23.0769	31.25	23.0769	35.2941
945745	CM001013.3	71961886	5.10604	3.28979e-07	0.000192234	NC_000086.8	Nsdhl		0	0	0	0	0	0	17.2414	12.5	8.69565	19.0476	21.7391	15.8448	15.8448	12	4.7619	9.375	13.5135	15
945746	CM001013.3	71961888	5.18786	2.12727e-07	0.000132531	NC_000086.8	Nsdhl		0	0	0	0	0	0	28.5714	12.5	15.7895	31.25	20	21.6222	21.6222	23.8095	25	9.52381	13.3333	20
945747	CM001013.3	71961889	6.08176	1.18872e-09	1.58394e-06	NC_000086.8	Nsdhl		0	0	4.7619	0	0	0.952381	14.8148	20	45.4545	40.4762	36.3636	31.4218	30.4695	45.8333	38.0952	37.5	19.4444	35
945750	CM001013.3	71961902	6.40754	1.47885e-10	2.78961e-07	NC_000086.8	Nsdhl		0	0	0	0	0	0	52.381	31.25	15.7895	31.25	20	30.1341	30.1341	23.8095	31.25	14.2857	26.6667	33.3333
945751	CM001013.3	71961903	7.69808	1.38123e-14	9.63627e-11	NC_000086.8	Nsdhl		0	0	0	0	0	0	33.3333	20	50	31.7073	27.2727	32.4627	32.4627	33.3333	42.8571	40.625	22.2222	35
945752	CM001013.3	71961930	4.47181	7.7562e-06	0.00286366	NC_000086.8	Nsdhl		0	0	0	0	0	0	33.3333	6.25	10.5263	31.25	15	19.2719	19.2719	23.8095	25	4.7619	20	33.3333
945753	CM001013.3	71961931	7.00374	2.4922e-12	8.84096e-09	NC_000086.8	Nsdhl		0	0	0	0	0	0	29.6296	13.3333	27.2727	30.9524	36.3636	27.5103	27.5103	20.8333	42.8571	34.375	19.4444	30
945756	CM001013.3	71962276	5.60066	2.13541e-08	1.85234e-05	NC_000086.8	Cetn2		2.85714	0	9.09091	0	0	2.38961	20.8333	31.0345	29.0323	27.907	12	24.1614	21.7718	33.3333	28.5714	30.7692	25.9259	8.33333
945757	CM001013.3	71962277	6.05163	1.43386e-09	1.84744e-06	NC_000086.8	Cetn2		4.7619	0	0	0	0	0.952381	20.8333	14.2857	28.5714	20	42.8571	25.3095	24.3571	23.5294	19.0476	20	24.2424	19.2308
945758	CM001013.3	71962298	3.9205	8.83668e-05	0.0235723	NC_000086.8	Cetn2		5	0	0	0	0	1	8.69565	0	19.2308	20	42.8571	18.1567	17.1567	23.5294	15	9.09091	12.9032	11.5385
945845	CM001013.3	72680700	5.52471	3.30022e-08	2.67255e-05	NC_000086.8	Gm46680		26.3158	5.55556	22.2222	13.3333	11.7647	15.8383	47.8261	54.5455	50	58.0645	38.0952	49.7063	33.8679	48.3871	21.4286	52	43.75	40
945849	CM001013.3	72716730	3.86072	0.000113054	0.0291192	NC_000086.8	Slc6a8	1	0	0	0	5	0	1	10	5.26316	47.0588	21.7391	35.7143	23.9551	22.9551	12.9032	5.26316	11.7647	5.26316	0
945920	CM001013.3	72830556	4.67094	2.99821e-06	0.00126743	NC_000086.8	Idh3g	1	0	9.09091	0	0	0	1.81818	14.7059	22.2222	15.1515	15.7895	15	16.5738	14.7556	30.4348	11.5385	12.5	24	6.89655
945920	CM001013.3	72830556	4.67094	2.99821e-06	0.00126743	NC_000086.8	Ssr4		0	9.09091	0	0	0	1.81818	14.7059	22.2222	15.1515	15.7895	15	16.5738	14.7556	30.4348	11.5385	12.5	24	6.89655
945921	CM001013.3	72830567	7.26327	3.77854e-13	1.76094e-09	NC_000086.8	Idh3g	2	0	0	0	0	0	0	38.2353	25	27.2727	31.5789	20	28.4174	28.4174	30.4348	38.4615	25	40	17.2414
945921	CM001013.3	72830567	7.26327	3.77854e-13	1.76094e-09	NC_000086.8	Ssr4		0	0	0	0	0	0	38.2353	25	27.2727	31.5789	20	28.4174	28.4174	30.4348	38.4615	25	40	17.2414
945922	CM001013.3	72830571	6.66882	2.57862e-11	6.36762e-08	NC_000086.8	Idh3g	3	0	0	0	0	0	0	23.5294	27.7778	25	31.5789	15	24.5772	24.5772	30.4348	19.2308	21.875	36	17.8571
945922	CM001013.3	72830571	6.66882	2.57862e-11	6.36762e-08	NC_000086.8	Ssr4		0	0	0	0	0	0	23.5294	27.7778	25	31.5789	15	24.5772	24.5772	30.4348	19.2308	21.875	36	17.8571
945923	CM001013.3	72830573	6.28957	3.18337e-10	5.22708e-07	NC_000086.8	Idh3g	4	5.26316	0	0	0	0	1.05263	35.2941	19.4444	30.303	26.3158	20	26.2715	25.2188	30.4348	26.9231	25	32	13.7931
945923	CM001013.3	72830573	6.28957	3.18337e-10	5.22708e-07	NC_000086.8	Ssr4		5.26316	0	0	0	0	1.05263	35.2941	19.4444	30.303	26.3158	20	26.2715	25.2188	30.4348	26.9231	25	32	13.7931
945925	CM001013.3	72830625	4.78261	1.73034e-06	0.000790513	NC_000086.8	Idh3g	5	0	0	0	0	0	0	10.7143	20	24	20.6897	14.2857	17.9379	17.9379	12.5	0	11.1111	14.2857	15.7895
945925	CM001013.3	72830625	4.78261	1.73034e-06	0.000790513	NC_000086.8	Ssr4		0	0	0	0	0	0	10.7143	20	24	20.6897	14.2857	17.9379	17.9379	12.5	0	11.1111	14.2857	15.7895
945926	CM001013.3	72830665	3.82928	0.000128519	0.0324772	NC_000086.8	Idh3g	6	0	0	0	5	0	1	21.4286	19.0476	16	17.2414	4.7619	15.6959	14.6959	18.75	4	18.5185	14.2857	5.26316
945966	CM001013.3	72966100	5.0078	5.50563e-07	0.00029808	NC_000086.8	Naa10		0	6.66667	0	0	5.55556	2.44444	32	26.3158	37.5	21.7391	12	25.911	23.4665	21.7391	28.5714	33.3333	13.3333	20
945967	CM001013.3	72966119	5.09955	3.4046e-07	0.000197366	NC_000086.8	Naa10		0	0	8.33333	0	0	1.66667	32	13.0435	40	17.3913	16	23.687	22.0203	17.3913	23.8095	33.3333	25	6.66667
945981	CM001013.3	73067376	4.1563	3.23448e-05	0.00982449	NC_000086.8	Mir5132		0	9.09091	9.09091	0	0	3.63636	20	10	28.5714	21.875	20	20.0893	16.4529	41.6667	30	22.2222	36	35
945982	CM001013.3	73067394	4.90588	9.30086e-07	0.000468599	NC_000086.8	Mir5132		0	9.09091	0	0	0	1.81818	20	10	28.5714	25	26.6667	22.0476	20.2294	33.3333	25	22.2222	26.9231	35
945988	CM001013.3	73067424	4.34317	1.40442e-05	0.00477712	NC_000086.8	Mir5132		0	0	0	0	0	0	20	10.7143	27.5862	13.3333	15	17.3268	17.3268	13.0435	4.7619	15.3846	15.625	21.7391
945989	CM001013.3	73067426	6.01051	1.84939e-09	2.26577e-06	NC_000086.8	Mir5132		7.14286	0	0	0	0	1.42857	40	28.5714	31.0345	30	35	32.9212	31.4926	17.3913	28.5714	23.0769	9.375	21.7391
945996	CM001013.3	73298033	4.07743	4.55369e-05	0.0132637	NC_000086.8	Emd		0	0	4	5	0	1.8	31.8182	14.8148	12.9032	13.3333	13.6364	17.3012	15.5012	23.0769	12	29.4118	7.69231	12.5
945997	CM001013.3	73298108	3.99042	6.5956e-05	0.0182761	NC_000086.8	Emd		5.26316	0	0	12.5	0	3.55263	13.7931	35.2941	30	21.0526	18.75	23.778	20.2253	19.2308	8.33333	10.5263	13.0435	7.14286
946006	CM001013.3	73326270	4.93742	7.91616e-07	0.000406592	NC_000086.8	Dnase1l1		0	0	0	0	0	0	15.3846	18.5185	33.3333	25.9259	0	18.6325	18.6325	26.6667	28	21.7391	26.6667	25
946007	CM001013.3	73326278	3.96953	7.2013e-05	0.0197245	NC_000086.8	Dnase1l1		0	0	0	0	0	0	19.2308	7.40741	27.7778	14.8148	0	13.8462	13.8462	13.3333	28	13.0435	20	25
946008	CM001013.3	73326290	5.7353	9.73409e-09	9.39685e-06	NC_000086.8	Dnase1l1		0	0	0	0	0	0	23.0769	23.0769	27.7778	29.6296	8.33333	22.3789	22.3789	13.3333	28	17.3913	26.6667	33.3333
946011	CM001013.3	73326339	5.25842	1.453e-07	9.59962e-05	NC_000086.8	Dnase1l1		0	0	0	0	0	0	23.0769	22.2222	33.3333	14.8148	8.33333	20.3561	20.3561	21.4286	28	21.7391	13.3333	25
946036	CM001013.3	73412165	6.41271	1.42952e-10	2.71814e-07	NC_000086.8	Ubl4a		0	0	0	0	0	0	27.5862	44.4444	31.8182	15.3846	16.6667	27.18	27.18	20.8333	20	12.5	29.1667	10.5263
946038	CM001013.3	73412176	4.49133	7.078e-06	0.00264511	NC_000086.8	Ubl4a		0	0	0	0	0	0	17.2414	29.6296	13.6364	15.3846	0	15.1784	15.1784	20.8333	13.3333	18.75	16.6667	5.26316
946040	CM001013.3	73412178	5.13869	2.7666e-07	0.000165425	NC_000086.8	Ubl4a		0	0	0	0	0	0	20.6897	18.5185	27.2727	15.3846	16.6667	19.7064	19.7064	25	13.3333	18.75	16.6667	0
946042	CM001013.3	73412182	4.20845	2.57133e-05	0.00803089	NC_000086.8	Ubl4a		0	0	0	0	0	0	10.3448	14.8148	22.7273	11.5385	16.6667	15.2184	15.2184	16.6667	20	12.5	16.6667	10.5263
946046	CM001013.3	73412196	4.40625	1.05178e-05	0.00371863	NC_000086.8	Ubl4a		0	0	7.14286	0	0	1.42857	20.6897	29.6296	18.1818	11.5385	8.33333	17.6746	16.246	29.1667	20	11.7647	16.6667	5.26316
946048	CM001013.3	73412202	5.04481	4.53965e-07	0.000253281	NC_000086.8	Ubl4a		0	0	0	0	0	0	24.1379	29.6296	18.1818	7.69231	16.6667	19.2617	19.2617	20.8333	6.66667	11.7647	25	10.5263
946050	CM001013.3	73412217	5.63596	1.74081e-08	1.5453e-05	NC_000086.8	Ubl4a		0	0	0	0	0	0	20.6897	33.3333	27.2727	15.3846	16.6667	22.6694	22.6694	12.5	20	17.6471	25	10.5263
946051	CM001013.3	73412224	4.60385	4.14742e-06	0.00168217	NC_000086.8	Ubl4a		6.66667	0	0	0	6.66667	2.66667	16	39.1304	30	23.0769	16.6667	24.9748	22.3081	20.8333	20	7.69231	27.2727	15.7895
946052	CM001013.3	73436606	5.66381	1.48045e-08	1.35076e-05	NC_000086.8	Ikbkg		10.5263	4	0	5	0	3.90526	21.875	36.3636	18.75	33.3333	33.3333	28.7311	24.8258	22.2222	23.8095	25.7143	28.5714	20
946053	CM001013.3	73436618	6.29664	3.0416e-10	5.03733e-07	NC_000086.8	Ikbkg		0	0	0	0	0	0	21.2121	16	12.1212	33.3333	20.8333	20.7	20.7	13.8889	13.6364	23.6842	15.3846	18.75
946054	CM001013.3	73436623	6.90283	5.09778e-12	1.61551e-08	NC_000086.8	Ikbkg		0	0	0	0	0	0	21.2121	32	12.1212	33.3333	25	24.7333	24.7333	25	22.7273	26.3158	26.9231	12.5
946055	CM001013.3	73436627	6.73239	1.66898e-11	4.38418e-08	NC_000086.8	Ikbkg		0	0	0	0	0	0	21.2121	32	12.1212	40	12.5	23.5667	23.5667	19.4444	27.2727	21.0526	19.2308	18.75
946058	CM001013.3	73436715	6.22201	4.90831e-10	7.56305e-07	NC_000086.8	Ikbkg		0	0	0	0	0	0	28.125	14.2857	21.0526	19.4444	36.3636	23.8543	23.8543	18.75	26.087	29.4118	30	20
946075	CM001013.3	74459695	5.25577	1.4741e-07	9.6922e-05	NC_000086.8	Brcc3		0	4.16667	0	0	6.66667	2.16667	26.4706	38.8889	18.5185	18.75	16.6667	23.8589	21.6923	16.6667	6.25	26.087	18.1818	33.3333
946076	CM001013.3	74459715	6.36343	1.97302e-10	3.60727e-07	NC_000086.8	Brcc3		0	0	0	0	0	0	20.5882	21.0526	33.3333	18.75	27.2727	24.1994	24.1994	16.6667	18.75	20	17.3913	28.5714
946077	CM001013.3	74459717	4.10055	4.12171e-05	0.0121771	NC_000086.8	Brcc3		5.88235	0	0	4.16667	0	2.0098	9.375	21.0526	18.5185	25	16.6667	18.1226	16.1128	8.33333	18.75	12	17.3913	19.0476
946078	CM001013.3	74459733	6.63746	3.19143e-11	7.56644e-08	NC_000086.8	Brcc3		0	0	0	0	0	0	20.5882	31.5789	29.6296	25	25	26.3594	26.3594	16.6667	12.5	20	21.7391	19.0476
946079	CM001013.3	74459750	5.36817	7.95389e-08	5.66009e-05	NC_000086.8	Brcc3		5.88235	0	0	4.16667	0	2.0098	20.5882	31.5789	29.6296	18.75	16.6667	23.4427	21.4329	20.8333	25	16	21.7391	33.3333
946080	CM001013.3	74459755	6.80618	1.00223e-11	2.84424e-08	NC_000086.8	Brcc3		0	0	0	0	0	0	29.4118	31.5789	25.9259	18.75	25	26.1333	26.1333	20.8333	18.75	8	26.087	28.5714
946095	CM001013.3	74460029	3.87091	0.00010843	0.0282119	NC_000086.8	Brcc3		0	0	0	0	0	0	5.55556	5.55556	16.6667	20.8333	25	14.7222	14.7222	20.8333	14.2857	0	9.09091	7.14286
946231	CM001013.3	76839934	5.17496	2.27955e-07	0.000140636	NC_000086.8	Prkx		0	0	0	0	6.66667	1.33333	33.3333	7.14286	31.8182	17.8571	15.3846	21.1072	19.7739	12	22.7273	21.0526	22.7273	25.8065
946234	CM001013.3	76840017	7.03352	2.01385e-12	7.33627e-09	NC_000086.8	Prkx		0	0	0	0	0	0	34.6154	38.4615	31.0345	50	18.1818	34.4586	34.4586	17.3913	14.2857	5.55556	31.0345	39.1304
946235	CM001013.3	76840067	7.37909	1.59375e-13	8.46481e-10	NC_000086.8	Prkx		0	0	0	0	0	0	42.3077	30.7692	32.1429	30.4348	18.1818	30.7673	30.7673	21.7391	19.0476	33.3333	34.4828	30.4348
946236	CM001013.3	76840074	5.24781	1.5392e-07	0.000100781	NC_000086.8	Prkx		3.84615	0	0	0	0	0.769231	19.2308	30.7692	27.5862	17.3913	13.6364	21.7228	20.9535	8.69565	9.52381	11.1111	20.6897	21.7391
946237	CM001013.3	76840082	6.98352	2.87877e-12	9.84492e-09	NC_000086.8	Prkx		0	0	0	5	0	1	36	38.4615	35.7143	30.4348	19.0476	31.9316	30.9316	30.4348	19.0476	22.2222	31.0345	31.8182
946239	CM001013.3	76840090	3.98628	6.71165e-05	0.0185544	NC_000086.8	Prkx		9.09091	26.6667	6.25	4.7619	16.6667	12.6872	45.1613	50	30	39.1304	22.7273	37.4038	24.7166	13.0435	21.7391	33.3333	37.931	33.3333
946253	CM001013.3	80114098	4.85093	1.22885e-06	0.000592426	NC_000086.8	Tmem47		0	0	5.55556	4.54545	0	2.0202	20	19.2308	17.8571	28.5714	22.2222	21.5763	19.5561	20.6897	16.6667	12.1212	15	17.1429
946254	CM001013.3	80114124	4.94667	7.54919e-07	0.000392837	NC_000086.8	Tmem47		0	0	0	0	0	0	19.2308	25	25	7.14286	7.40741	16.7562	16.7562	10.3448	11.1111	8.57143	13.6364	2.85714
946256	CM001013.3	80114126	3.81235	0.000137651	0.0343483	NC_000086.8	Tmem47		0	0	0	4.54545	0	0.909091	16	7.14286	21.875	12.1951	7.40741	12.9241	12.015	10.3448	22.2222	11.4286	21.7391	14.2857
946302	CM001013.3	84617451	5.14206	2.71745e-07	0.000162895	NC_000086.8	Tab3		0	0	0	0	0	0	13.3333	16.6667	27.2727	16.129	20	18.6804	18.6804	24	17.3913	23.0769	27.2727	33.3333
946303	CM001013.3	84617455	4.35838	1.31027e-05	0.00450523	NC_000086.8	Tab3		0	0	6.25	0	0	1.25	17.6471	14.2857	18.1818	12.9032	20	16.6036	15.3536	16	13.0435	23.0769	0	25
946304	CM001013.3	84617456	6.41482	1.40988e-10	2.68616e-07	NC_000086.8	Tab3		0	0	0	0	0	0	20	17.6471	28.5714	19.3548	38.4615	24.807	24.807	20.6897	25.9259	42.8571	27.2727	27.2727
946349	CM001013.3	92330101	4.36791	1.2544e-05	0.00433821	NC_000086.8	Arx		0	0	0	0	0	0	27.7778	17.6471	15	12.5	6.66667	15.9183	15.9183	21.4286	30	8.33333	19.0476	15.3846
946351	CM001013.3	92330107	4.96371	6.91589e-07	0.000363061	NC_000086.8	Arx		0	0	0	0	0	0	27.7778	11.7647	20	25	13.3333	19.5752	19.5752	21.4286	35	33.3333	33.3333	46.1538
946480	CM001013.3	92875909	3.75745	0.000171657	0.0415894	NC_000086.8	Pdk3	1	6.66667	4.7619	0	0	13.3333	4.95238	25	16.6667	43.3333	33.3333	27.2727	29.1212	24.1688	11.1111	13.3333	37.5	45	8.33333
946482	CM001013.3	92875918	4.42858	9.48569e-06	0.00340437	NC_000086.8	Pdk3	2	0	0	4.7619	0	0	0.952381	25.7143	3.125	10.7143	19.3548	21.7391	16.1295	15.1771	17.3913	4.34783	12.1951	15.3846	13.7931
946483	CM001013.3	92875939	7.61388	2.65996e-14	1.70869e-10	NC_000086.8	Pdk3	3	0	0	0	0	0	0	38.0952	26.087	39.2857	45.8333	36.3636	37.133	37.133	14.8148	21.4286	37.5	28.5714	16.6667
946484	CM001013.3	92875940	7.58361	3.36078e-14	2.11599e-10	NC_000086.8	Pdk3	4	0	0	4.7619	0	0	0.952381	31.4286	21.875	32.1429	32.2581	30.4348	29.6279	28.6755	34.7826	30.4348	25	24	27.5862
946485	CM001013.3	92875960	7.82072	5.25239e-15	4.16127e-11	NC_000086.8	Pdk3	5	0	0	0	0	0	0	47.619	21.7391	35.7143	50	40.9091	39.1963	39.1963	14.8148	21.4286	37.5	21.4286	25
946486	CM001013.3	92875961	7.19275	6.3498e-13	2.79484e-09	NC_000086.8	Pdk3	6	0	0	4.7619	0	0	0.952381	25.7143	21.875	17.8571	38.7097	34.7826	27.7877	26.8354	13.0435	17.3913	24.3902	15.3846	24.1379
946487	CM001013.3	92875975	4.77355	1.8101e-06	0.000821426	NC_000086.8	Pdk3	7	0	0	0	0	7.14286	1.42857	19.0476	8.69565	21.4286	41.6667	18.1818	21.8041	20.3755	7.40741	14.2857	18.75	13.3333	16.6667
946488	CM001013.3	92875976	4.55534	5.23006e-06	0.00204569	NC_000086.8	Pdk3	8	0	0	4.7619	0	0	0.952381	14.2857	9.375	13.3333	12.9032	21.7391	14.3273	13.3749	17.3913	4.34783	14.6341	7.69231	6.89655
946490	CM001013.3	92876005	8.23138	1.85066e-16	2.39524e-12	NC_000086.8	Pdk3	9	0	0	0	0	0	0	32.2581	34.6154	37.8378	37.5	13.3333	31.1089	31.1089	20	48.3871	23.8095	37.5	39.1304
946491	CM001013.3	92876032	7.24474	4.33282e-13	1.98042e-09	NC_000086.8	Pdk3	10	0	0	0	0	0	0	32.2581	23.0769	35.1351	41.6667	20	30.4274	30.4274	8	32.2581	33.3333	25	47.8261
946492	CM001013.3	92876071	4.90734	9.23197e-07	0.000465512	NC_000086.8	Pdk3	11	0	0	0	0	4.54545	0.909091	22.5806	34.6154	24.3243	37.5	13.3333	26.4707	25.5616	16	54.8387	9.52381	18.75	30.4348
946493	CM001013.3	92876085	5.73964	9.48775e-09	9.20423e-06	NC_000086.8	Pdk3	12	4.54545	12.5	0	6.25	0	4.65909	36.3636	34.6154	25	45.8333	25	33.3625	28.7034	24	51.6129	28.5714	36.6667	30.4348
946554	CM001013.3	93410393	4.6478	3.35499e-06	0.00139958	NC_000086.8	Apoo		0	0	0	0	0	0	21.0526	27.2727	14.2857	15.3846	13.3333	18.2658	18.2658	13.6364	8.33333	16	30.7692	14.2857
946555	CM001013.3	93410407	4.60719	4.08139e-06	0.00165822	NC_000086.8	Apoo		0	5.88235	0	0	0	1.17647	33.3333	30	26.6667	11.5385	26.6667	25.641	24.4646	9.09091	8.33333	31.8182	46.6667	20
946556	CM001013.3	93410688	4.78882	1.67763e-06	0.000772748	NC_000086.8	Fam90a1b		0	0	0	0	0	0	38.4615	27.2727	22.7273	20	26.3158	26.9555	26.9555	23.8095	5.55556	4.7619	42.1053	45
946557	CM001013.3	93410738	4.04228	5.29341e-05	0.01514	NC_000086.8	Fam90a1b		13.0435	9.52381	0	6.25	8.33333	7.43012	45.8333	44.4444	23.0769	25.9259	26.6667	33.1895	25.7593	27.2727	32.2581	40	59.0909	21.4286
946558	CM001013.3	93410744	4.69507	2.66521e-06	0.00114914	NC_000086.8	Fam90a1b		4.7619	0	0	0	0	0.952381	14.2857	33.3333	8.69565	22.2222	20	19.7074	18.755	4.7619	17.2414	11.7647	14.2857	3.84615
946559	CM001013.3	93410746	5.62805	1.82261e-08	1.61039e-05	NC_000086.8	Fam90a1b		0	5.26316	0	0	0	1.05263	33.3333	13.3333	26.087	18.5185	26.6667	23.5878	22.5351	22.7273	24.1379	29.4118	21.4286	11.5385
946560	CM001013.3	93410756	5.37709	7.56981e-08	5.4315e-05	NC_000086.8	Fam90a1b		0	0	0	0	0	0	19.0476	20	17.3913	11.1111	46.6667	22.8433	22.8433	31.8182	24.1379	29.4118	14.2857	7.69231
946564	CM001013.3	93410839	4.46947	7.8415e-06	0.00288955	NC_000086.8	Fam90a1b		5.88235	5.55556	0	0	7.69231	3.82604	22.2222	18.75	27.7778	15	35	23.75	19.924	32	20.8333	43.75	24	13.3333
946566	CM001013.3	93410843	4.82441	1.40419e-06	0.000663183	NC_000086.8	Fam90a1b		0	0	0	0	6.66667	1.33333	20.6897	15	21.2121	15	22.2222	18.8248	17.4915	25	17.3913	29.4118	20	33.3333
946567	CM001013.3	93410844	6.74055	1.5779e-11	4.16866e-08	NC_000086.8	Fam90a1b		4.7619	7.69231	0	0	0	2.49084	43.4783	36.6667	30	21.6216	32.1429	32.7819	30.291	38.0952	17.6471	22.2222	14.8148	12.5
946568	CM001013.3	93410864	3.99483	6.47412e-05	0.0179657	NC_000086.8	Fam90a1b		0	0	0	0	6.25	1.25	13.7931	5	18.1818	15	22.2222	14.8394	13.5894	16	21.7391	5.88235	4	6.66667
946569	CM001013.3	93410865	5.76038	8.39263e-09	8.32012e-06	NC_000086.8	Fam90a1b		0	3.84615	0	0	0	0.769231	34.7826	36.6667	20	18.9189	14.2857	24.9308	24.1616	33.3333	5.88235	11.1111	7.40741	16.6667
946570	CM001013.3	93410893	4.91439	8.90576e-07	0.000450604	NC_000086.8	Fam90a1b		0	4.16667	8.69565	5.88235	0	3.74893	38.0952	25	22.2222	21.6216	21.4286	25.6735	21.9246	38.0952	12.5	14.2857	25	20.8333
946668	CM001013.3	97192063	5.85735	4.70302e-09	5.03518e-06	NC_000086.8	Ar		0	6.66667	0	0	7.69231	2.87179	17.6471	33.3333	26.6667	24.3243	30.7692	26.5481	23.6763	21.4286	32	6.25	6.66667	20
946671	CM001013.3	97192112	3.97895	6.92216e-05	0.0190588	NC_000086.8	Ar		0	5	0	5	0	2	21.4286	18.75	16.2162	20.8333	14.2857	18.3028	16.3028	15	0	10.7143	12.5	30
946745	CM001013.3	98178692	5.4375	5.40338e-08	4.05772e-05	NC_000086.8	Efnb1		0	0	0	0	0	0	23.5294	16.129	17.8571	12	21.0526	18.1136	18.1136	17.2414	15.7895	27.2727	23.5294	7.69231
946746	CM001013.3	98178696	5.82186	5.81973e-09	6.02713e-06	NC_000086.8	Efnb1		0	0	0	5.88235	0	1.17647	23.5294	28.125	17.2414	16	31.5789	23.2949	22.1185	13.7931	26.3158	22.7273	17.6471	15.3846
946747	CM001013.3	98178715	4.39262	1.11991e-05	0.00393318	NC_000086.8	Efnb1		0	0	4.16667	0	0	0.833333	14.7059	21.875	10.3448	12	21.0526	15.9957	15.1623	7.14286	5.26316	18.1818	5.88235	7.69231
946853	CM001013.3	99537990	5.09491	3.4891e-07	0.000201283	NC_000086.8	Awat2		0	0	0	0	0	0	13.7931	11.1111	25.8065	7.69231	21.4286	15.9663	15.9663	21.875	13.6364	18.1818	12.1951	14.8148
946854	CM001013.3	99538004	4.59502	4.32698e-06	0.0017431	NC_000086.8	Awat2		0	0	0	4.16667	0	0.833333	17.2414	8.33333	19.3548	15.3846	14.2857	14.92	14.0866	25	18.1818	24.2424	21.9512	18.5185
946855	CM001013.3	99538006	4.46022	8.18743e-06	0.00299612	NC_000086.8	Awat2		0	0	0	0	8.69565	1.73913	24.1379	19.4444	3.22581	21.1538	17.8571	17.1638	15.4247	21.875	27.2727	18.1818	14.6341	18.5185
946856	CM001013.3	99538012	3.71969	0.000199469	0.0472796	NC_000086.8	Awat2		6.25	12.5	10	4.16667	0	6.58333	26.4706	30.303	12.5	21.4286	16.6667	21.4738	14.8904	28.5714	14.8148	28.125	11.7647	25
946857	CM001013.3	99538013	4.13763	3.50914e-05	0.0105643	NC_000086.8	Awat2		0	5.26316	9.09091	0	8.69565	4.60994	28.5714	20	29.0323	13.7255	28.5714	23.9801	19.3702	27.2727	22.7273	35.4839	19.4444	10.7143
946860	CM001013.3	99669492	4.10704	4.00769e-05	0.0118697	NC_000086.8	Kif4		11.7647	0	8.33333	0	0	4.01961	20	15.7895	17.8571	17.0732	8.82353	15.9087	11.8891	9.67742	10	15.3846	12.9032	10
946861	CM001013.3	99669506	7.68081	1.5809e-14	1.08128e-10	NC_000086.8	Kif4		5.55556	0	0	4	0	1.91111	32	29.2683	37.931	43.9024	26.4706	33.9145	32.0034	29.0323	26.6667	46.1538	40.625	25
946862	CM001013.3	99669507	6.93426	4.08343e-12	1.33408e-08	NC_000086.8	Kif4		6.25	0	0	0	0	1.25	32	22.7273	30.4348	34.2105	40.9091	32.0563	30.8063	29.4118	22.5806	28.125	20	29.1667
946863	CM001013.3	99669513	4.75584	1.97622e-06	0.000887344	NC_000086.8	Kif4		5.55556	4.16667	0	0	0	1.94444	16	9.7561	31.0345	21.9512	14.7059	18.6895	16.7451	12.9032	16.6667	15.3846	15.625	15
946864	CM001013.3	99669514	4.20432	2.6187e-05	0.00816044	NC_000086.8	Kif4		6.25	0	0	0	0	1.25	20	22.7273	8.69565	10.5263	22.7273	16.9353	15.6853	11.7647	9.375	12.5	15	25
946865	CM001013.3	99669525	7.99361	1.31041e-15	1.24583e-11	NC_000086.8	Kif4		5.55556	4.16667	0	0	0	1.94444	32	29.2683	41.3793	41.4634	35.2941	35.881	33.9366	29.0323	20	46.1538	40.625	30
946866	CM001013.3	99669526	6.56542	5.18874e-11	1.1662e-07	NC_000086.8	Kif4		6.25	0	0	0	0	1.25	32	33.3333	17.3913	23.6842	50	31.2818	30.0318	29.4118	21.875	31.25	20	12.5
946869	CM001013.3	99669531	7.15011	8.67099e-13	3.63156e-09	NC_000086.8	Kif4		5.55556	0	0	0	0	1.11111	24	26.8293	31.0345	34.1463	20.5882	27.3197	26.2086	22.5806	26.6667	30.7692	34.375	20
946870	CM001013.3	99669532	5.20989	1.88955e-07	0.000119922	NC_000086.8	Kif4		6.25	0	0	0	0	1.25	20	22.7273	21.7391	18.4211	27.2727	22.032	20.782	29.4118	18.75	25	15	25
946872	CM001013.3	99669538	4.24035	2.23172e-05	0.00713028	NC_000086.8	Kif4		6.25	0	6.66667	0	0	2.58333	25.9259	19.0476	20.8333	15.3846	13.6364	18.9656	16.3822	29.4118	9.375	12.9032	26.3158	16
946873	CM001013.3	99669543	7.1252	1.03931e-12	4.24071e-09	NC_000086.8	Kif4		0	0	0	0	0	0	35.2941	33.3333	35.2941	38.2353	40	36.4314	36.4314	38.0952	21.4286	11.7647	26.6667	15.7895
946950	CM001013.3	100892676	6.0655	1.31546e-09	1.72026e-06	NC_000086.8	Nhsl2		4.16667	0	0	0	0	0.833333	13.0435	35	28.5714	27.2727	38.4615	28.4698	27.6365	31.25	21.4286	34.7826	28	36.6667
946951	CM001013.3	100892712	5.8756	4.21307e-09	4.57241e-06	NC_000086.8	Nhsl2		0	7.14286	0	0	7.69231	2.96703	18.1818	35	33.3333	27.2727	32	29.1576	26.1905	42.4242	39.2857	34.7826	32	26.6667
947064	CM001013.3	101200706	5.19251	2.07477e-07	0.000129771	NC_000086.8	Ercc6l		0	0	0	0	0	0	14.2857	30.4348	27.2727	15.7895	22.2222	22.001	22.001	8	19.0476	11.7647	11.5385	10.5263
947065	CM001013.3	101200708	5.04397	4.55976e-07	0.000254254	NC_000086.8	Ercc6l		8.33333	8.33333	0	0	0	3.33333	28.5714	43.4783	45.4545	15.7895	27.7778	32.2143	28.881	12	42.8571	23.5294	34.6154	26.3158
947122	CM001013.3	101295321	5.2471	1.5451e-07	0.000101028	NC_000086.8	Gm14858		0	0	0	0	0	0	33.3333	6.66667	15.7895	20	27.7778	20.7135	20.7135	27.7778	25	16.6667	25	20
947123	CM001013.3	101295331	4.1493	3.33492e-05	0.0100941	NC_000086.8	Gm14858		5.26316	0	0	7.69231	0	2.59109	27.7778	13.3333	15.7895	20	22.2222	19.8246	17.2335	22.2222	20	16.6667	25	15
947128	CM001013.3	101295379	4.28821	1.80121e-05	0.00592129	NC_000086.8	Gm14858		0	0	0	5.26316	0	1.05263	12.5	37.5	13.3333	11.5385	23.0769	19.5897	18.5371	16.6667	30.7692	10	13.3333	30.7692
947132	CM001013.3	101295400	4.04956	5.13149e-05	0.0147478	NC_000086.8	Gm14858		0	0	0	5.26316	0	1.05263	12.5	18.75	26.6667	3.84615	23.0769	16.9679	15.9153	8.33333	23.0769	10	20	23.0769
947133	CM001013.3	101295410	5.04739	4.47891e-07	0.00025048	NC_000086.8	Gm14858		0	0	0	0	0	0	16.6667	27.2727	14.2857	13.3333	50	24.3117	24.3117	29.6296	18.1818	14.2857	31.25	9.09091
947134	CM001013.3	101295411	6.83645	8.1182e-12	2.3895e-08	NC_000086.8	Gm14858		0	0	0	5.26316	0	1.05263	29.1667	25	30	42.3077	40	33.2949	32.2422	33.3333	40	25	26.6667	30.7692
947140	CM001013.3	101295734	4.85853	1.18258e-06	0.000573327	NC_000086.8	Gm14858		0	0	0	0	0	0	25.5814	24	18.75	20.6897	0	17.8042	17.8042	20.6897	20.8333	12.5	22.7273	0
947141	CM001013.3	101295752	5.32178	1.02755e-07	7.11515e-05	NC_000086.8	Gm14858		0	0	0	0	0	0	32.5581	20	18.75	13.7931	0	17.0202	17.0202	17.2414	20.8333	8.33333	13.6364	15.3846
947142	CM001013.3	101295759	5.79857	6.68813e-09	6.85037e-06	NC_000086.8	Gm14858		0	0	0	0	5.26316	1.05263	32.5581	28	21.875	20.6897	8.33333	22.2912	21.2386	17.2414	20.8333	29.1667	22.7273	7.69231
947143	CM001013.3	101295765	5.10398	3.32584e-07	0.000193983	NC_000086.8	Gm14858		0	0	4.34783	0	0	0.869565	32.5581	24	15.625	13.7931	8.33333	18.8619	17.9924	10.3448	16.6667	16.6667	22.7273	7.69231
947144	CM001013.3	101295784	4.35251	1.34591e-05	0.0046061	NC_000086.8	Gm14858		0	0	0	0	0	0	27.907	24	15.625	10.3448	0	15.5754	15.5754	10.3448	8.33333	20.8333	13.6364	0
947145	CM001013.3	101295787	4.67215	2.98067e-06	0.00126113	NC_000086.8	Gm14858		6.25	8.33333	0	0	5.26316	3.9693	24.3243	28	28.125	17.2414	16.6667	22.8715	18.9022	17.2414	24	21.7391	25	15.3846
947207	CM001013.3	102399937	3.807	0.000140664	0.0349899	NC_000086.8	Chic1		0	5.55556	0	0	0	1.11111	17.3913	10	23.0769	25	6.25	16.3436	15.2325	27.2727	21.7391	5.88235	12.5	23.0769
947208	CM001013.3	102399938	4.41172	1.02552e-05	0.00363856	NC_000086.8	Chic1		0	0	0	0	0	0	12	19.0476	18.5185	22.2222	0	14.3577	14.3577	11.1111	27.5862	20	24	37.5
947283	CM001013.3	102866203	5.01299	5.35915e-07	0.000291144	NC_000086.8	Slc16a2		6.66667	11.7647	0	0	0	3.68627	33.3333	45.4545	37.5	22.7273	22.7273	32.3485	28.6622	28	16.6667	18.75	33.3333	26.6667
947284	CM001013.3	102866217	4.88376	1.04082e-06	0.000514303	NC_000086.8	Slc16a2		5.26316	0	0	0	0	1.05263	15.7895	30	26.087	13.6364	36.3636	24.3753	23.3227	24	5.88235	25	11.1111	33.3333
947285	CM001013.3	102866236	4.2207	2.43547e-05	0.0076594	NC_000086.8	Slc16a2		10.5263	6.25	10	0	0	5.35526	36.8421	50	34.7826	18.1818	27.2727	33.4159	28.0606	48	23.5294	31.25	17.6471	53.3333
947286	CM001013.3	102866241	5.18938	2.11001e-07	0.000131628	NC_000086.8	Slc16a2		0	0	0	0	0	0	15.7895	20	26.087	18.1818	27.2727	21.4662	21.4662	16	17.6471	25	16.6667	40
947287	CM001013.3	102866248	4.15278	3.28465e-05	0.00995781	NC_000086.8	Slc16a2		5.26316	0	0	0	12.5	3.55263	21.0526	50	30.4348	13.0435	22.7273	27.4516	23.899	20	5.88235	25	11.1111	20
947382	CM001013.3	103457473	3.73174	0.000190163	0.0453564	NC_000086.8	Abcb7		0	0	0	0	0	0	7.40741	15.3846	10	26.3158	6.66667	13.1549	13.1549	22.2222	8.33333	21.4286	27.7778	6.25
947383	CM001013.3	103457480	4.00573	6.18261e-05	0.0172727	NC_000086.8	Abcb7		5.88235	0	7.14286	0	0	2.60504	14.2857	21.7391	26.087	20.5882	17.3913	20.0183	17.4132	20.8333	13.0435	10.7143	27.7778	10.5263
947384	CM001013.3	103457492	6.9462	3.75244e-12	1.24303e-08	NC_000086.8	Abcb7		0	0	0	0	0	0	28.5714	34.7826	30.4348	38.2353	26.087	31.6222	31.6222	25	34.7826	17.8571	27.7778	21.0526
947385	CM001013.3	103457494	6.07684	1.22577e-09	1.6208e-06	NC_000086.8	Abcb7		0	0	0	0	0	0	17.8571	36.3636	21.7391	32.3529	21.7391	26.0104	26.0104	4.16667	30.4348	17.8571	22.2222	15.7895
947389	CM001013.3	103457532	5.85012	4.91217e-09	5.22965e-06	NC_000086.8	Abcb7		0	0	0	0	0	0	18.5185	26.087	34.7826	26.4706	17.3913	24.65	24.65	12.5	30.4348	10.7143	16.6667	5.26316
947468	CM001013.3	105070730	3.91196	9.15519e-05	0.0243468	NC_000086.8	Atp7a		0	0	0	0	0	0	24.2424	5.55556	3.84615	6.66667	15	11.0622	11.0622	5.55556	4.16667	11.7647	8.69565	4.54545
947469	CM001013.3	105070732	3.76094	0.000169278	0.0410758	NC_000086.8	Atp7a		0	0	0	0	0	0	9.09091	17.6471	11.1111	6.66667	10	10.9031	10.9031	16.2162	16	5.88235	8.69565	4.54545
947471	CM001013.3	105070751	4.8304	1.36259e-06	0.00064675	NC_000086.8	Atp7a		0	0	3.84615	0	0	0.769231	21.2121	22.2222	18.5185	16.6667	10	17.7239	16.9547	18.9189	12	23.5294	21.7391	13.6364
947472	CM001013.3	105070770	6.79779	1.06234e-11	2.99699e-08	NC_000086.8	Atp7a		0	0	0	0	0	0	24.2424	22.2222	25.9259	23.3333	35	26.1448	26.1448	27.027	28	23.5294	21.7391	18.1818
947473	CM001013.3	105070782	4.58422	4.55688e-06	0.00181876	NC_000086.8	Atp7a		0	0	3.84615	0	6.66667	2.10256	19.3548	17.6471	14.8148	20.6897	25	19.5013	17.3987	21.6216	28	31.25	19.0476	18.1818
947474	CM001013.3	105230351	4.33437	1.46179e-05	0.00493693	NC_000086.8	Pgk1		0	0	0	0	0	0	13.6364	23.3333	14.2857	15	7.14286	14.6797	14.6797	17.2414	29.6296	0	16.129	19.0476
947475	CM001013.3	105230379	3.77945	0.000157176	0.0385228	NC_000086.8	Pgk1		0	0	0	0	0	0	18.1818	13.3333	14.2857	5	14.2857	13.0173	13.0173	24.1379	18.5185	0	22.5806	23.8095
947477	CM001013.3	105230407	4.11511	3.86995e-05	0.0115012	NC_000086.8	Pgk1		0	0	0	0	0	0	18.1818	20	14.2857	10	7.14286	13.9221	13.9221	20.6897	33.3333	0	16.129	9.52381
947478	CM001013.3	105230431	3.95084	7.78767e-05	0.021166	NC_000086.8	Pgk1		7.14286	0	0	0	0	1.42857	45.4545	30	21.4286	15	7.14286	23.8052	22.3766	31.0345	25.9259	0	32.2581	19.0476
947567	CM001013.3	107878230	5.3198	1.03883e-07	7.18798e-05	NC_000086.8	Brwd3		0	0	0	0	0	0	40.7407	21.0526	25	14.2857	23.8095	24.9777	24.9777	7.69231	40	12.5	9.52381	41.1765
947571	CM001013.3	108057140	8.01791	1.07561e-15	1.04471e-11	NC_000086.8	Hmgn5		0	0	0	0	0	0	32	37.931	28	42.4242	27.2727	33.5256	33.5256	26.9231	33.3333	45.8333	51.7241	9.09091
947572	CM001013.3	108057147	7.67601	1.64126e-14	1.11455e-10	NC_000086.8	Hmgn5		0	0	0	0	0	0	32	37.931	24	36.3636	27.2727	31.5135	31.5135	26.9231	33.3333	29.1667	34.4828	9.09091
947573	CM001013.3	108057154	5.6907	1.26517e-08	1.17923e-05	NC_000086.8	Hmgn5		5.55556	0	0	0	0	1.11111	24	31.0345	12	33.3333	18.1818	23.7099	22.5988	11.5385	19.0476	29.1667	34.4828	9.09091
947574	CM001013.3	108057156	5.84621	5.02892e-09	5.33084e-06	NC_000086.8	Hmgn5		0	0	0	0	0	0	16	20.6897	24	24.2424	18.1818	20.6228	20.6228	11.5385	28.5714	29.1667	27.5862	0
947575	CM001013.3	108057166	6.72855	1.71364e-11	4.46352e-08	NC_000086.8	Hmgn5		5.26316	0	7.69231	0	0	2.59109	36	41.3793	24	36.3636	27.2727	33.0031	30.412	26.9231	28.5714	37.5	48.2759	9.09091
947576	CM001013.3	108057175	6.22115	4.93516e-10	7.57986e-07	NC_000086.8	Hmgn5		0	0	0	0	3.7037	0.740741	28	41.3793	24	36.3636	27.2727	31.4031	30.6624	26.9231	28.5714	33.3333	41.3793	0
947579	CM001013.3	108138829	6.84765	7.50747e-12	2.24231e-08	NC_000086.8	Sh3bgrl		0	0	0	3.57143	0	0.714286	19.2308	30	29.4118	26.9231	21.7391	25.4609	24.7467	25	36.3636	28.2051	30	33.3333
947580	CM001013.3	108138881	3.70671	0.000209966	0.0494227	NC_000086.8	Sh3bgrl		14.2857	0	20	0	0	6.85714	29.1667	22.2222	16.6667	25	21.875	22.9861	16.129	19.2308	27.7778	8.33333	22.5806	21.7391
947581	CM001013.3	108138882	3.95871	7.53564e-05	0.0205633	NC_000086.8	Sh3bgrl		0	10.3448	6.25	0	12	5.71897	17.8571	24.1379	28.5714	11.5385	17.3913	19.8993	14.1803	25.641	25	27.5	19.2308	30.5556
947583	CM001013.3	108138922	3.83157	0.000127329	0.0322552	NC_000086.8	Sh3bgrl		0	0	0	0	0	0	14.2857	18.1818	14.2857	12.5	8.33333	13.5173	13.5173	19.2308	7.14286	25	4	15.3846
947586	CM001013.3	108138933	4.5043	6.65935e-06	0.00250441	NC_000086.8	Sh3bgrl		0	0	5.26316	0	0	1.05263	17.3913	13.3333	16.6667	19.2308	16.129	16.5502	15.4976	12	21.6216	20	12.5	18.1818
947663	CM001013.3	132587874	3.93179	8.4317e-05	0.0226816	NC_000086.8	Gm26851		5.88235	0	0	0	0	1.17647	14.2857	23.5294	30.7692	20.8333	10.3448	19.9525	18.776	30.7692	7.14286	6.25	0	0
947665	CM001013.3	132587878	4.02859	5.61121e-05	0.0158628	NC_000086.8	Gm26851		5.88235	0	0	6.25	0	2.42647	21.4286	29.4118	26.9231	12.5	17.2414	21.501	19.0745	7.69231	7.14286	6.25	0	0
947666	CM001013.3	132587890	3.72116	0.000198313	0.0470642	NC_000086.8	Gm26851		5.88235	0	0	0	0	1.17647	21.4286	23.5294	19.2308	4.16667	17.2414	17.1194	15.9429	15.3846	0	6.25	0	7.14286
947668	CM001013.3	132587903	4.60465	4.13158e-06	0.00167718	NC_000086.8	Gm26851		5.88235	0	0	0	0	1.17647	21.4286	29.4118	34.6154	16.6667	13.7931	23.1831	22.0066	30.7692	6.66667	6.25	0	7.14286
947672	CM001013.3	132587913	4.11594	3.85602e-05	0.011471	NC_000086.8	Gm26851		0	0	0	0	5.55556	1.11111	36.3636	14.8148	13.3333	13.3333	21.7391	19.9168	18.8057	4.7619	7.40741	3.7037	15.3846	20
947673	CM001013.3	132587914	3.91325	9.10636e-05	0.0242237	NC_000086.8	Gm26851		0	0	7.14286	0	0	1.42857	12.5	23.0769	19.0476	7.69231	10	14.4634	13.0348	4.7619	10	15	23.0769	20
947674	CM001013.3	132587926	5.9354	2.93124e-09	3.33746e-06	NC_000086.8	Gm26851		0	0	0	0	0	0	40.9091	22.2222	20	26.6667	30.4348	28.0466	28.0466	19.0476	14.8148	14.8148	7.69231	40
947675	CM001013.3	132587927	5.82909	5.57302e-09	5.82878e-06	NC_000086.8	Gm26851		0	0	0	4.7619	0	0.952381	29.1667	34.6154	38.0952	11.5385	20	26.6832	25.7308	28.5714	23.8095	28.5714	15.3846	30
947676	CM001013.3	132587930	5.83549	5.36331e-09	5.63423e-06	NC_000086.8	Gm26851		0	0	0	0	0	0	31.8182	25.9259	20	26.6667	30.4348	26.9691	26.9691	14.2857	18.5185	14.8148	7.69231	40
947677	CM001013.3	132587931	6.39508	1.60464e-10	3.00307e-07	NC_000086.8	Gm26851		0	0	0	0	0	0	25	34.6154	42.8571	11.5385	20	26.8022	26.8022	28.5714	14.2857	30	15.3846	20
947679	CM001013.3	132587958	4.62341	3.77491e-06	0.00155295	NC_000086.8	Gm26851		0	0	0	0	5.26316	1.05263	16.6667	20	33.3333	7.69231	20	19.5385	18.4858	28.5714	9.52381	14.2857	15.3846	20
947680	CM001013.3	132587963	5.68965	1.27297e-08	1.18465e-05	NC_000086.8	Gm26851		0	0	0	0	0	0	27.2727	22.2222	20	20	39.1304	25.7251	25.7251	9.52381	14.8148	14.8148	15.3846	30
947681	CM001013.3	132587964	4.62012	3.83516e-06	0.00157365	NC_000086.8	Gm26851		0	5.88235	0	0	0	1.17647	12.5	23.0769	23.8095	7.69231	30	19.4158	18.2393	23.8095	19.0476	23.8095	23.0769	25
947682	CM001013.3	132587994	3.78007	0.000156786	0.0384469	NC_000086.8	Gm26851		7.14286	11.1111	14.2857	4.54545	5.88235	8.5935	35.4839	40.7407	54.1667	16	20	33.2783	24.6848	14.2857	27.2727	22.7273	47.0588	27.2727
947684	CM001013.3	132588168	4.70418	2.54892e-06	0.00110703	NC_000086.8	Gm26851		0	6.66667	0	0	0	1.33333	17.3913	21.4286	12	24.2424	16.6667	18.3458	17.0125	10.5263	8.69565	43.75	9.09091	20
947685	CM001013.3	132588169	3.952	7.75008e-05	0.0210927	NC_000086.8	Gm26851		0	0	7.14286	0	0	1.42857	11.5385	7.14286	25	23.8095	16.6667	16.8315	15.4029	26.3158	22.2222	21.4286	28	38.0952
947686	CM001013.3	132588170	3.76366	0.000167445	0.0407245	NC_000086.8	Gm26851		0	0	0	0	0	0	17.3913	28.5714	8	20.5882	8.33333	16.5769	16.5769	10.5263	0	31.25	9.09091	30
947687	CM001013.3	132588171	4.04499	5.23256e-05	0.0149885	NC_000086.8	Gm26851		0	0	0	0	0	0	11.5385	0	29.1667	14.2857	25	15.9982	15.9982	31.5789	11.1111	21.4286	16	23.8095
947688	CM001013.3	132588172	4.72847	2.26213e-06	0.00100123	NC_000086.8	Gm26851		5.55556	0	0	0	0	1.11111	18.1818	28.5714	8	23.5294	20.8333	19.8232	18.7121	21.0526	8.69565	18.75	4.54545	20
947690	CM001013.3	132588183	3.98969	6.61589e-05	0.0183163	NC_000086.8	Gm26851		5.26316	0	0	0	5.55556	2.16374	13.0435	21.4286	16	17.6471	20.8333	17.7905	15.6267	10.5263	13.0435	31.25	4.7619	10
947691	CM001013.3	132588184	4.54864	5.3993e-06	0.00209775	NC_000086.8	Gm26851		0	0	0	0	0	0	15.3846	14.2857	20.8333	19.0476	16.6667	17.2436	17.2436	26.3158	27.7778	21.4286	24	38.0952
947692	CM001013.3	132588185	5.91845	3.24983e-09	3.63917e-06	NC_000086.8	Gm26851		0	0	0	0	0	0	13.0435	35.7143	32	23.5294	29.1667	26.6908	26.6908	31.5789	18.1818	50	9.09091	10
947693	CM001013.3	132588186	4.97996	6.35973e-07	0.000336613	NC_000086.8	Gm26851		0	7.14286	0	0	0	1.42857	15.3846	14.2857	33.3333	28.5714	25	23.315	21.8864	21.0526	38.8889	28.5714	28	33.3333
947694	CM001013.3	132588240	4.91935	8.68302e-07	0.000440976	NC_000086.8	Gm26851		0	0	0	8.33333	0	1.66667	12.5	14.2857	30.4348	38.0952	25	24.0631	22.3965	42.1053	29.4118	28.5714	25	28.5714
947702	CM001013.3	132589814	3.9498	7.82173e-05	0.0212403	NC_000086.8	Pcdh19		0	6.25	0	0	0	1.25	10.2564	16.6667	21.7391	8.33333	18.5185	15.1028	13.8528	15.625	18.5185	10	27.2727	20
947704	CM001013.3	132589830	4.89401	9.88005e-07	0.000492793	NC_000086.8	Pcdh19		0	6.25	0	5	0	2.25	25.7143	28.5714	17.3913	25	18.5185	23.0391	20.7891	21.875	22.2222	36.8421	29.6296	20
947705	CM001013.3	132590772	5.06023	4.18741e-07	0.000235809	NC_000086.8	Pcdh19		4.7619	0	0	0	0	0.952381	22.2222	13.3333	16.6667	33.3333	25	22.1111	21.1587	19.2308	14.2857	23.5294	21.0526	6.66667
947706	CM001013.3	132590785	6.25431	3.99283e-10	6.29527e-07	NC_000086.8	Pcdh19		0	0	0	0	0	0	31.5789	31.25	11.1111	50	20	28.788	28.788	26.9231	14.2857	29.4118	25	6.66667
947707	CM001013.3	132590794	4.71396	2.42946e-06	0.00106292	NC_000086.8	Pcdh19		0	0	0	0	0	0	21.0526	25	16.6667	33.3333	5	20.2105	20.2105	19.2308	14.2857	11.7647	25	0
947708	CM001013.3	132590796	4.17008	3.04491e-05	0.00932618	NC_000086.8	Pcdh19		0	0	0	0	0	0	10.5263	25	5.55556	16.6667	15	14.5497	14.5497	11.5385	14.2857	11.7647	0	0
947709	CM001013.3	132590799	4.63038	3.64995e-06	0.00150676	NC_000086.8	Pcdh19		0	7.14286	0	0	0	1.42857	31.5789	25	16.6667	54.1667	20	29.4825	28.0539	23.0769	19.0476	35.2941	25	0
947809	CM001013.3	133442526	4.88101	1.05543e-06	0.000519904	NC_000086.8	Timm8a1	1	0	0	0	0	0	0	15.7895	26.3158	30.4348	16.6667	7.14286	19.2699	19.2699	5.88235	6.66667	20	33.3333	6.25
947811	CM001013.3	133442540	4.23984	2.23681e-05	0.00714332	NC_000086.8	Timm8a1	1	0	0	0	0	0	0	15.7895	15.7895	21.7391	16.6667	7.14286	15.4255	15.4255	0	6.66667	6.66667	16.6667	0
947812	CM001013.3	133442542	4.34041	1.42218e-05	0.00483233	NC_000086.8	Timm8a1	1	0	0	0	0	0	0	15.7895	21.0526	30.4348	16.6667	0	16.7887	16.7887	5.88235	6.66667	13.3333	11.1111	6.25
947814	CM001013.3	133442552	4.08144	4.47566e-05	0.0130885	NC_000086.8	Timm8a1	1	0	0	0	0	0	0	15.7895	26.3158	30.4348	22.2222	0	18.9525	18.9525	5.88235	6.66667	20	27.7778	6.25
947815	CM001013.3	133442560	3.72137	0.000198142	0.0470354	NC_000086.8	Timm8a1	1	0	0	0	0	0	0	15.7895	21.0526	21.7391	16.6667	0	15.0496	15.0496	5.88235	6.66667	20	33.3333	6.25
947818	CM001013.3	133442579	4.08146	4.47546e-05	0.0130885	NC_000086.8	Timm8a1	1	0	0	0	0	0	0	10.5263	26.3158	21.7391	22.2222	0	16.1607	16.1607	11.7647	6.66667	13.3333	27.7778	6.25
947819	CM001013.3	133442583	4.25673	2.07435e-05	0.00668739	NC_000086.8	Timm8a1	1	0	0	0	0	0	0	21.0526	29.4118	23.8095	16.6667	0	18.1881	18.1881	5.88235	6.66667	7.14286	26.6667	6.25
947829	CM001013.3	133502451	5.68246	1.32772e-08	1.2291e-05	NC_000086.8	Gla		0	0	0	0	0	0	38.8889	5.26316	19.0476	33.3333	27.7778	24.8622	24.8622	16.6667	25	24	29.4118	25
947830	CM001013.3	133502468	4.17809	2.93972e-05	0.00904185	NC_000086.8	Gla		0	0	0	9.09091	0	1.81818	50	10.5263	9.52381	33.3333	38.8889	28.4545	26.6363	16.6667	25	24	35.2941	8.33333
947839	CM001013.3	133657672	3.93188	8.42824e-05	0.02268	NC_000086.8	Armcx6		14.2857	12.5	0	5.88235	0	6.53361	28.5714	28.5714	20.8333	25.7143	12.5	23.2381	16.7045	15.1515	20.8333	30	15	20
947839	CM001013.3	133657672	3.93188	8.42824e-05	0.02268	NC_000086.8	Mir7093		14.2857	12.5	0	5.88235	0	6.53361	28.5714	28.5714	20.8333	25.7143	12.5	23.2381	16.7045	15.1515	20.8333	30	15	20
947840	CM001013.3	133657695	8.11719	4.77119e-16	5.21384e-12	NC_000086.8	Armcx6		0	0	0	0	0	0	34.2857	38.0952	29.1667	37.1429	31.25	33.9881	33.9881	31.25	30.4348	10.5263	42.1053	26.6667
947840	CM001013.3	133657695	8.11719	4.77119e-16	5.21384e-12	NC_000086.8	Mir7093		0	0	0	0	0	0	34.2857	38.0952	29.1667	37.1429	31.25	33.9881	33.9881	31.25	30.4348	10.5263	42.1053	26.6667
947841	CM001013.3	133657703	8.65139	5.08773e-18	1.09931e-13	NC_000086.8	Armcx6		0	0	0	0	4.7619	0.952381	45.7143	33.3333	45.8333	42.8571	31.25	39.7976	38.8452	34.375	30.4348	26.3158	36.8421	26.6667
947841	CM001013.3	133657703	8.65139	5.08773e-18	1.09931e-13	NC_000086.8	Mir7093		0	0	0	0	4.7619	0.952381	45.7143	33.3333	45.8333	42.8571	31.25	39.7976	38.8452	34.375	30.4348	26.3158	36.8421	26.6667
947843	CM001013.3	133657762	4.22682	2.37012e-05	0.00749853	NC_000086.8	Armcx6		8.69565	18.1818	5.88235	0	4.7619	7.50435	42.8571	28.5714	36.6667	21.9512	18.1818	29.6457	22.1413	33.3333	24.1379	36.8421	43.3333	42.1053
947843	CM001013.3	133657762	4.22682	2.37012e-05	0.00749853	NC_000086.8	Mir7093		8.69565	18.1818	5.88235	0	4.7619	7.50435	42.8571	28.5714	36.6667	21.9512	18.1818	29.6457	22.1413	33.3333	24.1379	36.8421	43.3333	42.1053
947844	CM001013.3	133657763	4.6463	3.37944e-06	0.00140916	NC_000086.8	Armcx6		0	16.6667	7.69231	0	0	4.87179	18.5185	20	37.5	46.6667	33.3333	31.2037	26.3319	35	35	28	33.3333	57.1429
947844	CM001013.3	133657763	4.6463	3.37944e-06	0.00140916	NC_000086.8	Mir7093		0	16.6667	7.69231	0	0	4.87179	18.5185	20	37.5	46.6667	33.3333	31.2037	26.3319	35	35	28	33.3333	57.1429
947886	CM001013.3	134934112	5.42745	5.71633e-08	4.2491e-05	NC_000086.8	Arxes1		0	4.7619	0	4.16667	0	1.78571	33.3333	35.2941	27.7778	18.5185	33.3333	29.6514	27.8657	20	22.7273	25	10.5263	29.4118
947960	CM001013.3	135939053	5.05993	4.19403e-07	0.000235936	NC_000086.8	Slc25a53		0	0	0	0	0	0	30.7692	14.8148	42.8571	9.09091	19.0476	23.3159	23.3159	15	18.1818	8.69565	20	35.2941
947961	CM001013.3	135939054	5.73531	9.73315e-09	9.39685e-06	NC_000086.8	Slc25a53		0	0	0	0	0	0	21.7391	21.875	17.3913	22.2222	21.4286	20.9312	20.9312	9.09091	18.75	13.6364	28.5714	9.52381
947966	CM001013.3	135939077	5.38862	7.10027e-08	5.14548e-05	NC_000086.8	Slc25a53		0	0	0	0	0	0	30.7692	18.5185	42.8571	13.6364	14.2857	24.0134	24.0134	15	13.6364	26.087	33.3333	35.2941
947967	CM001013.3	135939078	4.71421	2.42648e-06	0.00106259	NC_000086.8	Slc25a53		0	0	0	5	0	1	26.087	12.5	26.087	25.9259	7.14286	19.5485	18.5485	9.09091	18.75	13.6364	33.3333	4.7619
947968	CM001013.3	135939091	4.49699	6.89223e-06	0.00258178	NC_000086.8	Slc25a53		0	21.0526	0	4.7619	0	5.16291	40	30.303	34.7826	29.6296	42.8571	35.5145	30.3516	30.4348	18.75	20.8333	62.5	19.0476
947970	CM001013.3	135939109	5.0377	4.7116e-07	0.000262193	NC_000086.8	Slc25a53		0	5.26316	0	0	0	1.05263	21.0526	21.4286	40	31.5789	20	26.812	25.7594	41.6667	33.3333	38.0952	27.7778	11.7647
947971	CM001013.3	135939116	4.86503	1.14437e-06	0.000556793	NC_000086.8	Slc25a53		0	5.26316	0	0	0	1.05263	21.0526	21.4286	40	26.3158	20	25.7594	24.7068	41.6667	33.3333	38.0952	22.2222	11.7647
947972	CM001013.3	135939119	3.83487	0.000125631	0.0319148	NC_000086.8	Slc25a53		0	5.26316	0	0	0	1.05263	15.7895	7.14286	30	26.3158	13.3333	18.5163	17.4637	25	33.3333	23.8095	11.1111	11.7647
948020	CM001013.3	137814955	3.83463	0.000125753	0.0319325	NC_000086.8	Nrk	1	0	0	0	0	5	1	6.66667	14.2857	35.2941	12	14.2857	16.5064	15.5064	10.5263	16.6667	9.52381	6.25	12.5
948149	CM001013.3	138962950	3.81755	0.000134783	0.0337849	NC_000086.8	Dnaaf6b		7.14286	8.33333	20	13.3333	0	9.7619	38.0952	22.2222	30.4348	47.0588	26.6667	32.8955	23.1336	25	23.5294	21.4286	35.7143	28.5714
948150	CM001013.3	138962974	3.90153	9.5586e-05	0.0252852	NC_000086.8	Dnaaf6b		0	0	5.26316	13.3333	5.88235	4.89577	40	15	36.3636	35.2941	13.3333	27.9982	23.1024	10	25	14.2857	21.4286	42.8571
948151	CM001013.3	138962975	4.9677	6.77519e-07	0.000356265	NC_000086.8	Dnaaf6b		5.26316	0	7.14286	0	5.55556	3.59231	20	34.6154	33.3333	33.3333	15.7895	27.4143	23.822	42.1053	15.3846	27.2727	16.6667	25
948156	CM001013.3	138963003	3.81614	0.000135555	0.0339232	NC_000086.8	Dnaaf6b		0	8.33333	5.26316	6.66667	0	4.05263	15	15	31.8182	35.2941	13.3333	22.0891	18.0365	25	25	7.14286	21.4286	35.7143
948157	CM001013.3	138963004	4.16598	3.10012e-05	0.00947392	NC_000086.8	Dnaaf6b		5.26316	0	7.14286	0	0	2.4812	15	11.5385	18.5185	38.8889	21.0526	20.9997	18.5185	31.5789	15.3846	18.1818	16.6667	41.6667
948159	CM001013.3	138963016	3.95162	7.76245e-05	0.0211095	NC_000086.8	Dnaaf6b		10.5263	0	0	6.66667	11.1111	5.66082	30	23.0769	22.2222	33.3333	20	25.7265	20.0657	26.3158	7.69231	22.7273	16.6667	41.6667
948162	CM001013.3	138963039	4.79823	1.60074e-06	0.000743309	NC_000086.8	Dnaaf6b		10	6.66667	7.14286	0	5.26316	5.81454	36.3636	36.3636	28.5714	31.5789	25	31.5755	25.761	31.5789	7.69231	20	40	16.6667
948168	CM001013.3	138963402	5.11755	3.09537e-07	0.000182897	NC_000086.8	Dnaaf6b		0	0	0	0	0	0	31.5789	15.3846	27.2727	10.5263	33.3333	23.6192	23.6192	29.1667	8.33333	40	22.2222	33.3333
948169	CM001013.3	138963406	4.30117	1.69902e-05	0.00562818	NC_000086.8	Dnaaf6b		0	0	0	0	8.33333	1.66667	21.0526	30.7692	27.2727	5.26316	30	22.8715	21.2049	25	8.33333	30	27.7778	26.6667
948171	CM001013.3	138963488	4.61169	3.99415e-06	0.00163255	NC_000086.8	Dnaaf6b		0	5.88235	0	0	0	1.17647	26.3158	23.0769	23.8095	10.5263	41.6667	25.079	23.9026	37.5	8.33333	40	27.7778	33.3333
948171	CM001013.3	138963488	4.61169	3.99415e-06	0.00163255	NC_000086.8	Nup62cl		0	5.88235	0	0	0	1.17647	26.3158	23.0769	23.8095	10.5263	41.6667	25.079	23.9026	37.5	8.33333	40	27.7778	33.3333
948172	CM001013.3	138963492	4.52351	6.08224e-06	0.00232042	NC_000086.8	Dnaaf6b		0	5.88235	0	8.33333	0	2.84314	31.5789	23.0769	42.8571	10.5263	41.6667	29.9412	27.0981	33.3333	8.33333	40	33.3333	40
948172	CM001013.3	138963492	4.52351	6.08224e-06	0.00232042	NC_000086.8	Nup62cl		0	5.88235	0	8.33333	0	2.84314	31.5789	23.0769	42.8571	10.5263	41.6667	29.9412	27.0981	33.3333	8.33333	40	33.3333	40
948174	CM001013.3	138963552	4.72338	2.31961e-06	0.00102286	NC_000086.8	Dnaaf6b		0	9.09091	14.2857	0	0	4.67532	29.6296	26.4706	12	33.3333	33.3333	26.9534	22.2781	37.1429	22.2222	33.3333	31.0345	29.1667
948174	CM001013.3	138963552	4.72338	2.31961e-06	0.00102286	NC_000086.8	Nup62cl		0	9.09091	14.2857	0	0	4.67532	29.6296	26.4706	12	33.3333	33.3333	26.9534	22.2781	37.1429	22.2222	33.3333	31.0345	29.1667
948175	CM001013.3	138963581	4.35027	1.35969e-05	0.00464156	NC_000086.8	Dnaaf6b		0	0	0	0	0	0	18.5185	11.7647	8	11.1111	16.6667	13.2122	13.2122	22.8571	11.1111	18.5185	13.3333	16.6667
948175	CM001013.3	138963581	4.35027	1.35969e-05	0.00464156	NC_000086.8	Nup62cl		0	0	0	0	0	0	18.5185	11.7647	8	11.1111	16.6667	13.2122	13.2122	22.8571	11.1111	18.5185	13.3333	16.6667
948299	CM001013.3	139857665	5.78696	7.16724e-09	7.29551e-06	NC_000086.8	Psmd10		0	0	0	0	0	0	17.3913	12.5	29.1667	31.8182	20	22.1752	22.1752	30	28.5714	36.8421	33.3333	33.3333
948300	CM001013.3	139857666	8.52766	1.49339e-17	2.7184e-13	NC_000086.8	Psmd10		0	0	0	0	0	0	32.3529	47.8261	26.087	61.1111	33.3333	40.1421	40.1421	33.3333	40.7407	33.3333	41.6667	50
948303	CM001013.3	140505253	5.18709	2.13608e-07	0.000132993	NC_000086.8	Gm15295		0	0	5.26316	4.34783	0	1.9222	38.7097	16	20	34.6154	12.5	24.365	22.4428	23.6842	9.09091	25	19.2308	5.55556
948404	CM001013.3	143470843	3.99751	6.40112e-05	0.0177839	NC_000086.8	Rtl4		0	0	0	6.66667	9.09091	3.15152	13.3333	26.3158	13.3333	25	27.7778	21.152	18.0005	23.5294	7.69231	33.3333	30.4348	20
948407	CM001013.3	143470857	3.7827	0.000155138	0.0381313	NC_000086.8	Rtl4		5.26316	0	0	9.52381	8	4.55739	25	23.3333	12.5	33.3333	25	23.8333	19.2759	6.66667	17.8571	26.6667	7.40741	30.7692
948408	CM001013.3	143470864	4.21122	2.53996e-05	0.00794598	NC_000086.8	Rtl4		5.26316	13.3333	30.7692	9.52381	12	14.1779	41.6667	41.9355	21.875	46.6667	31.25	36.6788	22.5009	26.6667	17.8571	33.3333	29.6296	30.7692
948409	CM001013.3	143470889	4.29757	1.72679e-05	0.00570822	NC_000086.8	Rtl4		0	0	15.3846	4.7619	8	5.6293	37.5	25.8065	15.625	43.3333	40	32.453	26.8237	6.89655	25	33.3333	14.8148	30.7692
948411	CM001013.3	143470894	4.76896	1.85184e-06	0.000838367	NC_000086.8	Rtl4		5.26316	6.66667	15.3846	0	8	7.06289	37.5	45.1613	18.75	40	18.75	32.0323	24.9694	16.6667	21.4286	33.3333	14.8148	30.7692
948481	CM001013.3	149800731	4.59013	4.42963e-06	0.00177468	NC_000086.8	Gnl3l		0	6.25	0	4.54545	0	2.15909	17.3913	28	20	20.8333	25	22.2449	20.0858	27.2727	45.4545	7.14286	28	28.5714
948482	CM001013.3	149800732	5.17952	2.22462e-07	0.000137605	NC_000086.8	Gnl3l		0	0	0	0	0	0	17.2414	25	6.89655	16.6667	26.3158	18.4241	18.4241	20	15.7895	8.33333	43.75	12.5
948483	CM001013.3	149800755	4.90243	9.46568e-07	0.000475392	NC_000086.8	Gnl3l		0	0	5.26316	0	0	1.05263	21.7391	28	16	12	31.25	21.7978	20.7452	22.7273	22.7273	14.2857	16	9.52381
948484	CM001013.3	149800756	4.00854	6.10957e-05	0.0170887	NC_000086.8	Gnl3l		0	5	0	0	0	1	6.89655	18.75	13.7931	16.6667	21.0526	15.4318	14.4318	4	10.5263	8.33333	37.5	6.25
948488	CM001013.3	149800825	5.65579	1.55134e-08	1.40065e-05	NC_000086.8	Gnl3l		0	0	0	5.55556	0	1.11111	33.3333	15.7895	47.8261	20	26.6667	28.7231	27.612	35.7143	11.5385	23.5294	35.7143	17.3913
948489	CM001013.3	149800826	8.34401	7.18152e-17	1.06681e-12	NC_000086.8	Gnl3l		0	0	0	0	0	0	29.1667	46.4286	50	42.3077	25	38.5806	38.5806	32	42.8571	59.2593	29.6296	39.1304
948490	CM001013.3	149800852	4.2392	2.24315e-05	0.00715875	NC_000086.8	Gnl3l		4.54545	0	7.69231	0	0	2.44755	13.6364	29.6296	22.7273	15.3846	18.75	20.0256	17.578	25	25	31.8182	20	17.3913
948491	CM001013.3	149830052	5.33783	9.40676e-08	6.58069e-05	NC_000086.8	Gm46690		0	15.3846	0	0	0	3.07692	16.6667	43.75	34.6154	30.5556	18.75	28.8675	25.7906	37.037	47.3684	30.4348	40	26.6667
948492	CM001013.3	149830064	6.38225	1.74506e-10	3.24669e-07	NC_000086.8	Gm46690		0	0	0	0	0	0	20.8333	42.8571	41.6667	31.4286	18.75	31.1071	31.1071	51.8519	47.0588	34.7826	20	28.5714
948493	CM001013.3	149830065	6.30541	2.87423e-10	4.81936e-07	NC_000086.8	Gm46690		0	0	0	0	0	0	50	10	38.0952	30	36.3636	32.8918	32.8918	28.5714	26.6667	53.3333	19.0476	16.6667
948680	CM001013.3	151151829	3.78684	0.000152576	0.0375987	NC_000086.8	Gpr173		0	0	6.25	6.66667	0	2.58333	13.0435	31.5789	11.5385	20	25	20.2322	17.6488	15	27.7778	12.5	43.75	30
948748	CM001013.3	151820188	4.06619	4.77888e-05	0.0138559	NC_000086.8	9530051G07Rik		0	0	10	0	0	2	24	15.7895	5.88235	18.1818	25	17.7707	15.7707	15.7895	0	5	12	9.52381
948749	CM001013.3	151820213	6.05626	1.39323e-09	1.80704e-06	NC_000086.8	9530051G07Rik		0	0	0	0	0	0	34.6154	31.5789	11.7647	31.8182	25	26.9554	26.9554	52.6316	30	15	40	23.8095
948751	CM001013.3	151820234	4.73876	2.15032e-06	0.00095709	NC_000086.8	9530051G07Rik		0	0	0	0	0	0	30.7692	15.7895	5.88235	27.2727	8.33333	17.6094	17.6094	36.8421	10	10	20	23.8095
948752	CM001013.3	151820268	5.18857	2.11915e-07	0.000132112	NC_000086.8	9530051G07Rik		0	0	0	0	0	0	23.0769	31.5789	11.7647	18.1818	25	21.9205	21.9205	42.1053	36.3636	10	24	19.0476
948755	CM001013.3	151820304	5.90692	3.48564e-09	3.87585e-06	NC_000086.8	9530051G07Rik		0	0	0	5.26316	0	1.05263	42.3077	36.8421	17.6471	27.2727	25	29.8139	28.7613	52.6316	18.1818	16.6667	37.5	35
948785	CM001013.3	153999448	5.00621	5.55115e-07	0.000300374	NC_000086.8	Sat1		0	0	0	0	0	0	19.3548	23.3333	15.625	6.66667	16.6667	16.3293	16.3293	20.6897	16.6667	26.087	14.8148	25
948786	CM001013.3	153999476	3.75409	0.000173974	0.0420651	NC_000086.8	Sat1		4.54545	7.14286	0	0	10	4.33766	23.5294	21.0526	38.4615	10	21.0526	22.8192	18.4816	20.8333	11.5385	13.3333	15.7895	16.6667
948787	CM001013.3	153999477	3.96575	7.31663e-05	0.0200173	NC_000086.8	Sat1		4.54545	11.1111	15	0	15	9.13131	40.5405	18.75	41.1765	25.8065	21.0526	29.4652	20.3339	31.0345	29.6296	25	43.75	28.5714
948797	CM001013.3	153999586	5.78591	7.21224e-09	7.32928e-06	NC_000086.8	Sat1		0	0	0	0	0	0	20	24	50	27.7778	22.7273	28.901	28.901	7.14286	45	38.8889	19.0476	27.2727
948839	CM001013.3	154406536	3.74618	0.00017955	0.0432702	NC_000086.8	Gm15155		0	0	0	0	0	0	15	16.6667	12.5	11.1111	6.66667	12.3889	12.3889	20	6.66667	25	28.5714	20
948841	CM001013.3	154406548	3.73715	0.000186118	0.0446155	NC_000086.8	Gm15155		0	0	0	0	0	0	14.2857	11.1111	12.5	14.8148	6.66667	11.8757	11.8757	6.66667	13.3333	25	21.4286	20
948842	CM001013.3	154406553	4.07638	4.57424e-05	0.0133154	NC_000086.8	Gm15155		0	0	0	0	0	0	13.6364	17.6471	15.7895	15	10.5263	14.5198	14.5198	15	27.7778	8.69565	23.5294	4
948843	CM001013.3	154406554	4.28573	1.82138e-05	0.00597315	NC_000086.8	Gm15155		0	0	0	0	0	0	9.52381	16.6667	18.75	23.0769	6.66667	14.9368	14.9368	40	6.66667	50	28.5714	20
948844	CM001013.3	154406555	3.85027	0.000117989	0.0302438	NC_000086.8	Gm15155		0	0	0	0	0	0	22.7273	0	15	15	15.7895	13.7033	13.7033	5	27.7778	13.0435	17.6471	8
948845	CM001013.3	154406556	3.74257	0.000182151	0.0437725	NC_000086.8	Gm15155		0	0	0	0	0	0	9.52381	16.6667	12.5	14.8148	6.66667	12.0344	12.0344	20	6.66667	25	21.4286	20
948846	CM001013.3	154406563	4.47406	7.67469e-06	0.00283798	NC_000086.8	Gm15155		0	12.5	6.25	0	0	3.75	33.3333	11.7647	33.3333	20.5882	19.0476	23.6134	19.8634	27.5862	18.1818	33.3333	32	16.6667
948858	CM001013.3	154406692	3.80061	0.00014434	0.0358107	NC_000086.8	Gm15155		0	0	0	0	0	0	15.7895	6.66667	13.6364	13.6364	16.6667	13.2791	13.2791	14.8148	23.0769	13.0435	13.6364	20
948860	CM001013.3	154406708	3.95195	7.75184e-05	0.0210927	NC_000086.8	Gm15155		0	0	0	0	0	0	10.5263	6.66667	18.1818	13.6364	22.2222	14.2467	14.2467	11.1111	0	13.0435	22.7273	20
948899	CM001013.3	156275290	5.37498	7.65923e-08	5.48324e-05	NC_000086.8	Sms		0	0	0	0	0	0	25	16.6667	22.7273	25	16.6667	21.2121	21.2121	18.5185	23.5294	6.66667	3.57143	31.25
948900	CM001013.3	156275315	6.40108	1.54278e-10	2.8987e-07	NC_000086.8	Sms		0	0	0	0	0	0	41.6667	41.6667	18.1818	25	20.8333	29.4697	29.4697	37.037	29.4118	26.6667	21.4286	37.5
948901	CM001013.3	156275323	4.05998	4.90779e-05	0.0141864	NC_000086.8	Sms		0	7.69231	5.88235	0	0	2.71493	29.1667	16.6667	13.6364	18.75	16.6667	18.9773	16.2623	18.5185	17.6471	20	7.14286	18.75
948903	CM001013.3	156275332	5.15392	2.55095e-07	0.000154178	NC_000086.8	Sms		5.88235	7.14286	5.88235	0	0	3.78151	43.4783	41.6667	18.1818	25	25	30.6653	26.8838	37.037	29.4118	14.2857	16.6667	31.25
948924	CM001013.3	156381820	4.89527	9.81714e-07	0.000489937	NC_000086.8	Mbtps2		0	0	0	0	0	0	21.0526	14.2857	25.9259	13.3333	25	19.9195	19.9195	29.1667	27.2727	20.8333	25	11.7647
948925	CM001013.3	156381839	4.92243	8.54749e-07	0.000435028	NC_000086.8	Mbtps2		0	0	0	0	0	0	26.3158	14.2857	33.3333	8.88889	25	21.5647	21.5647	29.1667	27.2727	29.1667	21.4286	29.4118
948926	CM001013.3	156381843	6.48522	8.8604e-11	1.81155e-07	NC_000086.8	Mbtps2		0	0	0	0	0	0	31.5789	28.5714	37.037	24.4444	25	29.3264	29.3264	37.5	27.2727	41.6667	25	41.1765
948927	CM001013.3	156381850	4.42306	9.73107e-06	0.00347672	NC_000086.8	Mbtps2		0	11.1111	7.14286	0	0	3.65079	42.1053	30.7692	32.1429	13.3333	23.0769	28.2855	24.6347	29.1667	27.2727	34.7826	29.6296	29.4118
948928	CM001013.3	156381885	3.7877	0.00015205	0.037479	NC_000086.8	Mbtps2		0	0	0	4.34783	0	0.869565	11.6279	8.33333	23.8095	5.40541	13.3333	12.5019	11.6323	20	21.0526	22.2222	31.0345	16.6667
948929	CM001013.3	156381919	4.45159	8.52373e-06	0.00310246	NC_000086.8	Mbtps2		0	0	0	0	0	0	13.9535	8.33333	21.9512	8.10811	6.66667	11.8026	11.8026	20	26.3158	23.0769	13.7931	25
948930	CM001013.3	156381953	4.70829	2.49799e-06	0.00108889	NC_000086.8	Mbtps2		0	5	5.88235	4.34783	0	3.04604	20.9302	25	34.1463	15.7895	6.66667	20.5065	17.4605	38.4615	30	29.6296	36	33.3333
949072	CM001013.3	158197461	3.89081	9.99082e-05	0.0262968	NC_000086.8	Map7d2		0	0	8.33333	0	0	1.66667	42.1053	8	21.7391	37.5	21.4286	26.1546	24.4879	26.6667	9.52381	9.52381	29.4118	0
949073	CM001013.3	158197471	5.97821	2.25606e-09	2.66113e-06	NC_000086.8	Map7d2		0	0	0	0	0	0	31.5789	24	30.4348	25	14.2857	25.0599	25.0599	43.3333	42.8571	14.2857	29.4118	13.3333
949198	CM001013.3	159548865	6.49774	8.15342e-11	1.69249e-07	NC_000086.8	n-TVtac3		0	0	0	0	0	0	40	12.5	42.8571	40.9091	26.3158	32.5164	32.5164	31.25	20	15	28.5714	28.5714
949199	CM001013.3	159548874	4.94631	7.5632e-07	0.000393351	NC_000086.8	n-TVtac3		0	0	0	0	0	0	26.6667	25	19.0476	18.1818	21.0526	21.9897	21.9897	25	10	10	14.2857	21.4286
949200	CM001013.3	159548900	5.75201	8.81874e-09	8.67512e-06	NC_000086.8	n-TVtac3		0	0	0	0	0	0	26.6667	25	28.5714	28.5714	26.3158	27.0251	27.0251	24.2424	20	15	21.4286	28.5714
949271	CM001013.3	160942513	3.78968	0.000150843	0.0372297	NC_000086.8	Nhs		0	0	4.7619	0	0	0.952381	31.4286	7.69231	15.7895	6.81818	11.5385	14.6534	13.701	20.6897	9.67742	3.57143	15.7895	22.7273
949272	CM001013.3	160942592	5.22105	1.77913e-07	0.000114364	NC_000086.8	Nhs		5.55556	0	7.69231	0	0	2.64957	31.5789	10.5263	20	30.4348	25	23.508	20.8584	18.5185	17.2414	19.2308	18.5185	28.5714
949274	CM001013.3	160942600	7.32566	2.37723e-13	1.18951e-09	NC_000086.8	Nhs		0	0	0	0	0	0	33.3333	17.3913	38.4615	30.4348	27.2727	29.3787	29.3787	29.6296	13.7931	25	22.5806	21.4286
949275	CM001013.3	160942601	6.94203	3.86515e-12	1.27059e-08	NC_000086.8	Nhs		0	0	0	8.33333	0	1.66667	41.3793	42.1053	31.8182	25.8065	35	35.2218	33.5552	34.4828	23.0769	22.7273	41.1765	36.8421
949278	CM001013.3	160942633	5.30499	1.1268e-07	7.68482e-05	NC_000086.8	Nhs		0	0	0	0	0	0	28.2051	4.34783	19.2308	17.3913	18.1818	17.4714	17.4714	14.8148	6.89655	21.4286	16.129	21.4286
949279	CM001013.3	160942634	5.20428	1.94754e-07	0.000123109	NC_000086.8	Nhs		0	0	7.69231	0	0	1.53846	32.1429	31.5789	13.6364	12.9032	35	25.0523	23.5138	14.2857	23.0769	9.09091	29.4118	26.3158
949280	CM001013.3	160942642	6.14352	8.07144e-10	1.15916e-06	NC_000086.8	Nhs		0	0	0	0	0	0	42.1053	13.0435	19.2308	17.3913	27.2727	23.8087	23.8087	11.5385	10.3448	25	16.129	35.7143
949281	CM001013.3	160942643	6.30007	2.97505e-10	4.9448e-07	NC_000086.8	Nhs		0	0	0	0	0	0	39.2857	21.0526	13.6364	29.0323	30	26.6014	26.6014	21.4286	23.0769	13.6364	23.5294	26.3158
949282	CM001013.3	160942679	3.73239	0.000189672	0.0453026	NC_000086.8	Nhs		0	0	0	0	0	0	25.9259	13.3333	4.7619	9.67742	10	12.7397	12.7397	14.2857	7.69231	14.2857	10	15.7895
949283	CM001013.3	160942943	4.63642	3.54497e-06	0.00146852	NC_000086.8	Nhs		0	0	0	0	0	0	30	17.3913	22.5806	15.7895	6.66667	18.4856	18.4856	18.75	14.2857	22.5806	26.087	14.2857
949284	CM001013.3	160942949	4.74236	2.11247e-06	0.000941566	NC_000086.8	Nhs		0	9.09091	0	0	0	1.81818	35	26.087	19.3548	26.3158	6.66667	22.6849	20.8667	37.5	14.2857	16.129	21.7391	9.52381
949285	CM001013.3	160942990	6.23302	4.57526e-10	7.08431e-07	NC_000086.8	Nhs		0	0	7.69231	0	0	1.53846	45	30.4348	29.0323	42.1053	21.4286	33.6002	32.0617	43.75	28.5714	23.3333	36.3636	33.3333
949286	CM001013.3	160942998	4.19228	2.7617e-05	0.00854962	NC_000086.8	Nhs		0	0	0	0	0	0	30	21.7391	19.3548	15.7895	13.3333	20.0434	20.0434	25	7.14286	0	13.0435	23.8095
949287	CM001013.3	160943011	3.83864	0.00012372	0.0315172	NC_000086.8	Nhs		0	23.0769	7.69231	0	10	8.15385	40.9091	36.8421	16.129	26.3158	27.7778	29.5948	21.4409	27.7778	26.6667	24.1379	39.1304	27.2727
949293	CM001013.3	160943068	5.14936	2.61383e-07	0.000157514	NC_000086.8	Nhs		0	0	0	0	0	0	24	13.3333	31.5789	13.3333	15.3846	19.526	19.526	29.6296	8.33333	37.5	13.3333	11.7647
949294	CM001013.3	160943072	4.20663	2.59211e-05	0.00808782	NC_000086.8	Nhs		0	0	0	0	0	0	16	6.66667	15.7895	10	19.2308	13.5374	13.5374	18.5185	8.33333	31.25	21.4286	11.7647
949295	CM001013.3	160943075	5.06837	4.01232e-07	0.000228032	NC_000086.8	Nhs		0	0	10	0	5	3	25	27.2727	47.0588	16.6667	23.0769	27.815	24.815	29.6296	20.8333	33.3333	18.1818	23.5294
949347	CM001013.3	161612455	4.94446	7.63565e-07	0.000395603	NC_000086.8	Txlng		9.09091	0	0	5.26316	0	2.87081	25	23.5294	35.2941	21.0526	15.3846	24.0522	21.1813	25	12.5	22.2222	27.7778	22.7273
949348	CM001013.3	161612503	6.32969	2.45656e-10	4.25408e-07	NC_000086.8	Txlng		0	0	0	0	0	0	25	22.2222	33.3333	21.0526	38.4615	28.0139	28.0139	38.7097	18.75	24.1379	29.1667	31.8182
949349	CM001013.3	161612535	6.73236	1.66935e-11	4.38418e-08	NC_000086.8	Txlng		0	0	0	0	5.55556	1.11111	16.6667	27.7778	55.5556	36.8421	38.4615	35.0607	33.9496	38.7097	18.75	27.5862	37.5	31.8182
949350	CM001013.3	161612553	4.14779	3.35697e-05	0.0101544	NC_000086.8	Txlng		0	0	6.25	0	11.1111	3.47222	20.8333	16.6667	27.7778	15.7895	23.0769	20.8288	17.3566	22.5806	18.75	17.2414	20.8333	22.7273
949351	CM001013.3	161612565	5.09114	3.55919e-07	0.000204705	NC_000086.8	Txlng		0	0	0	0	0	0	20.8333	16.6667	33.3333	10.5263	15.3846	19.3489	19.3489	19.3548	12.5	13.7931	20.8333	13.6364
949352	CM001013.3	161612567	4.67249	2.97565e-06	0.00125957	NC_000086.8	Txlng		0	0	0	0	0	0	4.16667	16.6667	38.8889	31.5789	23.0769	22.8756	22.8756	16.129	6.25	20.6897	33.3333	18.1818
949355	CM001013.3	161612645	4.0026	6.26507e-05	0.0174613	NC_000086.8	Txlng		0	0	0	0	0	0	11.1111	11.1111	10	3.7037	12	9.58519	9.58519	15.1515	5.26316	4.87805	10.3448	0
949359	CM001013.3	161612709	7.60171	2.92246e-14	1.85228e-10	NC_000086.8	Txlng		0	0	0	5.55556	0	1.11111	33.3333	38.8889	42.5	18.5185	20	30.6481	29.537	21.2121	28.9474	36.5854	41.3793	21.875
949360	CM001013.3	161612710	3.81457	0.000136418	0.0340854	NC_000086.8	Txlng		5.55556	0	0	0	0	1.11111	9.52381	36.3636	25	7.14286	18.75	19.3561	18.2449	23.8095	15	26.3158	26.3158	0
949361	CM001013.3	161612718	6.70762	1.9783e-11	5.04235e-08	NC_000086.8	Txlng		0	0	0	0	0	0	22.2222	25	25	22.2222	12	21.2889	21.2889	15.1515	26.3158	24.3902	17.2414	9.375
949362	CM001013.3	161612719	3.96767	7.25799e-05	0.0198684	NC_000086.8	Txlng		0	0	0	0	0	0	14.2857	18.1818	10	7.14286	31.25	16.1721	16.1721	4.7619	20	15.7895	31.5789	0
949363	CM001013.3	161612720	7.16149	7.98057e-13	3.38717e-09	NC_000086.8	Txlng		0	0	0	0	0	0	22.2222	27.7778	30	25.9259	20	25.1852	25.1852	18.1818	34.2105	31.7073	48.2759	12.9032
949364	CM001013.3	161612721	5.21228	1.86532e-07	0.000118542	NC_000086.8	Txlng		0	0	0	0	0	0	19.0476	18.1818	20	21.4286	31.25	21.9816	21.9816	9.52381	30	21.0526	36.8421	0
949379	CM001013.3	162691245	5.01381	5.33628e-07	0.000290234	NC_000086.8	Ap1s2		0	0	5.88235	0	0	1.17647	19.0476	8	52.6316	20	31.8182	26.2995	25.123	33.3333	23.0769	27.7778	25.8065	28.125
949380	CM001013.3	162691301	4.73021	2.24289e-06	0.000994104	NC_000086.8	Ap1s2		0	0	0	0	7.14286	1.42857	13.6364	7.14286	18.1818	32	27.2727	19.6468	18.2182	9.09091	7.69231	13.6364	6.45161	21.875
949381	CM001013.3	162691305	5.77797	7.56088e-09	7.61467e-06	NC_000086.8	Ap1s2		0	0	0	0	0	0	22.7273	6.89655	33.3333	28	22.7273	22.7369	22.7369	24.2424	23.0769	18.1818	22.5806	21.875
949427	CM001013.3	162692631	5.02828	4.94906e-07	0.000272288	NC_000086.8	Gm52456		0	0	0	0	0	0	17.6471	31.25	13.0435	16.6667	17.6471	19.2509	19.2509	23.5294	23.8095	33.3333	5.55556	13.3333
949489	CM001013.3	163202542	4.1073	4.00315e-05	0.0118599	NC_000086.8	Piga		3.7037	0	0	0	0	0.740741	20.8333	12	14.2857	18.1818	8	14.6602	13.9194	21.4286	17.2414	6.66667	8.33333	13.0435
949490	CM001013.3	163202561	5.29965	1.16028e-07	7.88485e-05	NC_000086.8	Piga		0	0	0	0	0	0	11.5385	19.2308	28.5714	9.09091	24	18.4863	18.4863	27.5862	27.5862	16.6667	20	4.34783
949491	CM001013.3	163202589	7.6974	1.38861e-14	9.63627e-11	NC_000086.8	Piga		0	5.26316	0	0	0	1.05263	34.6154	50	35.7143	18.1818	36	34.9023	33.8497	31.0345	37.931	33.3333	28	21.7391
949506	CM001013.3	163763097	3.92135	8.80547e-05	0.0235135	NC_000086.8	Fancb		0	0	0	0	0	0	15.7895	31.5789	6.89655	20	8.33333	16.5197	16.5197	16.6667	27.7778	13.0435	25	15.3846
949508	CM001013.3	163763362	6.04409	1.50259e-09	1.92444e-06	NC_000086.8	Fancb		0	6.66667	7.69231	5.55556	0	3.98291	50	36	21.4286	37.1429	35	35.9143	31.9314	31.0345	38.0952	33.3333	41.1765	36.8421
949511	CM001013.3	163763417	4.40961	1.03556e-05	0.00366812	NC_000086.8	Fancb		0	0	0	0	0	0	9.52381	13.8889	21.4286	14.2857	11.1111	14.0476	14.0476	8	8.33333	6.66667	23.0769	13.0435
949518	CM001013.3	164953301	3.79435	0.000148028	0.0366396	NC_000086.8	Gemin8		0	0	0	6.25	0	1.25	20	19.0476	5.55556	10.7143	15	14.0635	12.8135	30.4348	21.7391	29.4118	21.4286	0
949523	CM001013.3	164953355	5.09072	3.56697e-07	0.000205029	NC_000086.8	Gemin8		0	0	0	0	0	0	31.0345	19.0476	22.2222	10.7143	30	22.6037	22.6037	39.1304	21.7391	35.2941	28.5714	0
949524	CM001013.3	164953360	4.63419	3.58342e-06	0.00148316	NC_000086.8	Gemin8		0	0	0	0	0	0	25	19.0476	16.6667	7.14286	15	16.5714	16.5714	17.3913	26.087	11.7647	14.2857	0
949526	CM001013.3	164953378	3.92123	8.80969e-05	0.0235135	NC_000086.8	Gemin8		0	0	0	0	0	0	24.1379	9.52381	11.1111	10.7143	5	12.0974	12.0974	26.087	13.0435	17.6471	11.1111	10
949527	CM001013.3	164953392	4.90231	9.47145e-07	0.00047543	NC_000086.8	Gemin8		0	0	0	0	0	0	27.5862	19.0476	22.2222	7.14286	15	18.1998	18.1998	26.087	17.3913	29.4118	14.8148	10
949528	CM001013.3	164953397	5.06034	4.18507e-07	0.000235809	NC_000086.8	Gemin8		0	0	0	0	0	0	28.5714	22.7273	16.6667	7.14286	30	21.0216	21.0216	26.087	21.7391	18.75	12	0
949554	CM001013.3	165223749	3.89709	9.73574e-05	0.0257252	NC_000086.8	Ofd1		0	0	0	0	0	0	17.9487	18.75	13.7931	11.7647	0	12.4513	12.4513	15.7895	20	19.0476	25	13.6364
949557	CM001013.3	165223785	6.11851	9.4452e-10	1.32836e-06	NC_000086.8	Ofd1		0	0	0	0	0	0	28.5714	31.5789	19.0476	23.0769	25	25.455	25.455	10.5263	26.087	21.0526	30	35
949558	CM001013.3	165223786	4.23723	2.26289e-05	0.00721693	NC_000086.8	Ofd1		0	0	6.25	0	0	1.25	23.0769	37.5	10.3448	47.0588	8.33333	25.2628	24.0128	10.5263	36	28.5714	29.1667	31.8182
949559	CM001013.3	165223789	5.51701	3.44816e-08	2.76642e-05	NC_000086.8	Ofd1		0	0	0	0	0	0	14.2857	21.0526	19.0476	30.7692	25	22.031	22.031	36.8421	8.69565	15.7895	23.3333	30
949560	CM001013.3	165223790	3.80362	0.000142595	0.0354331	NC_000086.8	Ofd1		0	9.09091	0	6.66667	0	3.15152	20.5128	25	13.7931	47.0588	8.33333	22.9396	19.7881	10.5263	20	9.52381	25	31.8182
949561	CM001013.3	165223804	5.67221	1.4097e-08	1.2924e-05	NC_000086.8	Ofd1		0	0	0	0	13.3333	2.66667	28.5714	15.7895	23.8095	38.4615	26.6667	26.6597	23.9931	31.5789	34.7826	21.0526	33.3333	25
949562	CM001013.3	165223805	5.16528	2.40083e-07	0.000146624	NC_000086.8	Ofd1		0	0	0	0	0	0	17.9487	25	24.1379	41.1765	0	21.6526	21.6526	10.5263	16	19.0476	20.8333	13.6364
949565	CM001013.3	165223820	5.3488	8.85385e-08	6.22595e-05	NC_000086.8	Ofd1		0	0	7.14286	0	5.88235	2.60504	36.8421	17.3913	29.4118	47.619	36.3636	33.5256	30.9205	53.3333	17.8571	26.3158	43.4783	26.6667
949566	CM001013.3	165223821	6.8851	5.7746e-12	1.78827e-08	NC_000086.8	Ofd1		0	0	5.88235	0	0	1.17647	28.5714	40	50	24	26.6667	33.8476	32.6711	22.2222	36	18.75	16.6667	7.69231
949567	CM001013.3	165223858	6.85223	7.27091e-12	2.19446e-08	NC_000086.8	Ofd1		0	0	0	0	5.88235	1.17647	45	34.7826	29.4118	36.3636	36.3636	36.3843	35.2079	60	25	36.8421	34.7826	33.3333
949568	CM001013.3	165223859	5.92842	3.05869e-09	3.46184e-06	NC_000086.8	Ofd1		0	0	5.88235	0	0	1.17647	25.7143	33.3333	39.2857	24	20	28.4667	27.2902	3.7037	32	18.75	16.6667	23.0769
949569	CM001013.3	165223861	4.33228	1.47572e-05	0.00497705	NC_000086.8	Ofd1		0	0	0	0	5.88235	1.17647	30	17.3913	17.6471	13.6364	17.3913	19.2132	18.0367	20	14.2857	15.7895	30.4348	6.66667
949570	CM001013.3	165223862	4.03923	5.36274e-05	0.0153106	NC_000086.8	Ofd1		0	0	0	0	10	2	14.2857	13.3333	21.4286	20	13.3333	16.4762	14.4762	0	16	12.5	20.8333	7.69231
949571	CM001013.3	165223865	6.42971	1.27847e-10	2.47547e-07	NC_000086.8	Ofd1		0	0	0	0	12.5	2.5	35	33.3333	25.7143	40.9091	41.6667	35.3247	32.8247	53.3333	32.1429	26.3158	43.4783	40
949572	CM001013.3	165223866	7.00478	2.47381e-12	8.80856e-09	NC_000086.8	Ofd1		0	0	0	0	0	0	22.8571	26.6667	56.6667	24	18.75	29.7881	29.7881	18.5185	16.6667	18.75	28	15.3846
949574	CM001013.3	165223877	3.89754	9.7174e-05	0.0256838	NC_000086.8	Ofd1		0	0	0	0	0	0	8.69565	6.66667	16	8.82353	16.6667	11.3705	11.3705	0	6.66667	4.16667	13.6364	13.3333
949664	CM001013.3	167577761	4.63914	3.49862e-06	0.00145122	NC_000086.8	Arhgap6	1	5.55556	0	0	0	6.25	2.36111	19.0476	31.8182	37.931	22.2222	15	25.2038	22.8427	16	23.8095	17.6471	4	33.3333
949683	CM001013.3	168103345	5.38869	7.09741e-08	5.14548e-05	NC_000086.8	Gm15246		0	0	0	0	7.40741	1.48148	14.2857	20	31.8182	28.5714	33.3333	25.6017	24.1203	6.25	0	10.5263	9.52381	5.88235
949684	CM001013.3	168103346	4.04667	5.1952e-05	0.0149039	NC_000086.8	Gm15246		4.7619	0	6.25	3.84615	0	2.97161	33.3333	9.09091	20	18.1818	4.54545	17.0303	14.0587	15.3846	18.5185	20	17.2414	14.2857
949685	CM001013.3	168103351	6.35304	2.11096e-10	3.80355e-07	NC_000086.8	Gm15246		0	0	0	0	3.7037	0.740741	21.4286	35	31.8182	20	45.8333	30.816	30.0753	25	16.6667	15.7895	18.1818	23.5294
949686	CM001013.3	168103352	5.49155	3.98415e-08	3.12225e-05	NC_000086.8	Gm15246		4.7619	0	0	3.84615	0	1.72161	33.3333	18.1818	23.3333	18.1818	18.1818	22.2424	20.5208	26.9231	25.9259	25	24.1379	23.8095
949689	CM001013.3	168103358	6.40926	1.46224e-10	2.76928e-07	NC_000086.8	Gm15246		0	7.69231	0	0	3.7037	2.2792	21.4286	45	33.3333	25.7143	45.8333	34.2619	31.9827	25	11.1111	21.0526	13.6364	23.5294
949690	CM001013.3	168103359	6.50184	7.9345e-11	1.66522e-07	NC_000086.8	Gm15246		0	0	0	3.84615	0	0.769231	37.037	22.7273	26.6667	21.2121	18.1818	25.165	24.3958	26.9231	22.2222	25	20.6897	28.5714
949691	CM001013.3	168103373	5.76998	7.92828e-09	7.90927e-06	NC_000086.8	Gm15246		0	7.69231	0	0	3.7037	2.2792	14.2857	30	31.8182	28.5714	41.6667	29.2684	26.9892	18.75	11.1111	10.5263	18.1818	11.7647
949691	CM001013.3	168103373	5.76998	7.92828e-09	7.90927e-06	NC_000086.8	Hccs		0	7.69231	0	0	3.7037	2.2792	14.2857	30	31.8182	28.5714	41.6667	29.2684	26.9892	18.75	11.1111	10.5263	18.1818	11.7647
949692	CM001013.3	168103374	4.46443	8.02823e-06	0.0029458	NC_000086.8	Gm15246		0	0	0	3.84615	3.22581	1.41439	22.2222	22.7273	20	18.1818	4.54545	17.5354	16.121	17.3913	22.2222	19.0476	13.7931	14.2857
949692	CM001013.3	168103374	4.46443	8.02823e-06	0.0029458	NC_000086.8	Hccs		0	0	0	3.84615	3.22581	1.41439	22.2222	22.7273	20	18.1818	4.54545	17.5354	16.121	17.3913	22.2222	19.0476	13.7931	14.2857
