# Supplementary material for: Late‐life exercise mitigates skeletal muscle epigenetic aging
Source: Aging Cell. 2021 Dec 21;21(1):e13527. doi: 10.1111/acel.13527 (PMC8761012; doi:10.1111/acel.13527)
Supplement: Supplementary file 5 — Table S2 [file ACEL-21-e13527-s007.xlsx]

## Sheet: Exon AgedSed v Young FDR<0.05
Table S2. CpGs significantly different (FDR-corrected p-values <0.05) in the exons of aged sedentary (AgedSed) mice compared to young mice (YoungSed); the methylation of aged PoWeR-trained (AgedEx) mice exons are included for reference. Results are split into hypomethylated (A) or hypermethylated (B) exon CpGs in the AgedSed mice compared to the YoungSed mice, and describe the CpG identifying num…
A. Hypomethylated CpGs in the exons of aged sedentary mice relative to young mice
number	chr	pos	stat	pvals	fdrs	refseq	exon	Present/order in Fig S1A	YoungSed1	YoungSed2	YoungSed3	YoungSed4	YoungSed5	YoungSed Average	AgedSed1	AgedSed2	AgedSed3	AgedSed4	AgedSed5	AgedSed Average	AgedSed minus YoungSed	AgedEx1	AgedEx2	AgedEx3	AgedEx4	AgedEx5
15504	CM000994.3	59524496	3.75842	0.000170988	0.041438	NC_000067.7	Fzd7	1	15.3846	15.3846	15.7895	13.6364	8	13.639	0	3.33333	0	10	0	2.66667	-10.9723	5.55556	15.3846	0	10.5263	13.3333
82313	CM000995.3	69501364	3.83037	0.000127952	0.0323699	NC_000068.8	Klhl41	1	46.1538	55.5556	27.5862	50	84.6154	52.7822	16.6667	26.087	22.7273	10.5263	18.1818	18.8378	-33.9444	40.9091	24	36.8421	45.4545	28.5714
107124	CM000995.3	132491758	4.53406	5.78618e-06	0.00223255	NC_000068.8	AU019990		40	65.3846	55.5556	50	52.9412	52.7763	41.1765	33.3333	18.1818	21.4286	8.69565	24.5632	-28.2131	9.09091	17.3913	18.75	25	7.14286
111853	CM000995.3	150153386	4.37753	1.2003e-05	0.00417237	NC_000068.8	Gm10130	1	5.40541	6.89655	10	8.82353	10.7143	8.36795	0	0	0	0	0	0	-8.36795	6.06061	0	0	8.57143	2.94118
111854	CM000995.3	150153396	3.76993	0.000163295	0.0398068	NC_000068.8	Gm10130	2	6.25	11.5385	6.66667	2.94118	8	7.07926	0	0	0	0	0	0	-7.07926	9.09091	0	2.7027	5.88235	2.94118
145590	CM000996.3	57752620	4.22511	2.3882e-05	0.00754318	NC_000069.7	Pfn2		27.2727	33.3333	47.8261	31.5789	31.5789	34.318	11.1111	9.09091	8	16.129	6.66667	10.1995	-24.1185	35	5.26316	14.2857	22.2222	14.2857
145591	CM000996.3	57752654	4.56841	4.91442e-06	0.00194271	NC_000069.7	Pfn2		57.1429	75	63.6364	44.4444	62.5	60.5447	33.3333	22.2222	30	22.2222	23.5294	26.2614	-34.2833	13.3333	25	30.7692	53.3333	18.1818
145592	CM000996.3	57752655	4.66402	3.1009e-06	0.00130561	NC_000069.7	Pfn2		72.2222	68.1818	71.4286	68.9655	58.3333	67.8263	47.2222	29.6296	47.3684	32.4324	40	39.3305	-28.4958	55.5556	33.3333	60.8696	52.6316	33.3333
145594	CM000996.3	57752683	4.62003	3.83684e-06	0.00157366	NC_000069.7	Pfn2		40	60	70.5882	65.2174	60	59.1611	27.5862	29.4118	38.0952	19.2308	26.9231	28.2494	-30.9117	18.5185	29.4118	28.125	44.4444	38.4615
145595	CM000996.3	57752733	4.51092	6.45468e-06	0.00243514	NC_000069.7	Pfn2		46.6667	58.8235	45.4545	41.1765	70.5882	52.5419	17.6471	27.2727	16.6667	16.6667	20	19.6506	-32.8913	13.3333	25	17.6471	30	27.2727
177107	CM000996.3	151789655	5.31626	1.05925e-07	7.28684e-05	NC_000069.7	Gm31881	1	68.9655	66.6667	56.6667	62.069	60.5263	62.9788	42.4242	44.8276	22.5	41.1765	21.2121	34.4281	-28.5507	44.4444	33.3333	40.7407	52.7778	53.5714
192952	CM000997.3	48663912	3.86066	0.000113081	0.0291192	NC_000070.7	Cavin4	1	70.8333	65	55.5556	58.3333	45.8333	59.1111	41.1765	22.2222	33.3333	42.4242	13.3333	30.4979	-28.6132	50	43.75	44.4444	26.3158	33.3333
291041	CM000998.3	116221213	4.04096	5.32334e-05	0.0152164	NC_000071.7	Tmem233	1	10.3448	7.69231	7.5	10	8.57143	8.82171	0	3.22581	0	0	0	0.645161	-8.17655	0	3.0303	7.69231	2.63158	4.54545
303603	CM000998.3	134250947	3.87107	0.00010836	0.0282014	NC_000071.7	LOC115490142	1	22.2222	25	12.5	15.3846	19.0476	18.8309	0	0	0	0	17.6471	3.52941	-15.3015	15.3846	0	15.7895	17.6471	5.88235
321483	CM000999.3	23180705	4.03786	5.3941e-05	0.0153586	NC_000072.7	4930554P06Rik	1	57.8947	70.8333	67.7419	62.5	82.7586	68.3457	28.5714	52.9412	54.5455	45	28.5714	41.9259	-26.4198	56.5217	60	70	65	47.619
365641	CM001000.3	7281145	4.45796	8.27424e-06	0.00302439	NC_000073.7	Vmn2r29		36.6667	33.3333	44.4444	31.5789	47.619	38.7285	7.69231	4.7619	10.5263	33.3333	14.2857	14.1199	-24.6086	17.8571	10	20	16.6667	7.14286
365649	CM001000.3	7281175	3.7449	0.000180464	0.0434374	NC_000073.7	Vmn2r29		16.6667	16.6667	22.2222	15.7895	28.5714	19.9833	7.69231	0	0	11.1111	4.7619	4.71306	-15.2702	10.7143	10	0	5.55556	0
383916	CM001000.3	45173240	4.26878	1.96549e-05	0.00639282	NC_000073.7	Ppp1r15a	1	73.3333	71.4286	73.913	83.3333	69.2308	74.2478	42.1053	41.6667	27.2727	52.1739	45.4545	41.7346	-32.5132	63.1579	73.6842	56.25	58.8235	66.6667
457937	CM001001.3	94913291	4.16715	3.08432e-05	0.00943167	NC_000074.7	LOC118567560	1	54.5455	52.7778	50	53.3333	50	52.1313	23.5294	24	30.4348	19.0476	23.5294	24.1082	-28.0231	56	40	42.1053	33.3333	44.4444
531944	CM001002.3	123725524	5.68851	1.28155e-08	1.18867e-05	NC_000075.7	Gm51701		37.037	15.3846	28.2609	25	38.8889	28.9143	3.0303	0	9.375	4.16667	5.55556	4.42551	-24.4888	2.32558	4.34783	19.3548	7.69231	4
531945	CM001002.3	123725543	4.0845	4.41718e-05	0.0129534	NC_000075.7	Gm51701		14.2857	13.3333	13.0435	15.625	17.0732	14.6721	0	0	6.06061	4.16667	5.55556	3.15657	-11.5156	0	4.34783	8.33333	3.57143	4
531946	CM001002.3	123725544	9.64787	5.01849e-22	2.67144e-17	NC_000075.7	Gm51701		73.1544	60.4651	78.3784	63.7681	59.0476	66.9627	27.5	16.6667	17.3077	16.3265	8.33333	17.2268	-49.7359	18.1818	25.9259	26.3158	14.7059	25
531948	CM001002.3	123725554	8.82568	1.08802e-18	2.87331e-14	NC_000075.7	Gm51701		75.8389	63.9535	83.7838	63.7681	63.4615	70.1612	29.2683	20.8333	21.1538	16.3265	11.1111	19.7386	-50.4225	12.1212	25.9259	26.3158	17.6471	25
573531	CM001003.3	120935717	3.79314	0.000148755	0.0367811	NC_000076.7	Wif1	1	39.1304	56.25	46.4286	36.3636	60.7143	47.7774	17.8571	22.7273	32	14.2857	27.7778	22.9296	-24.8478	41.6667	14.2857	38.8889	30	13.3333
579811	CM001004.3	3477672	3.73147	0.000190364	0.045393	NC_000077.7	Smtn		46.875	40.625	50	37.5	28.5714	40.7143	6.66667	12.5	25	33.3333	5.55556	16.6111	-24.1032	5.88235	20	27.2727	11.1111	18.1818
579815	CM001004.3	3477692	3.88107	0.000103998	0.0272451	NC_000077.7	Smtn		43.75	37.5	50	37.5	38.0952	41.369	6.66667	18.75	25	26.3158	5.55556	16.4576	-24.9114	11.7647	20	27.2727	11.1111	18.1818
579819	CM001004.3	3477750	4.04878	5.14855e-05	0.014779	NC_000077.7	Smtn		46.875	40.625	50	33.3333	33.3333	40.8333	6.66667	18.75	21.4286	26.3158	5.55556	15.7433	-25.09	11.7647	13.3333	36.3636	11.1111	18.1818
579822	CM001004.3	3477774	3.97989	6.89482e-05	0.018989	NC_000077.7	Smtn		20	30.4348	37.037	45.4545	38.0952	34.2043	0	13.3333	20	5.88235	7.14286	9.27171	-24.9326	20	15.7895	25	20.8333	4
606470	CM001004.3	69695532	3.77362	0.000160898	0.0393538	NC_000077.7	G630025P09Rik	1	54.5455	40.9091	53.5714	65	54.1667	53.6385	35.7143	31.5789	10	25	28.5714	26.1729	-27.4656	31.8182	12.5	40	28.5714	50
606470	CM001004.3	69695532	3.77362	0.000160898	0.0393538	NC_000077.7	Tmem102	1	54.5455	40.9091	53.5714	65	54.1667	53.6385	35.7143	31.5789	10	25	28.5714	26.1729	-27.4656	31.8182	12.5	40	28.5714	50
630607	CM001004.3	98489740	3.84851	0.000118838	0.0303875	NC_000077.7	Lrrc3c	1	37.5	28	42.8571	32.3529	40	36.142	15.3846	7.69231	22.2222	4.7619	15.3846	13.0891	-23.0529	8.33333	26.9231	33.3333	13.0435	13.6364
719416	CM001006.3	69851767	4.21792	2.4657e-05	0.0077468	NC_000079.7	Ube2ql1		31.8182	20.8333	35.7143	30	40	31.6732	9.375	12.5	12	7.40741	10	10.2565	-21.4167	10.5263	13.0435	9.09091	8.69565	0
733788	CM001006.3	119624851	6.50133	7.96126e-11	1.66716e-07	NC_000079.7	3110070M22Rik		92.3729	68.932	85.1852	87.8505	75	81.8681	52.7778	51.4706	42.029	44.1667	40.5063	46.1901	-35.678	44.1176	30.9859	34.375	39.2405	23.8806
733790	CM001006.3	119624869	7.29029	3.0929e-13	1.47762e-09	NC_000079.7	3110070M22Rik		92.6829	71.8182	78.5185	87.7358	74.1722	80.9855	49.2754	43.0556	42.4658	43.6975	40.5063	43.8001	-37.1854	42	28.9855	31.8182	39.2857	28.3582
733791	CM001006.3	119624870	7.71058	1.25246e-14	8.88607e-11	NC_000079.7	3110070M22Rik		87.5	62.3932	77.6978	84.7826	75.9398	77.6627	20	37.9747	33.7079	40.1961	38.6667	34.1091	-43.5536	45.7143	32.9268	43.038	35.2113	33.871
733792	CM001006.3	119624873	6.83357	8.28254e-12	2.41544e-08	NC_000079.7	3110070M22Rik		93.4959	70.9091	83.7037	88.5714	73.5099	82.038	52.1739	45.8333	43.8356	44.5378	40.5063	45.3774	-36.6606	39.604	28.9855	31.8182	38.5542	26.8657
733793	CM001006.3	119624874	7.86502	3.69028e-15	3.02449e-11	NC_000079.7	3110070M22Rik		87.5	64.9573	76.259	84.7826	74.4361	77.587	18.8235	40.5063	36.3636	39.2157	36	34.1818	-43.4052	45.7143	34.1463	44.3038	36.6197	35.4839
733794	CM001006.3	119624878	8.46421	2.57885e-17	4.22715e-13	NC_000079.7	3110070M22Rik		88.6179	71.8182	80.7407	84.9057	75.4967	80.3158	50.7246	44.4444	46.5753	44.1667	40.5063	45.2835	-35.0323	40.5941	27.5362	35.3846	36.9048	23.8806
733795	CM001006.3	119624879	8.35595	6.49104e-17	1.00776e-12	NC_000079.7	3110070M22Rik		88.1944	64.9573	76.259	82.6087	76.5152	77.7069	20	38.4615	34.8315	38.2353	34.6667	33.239	-44.4679	48.5714	34.1463	44.3038	36.6197	35.4839
733796	CM001006.3	119624885	8.52024	1.59223e-17	2.80326e-13	NC_000079.7	3110070M22Rik		96.3964	86.9565	89.8305	95.7447	88.9764	91.5809	67.3077	57.4074	68.0851	50.5747	47.6923	58.2134	-33.3675	50.7246	42.5532	48.9796	50	36.7347
733797	CM001006.3	119624886	7.56519	3.87298e-14	2.39097e-10	NC_000079.7	3110070M22Rik		90.0709	63.7931	78.4173	83.6957	76.6917	78.5337	22.8916	43.8356	36.7816	40.1961	36	35.941	-42.5928	45.7143	32.9268	42.3077	38.2353	36.0656
733798	CM001006.3	119624888	9.33454	1.01432e-20	3.91946e-16	NC_000079.7	3110070M22Rik		93.6937	87.2093	86.3248	93.5484	88	89.7552	64	57.6923	68.1818	50.5747	47.6923	57.6282	-32.127	51.4706	40.4255	46.8085	46.875	36.7347
733799	CM001006.3	119624889	8.02956	9.78225e-16	9.68764e-12	NC_000079.7	3110070M22Rik		96.8254	83.908	85.3448	91.8919	95.1923	90.6325	29.4118	50.9091	48.1481	55.3846	50.9434	46.9594	-43.6731	58.3333	45	62.5	60	42.3077
733800	CM001006.3	119624892	9.8788	5.14453e-23	3.49356e-18	NC_000079.7	3110070M22Rik		94.5946	84.8837	91.453	96.7742	89.6825	91.4776	62.7451	51.9231	67.4419	52.8736	48.4375	56.6842	-34.7934	44.9275	38.2979	44.6809	42.1875	34.6939
733801	CM001006.3	119624893	6.85508	7.12712e-12	2.17832e-08	NC_000079.7	3110070M22Rik		98.4127	82.7586	87.069	98.6486	92.3077	91.8393	27.451	54.5455	50	58.4615	50.9434	48.2803	-43.5591	58.3333	43.3333	62.5	60	42.3077
733802	CM001006.3	119624894	9.30982	1.28054e-20	4.68242e-16	NC_000079.7	3110070M22Rik		94.5946	84.8837	94.0171	94.6237	88.7097	91.3657	66.6667	57.6923	68.1818	52.8736	49.2308	58.929	-32.4367	50	40.4255	44.6809	48.4375	37.5
733803	CM001006.3	119624895	7.71778	1.1837e-14	8.59056e-11	NC_000079.7	3110070M22Rik		95.5556	84.2105	86.3158	98.2456	93.9024	91.646	27.451	52.7273	51.8519	58.4615	49.0566	47.9096	-43.7363	59.5745	45	62.5	60	44.2308
733804	CM001006.3	119624903	9.57585	1.01019e-21	4.80201e-17	NC_000079.7	3110070M22Rik		93.3333	86.25	88.8889	91.8919	94.3925	90.9513	35.8491	56.8966	55.7692	56.9231	55.5556	52.1987	-38.7526	60	45	62.2642	65.1163	47.2727
733863	CM001006.3	119625536	6.98783	2.79176e-12	9.68676e-09	NC_000079.7	Tmem267		92.7536	88.2979	88.4848	91.5094	84.6154	89.1322	60.7595	68.254	58.9286	61.5385	48.2759	59.5513	-29.581	68.3333	45.4545	60.3175	61.6667	40.2985
733864	CM001006.3	119625537	8.48212	2.21133e-17	3.68833e-13	NC_000079.7	Tmem267		95.0495	83.3333	93.2836	94	90.4255	91.2184	58.6207	64.2857	67.2131	58.8235	59.5238	61.6934	-29.525	66.6667	44.4444	63.4921	56.25	52.5
733865	CM001006.3	119625571	5.45175	4.98767e-08	3.77236e-05	NC_000079.7	Tmem267		94.2029	87.3684	85.6287	93.5185	81.4103	88.4258	64.557	70.3125	61.4035	58.5366	48.2759	60.6171	-27.8087	68.3333	51.8519	65.0794	65	41.1765
733866	CM001006.3	119625572	7.31818	2.51358e-13	1.25115e-09	NC_000079.7	Tmem267		89.1089	79.7619	91.791	95.0495	90.4255	89.2274	56.8966	62.7907	65.5738	55.8824	58.1395	59.8566	-29.3708	57.5758	45.7143	66.6667	65.625	52.5
733867	CM001006.3	119625580	6.10291	1.04156e-09	1.43096e-06	NC_000079.7	Tmem267		92.8058	90.625	89.2216	92.5926	85.1613	90.0812	63.2911	73.4375	64.9123	63.4146	48.2759	62.6663	-27.415	76.6667	52.7273	67.1875	70	47.7612
733868	CM001006.3	119625581	8.1272	4.39311e-16	4.91364e-12	NC_000079.7	Tmem267		95.0495	84.5238	94.7761	94.0594	89.4737	91.5765	61.4035	65.1163	67.2131	55.8824	62.7907	62.4812	-29.0953	57.5758	45.7143	66.129	68.254	57.5
733869	CM001006.3	119625599	5.42238	5.88091e-08	4.36121e-05	NC_000079.7	Tmem267		97.1014	86.4583	91.0714	91.6667	88.3117	90.9219	65.8228	76.5625	70.6897	60.9756	53.4483	65.4998	-25.4221	76.6667	56.3636	70.3125	68.3333	47.7612
733870	CM001006.3	119625600	7.13906	9.39728e-13	3.90137e-09	NC_000079.7	Tmem267		97	86.5854	93.2331	96.0396	91.4894	92.8695	61.8182	76.7442	75.4098	64.7059	67.4419	69.224	-23.6455	66.6667	54.2857	65.0794	66.6667	55
733871	CM001006.3	119625608	6.78851	1.13297e-11	3.16805e-08	NC_000079.7	Tmem267		93.5252	91.6667	89.2216	95.3704	90.2597	92.0087	69.6203	76.5625	72.4138	70.7317	62.069	70.2794	-21.7293	81.3559	58.1818	70.3125	67.2131	59.7015
733872	CM001006.3	119625609	7.64061	2.16194e-14	1.42736e-10	NC_000079.7	Tmem267		96.0396	87.9518	94.7368	89.1089	88.4211	91.2516	59.6491	66.6667	73.7705	63.6364	65.1163	65.7678	-25.4839	69.697	60	71.4286	73.0159	60
733873	CM001006.3	119625610	6.46254	1.02958e-10	2.07821e-07	NC_000079.7	Tmem267		95.6835	93.75	92.2156	96.2963	91.5584	93.9008	77.2152	79.6875	77.5862	80.4878	68.9655	76.7884	-17.1123	81.6667	66.6667	71.875	77.0492	60.6061
733874	CM001006.3	119625611	4.69853	2.62036e-06	0.0011334	NC_000079.7	Tmem267		96.0396	89.1566	95.4545	100	90.5263	94.2354	75.4386	83.7209	75.4098	79.4118	74.4186	77.6799	-16.5555	72.7273	65.7143	76.1905	80.9524	75
733875	CM001006.3	119625622	6.33568	2.36294e-10	4.15247e-07	NC_000079.7	Tmem267		94.2446	92.7083	88.6905	93.5185	88.961	91.6246	63.2911	78.125	74.1379	70	56.8966	68.4901	-23.1345	75	56.3636	62.5	67.2131	51.4706
733876	CM001006.3	119625623	8.07472	6.76328e-16	7.14439e-12	NC_000079.7	Tmem267		96.0396	87.9518	96.9925	94.0594	94.7368	93.956	75.8621	76.7442	68.8525	70.5882	65.1163	71.4326	-22.5234	69.697	60	69.8413	70.3125	57.5
755694	CM001007.3	67148158	3.77284	0.000161402	0.0394365	NC_000080.7	Dpysl2		17.1429	14.2857	8.10811	19.0476	12.1212	14.1411	8.33333	5.26316	0	0	0	2.7193	-11.4218	0	0	0	6.06061	5
755694	CM001007.3	67148158	3.77284	0.000161402	0.0394365	NC_000080.7	Pnma2		17.1429	14.2857	8.10811	19.0476	12.1212	14.1411	8.33333	5.26316	0	0	0	2.7193	-11.4218	0	0	0	6.06061	5
801252	CM001008.3	95728001	4.00535	6.19245e-05	0.0172951	NC_000081.7	Ano6	1	28.5714	37.037	54.5455	38.4615	37.5	39.2231	18.1818	11.7647	30.7692	12.1951	8.33333	16.2488	-22.9742	26.6667	24	12.9032	27.2727	35.2941
801253	CM001008.3	95728002	3.86934	0.000109128	0.0283563	NC_000081.7	Ano6	2	26.6667	32	35.7143	33.3333	39.1304	33.3689	11.5385	19.2308	14.8148	9.67742	10.7143	13.1952	-20.1738	13.6364	21.0526	7.40741	26.087	12.5
810171	CM001009.3	3450778	4.39227	1.12176e-05	0.00393822	NC_000082.7	6720473M11Rik		35.7143	45.1613	28.5714	32	24.2424	33.1379	17.8571	4	12.8205	6.66667	8.82353	10.0336	-23.1043	23.8095	25.5814	17.8571	6.25	5.88235
810173	CM001009.3	3450791	4.05233	5.07098e-05	0.014596	NC_000082.7	6720473M11Rik		32.1429	48.3871	33.3333	40	33.3333	37.4393	14.2857	24	12.8205	13.3333	20.5882	17.0056	-20.4338	25.5814	23.2558	10.7143	9.375	5.88235
810174	CM001009.3	3450799	3.73062	0.000191011	0.0455358	NC_000082.7	6720473M11Rik		16	35.7143	28.5714	16	12.9032	21.8378	3.57143	4.34783	8.10811	6.66667	5.88235	5.71528	-16.1225	11.9048	11.6279	0	6.89655	5.88235
912173	CM001012.3	4913241	3.95342	7.70434e-05	0.0209815	NC_000085.7	Actn3	1	41.6667	56	54.1667	21.4286	44	43.4524	18.5185	16.6667	21.4286	21.0526	20	19.5333	-23.9191	13.3333	15.3846	18.1818	31.25	27.7778
B. Hypermethylated CpGs in the exons of aged sedentary mice relative to young mice
number	chr	pos	stat	pvals	fdrs	refseq	exon	Present/order in Fig S1B/C	YoungSed1	YoungSed2	YoungSed3	YoungSed4	YoungSed5	YoungSed Average	AgedSed1	AgedSed2	AgedSed3	AgedSed4	AgedSed5	AgedSed Average	AgedSed minus YoungSed	AgedEx1	AgedEx2	AgedEx3	AgedEx4	AgedEx5
188008	CM000997.3	43508669	3.73323	0.000189038	0.0451902	NC_000070.7	Arhgef39	1	9.30233	13.9535	5	16	13.8889	11.6289	20.3704	27.6596	37.7778	22.7273	32.2581	28.1586	16.5297	33.3333	15.3846	10.5263	28.5714	26.3158
192436	CM000997.3	48047414	4.05797	4.95004e-05	0.0142781	NC_000070.7	Nr4a3	1	2.5641	1.92308	0	0	4	1.69744	13.7931	14.2857	13.5135	4	13.1579	11.75	10.0526	18.4211	6.45161	12.5	3.22581	9.375
192441	CM000997.3	48047439	3.87713	0.000105696	0.0275988	NC_000070.7	Nr4a3	2	7.5	1.72414	2.63158	0	0	2.37114	6.89655	10.7143	18.4211	6	18.4211	12.0906	9.71945	13.1579	16.129	11.1111	6.06061	9.375
205958	CM000997.3	108074994	3.97386	7.07182e-05	0.0194202	NC_000070.7	LOC118568684	1	0	0	0	0	0	0	9.09091	7.40741	6.89655	12.1212	4.7619	8.0556	8.0556	8.57143	0	3.84615	2.85714	5
236030	CM000997.3	140976238	4.42075	9.83601e-06	0.00350628	NC_000070.7	Gm52686	1	9.09091	11.5385	5	23.0769	4.34783	10.6108	38.8889	35	21.875	45	40	36.1528	25.542	10.5263	9.52381	16	21.7391	18.75
352826	CM000999.3	119460037	3.95737	7.57804e-05	0.0206612	NC_000072.7	Fbxl14	1	2.85714	0	0	0	6.66667	1.90476	15.3846	15.7895	10.5263	13.6364	23.0769	15.6827	13.778	10	8.33333	8.33333	6.25	0
461425	CM001001.3	106339973	4.56658	4.95736e-06	0.00195643	NC_000074.7	Ripor1	1	0	0	5.88235	5	0	2.17647	10.5263	20	23.8095	20.8333	14.2857	17.891	15.7145	0	8.33333	11.7647	15	13.3333
523013	CM001002.3	108778598	3.80046	0.000144425	0.0358224	NC_000075.7	Uqcrc1	1	52.9412	50	55	55.5556	66.6667	56.0327	66.6667	81.25	85.7143	83.871	90.9091	81.6822	25.6495	70	88.2353	53.8462	84	75
523016	CM001002.3	108789286	4.2643	2.0053e-05	0.00650228	NC_000075.7	Col7a1	1	65	52.381	57.1429	53.3333	55.5556	56.6825	92.3077	84.2105	73.6842	93.3333	84.6154	85.6302	28.9477	57.1429	82.6087	76.1905	72.2222	43.75
710431	CM001006.3	53064292	3.75603	0.000172631	0.0417721	NC_000079.7	Auh	1	52	71.4286	58.8235	56.5217	68.75	61.5048	83.3333	77.7778	76.6667	92.5926	83.3333	82.7407	21.236	62.5	78.2609	84.2105	70	68.4211
737123	CM001007.3	20745546	3.73617	0.000186845	0.044736	NC_000080.7	Fut11		0	5.55556	0	0	6.97674	2.50646	17.2414	25.9259	28.5714	10	17.2414	19.796	17.2896	20	25	2.7027	13.7931	0
737125	CM001007.3	20745563	4.42088	9.83017e-06	0.00350551	NC_000080.7	Fut11		9.09091	2.85714	2.7027	3.57143	11.3636	5.91716	17.2414	25.9259	32.1429	13.3333	27.5862	23.2459	17.3288	13.3333	15	10.8108	10	11.1111
737133	CM001007.3	20745598	3.99026	6.60002e-05	0.018283	NC_000080.7	Fut11		9.09091	5.55556	2.7027	3.57143	18.6047	7.90505	24.1379	29.6296	28.5714	13.3333	31.0345	25.3414	17.4363	23.3333	20	13.5135	10	16.6667
737145	CM001007.3	20745672	4.03867	5.37551e-05	0.0153234	NC_000080.7	Fut11		0	2.5	0	0	4.65116	1.43023	10	9.375	14.7059	16.129	5.26316	11.0946	9.66438	22.7273	16	17.8571	12.5	15.7895
737151	CM001007.3	20745683	5.53818	3.05637e-08	2.51579e-05	NC_000080.7	Fut11		2.5	0	3.57143	8	4.65116	3.74452	20	18.75	29.4118	19.3548	21.0526	21.7138	17.9693	27.2727	28	17.8571	25	10.5263
737170	CM001007.3	20745755	4.22986	2.33837e-05	0.0074104	NC_000080.7	Fut11		8	7.14286	14.8148	14.8148	14.8148	11.9175	30.7692	26.9231	44	27.7778	40.9091	34.0758	22.1584	42.3077	16.6667	24	40.9091	30.4348
787196	CM001008.3	78058181	4.35413	1.33594e-05	0.00458446	NC_000081.7	Ift27	1	10.3448	2.94118	11.5385	6.89655	4	7.1442	25	21.7391	18.9189	26.1905	36	25.5697	18.4255	14.8148	20.8333	26.9231	10	10.5263
792691	CM001008.3	82225469	3.81754	0.000134789	0.0337849	NC_000081.7	Pheta2	1	3.84615	0	0	4.25532	0	1.62029	13.5135	12.5	5.71429	16.2162	7.69231	11.1273	9.50697	2.38095	3.33333	7.14286	0	0
873263	CM001010.3	71297489	5.96289	2.47818e-09	2.88079e-06	NC_000083.7	Myl12b		5.88235	3.22581	0	0	7.14286	3.2502	27.5	23.8095	17.6471	23.5294	36.8421	25.8656	22.6154	10.7143	19.3548	10	20.6897	35.7143
888598	CM001011.3	30400987	10.5365	5.86326e-26	8.18647e-21	NC_000084.7	Pik3c3		0	2.77778	0	2.94118	0	1.14379	54.1667	35	56.25	65	52.9412	52.6716	51.5278	32.2581	45	44.4444	55.5556	50
888599	CM001011.3	30401023	9.50855	1.93342e-21	8.75301e-17	NC_000084.7	Pik3c3		0	2.85714	0	2.94118	3.84615	1.92889	58.3333	35	43.75	55	47.0588	47.8284	45.8995	19.3548	35	44.4444	48.1481	38.8889
888600	CM001011.3	30401035	9.33285	1.03066e-20	3.91946e-16	NC_000084.7	Pik3c3		0	2.85714	0	3.0303	3.84615	1.94672	41.6667	30	56.25	65	47.0588	47.9951	46.0484	25.8065	45	41.1765	48.1481	38.8889
888601	CM001011.3	30401065	9.40257	5.3248e-21	2.20103e-16	NC_000084.7	Pik3c3		3.22581	5.55556	0	2.94118	0	2.34451	58.3333	30	50	70	52.9412	52.2549	49.9104	32.2581	45	41.1765	55.5556	50
888602	CM001011.3	30401075	9.79037	1.23836e-22	7.35832e-18	NC_000084.7	Pik3c3		0	2.77778	0	5.71429	3.7037	2.43915	58.3333	35	43.75	65	52.9412	51.0049	48.5657	29.0323	45	41.1765	55.5556	38.8889
888603	CM001011.3	30401083	10.19	2.19847e-24	1.90011e-19	NC_000084.7	Pik3c3		3.22581	2.85714	0	3.0303	3.7037	2.56339	58.3333	35	56.25	70	58.8235	55.6814	53.118	35.4839	40	47.0588	59.2593	44.4444
888604	CM001011.3	30401087	8.15068	3.61888e-16	4.3551e-12	NC_000084.7	Pik3c3		0	5.88235	0	5.71429	7.40741	3.80081	36.8421	36.8421	46.6667	75	58.8235	50.8349	47.0341	35.4839	36.8421	37.5	45.4545	50
942470	CM001013.3	5380683	3.81144	0.000138159	0.0344479	NC_000086.8	Mycs		9.09091	0	5.26316	13.0435	4.34783	6.34907	28.5714	37.5	30	13.9535	21.0526	26.2155	19.8664	23.8095	38.4615	26.6667	22.8571	35.4839
942474	CM001013.3	5380749	5.73835	9.56031e-09	9.25574e-06	NC_000086.8	Mycs		0	10	0	0	0	2	27.5	30.4348	33.3333	20	22.2222	26.6981	24.6981	20.8333	11.7647	31.5789	26.6667	18.5185
942476	CM001013.3	5380766	5.63125	1.78907e-08	1.58518e-05	NC_000086.8	Mycs		0	0	0	8.33333	0	1.66667	35	30.4348	36.6667	15	38.8889	31.1981	29.5314	20.8333	17.6471	52.6316	53.3333	33.3333
942477	CM001013.3	5380767	4.54954	5.37644e-06	0.00209058	NC_000086.8	Mycs		0	5.55556	0	6.66667	5.26316	3.49708	28.9474	11.1111	26.6667	26.9231	29.1667	24.563	21.0659	19.2308	16	23.3333	20	23.8095
942480	CM001013.3	5380784	4.44356	8.84838e-06	0.00320559	NC_000086.8	Mycs		10.5263	30	25	0	20	17.1053	47.5	69.5652	50	40	50	51.413	34.3078	41.6667	29.4118	52.6316	66.6667	33.3333
942481	CM001013.3	5380785	3.80136	0.000143905	0.0357119	NC_000086.8	Mycs		8.33333	5.55556	16.6667	33.3333	21.0526	16.9883	39.4737	44.4444	56.6667	38.4615	45.8333	44.9759	27.9876	50	12.5	33.3333	28	28.5714
942483	CM001013.3	5380800	4.71603	2.40493e-06	0.0010551	NC_000086.8	Mycs		0	5.55556	0	0	5.26316	2.16374	31.5789	22.2222	26.6667	23.0769	33.3333	27.3756	25.2119	19.2308	0	23.3333	12	23.8095
942487	CM001013.3	5380821	4.48271	7.37015e-06	0.00273814	NC_000086.8	Mycs		6.25	0	6.25	0	11.5385	4.80769	33.3333	21.2121	39.2857	29.4118	11.7647	27.0015	22.1938	37.5	20	23.0769	31.25	17.6471
942526	CM001013.3	7241890	4.78978	1.66965e-06	0.000769816	NC_000086.8	Usp27x		9.09091	0	0	0	0	1.81818	31.5789	6.66667	17.2414	25.9259	26.3158	21.5457	19.7276	35	13.6364	38.8889	16.6667	26.6667
942528	CM001013.3	7241928	3.80149	0.000143826	0.0357017	NC_000086.8	Usp27x		0	0	0	0	0	0	26.3158	0	20.6897	11.5385	10	13.7088	13.7088	20	13.6364	22.2222	25	33.3333
942530	CM001013.3	7241965	5.55555	2.76738e-08	2.30991e-05	NC_000086.8	Usp27x		0	0	0	0	0	0	9.09091	16	18.1818	22.8571	34.7826	20.1825	20.1825	14.2857	32.1429	37.5	31.8182	26.087
942534	CM001013.3	7242220	3.79235	0.000149231	0.0368796	NC_000086.8	Gm14379		0	0	4.54545	0	0	0.909091	20	6.25	16.6667	4.54545	21.0526	13.703	12.7939	13.0435	10	8.33333	21.4286	8.69565
942535	CM001013.3	7242267	6.30701	2.84485e-10	4.79546e-07	NC_000086.8	Gm14379		0	0	4.54545	0	0	0.909091	36	18.75	20.8333	36.3636	26.3158	27.6526	26.7435	26.087	30	25	21.4286	17.3913
942536	CM001013.3	7242273	4.59533	4.32071e-06	0.00174132	NC_000086.8	Gm14379		0	0	4.54545	0	0	0.909091	24	18.75	25	36.3636	10.5263	22.928	22.0189	26.087	20	41.6667	14.2857	4.34783
942538	CM001013.3	7242286	3.98962	6.61792e-05	0.0183166	NC_000086.8	Gm14379		0	0	4.54545	0	0	0.909091	16	6.25	12.5	31.8182	21.0526	17.5242	16.6151	26.087	25	29.1667	7.14286	4.34783
942551	CM001013.3	7537590	3.88227	0.000103487	0.0271411	NC_000086.8	Plp2		5.88235	10	4	0	0	3.97647	26.9231	11.1111	18.5185	29.6296	7.69231	18.7749	14.7985	41.6667	19.0476	18.75	25	38.4615
942557	CM001013.3	7563563	4.69951	2.60781e-06	0.00113003	NC_000086.8	Gpkow		0	0	0	0	0	0	9.09091	9.52381	23.3333	32.2581	13.6364	17.5685	17.5685	27.5862	6.89655	8.33333	30.303	11.1111
942558	CM001013.3	7563572	4.33616	1.44993e-05	0.0049091	NC_000086.8	Gpkow		0	0	0	0	0	0	4.54545	9.52381	16.6667	19.3548	9.09091	11.8363	11.8363	24.1379	13.7931	4.16667	27.2727	14.8148
942560	CM001013.3	7563611	6.34286	2.2554e-10	4.00794e-07	NC_000086.8	Gpkow		0	0	0	0	0	0	13.6364	14.2857	16.6667	35.4839	31.8182	22.3782	22.3782	27.5862	24.1379	20.8333	36.3636	22.2222
942688	CM001013.3	7744551	4.77615	1.7868e-06	0.000812403	NC_000086.8	Pim2		0	0	5	0	4.7619	1.95238	12.5	14.2857	17.6471	26.087	9.67742	16.0394	14.087	22.8571	11.7647	3.84615	14.2857	14.2857
942689	CM001013.3	7744563	4.80867	1.51941e-06	0.000711237	NC_000086.8	Pim2		3.33333	0	0	0	0	0.666667	9.375	14.2857	23.5294	15.2174	12.9032	15.0621	14.3955	20	29.4118	11.5385	17.8571	25
942690	CM001013.3	7744564	5.21783	1.81031e-07	0.000115939	NC_000086.8	Pim2		0	0	0	7.14286	0	1.42857	30.4348	20	23.3333	20.8333	10	20.9203	19.4917	16	9.52381	10.5263	22.8571	11.7647
942691	CM001013.3	7744565	5.70947	1.1333e-08	1.0689e-05	NC_000086.8	Pim2		3.33333	0	0	0	0	0.666667	12.5	14.2857	29.4118	23.913	12.9032	18.6027	17.9361	25.7143	23.5294	15.3846	21.4286	14.2857
942692	CM001013.3	7744566	4.43046	9.40343e-06	0.00337613	NC_000086.8	Pim2		0	0	0	0	0	0	26.087	10	10	20.8333	10	15.3841	15.3841	8	4.7619	20	14.2857	0
942693	CM001013.3	7744567	5.16911	2.35207e-07	0.000144267	NC_000086.8	Pim2		0	0	0	0	0	0	9.09091	7.14286	17.6471	21.7391	9.67742	13.0595	13.0595	17.1429	29.4118	8	14.2857	14.2857
942694	CM001013.3	7744568	3.86715	0.000110116	0.0285024	NC_000086.8	Pim2		0	0	5.88235	7.14286	0	2.60504	17.3913	10	13.3333	37.5	10	17.6449	15.0399	24	9.52381	15	14.2857	11.7647
942695	CM001013.3	7744569	6.0883	1.14117e-09	1.53672e-06	NC_000086.8	Pim2		3.33333	0	0	0	0	0.666667	12.1212	35.7143	20.5882	26.087	19.3548	22.7731	22.1064	28.5714	11.7647	15.3846	28.5714	25
942696	CM001013.3	7744571	5.39829	6.72794e-08	4.92406e-05	NC_000086.8	Pim2		0	0	0	0	0	0	22.7273	16.6667	10	45.8333	10	21.0455	21.0455	8	14.2857	15	14.2857	5.88235
942697	CM001013.3	7744572	4.64935	3.32985e-06	0.00139153	NC_000086.8	Pim2		0	4.16667	0	0	0	0.833333	15.1515	7.14286	14.7059	21.7391	6.45161	13.0382	12.2049	14.2857	29.4118	11.5385	17.8571	14.2857
942698	CM001013.3	7744581	3.89623	9.77032e-05	0.0258022	NC_000086.8	Pim2		0	0	0	0	0	0	13.0435	13.3333	10	29.1667	0	13.1087	13.1087	0	9.52381	0	8.57143	0
942699	CM001013.3	7744582	4.79155	1.65497e-06	0.000764903	NC_000086.8	Pim2		0	0	0	0	0	0	12.1212	14.2857	18.1818	13.0435	6.45161	12.8168	12.8168	14.2857	17.6471	7.69231	17.8571	7.14286
942701	CM001013.3	7744587	3.86288	0.000112056	0.0289258	NC_000086.8	Pim2		0	0	0	0	0	0	15.1515	28.5714	11.7647	15.2174	0	14.141	14.141	11.4286	5.88235	7.69231	10.7143	3.57143
942702	CM001013.3	7744589	4.80737	1.52931e-06	0.000714815	NC_000086.8	Pim2		0	0	0	0	0	0	17.3913	16.6667	13.3333	25	10	16.4783	16.4783	28	19.0476	20	14.2857	0
942703	CM001013.3	7744590	5.14593	2.66203e-07	0.000159875	NC_000086.8	Pim2		0	0	5	0	0	1	15.1515	28.5714	23.5294	13.0435	9.67742	17.9947	16.9947	14.2857	29.4118	15.3846	10.7143	7.14286
942705	CM001013.3	7744600	4.43547	9.18722e-06	0.00331477	NC_000086.8	Pim2		0	0	0	0	0	0	6.06061	14.2857	14.7059	15.2174	6.45161	11.3442	11.3442	5.71429	5.88235	3.84615	3.57143	21.4286
942706	CM001013.3	7744606	3.92185	8.78712e-05	0.0234843	NC_000086.8	Pim2		3.7037	15.3846	4.7619	0	9.09091	6.58823	19.4444	31.25	23.5294	26.087	15.625	23.1872	16.5989	17.1429	36.8421	18.5185	30.5556	21.4286
942707	CM001013.3	7745889	5.93634	2.91448e-09	3.32235e-06	NC_000086.8	Pim2		0	0	6.25	4.7619	9.09091	4.02056	42.1053	43.75	51.7241	37.5	25	40.0159	35.9953	52.6316	23.0769	16.6667	38.8889	50
942734	CM001013.3	7788581	3.71159	0.000205958	0.0485995	NC_000086.8	Pcsk1n		0	0	0	0	0	0	10.7143	3.84615	12.1212	25.641	3.33333	11.1312	11.1312	3.44828	12.5	3.33333	10	3.33333
942735	CM001013.3	7788585	5.32231	1.02456e-07	7.1048e-05	NC_000086.8	Pcsk1n		0	0	0	0	0	0	25	7.69231	18.1818	20.5128	20	18.2774	18.2774	10.3448	37.5	23.3333	10	16.6667
942736	CM001013.3	7788597	7.98202	1.43961e-15	1.35511e-11	NC_000086.8	Pcsk1n		0	0	0	0	0	0	35.7143	23.0769	33.3333	41.0256	30	32.63	32.63	10.3448	34.375	33.3333	30	20
942740	CM001013.3	7788703	5.35347	8.62834e-08	6.09896e-05	NC_000086.8	Pcsk1n		0	0	0	0	0	0	19.2308	18.75	25	25.8065	15.3846	20.8344	20.8344	24.1379	19.0476	5.55556	17.3913	11.7647
942741	CM001013.3	7788706	3.78294	0.000154986	0.0381039	NC_000086.8	Pcsk1n		0	4.7619	0	0	0	0.952381	15.3846	5.88235	17.8571	16.129	30.7692	17.2045	16.2521	27.5862	14.2857	16.6667	13.0435	5.88235
942758	CM001013.3	7789161	4.79713	1.60952e-06	0.000746803	NC_000086.8	Pcsk1n		5.26316	0	0	0	0	1.05263	23.8095	10	10	23.3333	19.0476	17.2381	16.1855	9.09091	21.7391	6.45161	16.6667	5.88235
942771	CM001013.3	7813834	5.65707	1.53975e-08	1.39416e-05	NC_000086.8	Hdac6		5.55556	0	0	0	0	1.11111	40.9091	14.2857	23.6842	10.7143	27.5862	23.4359	22.3248	37.8378	18.75	18.1818	23.3333	22.7273
942772	CM001013.3	7813856	5.78384	7.30153e-09	7.39262e-06	NC_000086.8	Hdac6		0	4.7619	0	0	0	0.952381	36.3636	19.0476	31.5789	10.7143	13.7931	22.2995	21.3471	24.3243	18.75	18.1818	13.3333	18.1818
942785	CM001013.3	7940647	4.29833	1.72092e-05	0.00569477	NC_000086.8	Suv39h1		5.88235	0	0	0	0	1.17647	29.1667	27.7778	21.7391	13.3333	10	20.4034	19.2269	20	15	26.6667	7.69231	20
942790	CM001013.3	7940759	5.27058	1.35996e-07	9.05414e-05	NC_000086.8	Suv39h1		3.33333	0	0	0	5.26316	1.7193	15.1515	29.0323	18.4211	12.9032	26.6667	20.4349	18.7156	22.2222	12	12.5	12.9032	5.88235
942791	CM001013.3	7940761	4.67915	2.88063e-06	0.00122747	NC_000086.8	Suv39h1		0	0	0	0	5.26316	1.05263	12.1212	12.9032	21.0526	12.9032	6.66667	13.1294	12.0768	18.5185	24	20.8333	19.3548	29.4118
942829	CM001013.3	8011668	5.54503	2.93903e-08	2.43608e-05	NC_000086.8	Rbm3os		0	5	0	0	0	1	16	30.7692	27.7778	30	26.3158	26.1726	25.1726	17.2414	5	36.8421	21.7391	41.6667
942830	CM001013.3	8011674	5.42422	5.82081e-08	4.32001e-05	NC_000086.8	Rbm3os		0	0	0	0	0	0	16	23.0769	33.3333	16.6667	31.5789	24.1312	24.1312	13.7931	0	21.0526	8.69565	33.3333
942831	CM001013.3	8011683	3.7859	0.000153152	0.0377184	NC_000086.8	Rbm3os		0	13.0435	0	6.66667	13.3333	6.6087	23.0769	40	31.25	33.3333	26.3158	30.7952	24.1865	17.2414	5.26316	35	31.5789	50
942833	CM001013.3	8042346	4.55991	5.11761e-06	0.00200717	NC_000086.8	Tbc1d25		0	6.25	0	0	0	1.25	21.7391	14.8148	21.0526	24.1379	17.3913	19.8272	18.5772	26.9231	11.1111	13.3333	19.0476	4.7619
942834	CM001013.3	8042347	4.55394	5.26506e-06	0.00205641	NC_000086.8	Tbc1d25		0	0	0	0	0	0	9.52381	4	18.5185	24.1379	23.5294	15.9419	15.9419	24	11.1111	15	18.75	15.7895
942837	CM001013.3	8042354	7.08464	1.39401e-12	5.49921e-09	NC_000086.8	Tbc1d25		0	0	0	0	0	0	43.4783	33.3333	42.1053	27.5862	21.7391	33.6484	33.6484	30.7692	38.8889	33.3333	61.9048	28.5714
942838	CM001013.3	8042355	7.06079	1.65556e-12	6.22123e-09	NC_000086.8	Tbc1d25		0	0	0	0	0	0	22.7273	16	29.6296	48.2759	52.9412	33.9148	33.9148	36	22.2222	30	47.0588	26.3158
942839	CM001013.3	8042377	4.16578	3.10284e-05	0.00947916	NC_000086.8	Tbc1d25		0	0	21.4286	0	0	4.28571	17.3913	16	26.9231	35.7143	40	27.2057	22.92	23.0769	20	23.8095	54.1667	21.0526
942889	CM001013.3	9066944	4.40146	1.07527e-05	0.00379324	NC_000086.8	Lancl3		0	0	25	6.25	0	6.25	23.5294	30	21.7391	26.9231	33.3333	27.105	20.855	23.5294	31.8182	42.8571	44.4444	18.75
942890	CM001013.3	9066969	6.31938	2.62623e-10	4.50685e-07	NC_000086.8	Lancl3		0	0	0	0	5.55556	1.11111	22.2222	38.0952	34.7826	30.7692	40	33.1739	32.0627	17.6471	36.3636	30.7692	38.0952	13.3333
942891	CM001013.3	9066972	4.08359	4.43453e-05	0.0130002	NC_000086.8	Lancl3		9.09091	0	0	0	0	1.81818	11.1111	19.0476	30.4348	15.3846	26.6667	20.529	18.7108	23.5294	13.6364	23.0769	28.5714	0
942892	CM001013.3	9066981	5.77025	7.91562e-09	7.90494e-06	NC_000086.8	Lancl3		0	0	0	0	0	0	16.6667	33.3333	26.087	23.0769	26.6667	25.1661	25.1661	5.88235	27.2727	30.7692	23.8095	6.66667
942894	CM001013.3	9066990	4.00946	6.08565e-05	0.0170319	NC_000086.8	Lancl3		0	0	0	0	0	0	5.55556	23.8095	26.087	19.2308	26.6667	20.2699	20.2699	5.88235	27.2727	15.3846	35	0
943630	CM001013.3	19925638	4.51375	6.36905e-06	0.00241049	NC_000086.8	Chst7		0	5.26316	0	5.55556	0	2.16374	24.1379	11.7647	16.129	33.3333	26.6667	22.4063	20.2426	17.3913	14.2857	0	20	22.5806
943631	CM001013.3	19925641	5.76493	8.16923e-09	8.11558e-06	NC_000086.8	Chst7		0	0	0	0	0	0	19.3548	11.1111	14.7059	33.3333	20	19.701	19.701	13.0435	10.3448	0	12.5	12.9032
943632	CM001013.3	19925665	5.99111	2.08413e-09	2.5013e-06	NC_000086.8	Chst7		0	0	0	0	0	0	35.4839	33.3333	26.4706	37.037	30	32.465	32.465	26.087	31.0345	0	25	41.9355
943633	CM001013.3	19925675	4.98785	6.10553e-07	0.000325736	NC_000086.8	Chst7		0	0	0	0	5.55556	1.11111	35.4839	22.2222	20.5882	14.8148	26.6667	23.9552	22.8441	13.0435	24.1379	0	18.75	25.8065
943634	CM001013.3	19925688	7.29485	2.98992e-13	1.44558e-09	NC_000086.8	Chst7		0	0	0	0	0	0	32.2581	27.7778	20.5882	33.3333	30	28.7915	28.7915	30.4348	31.0345	5	21.875	32.2581
943748	CM001013.3	20291898	3.76382	0.000167336	0.0407085	NC_000086.8	Jade3	1	0	0	0	0	0	0	20	18.75	18.75	33.3333	5.55556	19.2778	19.2778	0	20	4	27.2727	10
943821	CM001013.3	20525139	5.10797	3.25646e-07	0.000190584	NC_000086.8	Uba1		16.6667	8.33333	0	0	5	6	18.75	37.931	43.4783	31.25	25	31.2819	25.2819	22.7273	18.75	37.037	31.25	44.4444
943822	CM001013.3	20525144	5.76693	8.07269e-09	8.02806e-06	NC_000086.8	Uba1		0	0	0	0	5.26316	1.05263	17.6471	21.4286	29.1667	31.25	20	23.8985	22.8458	22.7273	15.625	37.037	20.5882	38.8889
943823	CM001013.3	20525145	4.08507	4.40643e-05	0.0129258	NC_000086.8	Uba1		0	0	0	5.55556	0	1.11111	21.0526	13.3333	31.8182	23.5294	11.5385	20.2544	19.1433	22.7273	10	6.66667	25	5.55556
943824	CM001013.3	20525164	5.99905	1.98471e-09	2.39806e-06	NC_000086.8	Uba1		9.09091	0	0	0	0	1.81818	17.6471	20.6897	41.6667	25	20	25.0007	23.1825	14.2857	18.75	37.037	20.5882	33.3333
943825	CM001013.3	20525165	4.17166	3.02386e-05	0.00926765	NC_000086.8	Uba1		0	0	0	5.55556	0	1.11111	15.7895	13.3333	34.7826	35.2941	11.5385	22.1476	21.0365	18.1818	10	6.66667	31.25	5.55556
943830	CM001013.3	20525222	7.2042	5.83851e-13	2.58175e-09	NC_000086.8	Uba1		18.1818	0	0	0	0	3.63636	29.4118	34.4828	37.5	37.5	30	33.7789	30.1425	18.1818	21.875	37.037	23.5294	44.4444
943831	CM001013.3	20525223	4.50847	6.52982e-06	0.00246056	NC_000086.8	Uba1		0	0	0	5.55556	0	1.11111	15.7895	20	39.1304	35.2941	15.3846	25.1197	24.0086	31.8182	10	6.66667	37.5	16.6667
943834	CM001013.3	20525294	5.98511	2.16239e-09	2.56977e-06	NC_000086.8	Uba1		0	0	7.14286	0	0	1.42857	35	30	25.8065	33.3333	22.2222	29.2724	27.8438	36.6667	36	26.9231	26.087	50
943835	CM001013.3	20529148	4.31721	1.58016e-05	0.00528433	NC_000086.8	Uba1		0	0	0	0	10.5263	2.10526	26.6667	20	25	23.5294	13.3333	21.7059	19.6006	9.09091	36.3636	0	14.2857	18.1818
943890	CM001013.3	20714907	6.074	1.24759e-09	1.64508e-06	NC_000086.8	Araf		4.16667	0	0	0	0	0.833333	20	16.129	31.4286	22.2222	28	23.556	22.7226	13.8889	16.6667	26.3158	32.1429	13.0435
943891	CM001013.3	20714925	8.35968	6.28883e-17	9.96481e-13	NC_000086.8	Araf		0	0	0	0	0	0	34.6154	30	28.5714	31.4286	44	33.7231	33.7231	34.2857	31.0345	41.1765	32	13.0435
943892	CM001013.3	20714926	4.64057	3.47447e-06	0.00144246	NC_000086.8	Araf		0	0	0	0	8	1.6	26.9231	28.2051	6.89655	23.0769	23.0769	21.6357	20.0357	24.2424	20	18.1818	29.6296	45
943893	CM001013.3	20714950	8.26274	1.42366e-16	1.96158e-12	NC_000086.8	Araf		0	0	0	0	0	0	30.7692	33.3333	31.4286	34.2857	32	32.3634	32.3634	28.5714	34.4828	29.4118	32	13.0435
943894	CM001013.3	20714951	4.86048	1.17102e-06	0.000568594	NC_000086.8	Araf		0	0	0	0	8	1.6	15.3846	25.641	17.2414	15.3846	23.0769	19.3457	17.7457	21.2121	10	15.9091	14.8148	30
943902	CM001013.3	20816732	5.74726	9.07024e-09	8.86619e-06	NC_000086.8	Elk1		0	0	0	0	0	0	30.7692	30	22.7273	27.7778	25	27.2549	27.2549	15	25	25	16.6667	0
943905	CM001013.3	20828186	6.52119	6.975e-11	1.49352e-07	NC_000086.8	A230072C01Rik		0	0	7.69231	0	5.55556	2.64957	27.2727	25	19.2308	41.3793	50	32.5766	29.927	23.0769	40	38.0952	23.5294	36.8421
943906	CM001013.3	20828189	5.57941	2.41335e-08	2.05225e-05	NC_000086.8	A230072C01Rik		0	0	7.69231	0	0	1.53846	22.7273	16.6667	15.3846	31.0345	25	22.1626	20.6241	15.3846	25	33.3333	11.7647	26.3158
943907	CM001013.3	20828196	7.53443	4.90456e-14	2.91427e-10	NC_000086.8	A230072C01Rik		0	0	0	0	0	0	27.2727	25	23.0769	41.3793	50	33.3458	33.3458	26.9231	40	38.0952	23.5294	36.8421
943909	CM001013.3	20828246	4.05721	4.96623e-05	0.0143205	NC_000086.8	Uxt		0	0	0	0	0	0	14.2857	21.4286	21.4286	5.88235	8.33333	14.2717	14.2717	24	30	16.6667	38.4615	13.3333
943910	CM001013.3	20828247	5.06842	4.01122e-07	0.000228032	NC_000086.8	Uxt		0	0	5.26316	0	0	1.05263	17.6471	30.7692	15.625	22.2222	25	22.2527	21.2001	19.0476	15	13.6364	31.25	26.087
943911	CM001013.3	20828248	4.89134	1.00154e-06	0.000498002	NC_000086.8	Uxt		0	0	0	0	0	0	14.2857	21.4286	25	11.7647	25	19.4958	19.4958	20	30	25	15.3846	13.3333
943912	CM001013.3	20828249	5.99902	1.98511e-09	2.39806e-06	NC_000086.8	Uxt		0	0	0	0	0	0	17.6471	38.4615	18.75	16.6667	31.25	24.5551	24.5551	14.2857	25	22.7273	31.25	30.4348
943998	CM001013.3	35375797	6.14326	8.08429e-10	1.15925e-06	NC_000086.8	Il13ra1		0	0	0	5.55556	0	1.11111	17.9487	22.2222	28.125	20	28.5714	23.3735	22.2624	22.2222	31.5789	24.2424	37.5	33.3333
943999	CM001013.3	35375798	6.42433	1.32454e-10	2.54911e-07	NC_000086.8	Il13ra1		0	0	0	0	0	0	30.7692	31.25	25	45.8333	13.3333	29.2372	29.2372	27.2727	13.3333	15.3846	11.1111	22.7273
944000	CM001013.3	35375807	5.01249	5.37289e-07	0.000291724	NC_000086.8	Il13ra1		0	0	0	0	0	0	5.12821	11.1111	21.875	17.5	23.8095	15.8848	15.8848	18.5185	21.0526	15.1515	30.4348	22.2222
944001	CM001013.3	35375808	4.77864	1.76481e-06	0.000804043	NC_000086.8	Il13ra1		0	0	0	0	0	0	15.3846	12.5	26.087	29.1667	6.66667	17.961	17.961	18.1818	13.3333	15.3846	5.55556	13.6364
944002	CM001013.3	35375809	4.57009	4.87511e-06	0.00193118	NC_000086.8	Il13ra1		0	0	3.84615	0	0	0.769231	5.12821	14.8148	25	15	23.8095	16.7505	15.9813	18.5185	26.3158	15.1515	20.8333	27.7778
944003	CM001013.3	35375810	5.3527	8.66517e-08	6.11135e-05	NC_000086.8	Il13ra1		0	0	0	0	0	0	15.3846	25	20.8333	33.3333	13.3333	21.5769	21.5769	22.7273	13.3333	15.3846	11.1111	22.7273
944006	CM001013.3	35375826	4.23101	2.32646e-05	0.00738784	NC_000086.8	Il13ra1		0	0	0	0	0	0	12.5	9.09091	29.4118	21.4286	10	16.4862	16.4862	9.09091	28.5714	35.7143	20	26.3158
944007	CM001013.3	35375831	4.52011	6.18089e-06	0.00235145	NC_000086.8	Il13ra1		0	0	4.7619	0	0	0.952381	12.5	27.2727	29.4118	28.5714	20	23.5512	22.5988	18.1818	28.5714	28.5714	25	26.3158
944010	CM001013.3	35375853	4.59136	4.40367e-06	0.00176577	NC_000086.8	Il13ra1		0	0	0	0	0	0	8.33333	18.1818	23.5294	28.5714	30	21.7232	21.7232	27.2727	21.4286	35.7143	20	21.0526
944012	CM001013.3	35375870	4.49013	7.11811e-06	0.00265801	NC_000086.8	Il13ra1		0	0	0	0	0	0	12.5	18.1818	17.6471	28.5714	20	19.3801	19.3801	9.09091	21.4286	14.2857	20	26.3158
944013	CM001013.3	35375897	4.03555	5.4474e-05	0.0154733	NC_000086.8	Il13ra1		0	0	0	0	0	0	12.5	9.09091	11.7647	21.4286	30	16.9568	16.9568	18.1818	28.5714	28.5714	20	10.5263
944014	CM001013.3	35375918	4.55898	5.14017e-06	0.00201519	NC_000086.8	Il13ra1		0	6.25	0	0	0	1.25	16.6667	9.09091	35.2941	28.5714	20	21.9246	20.6746	9.09091	21.4286	42.8571	25	36.8421
944015	CM001013.3	35375920	4.81054	1.50522e-06	0.000705639	NC_000086.8	Il13ra1		0	0	0	0	0	0	12.5	9.09091	23.5294	35.7143	30	22.1669	22.1669	20	7.14286	28.5714	15	31.5789
944017	CM001013.3	35459703	5.82291	5.78308e-09	5.9995e-06	NC_000086.8	Gm42406		0	7.14286	0	5	5.55556	3.53968	20	41.1765	28.5714	40.5405	31.25	32.3077	28.768	27.5862	48.1481	27.2727	31.0345	29.1667
944018	CM001013.3	35459704	5.20266	1.9646e-07	0.000124104	NC_000086.8	Gm42406		6.25	5.88235	0	0	5	3.42647	25	22.7273	31.0345	19.0476	35	26.5619	23.1354	35.4839	31.5789	44.4444	52.381	20
944019	CM001013.3	35459708	5.49614	3.88189e-08	3.05006e-05	NC_000086.8	Gm42406		5.88235	0	0	0	5.55556	2.28758	17.5	41.1765	21.4286	35.1351	18.75	26.798	24.5105	17.2414	37.037	31.8182	20.6897	33.3333
944020	CM001013.3	35459709	4.42721	9.54614e-06	0.00342219	NC_000086.8	Gm42406		0	5.88235	5.26316	0	5	3.2291	20	22.7273	31.0345	19.0476	45	27.5619	24.3328	35.4839	36.8421	44.4444	60	16
944021	CM001013.3	35459715	6.30378	2.90469e-10	4.85331e-07	NC_000086.8	Gm42406		0	0	0	0	5.55556	1.11111	20	35.2941	25	32.4324	31.25	28.7953	27.6842	27.5862	33.3333	22.7273	27.5862	29.1667
944028	CM001013.3	35592039	4.40296	1.06782e-05	0.00376834	NC_000086.8	Lonrf3	1	0	0	0	0	0	0	14.8148	7.14286	12.5	13.3333	14.2857	12.4153	12.4153	7.69231	3.57143	8	3.84615	13.6364
944073	CM001013.3	36059260	5.80938	6.27044e-09	6.45173e-06	NC_000086.8	Slc25a5		0	9.09091	0	0	0	1.81818	31.8182	40	16.6667	21.4286	30.303	28.0433	26.2251	10	4.54545	14.2857	15.7895	38.4615
944074	CM001013.3	36059271	5.49703	3.86237e-08	3.03723e-05	NC_000086.8	Slc25a5		0	9.09091	0	6.66667	7.14286	4.58009	22.7273	40	23.3333	25	45.4545	31.303	26.7229	20	4.54545	14.2857	15.7895	23.0769
944075	CM001013.3	36059283	7.75133	9.09326e-15	6.86119e-11	NC_000086.8	Slc25a5		0	9.09091	0	0	0	1.81818	31.8182	46.6667	30	42.8571	42.4242	38.7532	36.9351	30	18.1818	35.7143	21.0526	46.1538
944076	CM001013.3	36059301	7.52912	5.10815e-14	3.01445e-10	NC_000086.8	Slc25a5		0	9.09091	0	0	0	1.81818	40.9091	40	26.6667	39.2857	39.3939	37.2511	35.4329	35	13.6364	35.7143	21.0526	38.4615
944077	CM001013.3	36059350	6.27431	3.51194e-10	5.63045e-07	NC_000086.8	Slc25a5		0	0	0	0	0	0	48.3871	25	22.2222	16.6667	16	25.6552	25.6552	15.3846	41.6667	25	20.8333	36
944078	CM001013.3	36059356	4.16798	3.07316e-05	0.00940058	NC_000086.8	Slc25a5		0	0	0	4.34783	0	0.869565	41.9355	21.4286	8.33333	16.6667	12	20.0728	19.2032	11.5385	37.5	15.1515	16.6667	16
944079	CM001013.3	36059396	4.8014	1.57564e-06	0.000733228	NC_000086.8	Slc25a5		0	0	0	0	4.16667	0.833333	19.3548	25	16.6667	16.6667	8	17.1376	16.3043	7.69231	20.8333	15.1515	16.6667	25
944080	CM001013.3	36059408	5.71973	1.06691e-08	1.0123e-05	NC_000086.8	Slc25a5		0	0	0	0	0	0	32.2581	25	13.8889	11.1111	12	18.8516	18.8516	11.5385	29.1667	21.2121	33.3333	24
944081	CM001013.3	36059426	4.28984	1.78804e-05	0.00588208	NC_000086.8	Slc25a5		0	0	0	0	4.34783	0.869565	13.7931	21.4286	18.4211	11.1111	7.69231	14.4892	13.6197	16	36	23.3333	18.1818	20.8333
944156	CM001013.3	36167068	5.11763	3.09405e-07	0.000182897	NC_000086.8	Nkrf		0	4	6.66667	0	3.84615	2.90256	30	37.5	20	23.5294	36.3636	29.4786	26.576	30.4348	45.4545	23.0769	16.6667	9.09091
944157	CM001013.3	36167073	5.2575	1.46025e-07	9.63259e-05	NC_000086.8	Nkrf		0	0	0	0	3.7037	0.740741	35	37.5	13.3333	17.6471	9.09091	22.5143	21.7735	21.7391	33.3333	21.4286	20	14.2857
944158	CM001013.3	36167095	4.12961	3.63378e-05	0.0108981	NC_000086.8	Nkrf		0	0	0	0	7.40741	1.48148	25	37.5	6.66667	23.5294	9.09091	20.3574	18.8759	21.7391	41.6667	21.4286	26.6667	9.09091
944201	CM001013.3	36312534	4.70475	2.54179e-06	0.00110444	NC_000086.8	Sowahd		0	0	0	0	0	0	16	28.5714	22.2222	27.7778	6.25	20.1643	20.1643	20.8333	33.3333	42.8571	11.1111	25
944206	CM001013.3	36312597	5.2929	1.20394e-07	8.13509e-05	NC_000086.8	Sowahd		0	7.14286	0	0	0	1.42857	14.7059	22.7273	25	19.0476	31.5789	22.6119	21.1834	11.7647	14.2857	28.5714	15	16.6667
944208	CM001013.3	36312620	4.75993	1.93661e-06	0.000871762	NC_000086.8	Sowahd		0	0	5	0	0	1	14.2857	18.1818	25	23.8095	15	19.2554	18.2554	11.7647	14.2857	23.8095	10	8.33333
944209	CM001013.3	36347663	5.26049	1.43671e-07	9.49859e-05	NC_000086.8	Rpl39		0	0	0	0	0	0	18.5185	14.2857	25.9259	31.25	18.1818	21.6324	21.6324	7.69231	32	25	22.2222	16
944220	CM001013.3	36390462	4.01439	5.95993e-05	0.0167292	NC_000086.8	Nkap		0	0	0	0	0	0	8.33333	8.69565	13.8889	14.2857	9.52381	10.9455	10.9455	8	10.5263	10	4.34783	10.7143
944221	CM001013.3	36390478	3.8794	0.000104716	0.027403	NC_000086.8	Nkap		0	0	0	0	5.55556	1.11111	14.8148	18.75	13.7931	15.3846	21.0526	16.759	15.6479	13.0435	13.3333	8	12.9032	47.8261
944222	CM001013.3	36390487	6.03556	1.58409e-09	2.0107e-06	NC_000086.8	Nkap		0	0	0	0	0	0	29.6296	31.25	10.3448	30.7692	26.3158	25.6619	25.6619	13.0435	13.3333	12	16.129	39.1304
944223	CM001013.3	36390543	5.39639	6.7994e-08	4.96489e-05	NC_000086.8	Nkap		0	0	0	0	0	0	33.3333	12.5	13.7931	15.3846	21.0526	19.2127	19.2127	13.0435	33.3333	12	12.9032	16.6667
944224	CM001013.3	36390553	5.05193	4.37379e-07	0.000245428	NC_000086.8	Nkap		0	5.88235	3.57143	0	0	1.89076	37.037	18.75	20.6897	15.3846	21.0526	22.5828	20.692	8.69565	13.3333	20	16.129	25
944227	CM001013.3	36390704	4.78296	1.72733e-06	0.00078952	NC_000086.8	Nkap		0	0	0	0	0	0	6.25	7.14286	16	23.3333	20	14.5452	14.5452	15.1515	15.7895	12	14.2857	11.1111
944228	CM001013.3	36390707	3.78557	0.000153358	0.0377524	NC_000086.8	Nkap		0	0	0	5	0	1	11.7647	14.2857	12	16.6667	8	12.5434	11.5434	18.1818	0	4	17.8571	16.6667
944230	CM001013.3	36390719	4.29178	1.77244e-05	0.00584085	NC_000086.8	Nkap		0	0	4.34783	0	0	0.869565	11.7647	7.14286	12.5	23.3333	20	14.9482	14.0786	15.1515	15.7895	4	10.7143	22.2222
944232	CM001013.3	36390753	4.48824	7.18152e-06	0.00267958	NC_000086.8	Nkap		0	0	0	0	0	0	23.5294	10.7143	12	16.6667	8	14.1821	14.1821	15.1515	0	12	10.7143	11.1111
944237	CM001013.3	36390769	4.0787	4.52879e-05	0.0132073	NC_000086.8	Nkap		0	6.25	0	0	0	1.25	27.2727	17.6471	7.14286	26.9231	20	19.7971	18.5471	17.8571	10.5263	30	11.1111	31.25
944238	CM001013.3	36390770	5.3947	6.86386e-08	5.00812e-05	NC_000086.8	Nkap		0	0	0	0	0	0	29.1667	16.6667	5.55556	33.3333	27.7778	22.5	22.5	8	22.2222	15.3846	19.0476	5.88235
944239	CM001013.3	36390773	3.78185	0.000155666	0.0382374	NC_000086.8	Nkap		0	0	0	0	0	0	18.1818	23.5294	10.7143	15.3846	5	14.562	14.562	10.7143	21.0526	30	11.1111	25
944240	CM001013.3	36390774	5.19945	1.99878e-07	0.000125679	NC_000086.8	Nkap		0	0	0	0	0	0	20	5.55556	15.7895	30	38.8889	22.0468	22.0468	8	16.6667	15.3846	14.2857	11.7647
944242	CM001013.3	36390776	4.32928	1.49595e-05	0.00503797	NC_000086.8	Nkap		0	0	0	0	0	0	8	5.55556	21.0526	26.6667	22.2222	16.6994	16.6994	12	5.55556	7.69231	4.7619	11.7647
944244	CM001013.3	36390788	3.94869	7.85813e-05	0.0213148	NC_000086.8	Nkap		0	0	0	0	0	0	20	16.6667	5.26316	13.3333	16.6667	14.386	14.386	8	11.1111	23.0769	4.7619	5.88235
944245	CM001013.3	36390792	5.83807	5.28082e-09	5.55986e-06	NC_000086.8	Nkap		0	0	0	0	0	0	36.3636	35.2941	28.5714	26.9231	10	27.4305	27.4305	21.4286	21.0526	10	22.2222	37.5
944246	CM001013.3	36390793	6.91498	4.67935e-12	1.49789e-08	NC_000086.8	Nkap		0	0	0	0	0	0	44	33.3333	10.5263	40	38.8889	33.3497	33.3497	16	11.1111	38.4615	28.5714	17.6471
944250	CM001013.3	36454850	5.48107	4.22763e-08	3.27036e-05	NC_000086.8	Ndufa1		0	0	4.16667	4	0	1.63333	29.4118	21.7391	15.3846	14.2857	20.8333	20.3309	18.6976	18	7.69231	17.8571	20	14.2857
944251	CM001013.3	36454862	5.9226	3.16887e-09	3.5602e-06	NC_000086.8	Ndufa1		0	0	0	0	0	0	24.2424	8.33333	8.33333	20.8333	20.8333	16.5152	16.5152	9.80392	18.5185	20.6897	14.2857	3.57143
944252	CM001013.3	36454865	4.75563	1.97826e-06	0.000887571	NC_000086.8	Ndufa1		0	0	0	0	0	0	15.1515	4.16667	22.2222	12.5	16.6667	14.1414	14.1414	25.4902	14.8148	20.6897	7.14286	3.57143
944253	CM001013.3	36454895	6.83312	8.30853e-12	2.41561e-08	NC_000086.8	Rnf113a1		0	0	0	0	0	0	24.2424	17.3913	22.2222	18.75	20.8333	20.6879	20.6879	17.6471	25.9259	31.0345	26.1905	14.2857
944254	CM001013.3	36454899	8.21533	2.11587e-16	2.68211e-12	NC_000086.8	Rnf113a1		0	0	0	0	0	0	24.2424	25	30.5556	31.25	25	27.2096	27.2096	19.6078	25.9259	24.1379	23.8095	3.57143
944255	CM001013.3	36454901	5.00307	5.64231e-07	0.000304267	NC_000086.8	Rnf113a1		4.7619	0	0	0	0	0.952381	9.09091	20.8333	13.8889	12.5	20.8333	15.4293	14.4769	17.6471	11.1111	13.7931	14.2857	7.14286
944256	CM001013.3	36454913	8.10281	5.37024e-16	5.80178e-12	NC_000086.8	Rnf113a1		0	0	0	0	0	0	30.303	25	27.7778	29.1667	20.8333	26.6162	26.6162	23.5294	11.1111	27.5862	26.1905	17.8571
944261	CM001013.3	36454962	5.14787	2.63467e-07	0.000158433	NC_000086.8	Rnf113a1		3.57143	0	0	0	0	0.714286	16.6667	19.0476	12.5	36.3636	15.7895	20.0735	19.3592	21.875	4.7619	9.375	15.3846	11.1111
944263	CM001013.3	36454982	6.81434	9.4696e-12	2.70357e-08	NC_000086.8	Rnf113a1		0	0	0	0	0	0	29.1667	28.5714	25	45.4545	36.8421	33.0069	33.0069	22.5806	28.5714	21.875	30.7692	0
944265	CM001013.3	36454992	4.45149	8.52783e-06	0.00310277	NC_000086.8	Rnf113a1		3.57143	0	0	5.26316	0	1.76692	25	9.52381	6.25	22.7273	31.5789	19.016	17.2491	18.75	9.52381	12.5	23.0769	16.6667
944267	CM001013.3	36454995	6.08032	1.19943e-09	1.59485e-06	NC_000086.8	Rnf113a1		0	0	0	0	0	0	25	15	18.75	31.8182	21.0526	22.3242	22.3242	21.875	14.2857	15.625	24	11.1111
944268	CM001013.3	36454996	4.64846	3.34429e-06	0.00139573	NC_000086.8	Rnf113a1		0	0	5.55556	5.88235	0	2.28758	27.7778	64.2857	15.3846	46.1538	26.3158	35.9835	33.696	31.5789	6.66667	29.4118	38.8889	40
944269	CM001013.3	36454997	8.35448	6.57201e-17	1.00776e-12	NC_000086.8	Rnf113a1		0	0	0	0	0	0	37.5	28.5714	31.25	40.9091	47.3684	37.1198	37.1198	31.25	33.3333	18.75	46.1538	16.6667
944270	CM001013.3	36455001	4.52939	5.91533e-06	0.00227308	NC_000086.8	Rnf113a1		0	0	5.55556	5.88235	0	2.28758	27.7778	57.1429	15.3846	46.1538	21.0526	33.5023	31.2148	36.8421	6.66667	33.3333	38.8889	33.3333
944271	CM001013.3	36455002	7.172	7.39102e-13	3.18926e-09	NC_000086.8	Rnf113a1		0	0	5.26316	0	0	1.05263	29.1667	23.8095	37.5	27.2727	47.3684	33.0235	31.9708	34.375	33.3333	25	34.6154	16.6667
944272	CM001013.3	36455007	4.03245	5.51994e-05	0.015642	NC_000086.8	Rnf113a1		0	15	11.1111	7.14286	0	6.65079	31.0345	37.037	17.6471	26.3158	28.5714	28.1212	21.4704	28	16.6667	25.7143	47.8261	46.1538
944273	CM001013.3	36455008	5.32717	9.97572e-08	6.95574e-05	NC_000086.8	Rnf113a1		0	15.3846	9.52381	0	6.66667	6.31502	30.4348	42.1053	44.4444	45.4545	65	45.4878	39.1728	29.4118	47.8261	20	48	16.6667
944274	CM001013.3	36455011	4.51787	6.24635e-06	0.00237255	NC_000086.8	Rnf113a1		0	0	0	0	0	0	4.34783	26.9231	5.71429	20	9.52381	13.3018	13.3018	12	16.6667	12.5	15.7895	30.7692
944275	CM001013.3	36455012	3.89308	9.89788e-05	0.0260883	NC_000086.8	Rnf113a1		0	0	4.54545	0	0	0.909091	28	28.5714	10.7143	9.7561	17.3913	18.8866	17.9775	17.1429	39.1304	20	9.09091	9.52381
944276	CM001013.3	36455014	5.512	3.54772e-08	2.83673e-05	NC_000086.8	Rnf113a1		0	0	3.84615	0	0	0.769231	13.0435	26.9231	14.2857	30	15	19.8505	19.0812	16.6667	22.2222	15	15.7895	38.4615
944278	CM001013.3	36455016	4.33471	1.45955e-05	0.00493113	NC_000086.8	Rnf113a1		0	5.55556	3.84615	0	0	1.88034	4.34783	26.9231	20.5882	17.5	15	16.8718	14.9915	20.8333	11.1111	20	21.0526	30.7692
944279	CM001013.3	36455017	4.35221	1.34773e-05	0.00460902	NC_000086.8	Rnf113a1		0	0	4.54545	0	0	0.909091	36	14.2857	14.2857	10	21.7391	19.2621	18.353	28.5714	17.3913	25	18.1818	19.0476
944280	CM001013.3	36455049	4.15992	3.18359e-05	0.00968849	NC_000086.8	Rnf113a1		5	0	0	0	0	1	4.34783	15.3846	17.1429	17.5	10	12.8751	11.8751	8.33333	5.55556	5	10.5263	23.0769
944286	CM001013.3	36455114	4.25487	2.09171e-05	0.00673609	NC_000086.8	Rnf113a1		0	0	5	0	7.69231	2.53846	14.7059	35.2941	23.3333	5.88235	28.125	21.4681	18.9297	36.8421	12	15	19.3548	28.5714
944287	CM001013.3	36455124	4.07375	4.62623e-05	0.0134577	NC_000086.8	Rnf113a1		0	0	0	0	7.69231	1.53846	14.7059	5.88235	26.6667	5.88235	15.625	13.7525	12.214	36.8421	28	20	12.9032	28.5714
944290	CM001013.3	36455135	4.92405	8.47699e-07	0.000432825	NC_000086.8	Rnf113a1		7.69231	0	0	0	7.69231	3.07692	17.6471	35.2941	36.6667	11.7647	31.25	26.5245	23.4476	47.3684	40	20	22.5806	42.8571
944292	CM001013.3	36455208	4.1166	3.845e-05	0.0114449	NC_000086.8	Rnf113a1		0	6.25	0	0	0	1.25	25	5.55556	18.1818	14.8148	18.1818	16.3468	15.0968	14.8148	20	8	9.09091	15.3846
944296	CM001013.3	36455238	5.69414	1.23993e-08	1.15798e-05	NC_000086.8	Rnf113a1		0	0	0	0	0	0	25	30.4348	16	12.5	25	21.787	21.787	25	14.2857	50	15.3846	17.6471
944297	CM001013.3	36455253	5.88969	3.86915e-09	4.24765e-06	NC_000086.8	Rnf113a1		0	0	0	0	0	0	25	47.8261	12	16.6667	10	22.2986	22.2986	25	19.0476	29.1667	19.2308	23.5294
944300	CM001013.3	36455287	4.53089	5.87349e-06	0.00225799	NC_000086.8	Rnf113a1		0	0	0	0	0	0	15	26.087	20	25	0	17.2174	17.2174	20	14.2857	29.1667	19.2308	17.6471
944301	CM001013.3	36455299	6.49649	8.22148e-11	1.70289e-07	NC_000086.8	Rnf113a1		0	0	0	0	0	0	25	34.7826	24	20.8333	20	24.9232	24.9232	40	9.52381	37.5	15.3846	17.6471
944302	CM001013.3	36455305	7.13501	9.67805e-13	4.00046e-09	NC_000086.8	Rnf113a1		0	0	4.34783	0	0	0.869565	35	43.4783	28	30.4348	25	32.3826	31.513	40	23.8095	50	19.2308	35.2941
944358	CM001013.3	37653739	4.40658	1.05017e-05	0.00371434	NC_000086.8	Mcts1		0	0	9.09091	0	0	1.81818	18.1818	10	26.9231	23.8095	16.6667	19.1162	17.298	16	5.26316	0	13.6364	0
944359	CM001013.3	37653752	6.15191	7.65553e-10	1.1078e-06	NC_000086.8	Mcts1		0	0	0	0	0	0	36.3636	22.7273	38.4615	9.52381	16.6667	24.7486	24.7486	12	15.7895	11.1111	29.1667	12.5
944360	CM001013.3	37653753	6.25282	4.03108e-10	6.34505e-07	NC_000086.8	Mcts1		0	0	0	0	0	0	25	33.3333	21.6216	10	35	24.991	24.991	15.625	31.8182	26.087	16.6667	25
944361	CM001013.3	37653755	7.08249	1.41582e-12	5.54833e-09	NC_000086.8	Mcts1		0	0	0	0	0	0	31.8182	27.2727	38.4615	23.8095	33.3333	30.9391	30.9391	20	26.3158	5.55556	37.5	8.33333
944362	CM001013.3	37653756	5.25622	1.47046e-07	9.68138e-05	NC_000086.8	Mcts1		0	0	0	0	0	0	33.3333	47.619	24.3243	3.44828	30	27.745	27.745	25	31.8182	21.7391	27.7778	32.1429
944363	CM001013.3	37653763	6.83372	8.27426e-12	2.41544e-08	NC_000086.8	Mcts1		0	0	0	0	5.26316	1.05263	31.8182	18.1818	42.3077	38.0952	33.3333	32.7473	31.6946	20	21.0526	16.6667	33.3333	12.5
944364	CM001013.3	37653764	5.10432	3.31985e-07	0.000193752	NC_000086.8	Mcts1		0	0	0	0	0	0	29.1667	47.619	24.3243	3.33333	40	28.8887	28.8887	25	31.8182	26.087	27.7778	35.7143
944365	CM001013.3	37653779	5.84571	5.0441e-09	5.3402e-06	NC_000086.8	Mcts1		5	0	0	0	0	1	22.7273	18.1818	38.4615	33.3333	16.6667	25.8741	24.8741	20	26.3158	11.1111	16.6667	8.33333
944366	CM001013.3	37653780	4.16326	3.1374e-05	0.00956629	NC_000086.8	Mcts1		0	5	0	0	0	1	25	42.8571	13.5135	3.33333	35	23.9408	22.9408	18.75	22.7273	26.087	16.6667	21.4286
944367	CM001013.3	37653781	5.6132	1.98621e-08	1.73558e-05	NC_000086.8	Mcts1		0	0	0	0	0	0	18.1818	9.09091	30.7692	28.5714	22.2222	21.7671	21.7671	16	21.0526	5.55556	25	12.5
944368	CM001013.3	37653782	3.71978	0.000199397	0.0472742	NC_000086.8	Mcts1		0	0	7.69231	0	4.7619	2.49084	20.8333	28.5714	21.6216	3.33333	20	18.8719	16.3811	18.75	13.6364	21.7391	5.55556	25
944369	CM001013.3	37653791	5.76851	7.99741e-09	7.96987e-06	NC_000086.8	Mcts1		0	0	0	0	0	0	27.2727	9.09091	23.0769	23.8095	33.3333	23.3167	23.3167	16	15.7895	11.1111	25	8.33333
944370	CM001013.3	37653792	3.9518	7.75655e-05	0.0210995	NC_000086.8	Mcts1		5	0	0	0	0	1	20.8333	38.0952	16.2162	3.33333	20	19.6956	18.6956	12.5	22.7273	8.69565	5.55556	21.4286
944371	CM001013.3	37653793	5.45487	4.90082e-08	3.71554e-05	NC_000086.8	Mcts1		5	0	0	0	0	1	18.1818	22.7273	26.9231	19.0476	33.3333	24.0426	23.0426	8	10.5263	16.6667	16.6667	0
944372	CM001013.3	37653794	4.9595	7.06744e-07	0.000369612	NC_000086.8	Mcts1		0	0	0	0	0	0	16.6667	38.0952	24.3243	3.33333	20	20.4839	20.4839	12.5	27.2727	21.7391	16.6667	21.4286
944373	CM001013.3	37653801	5.53743	3.06937e-08	2.52377e-05	NC_000086.8	Mcts1		0	0	0	0	0	0	18.1818	27.2727	15.3846	23.8095	22.2222	21.3742	21.3742	16	21.0526	5.55556	29.1667	8.33333
944374	CM001013.3	37653802	4.7499	2.03517e-06	0.000909669	NC_000086.8	Mcts1		0	0	0	0	0	0	25	28.5714	13.5135	3.33333	35	21.0837	21.0837	18.75	31.8182	13.0435	16.6667	21.4286
944491	CM001013.3	47123467	5.68137	1.33619e-08	1.23574e-05	NC_000086.8	Apln		0	0	0	0	0	0	20	42.8571	31.5789	20	36	30.0872	30.0872	15	40	33.3333	69.2308	41.1765
944493	CM001013.3	47123477	3.86651	0.000110403	0.0285611	NC_000086.8	Apln		0	0	0	0	0	0	28.5714	4.7619	13.3333	33.3333	7.69231	17.5385	17.5385	20.8333	22.7273	35.2941	34.7826	5.55556
944494	CM001013.3	47123478	4.30718	1.65345e-05	0.0054983	NC_000086.8	Apln		0	0	0	0	0	0	9.52381	7.69231	14.2857	16.6667	24	14.4337	14.4337	15	20	16.6667	28.5714	11.1111
944495	CM001013.3	47123479	4.77159	1.82775e-06	0.000828643	NC_000086.8	Apln		0	0	0	0	0	0	28.5714	10	6.66667	42.2222	15.3846	20.569	20.569	16.6667	22.7273	11.7647	13.0435	5.55556
944496	CM001013.3	47123482	4.98559	6.17731e-07	0.000329196	NC_000086.8	Apln		0	0	0	0	0	0	14.2857	15.3846	23.8095	16.6667	24	18.8293	18.8293	15	13.3333	25	57.1429	22.2222
944497	CM001013.3	47123483	4.52823	5.94794e-06	0.00228016	NC_000086.8	Apln		0	0	0	0	0	0	28.5714	9.52381	21.4286	24.4444	7.69231	18.3321	18.3321	20.8333	22.7273	23.5294	17.3913	0
944500	CM001013.3	47123495	3.82231	0.00013221	0.0332756	NC_000086.8	Apln		0	0	0	0	0	0	14.2857	23.0769	9.52381	10	12	13.7773	13.7773	5.26316	13.3333	16.6667	21.4286	22.2222
944501	CM001013.3	47123496	3.86695	0.000110204	0.0285174	NC_000086.8	Apln		5.55556	0	0	0	0	1.11111	28.5714	4.7619	13.3333	17.7778	15.3846	15.9658	14.8547	20.8333	22.7273	11.7647	8.69565	5.55556
944504	CM001013.3	47123507	4.59346	4.35953e-06	0.00175176	NC_000086.8	Apln		0	0	0	0	0	0	25	10	6.66667	22.2222	15.3846	15.8547	15.8547	8.33333	4.54545	6.25	15.7895	0
944511	CM001013.3	47297287	4.31991	1.5609e-05	0.00522895	NC_000086.8	Zdhhc9		0	0	0	0	7.69231	1.53846	17.6471	19.2308	31.5789	16.6667	23.5294	21.7306	20.1921	23.0769	16	15.3846	17.3913	13.3333
944512	CM001013.3	47297321	4.26468	2.0019e-05	0.00649791	NC_000086.8	Zdhhc9		0	0	0	0	0	0	17.6471	7.69231	26.3158	19.4444	17.6471	17.7493	17.7493	7.14286	20	19.2308	21.7391	20
944514	CM001013.3	47297378	5.3218	1.02745e-07	7.11515e-05	NC_000086.8	Zdhhc9		0	0	0	0	0	0	22.2222	31.25	22.8571	21.7391	16.6667	22.947	22.947	11.1111	26.3158	5.88235	25	22.2222
944552	CM001013.3	47430635	5.53072	3.18923e-08	2.60262e-05	NC_000086.8	Bcorl1		0	0	0	0	0	0	36.3636	30	23.5294	28	15.3846	26.6555	26.6555	37.5	11.7647	7.14286	45	16.6667
944553	CM001013.3	47430640	3.8569	0.000114834	0.0295283	NC_000086.8	Bcorl1		0	6.66667	0	0	0	1.33333	9.09091	15	23.5294	20	15.3846	16.601	15.2677	12.5	11.7647	7.14286	25	12
944554	CM001013.3	47430642	5.22361	1.75469e-07	0.000113099	NC_000086.8	Bcorl1		0	0	0	0	0	0	27.2727	15	29.4118	28	15.3846	23.0138	23.0138	16.6667	17.6471	0	15	12
944555	CM001013.3	47430652	4.11485	3.8743e-05	0.0115105	NC_000086.8	Bcorl1		0	0	0	0	0	0	18.1818	25	17.6471	8	15.3846	16.8427	16.8427	25	17.6471	0	25	8
944556	CM001013.3	47430655	4.58528	4.53387e-06	0.0018111	NC_000086.8	Bcorl1		0	0	0	0	0	0	27.2727	25	23.5294	24	15.3846	23.0374	23.0374	45.8333	5.88235	21.4286	35	8
944557	CM001013.3	47430661	3.96447	7.35578e-05	0.0201187	NC_000086.8	Bcorl1		0	0	0	0	0	0	18.1818	20	17.6471	8	16.6667	16.0991	16.0991	37.5	11.7647	7.14286	10	8
944559	CM001013.3	47430668	4.56786	4.92739e-06	0.00194702	NC_000086.8	Bcorl1		0	0	0	0	0	0	18.1818	20	12.5	24	15.3846	18.0133	18.0133	37.5	29.4118	7.14286	25	16
944571	CM001013.3	47432851	4.98463	6.20815e-07	0.000330469	NC_000086.8	Bcorl1		0	5	0	0	0	1	13.8889	29.4118	6.06061	25.7143	18.1818	18.6515	17.6515	10.3448	17.3913	17.9487	10.5263	17.6471
944572	CM001013.3	47432858	4.23185	2.31772e-05	0.00736955	NC_000086.8	Bcorl1		0	5	0	0	0	1	11.1111	17.6471	9.09091	17.1429	18.1818	14.6348	13.6348	10.3448	17.3913	7.5	2.63158	17.6471
944573	CM001013.3	47432875	4.60432	4.13824e-06	0.00167917	NC_000086.8	Bcorl1		8.33333	0	0	6.25	0	2.91667	27.7778	23.5294	18.1818	17.1429	13.6364	20.0536	17.137	20.6897	30.4348	25	18.4211	6.25
944574	CM001013.3	47432881	4.95426	7.26075e-07	0.000379072	NC_000086.8	Bcorl1		0	0	0	0	0	0	36.1111	26.4706	6.25	11.4286	18.1818	19.6884	19.6884	10.3448	30.4348	22.5	15.7895	17.6471
944588	CM001013.3	47542457	3.73783	0.000185616	0.0445065	NC_000086.8	Elf4		0	0	0	0	11.1111	2.22222	14.2857	21.4286	11.7647	20	23.0769	18.1112	15.889	21.0526	15.3846	21.4286	18.75	0
944589	CM001013.3	47542480	4.27238	1.93399e-05	0.00630113	NC_000086.8	Elf4		0	0	0	0	11.1111	2.22222	14.2857	28.5714	17.6471	24	21.4286	21.1866	18.9643	15.7895	15.3846	42.8571	25	7.14286
944590	CM001013.3	47542487	3.81847	0.000134282	0.0336934	NC_000086.8	Elf4		0	0	0	0	0	0	14.2857	28.5714	17.6471	8	7.14286	15.1294	15.1294	15.7895	7.69231	14.2857	6.25	7.14286
944591	CM001013.3	47542491	5.1	3.39657e-07	0.000197262	NC_000086.8	Elf4		0	0	0	0	5.55556	1.11111	21.4286	21.4286	29.4118	28	21.4286	24.3395	23.2284	15.7895	23.0769	42.8571	18.75	14.2857
944594	CM001013.3	47542510	5.71295	1.11036e-08	1.04934e-05	NC_000086.8	Elf4		0	0	0	0	0	0	14.2857	50	23.5294	24	21.4286	26.6487	26.6487	15.7895	15.3846	35.7143	12.5	14.2857
944598	CM001013.3	47542547	3.98144	6.84979e-05	0.0188759	NC_000086.8	Elf4		7.69231	15.3846	5.55556	0	0	5.7265	26.6667	33.3333	27.7778	15.3846	28.5714	26.3468	20.6203	15.7895	7.69231	35.7143	26.6667	7.69231
944651	CM001013.3	47783885	4.3914	1.12621e-05	0.00395093	NC_000086.8	Rbmx2		5.88235	3.22581	0	0	8.33333	3.4883	26.6667	9.52381	25.9259	18.9189	36.3636	23.4798	19.9915	22.7273	5.55556	19.2308	19.2308	22.2222
944653	CM001013.3	47783894	4.53532	5.75158e-06	0.002221	NC_000086.8	Rbmx2		5.88235	3.22581	0	0	0	1.82163	16.6667	23.8095	22.2222	13.5135	45.4545	24.3333	22.5117	9.09091	5.55556	7.69231	7.69231	22.2222
944654	CM001013.3	47783919	6.11604	9.59277e-10	1.34712e-06	NC_000086.8	Rbmx2		0	3.22581	0	0	0	0.645161	29.0323	30	22.2222	24.3243	36.3636	28.3885	27.7433	22.7273	15.7895	19.2308	34.6154	38.8889
944657	CM001013.3	47783932	3.71907	0.000199959	0.0473719	NC_000086.8	Rbmx2		5.88235	3.22581	0	0	0	1.82163	16.129	19.0476	7.40741	16.2162	36.3636	19.0328	17.2112	4.54545	5.26316	19.2308	11.5385	27.7778
944663	CM001013.3	48376957	5.83485	5.3838e-09	5.64952e-06	NC_000086.8	Gm39513		0	0	0	0	0	0	17.6471	21.0526	33.3333	33.3333	21.0526	25.2838	25.2838	31.25	21.4286	31.8182	22.2222	15.7895
944664	CM001013.3	48376958	7.24806	4.22773e-13	1.94172e-09	NC_000086.8	Gm39513		4.34783	0	0	0	0	0.869565	33.3333	37.5	33.3333	35.7143	29.4118	33.8585	32.989	24.1379	11.1111	21.0526	9.09091	20
944665	CM001013.3	48376971	5.18992	2.10386e-07	0.000131331	NC_000086.8	Gm39513		0	0	0	0	0	0	17.6471	10.5263	32.1429	20.8333	26.3158	21.4931	21.4931	25	14.2857	9.09091	27.7778	15.7895
944666	CM001013.3	48376972	5.02142	5.12918e-07	0.00027993	NC_000086.8	Gm39513		0	0	0	0	0	0	18.5185	25	15.1515	16.6667	11.7647	17.4203	17.4203	17.2414	11.1111	26.3158	8.69565	20
944667	CM001013.3	48376989	4.69865	2.6189e-06	0.0011334	NC_000086.8	Gm39513		0	9.09091	0	0	13.3333	4.48485	16.6667	40.9091	44.8276	21.7391	20.8333	28.9952	24.5103	17.3913	20	28.5714	25	31.25
944668	CM001013.3	48376990	4.65611	3.22235e-06	0.00135256	NC_000086.8	Gm39513		9.09091	29.4118	10	0	0	9.70053	37.5	31.25	42.1053	30.9524	44.4444	37.2504	27.5499	27.5862	16.6667	25	41.3793	25
944669	CM001013.3	48376996	4.56186	5.07016e-06	0.00199215	NC_000086.8	Gm39513		0	0	7.69231	0	0	1.53846	8.33333	30.4348	43.3333	13.0435	33.3333	25.6957	24.1572	26.087	15.7895	35	17.8571	43.75
944670	CM001013.3	48376997	5.65236	1.5826e-08	1.42078e-05	NC_000086.8	Gm39513		0	0	0	0	0	0	22.5806	43.75	7.14286	33.3333	22.5806	25.8775	25.8775	12.1212	21.4286	13.0435	9.09091	28
944671	CM001013.3	48377001	4.43699	9.12242e-06	0.00329389	NC_000086.8	Gm39513		0	0	0	0	0	0	8.33333	13.0435	33.3333	8.69565	12.5	15.1812	15.1812	8.69565	5.26316	20	14.2857	31.25
944673	CM001013.3	48377019	6.50043	8.00891e-11	1.66978e-07	NC_000086.8	Gm39513		0	0	0	0	0	0	12.5	39.1304	46.6667	26.087	20	28.8768	28.8768	13.0435	15.7895	25	21.4286	37.5
944674	CM001013.3	48377020	5.19699	2.02537e-07	0.000127015	NC_000086.8	Gm39513		0	0	0	0	0	0	26.6667	50	7.14286	21.875	19.3548	25.0079	25.0079	12.1212	35.7143	17.3913	9.09091	19.2308
944675	CM001013.3	48377021	4.57147	4.84305e-06	0.00192089	NC_000086.8	Gm39513		0	0	0	0	6.66667	1.33333	8.33333	13.0435	33.3333	13.0435	20	17.5507	16.2174	8.69565	15.7895	10	10.7143	26.6667
944676	CM001013.3	48377022	4.07013	4.69867e-05	0.0136358	NC_000086.8	Gm39513		0	0	0	0	0	0	10	37.5	3.57143	18.75	20	17.9643	17.9643	6.06061	21.4286	17.3913	4.54545	19.2308
944677	CM001013.3	48377029	5.45461	4.90798e-08	3.71766e-05	NC_000086.8	Gm39513		0	4.54545	0	0	0	0.909091	12.5	21.7391	40	21.7391	20	23.1957	22.2866	13.0435	10.5263	15	10.7143	37.5
944679	CM001013.3	48377035	6.48782	8.70853e-11	1.78938e-07	NC_000086.8	Gm39513		0	0	0	0	0	0	13.0435	26.087	43.3333	21.7391	24	25.6406	25.6406	17.3913	5.26316	20	14.2857	31.25
944680	CM001013.3	48377036	4.63002	3.65631e-06	0.00150854	NC_000086.8	Gm39513		0	0	0	0	0	0	10.3448	31.25	7.14286	21.875	16.129	17.3483	17.3483	6.06061	21.4286	13.0435	4.54545	23.0769
944681	CM001013.3	48377039	7.07181	1.52925e-12	5.8389e-09	NC_000086.8	Gm39513		0	0	0	0	0	0	12.5	34.7826	46.6667	26.087	28	29.6072	29.6072	26.087	15.7895	30	17.8571	37.5
944682	CM001013.3	48377040	5.01859	5.20517e-07	0.000283265	NC_000086.8	Gm39513		0	0	0	0	0	0	23.3333	50	7.40741	28.125	25.8065	26.9344	26.9344	12.1212	35.7143	26.087	4.54545	23.0769
944683	CM001013.3	48377056	4.51311	6.38829e-06	0.00241585	NC_000086.8	Gm39513		0	0	0	0	0	0	20.6897	53.3333	7.69231	34.375	32.2581	29.6697	29.6697	15.1515	35.7143	21.7391	0	23.0769
944687	CM001013.3	48559349	3.91158	9.16948e-05	0.024378	NC_000086.8	Arhgap36		6.25	18.75	0	6.25	0	6.25	40	36.8421	30.4348	19.2308	22.2222	29.746	23.496	45.8333	33.3333	28.5714	50	41.6667
944688	CM001013.3	48559384	3.86921	0.00010919	0.0283563	NC_000086.8	Arhgap36		0	7.14286	9.09091	25	10	10.2468	23.0769	52.6316	26.087	30.7692	44.4444	35.4018	25.1551	26.087	21.7391	31.8182	39.2857	37.5
944689	CM001013.3	48559385	4.67006	3.01116e-06	0.0012712	NC_000086.8	Arhgap36		12.5	7.69231	0	13.6364	0	6.76573	33.3333	44.4444	15.7895	50	28.5714	34.4277	27.662	35	35.2941	27.7778	25	29.6296
944691	CM001013.3	48559395	5.13055	2.88902e-07	0.000171772	NC_000086.8	Arhgap36		18.75	0	0	0	5.88235	4.92647	41.6667	38.8889	26.3158	36.3636	19.0476	32.4565	27.53	25	47.0588	27.7778	25	22.2222
944693	CM001013.3	48559404	4.15537	3.24766e-05	0.00985196	NC_000086.8	Arhgap36		12.5	22.2222	0	4.54545	0	7.85354	50	47.3684	38.0952	30.4348	15	36.1797	28.3262	30	35.2941	42.1053	46.875	25.9259
944695	CM001013.3	48559441	3.75077	0.000176296	0.0425615	NC_000086.8	Arhgap36		10.5263	8.33333	6.66667	0	6.25	6.35526	28.125	13.3333	36.3636	23.0769	28.5714	25.8941	19.5388	17.3913	22.7273	37.5	29.1667	16.6667
944725	CM001013.3	49723834	7.45924	8.70254e-14	4.92478e-10	NC_000086.8	Firre		0	0	0	0	0	0	27.5862	33.3333	29.4118	34.375	16.6667	28.2746	28.2746	12.1212	21.4286	25	21.875	21.4286
944739	CM001013.3	50107718	7.24402	4.35574e-13	1.98137e-09	NC_000086.8	Rap2c		0	0	4.7619	0	0	0.952381	34.4828	22.5806	60	28.5714	41.3793	37.4028	36.4504	42.4242	48.1481	29.4118	28.9474	47.8261
944740	CM001013.3	50107719	7.71557	1.20444e-14	8.61498e-11	NC_000086.8	Rap2c		0	0	0	0	0	0	27.5862	33.3333	22.2222	31.8182	32.1429	29.4206	29.4206	33.3333	41.1765	32.2581	40	29.6296
944787	CM001013.3	50294470	5.73942	9.50037e-09	9.20708e-06	NC_000086.8	Mbnl3		0	0	0	0	0	0	40	20.6897	13.3333	36.3636	17.6471	25.6067	25.6067	8.33333	30	25	26.6667	14.2857
944854	CM001013.3	51702710	4.87546	1.08556e-06	0.000533089	NC_000086.8	Gpc3		5.55556	0	4.54545	0	0	2.0202	17.3913	17.8571	14.8148	25	28	20.6127	18.5925	24.3243	11.7647	23.0769	21.7391	21.0526
944864	CM001013.3	51880087	6.00105	1.96042e-09	2.3773e-06	NC_000086.8	Ccdc160		0	0	0	0	0	0	20	36.3636	14.2857	22.5806	13.1579	21.2776	21.2776	10	10.7143	28.5714	21.0526	13.0435
944865	CM001013.3	51880100	3.83313	0.000126524	0.0321025	NC_000086.8	Ccdc160		0	0	0	0	0	0	9.52381	9.52381	15	4.54545	29.1667	13.5519	13.5519	28.5714	13.3333	12.5	23.0769	14.2857
944868	CM001013.3	51880142	4.69598	2.65338e-06	0.0011456	NC_000086.8	Ccdc160		0	0	0	0	0	0	8.33333	34.7826	15	11.3636	16	17.0959	17.0959	22.8571	16.6667	14.2857	17.6471	11.4286
944869	CM001013.3	51880143	4.43423	9.24031e-06	0.00333076	NC_000086.8	Ccdc160		0	0	0	0	0	0	3.33333	17.3913	28.5714	21.2121	18.1818	17.738	17.738	11.1111	27.5862	10.7143	23.6842	12
944872	CM001013.3	51880158	5.45979	4.76708e-08	3.62571e-05	NC_000086.8	Ccdc160		0	0	0	0	0	0	32.2581	30	19.4444	3.7037	22.2222	21.5257	21.5257	23.5294	33.3333	29.1667	18.5185	33.3333
944873	CM001013.3	51880186	5.27285	1.3432e-07	8.95513e-05	NC_000086.8	Ccdc160		0	0	4.7619	8.33333	0	2.61905	32.2581	25	25.7143	11.1111	22.2222	23.2611	20.6421	24.2424	36.6667	29.1667	14.8148	22.2222
944929	CM001013.3	52076955	6.28218	3.33851e-10	5.4256e-07	NC_000086.8	Hprt		0	0	0	0	0	0	30.4348	27.5862	27.5862	26.6667	35.2941	29.5136	29.5136	41.1765	38.8889	23.5294	17.3913	0
944934	CM001013.3	52076993	4.65497	3.24027e-06	0.00135948	NC_000086.8	Hprt		0	0	0	0	7.69231	1.53846	13.6364	25.8065	20	19.2308	10	17.7347	16.1963	21.4286	19.2308	10.7143	35.4839	20
944935	CM001013.3	52076994	4.90373	9.40351e-07	0.000472769	NC_000086.8	Hprt		0	5.26316	0	0	0	1.05263	7.69231	14.2857	25	27.2727	19.2308	18.6963	17.6437	16.6667	9.09091	11.7647	11.1111	0
944937	CM001013.3	52076997	4.92258	8.54103e-07	0.000435028	NC_000086.8	Hprt		0	5.55556	0	0	0	1.11111	7.89474	14.8148	19.3548	32.2581	25	19.8645	18.7534	31.25	13.6364	12.5	11.5385	14.2857
944938	CM001013.3	52077006	4.32057	1.55629e-05	0.00521718	NC_000086.8	Hprt		0	0	4.7619	0	15.3846	4.0293	13.6364	16.129	25	30.7692	20	21.1069	17.0776	21.4286	23.0769	17.8571	29.0323	40
944939	CM001013.3	52077007	5.08338	3.70786e-07	0.000212101	NC_000086.8	Hprt		0	5.26316	0	0	0	1.05263	10.2564	14.2857	18.75	27.2727	26.9231	19.4976	18.445	5.55556	9.09091	23.5294	11.1111	7.14286
944940	CM001013.3	52077031	3.74252	0.000182187	0.0437725	NC_000086.8	Hprt		5.55556	10	0	0	0	3.11111	13.5135	19.2308	19.3548	12.1212	19.2308	16.6902	13.5791	16.6667	13.6364	6.66667	8.33333	0
944942	CM001013.3	52077097	3.86088	0.00011298	0.0291089	NC_000086.8	Hprt		0	4.54545	9.09091	0	0	2.72727	18.1818	10	28	17.2414	5	15.6846	12.9574	34.375	25	20.8333	28	20
944943	CM001013.3	52077098	6.69889	2.10008e-11	5.31005e-08	NC_000086.8	Hprt		0	0	0	0	0	0	30	34.6154	27.2727	31.0345	26.087	29.8019	29.8019	34.4828	28.5714	21.4286	28	32
944944	CM001013.3	52077105	5.73099	9.98463e-09	9.58842e-06	NC_000086.8	Hprt		0	4.54545	0	0	5.26316	1.96172	22.7273	20	36	37.931	15	26.3317	24.3699	37.5	25	25	28	20
944945	CM001013.3	52077106	7.70242	1.33516e-14	9.40267e-11	NC_000086.8	Hprt		0	0	0	0	0	0	35	38.4615	28.5714	44.8276	34.7826	36.3286	36.3286	41.3793	28.5714	21.4286	24	40
944946	CM001013.3	52077110	4.475	7.64125e-06	0.00282671	NC_000086.8	Hprt		0	4.54545	0	0	0	0.909091	18.1818	10	24	34.4828	5	18.3329	17.4238	28.125	21.4286	29.1667	12	16
944947	CM001013.3	52077111	5.31595	1.06104e-07	7.29226e-05	NC_000086.8	Hprt		0	0	0	0	0	0	20	26.9231	18.1818	17.2414	21.7391	20.8171	20.8171	31.0345	25	21.4286	28	20
944951	CM001013.3	52077125	3.78589	0.00015316	0.0377184	NC_000086.8	Hprt		0	0	0	0	0	0	5.26316	23.0769	9.09091	20.6897	8.69565	13.3633	13.3633	17.2414	17.8571	0	29.1667	12
944959	CM001013.3	52610057	4.18166	2.89393e-05	0.00892121	NC_000086.8	Rtl8c		0	0	0	5.26316	0	1.05263	20	15.3846	19.0476	33.3333	7.69231	19.0916	18.0389	24.1379	33.3333	23.8095	24.2424	10
944961	CM001013.3	52610064	3.97348	7.08308e-05	0.0194455	NC_000086.8	Rtl8c		0	7.14286	0	10.5263	0	3.53383	20	15.3846	25	38.8889	15.3846	22.9316	19.3978	27.5862	40	19.0476	18.1818	20
944963	CM001013.3	52610073	4.33943	1.42855e-05	0.00484531	NC_000086.8	Rtl8c		0	0	0	0	0	0	13.3333	11.5385	14.2857	38.8889	7.69231	17.1477	17.1477	27.5862	33.3333	23.8095	18.1818	20
944970	CM001013.3	52610253	4.00369	6.23632e-05	0.0173972	NC_000086.8	Rtl8c		8.33333	6.25	6.25	16.6667	5.88235	8.67647	25	39.1304	28.5714	50	22.7273	33.0858	24.4094	50	33.3333	37.5	27.2727	30
944971	CM001013.3	52610254	4.20567	2.60312e-05	0.00811684	NC_000086.8	Rtl8c		5	5.55556	0	16.6667	10.5263	7.54971	25	36	29.1667	21.6216	33.3333	29.0243	21.4746	13.6364	20	20	26.087	31.5789
944972	CM001013.3	52610295	5.57477	2.47858e-08	2.0946e-05	NC_000086.8	Rtl8c		0	5.88235	7.14286	0	0	2.60504	34.375	50	31.8182	21.6216	19.0476	31.3725	28.7674	18.1818	30	30	19.0476	47.3684
944973	CM001013.3	52645648	4.78362	1.72162e-06	0.000788805	NC_000086.8	Rtl8a		4.54545	0	0	0	12.5	3.40909	23.0769	21.0526	26.087	23.3333	20	22.71	19.3009	15.3846	9.375	13.3333	29.6296	17.3913
944974	CM001013.3	52645716	6.65572	2.81922e-11	6.86137e-08	NC_000086.8	Rtl8a		0	0	0	0	0	0	17.8571	20	41.6667	30	20	25.9048	25.9048	19.2308	18.75	20	37.5	26.087
944976	CM001013.3	52645719	4.82849	1.37573e-06	0.000652332	NC_000086.8	Rtl8a		0	0	0	0	0	0	14.2857	20	20.8333	6.66667	26.6667	17.6905	17.6905	7.69231	18.75	20	18.75	21.7391
944978	CM001013.3	52672325	3.83358	0.000126289	0.0320516	NC_000086.8	Rtl8b		4	0	13.3333	0	8.33333	5.13333	25.9259	23.8095	25	36.8421	12.5	24.8155	19.6822	8.33333	31.0345	12	29.4118	14.8148
944980	CM001013.3	52672363	4.14364	3.41839e-05	0.0103205	NC_000086.8	Rtl8b		6.66667	0	0	0	4.7619	2.28571	26.3158	15.3846	22.8571	11.1111	12.5	17.6337	15.348	13.7931	15	21.4286	28.5714	13.6364
944982	CM001013.3	52672393	4.10103	4.11316e-05	0.0121586	NC_000086.8	Rtl8b		0	0	0	0	0	0	15.7895	15.3846	17.1429	11.1111	12.5	14.3856	14.3856	3.44828	10	21.4286	39.2857	13.6364
944985	CM001013.3	52672399	4.68159	2.84662e-06	0.00121469	NC_000086.8	Rtl8b		0	0	0	0	5	1	26.3158	21.7391	29.4118	5.55556	12.5	19.1044	18.1044	17.2414	20	40	36.3636	19.0476
944986	CM001013.3	52976832	4.59377	4.35317e-06	0.00175143	NC_000086.8	Gm15482		6.66667	25	0	6.66667	0	7.66667	36	42.8571	35	32.4324	20.8333	33.4246	25.7579	25.8065	25	31.25	40.625	22.2222
944988	CM001013.3	52976845	4.4838	7.33252e-06	0.00272736	NC_000086.8	Gm15482		0	0	0	0	0	0	22.8571	26.3158	12.5	13.9535	0	15.1253	15.1253	12.5	20	16.6667	12.9032	9.52381
944994	CM001013.3	52976868	5.38964	7.0598e-08	5.12747e-05	NC_000086.8	Gm15482		0	3.7037	0	0	0	0.740741	17.1429	36.8421	11.7647	18.6047	30	22.8709	22.1301	25	20	30	19.3548	9.09091
944996	CM001013.3	52976877	4.78171	1.73808e-06	0.00079329	NC_000086.8	Gm15482		0	0	0	0	0	0	5.71429	31.5789	11.7647	18.6047	15	16.5325	16.5325	18.75	8	14.2857	9.67742	9.09091
944998	CM001013.3	52977117	4.44609	8.74474e-06	0.00317198	NC_000086.8	Gm15482		0	0	0	0	0	0	15.3846	13.6364	25	9.7561	16.6667	16.0887	16.0887	9.52381	28.125	18.75	12.5	0
945076	CM001013.3	55643555	6.80581	1.00483e-11	2.84424e-08	NC_000086.8	Gm36239		0	0	0	0	0	0	22.5	28.125	27.2727	18.5185	15.625	22.4082	22.4082	9.67742	16.6667	33.3333	27.5862	16.6667
945157	CM001013.3	56548921	5.86828	4.40344e-09	4.75035e-06	NC_000086.8	Gpr101		4.54545	9.09091	0	0	0	2.72727	46.4286	15.7895	19.5122	40.5405	31.0345	30.6611	27.9338	41.1765	22.2222	25	30	19.0476
945158	CM001013.3	56548922	5.5874	2.30499e-08	1.97779e-05	NC_000086.8	Gpr101		0	7.69231	0	0	0	1.53846	23.5294	25	18.5185	29.1667	30.4348	25.3299	23.7914	36.3636	26.087	15.3846	31.25	40
945159	CM001013.3	56548923	4.84513	1.26526e-06	0.000605692	NC_000086.8	Gpr101		0	9.09091	0	0	0	1.81818	21.4286	10.5263	17.0732	10.8108	20.6897	16.1057	14.2875	20.5882	7.40741	13.8889	20	14.2857
945160	CM001013.3	56548924	4.45512	8.38457e-06	0.00306001	NC_000086.8	Gpr101		0	3.84615	0	0	0	0.769231	15.1515	12.5	18.5185	16.6667	21.7391	16.9152	16.1459	27.2727	8.69565	0	12.5	30
945161	CM001013.3	56548936	6.50689	7.67207e-11	1.61728e-07	NC_000086.8	Gpr101		0	0	0	0	0	0	29.0323	28.5714	11.5385	37.5	30.4348	27.4154	27.4154	36.3636	27.2727	23.0769	26.6667	55
945217	CM001013.3	57076129	4.381	1.18134e-05	0.00411613	NC_000086.8	Zic3		9.09091	10.5263	0	5	10	6.92344	40.9091	50	21.0526	37.1429	13.3333	32.4876	25.5641	40	17.8571	38.0952	25	20
945218	CM001013.3	57076136	4.21258	2.52472e-05	0.00790348	NC_000086.8	Zic3		0	0	5.55556	0	0	1.11111	28.5714	48	35	25.7143	6.66667	28.7905	27.6794	36	23.0769	34.7826	0	13.3333
945220	CM001013.3	57076161	5.61111	2.01035e-08	1.75346e-05	NC_000086.8	Zic3		0	5	0	0	0	1	28.5714	44	30	34.2857	6.66667	28.7048	27.7048	32	34.6154	25	6.25	20
945221	CM001013.3	57076163	4.1141	3.88691e-05	0.0115443	NC_000086.8	Zic3		0	0	0	0	5.55556	1.11111	23.8095	36	20	20	13.3333	22.6286	21.5175	28	0	4	12.5	0
945223	CM001013.3	57076444	4.90728	9.23468e-07	0.000465512	NC_000086.8	Zic3		0	0	0	0	0	0	17.8571	14.2857	22.5806	12.1212	14.2857	16.2261	16.2261	0	14.2857	9.52381	16.6667	27.7778
945225	CM001013.3	57076460	6.5474	5.8548e-11	1.28999e-07	NC_000086.8	Zic3		5.55556	5.55556	0	0	0	2.22222	35.7143	32.1429	32.2581	33.3333	21.4286	30.9754	28.7532	11.7647	28.5714	38.0952	22.2222	38.8889
945226	CM001013.3	57076466	7.3281	2.33432e-13	1.18678e-09	NC_000086.8	Zic3		0	0	0	0	0	0	32.1429	28.5714	35.4839	33.3333	14.2857	28.7634	28.7634	5.88235	35.7143	42.8571	33.3333	38.8889
945227	CM001013.3	57076487	5.72863	1.01248e-08	9.67416e-06	NC_000086.8	Zic3		0	0	0	0	0	0	17.8571	14.2857	29.0323	24.2424	14.2857	19.9407	19.9407	5.88235	21.4286	28.5714	11.1111	27.7778
945228	CM001013.3	57076508	6.6214	3.55821e-11	8.35271e-08	NC_000086.8	Zic3		0	0	0	0	0	0	28.5714	28.5714	32.2581	21.2121	14.2857	24.9798	24.9798	11.7647	28.5714	38.0952	33.3333	38.8889
945229	CM001013.3	57076512	4.03597	5.43763e-05	0.0154641	NC_000086.8	Zic3		0	5.26316	5	0	12.5	4.55263	23.0769	22.2222	20.6897	27.2727	14.2857	21.5094	16.9568	11.7647	21.4286	33.3333	28.5714	16.6667
945230	CM001013.3	57077244	3.99268	6.53311e-05	0.0181135	NC_000086.8	Zic3		8.33333	0	12.5	0	13.6364	6.89394	38.8889	36.3636	21.0526	35	15.3846	29.338	22.444	6.25	16.6667	0	13.3333	9.09091
945232	CM001013.3	57077258	4.27027	1.95234e-05	0.00635222	NC_000086.8	Zic3		8.33333	13.3333	0	0	0	4.33333	22.2222	21.7391	31.5789	25	15.3846	23.185	18.8516	12.5	16.6667	9.09091	23.5294	9.09091
945233	CM001013.3	57077267	4.43901	9.03718e-06	0.00326808	NC_000086.8	Zic3		8.33333	6.66667	0	0	5	4	33.3333	21.7391	26.3158	35	15.3846	26.3546	22.3546	0	16.6667	9.09091	23.5294	18.1818
945234	CM001013.3	57077305	6.58544	4.53555e-11	1.03158e-07	NC_000086.8	Zic3		0	0	0	0	0	0	33.3333	34.7826	26.3158	35	23.0769	30.5017	30.5017	0	16.6667	0	23.5294	18.1818
945235	CM001013.3	57077377	6.94888	3.68193e-12	1.22394e-08	NC_000086.8	Zic3		0	0	5.88235	0	0	1.17647	28.125	25	36.3636	41.9355	33.3333	32.9515	31.775	40	33.3333	47.0588	42.1053	20.8333
945241	CM001013.3	58179281	5.39075	7.01654e-08	5.10385e-05	NC_000086.8	Fgf13		0	0	0	0	0	0	13.0435	25	35.7143	42.1053	20	27.1726	27.1726	10	27.2727	22.7273	16.6667	7.69231
945242	CM001013.3	58179291	4.19591	2.71776e-05	0.00842181	NC_000086.8	Fgf13		0	0	6.66667	0	8.33333	3	20.8333	26.3158	30.7692	26.3158	13.3333	23.5135	20.5135	15	9.52381	31.8182	10.5263	8.33333
945247	CM001013.3	58179367	3.89073	9.9943e-05	0.0262987	NC_000086.8	Fgf13		0	0	9.09091	0	12.5	4.31818	23.8095	18.1818	30.4348	14.2857	26.3158	22.6055	18.2873	30	26.3158	16.6667	25	42.8571
945250	CM001013.3	58179372	4.08665	4.37646e-05	0.0128577	NC_000086.8	Fgf13		0	6.25	13.3333	16.6667	25	12.25	37.5	36.8421	46.1538	42.1053	26.6667	37.8536	25.6036	25	28.5714	36.3636	31.5789	8.33333
945252	CM001013.3	58179374	4.31056	1.62844e-05	0.00543031	NC_000086.8	Fgf13		0	6.25	6.66667	8.33333	16.6667	7.58333	45.8333	42.1053	38.4615	21.0526	60	41.4906	33.9072	15	28.5714	31.8182	15.7895	0
945254	CM001013.3	58179393	4.12253	3.74736e-05	0.0111862	NC_000086.8	Fgf13		21.0526	25	23.0769	0	8.69565	15.565	40.7407	41.6667	44	35.7143	40	40.4243	24.8593	27.7778	35	38.8889	32	42.8571
945257	CM001013.3	58179612	4.01131	6.03823e-05	0.0169141	NC_000086.8	Fgf13		0	0	0	0	0	0	11.7647	25	7.14286	23.0769	13.3333	16.0636	16.0636	22.7273	26.9231	36.8421	17.3913	20
945258	CM001013.3	58179622	4.99795	5.79436e-07	0.000311231	NC_000086.8	Fgf13		0	0	0	0	6.66667	1.33333	17.6471	25	22.2222	30.7692	20	23.1277	21.7944	13.6364	34.6154	47.3684	39.1304	13.3333
945262	CM001013.3	58179655	4.87945	1.06382e-06	0.000523767	NC_000086.8	Fgf13		0	0	0	0	0	0	17.6471	18.75	17.8571	30.7692	13.3333	19.6714	19.6714	13.6364	50	33.3333	21.7391	20
945263	CM001013.3	58179660	4.67396	2.95451e-06	0.00125285	NC_000086.8	Fgf13		0	0	0	0	0	0	17.6471	25	10.7143	23.0769	20	19.2877	19.2877	13.6364	15.3846	26.3158	17.3913	20
945264	CM001013.3	58179663	5.16433	2.41304e-07	0.000147153	NC_000086.8	Fgf13		0	0	0	0	0	0	25	37.5	14.2857	7.69231	26.6667	22.2289	22.2289	9.09091	26.9231	22.2222	17.3913	6.66667
945280	CM001013.3	58613603	4.59736	4.27875e-06	0.00172587	NC_000086.8	Fgf13		0	0	0	0	0	0	18.5185	43.75	11.1111	15.7895	15	20.8338	20.8338	10	13.0435	30	18.1818	11.7647
945314	CM001013.3	59449747	3.74398	0.000181129	0.043559	NC_000086.8	Atp11c		0	0	0	0	0	0	20	11.1111	11.7647	10	12.5	13.0752	13.0752	15	30.4348	21.0526	18.1818	26.6667
945360	CM001013.3	59591708	4.90834	9.18507e-07	0.000463749	NC_000086.8	Gm715		0	7.14286	0	0	5.88235	2.60504	33.3333	26.3158	19.2308	25.8065	21.0526	25.1478	22.5428	22.2222	30	36	37.5	30.5556
945361	CM001013.3	59591717	6.33073	2.43996e-10	4.24855e-07	NC_000086.8	Gm715		0	7.14286	0	0	0	1.42857	41.6667	26.3158	26.9231	32.2581	26.3158	30.6959	29.2673	19.2308	35	40	37.5	22.2222
945378	CM001013.3	59936351	6.27905	3.40644e-10	5.52654e-07	NC_000086.8	Sox3		0	4	0	0	0	0.8	34.2105	9.52381	22.5806	26.1905	19.0476	22.3106	21.5106	11.5385	10.5263	25.9259	14.8148	16.129
945379	CM001013.3	59936374	4.08563	4.39578e-05	0.0128988	NC_000086.8	Sox3		0	4.7619	0	0	0	0.952381	17.6471	19.2308	5	21.2121	16.6667	15.9513	14.9989	19.2308	10.5263	12.5	14.2857	9.09091
945380	CM001013.3	59936375	4.012	6.02072e-05	0.016875	NC_000086.8	Sox3		9.52381	0	0	6.66667	3.84615	4.00733	13.1579	23.8095	19.3548	28.5714	9.52381	18.8835	14.8762	11.5385	5.26316	25.9259	14.8148	12.9032
945381	CM001013.3	59936387	4.82227	1.41934e-06	0.000670005	NC_000086.8	Sox3		0	4.7619	0	0	0	0.952381	35.2941	30.7692	5	24.2424	33.3333	25.7278	24.7754	42.3077	26.3158	16.6667	14.2857	18.1818
945382	CM001013.3	59936388	6.00966	1.85916e-09	2.27481e-06	NC_000086.8	Sox3		0	0	6.25	6.66667	7.69231	4.12179	42.1053	28.5714	29.0323	45.2381	23.8095	33.7513	29.6295	26.9231	42.1053	37.037	22.2222	12.9032
945383	CM001013.3	59936390	3.95099	7.78301e-05	0.0211593	NC_000086.8	Sox3		0	9.52381	0	0	0	1.90476	23.5294	19.2308	10	12.1212	27.7778	18.5318	16.6271	19.2308	10.5263	20.8333	14.2857	9.09091
945384	CM001013.3	59936391	3.98325	6.7978e-05	0.0187536	NC_000086.8	Sox3		4.7619	0	0	0	0	0.952381	32.4324	19.0476	6.45161	30.9524	14.2857	20.634	19.6816	15.3846	36.8421	25.9259	14.8148	3.22581
945385	CM001013.3	59936397	4.1012	4.11021e-05	0.0121582	NC_000086.8	Sox3		0	0	6.25	6.66667	0	2.58333	21.6216	5.55556	10.7143	16.6667	19.0476	14.7211	12.1378	15.3846	26.3158	23.0769	8	9.67742
945386	CM001013.3	59936753	3.93356	8.3698e-05	0.0225291	NC_000086.8	Sox3		5.55556	0	0	0	0	1.11111	12	4.54545	26.087	29.4118	20	18.4088	17.2977	27.2727	38.4615	11.5385	11.1111	33.3333
945388	CM001013.3	59936768	4.33141	1.48157e-05	0.00499133	NC_000086.8	Sox3		0	0	0	4.16667	0	0.833333	16	31.8182	13.0435	23.5294	5	17.8782	17.0449	31.8182	23.0769	11.5385	14.8148	33.3333
945389	CM001013.3	59936776	4.6627	3.1208e-06	0.00131283	NC_000086.8	Sox3		0	0	0	0	0	0	12	18.1818	21.7391	23.5294	5	16.0901	16.0901	27.2727	23.0769	7.69231	14.8148	33.3333
945391	CM001013.3	59936816	4.23051	2.33166e-05	0.00739409	NC_000086.8	Sox3		5	0	6.66667	4.16667	5.26316	4.2193	18.5185	39.1304	29.1667	50	21.0526	31.5737	27.3544	43.4783	46.6667	12	18.1818	40
945392	CM001013.3	59936932	3.74596	0.000179703	0.0432851	NC_000086.8	Sox3		0	0	0	0	0	0	14.2857	11.1111	10.5263	11.5385	11.7647	11.8453	11.8453	8.33333	25	0	11.5385	7.14286
945394	CM001013.3	59936962	5.20147	1.97718e-07	0.000124734	NC_000086.8	Sox3		0	4.16667	0	0	5.26316	1.88596	21.4286	55	31.5789	26.9231	11.7647	29.3391	27.4531	25	31.25	7.14286	21.4286	28.5714
945395	CM001013.3	59936972	5.03447	4.79169e-07	0.000265635	NC_000086.8	Sox3		0	4.16667	0	5.88235	0	2.0098	21.4286	40	26.3158	23.0769	11.7647	24.5172	22.5074	33.3333	31.25	7.14286	18.5185	21.4286
945396	CM001013.3	59936974	4.01676	5.90034e-05	0.0165963	NC_000086.8	Sox3		0	4.16667	7.69231	5.88235	5.26316	4.6009	14.2857	40	31.5789	23.0769	11.7647	24.1413	19.5404	27.2727	31.25	7.14286	10.7143	28.5714
945397	CM001013.3	59936982	4.52551	6.02505e-06	0.00230322	NC_000086.8	Sox3		0	0	0	11.7647	5.26316	3.40557	28.5714	50	26.3158	23.0769	11.7647	27.9458	24.5402	33.3333	31.25	7.14286	21.4286	28.5714
945401	CM001013.3	59937015	3.88171	0.000103726	0.0271815	NC_000086.8	Sox3		0	8.33333	7.69231	0	0	3.20513	26.6667	30	15.7895	19.2308	5.88235	19.5139	16.3087	16.6667	25	14.2857	17.8571	21.4286
945402	CM001013.3	59937023	5.44374	5.21728e-08	3.92417e-05	NC_000086.8	Sox3		0	0	0	5.88235	0	1.17647	20	50	21.0526	23.0769	11.7647	25.1789	24.0024	33.3333	25	7.14286	17.8571	14.2857
945403	CM001013.3	59937032	4.12385	3.72598e-05	0.011136	NC_000086.8	Sox3		0	0	0	0	5.26316	1.05263	13.3333	45	15.7895	23.0769	11.7647	21.7929	20.7403	33.3333	25	0	10.7143	21.4286
945519	CM001013.3	69408692	4.82662	1.38866e-06	0.000656501	NC_000086.8	Ids		0	0	0	0	0	0	11.7647	30	20	41.6667	11.1111	22.9085	22.9085	33.3333	30	6.25	25	9.52381
945520	CM001013.3	69408704	3.75637	0.000172393	0.0417358	NC_000086.8	Ids		0	0	0	0	0	0	9.09091	0	13.3333	20.8333	14.8148	11.6145	11.6145	23.8095	15.7895	12.5	15	4.7619
945631	CM001013.3	70707726	5.1326	2.8576e-07	0.00017033	NC_000086.8	Gpr50		0	0	0	0	0	0	17.6471	25	33.3333	20	21.4286	23.4818	23.4818	36.8421	41.6667	26.9231	22.2222	10.5263
945633	CM001013.3	70707801	5.44815	5.08952e-08	3.84129e-05	NC_000086.8	Gpr50		0	0	0	0	0	0	23.5294	41.6667	35.7143	15	21.4286	27.4678	27.4678	50	41.6667	23.0769	27.7778	15.7895
945634	CM001013.3	70707826	4.92083	8.61766e-07	0.000437891	NC_000086.8	Gpr50		6.25	0	9.09091	0	0	3.06818	23.5294	33.3333	42.8571	25	21.4286	29.2297	26.1615	42.1053	25	23.0769	27.7778	21.0526
945650	CM001013.3	70708095	4.71402	2.42873e-06	0.00106292	NC_000086.8	Gpr50		0	0	0	0	0	0	15	12.5	18.1818	25	13.6364	16.8636	16.8636	19.3548	15.3846	19.0476	28.5714	18.75
945651	CM001013.3	70708107	4.18863	2.80638e-05	0.008671	NC_000086.8	Gpr50		0	0	0	0	5.26316	1.05263	10.3448	7.40741	17.1429	14.2857	13.3333	12.5028	11.4502	29.0323	11.1111	15.7895	19.2308	9.09091
945652	CM001013.3	70708108	4.92758	8.32562e-07	0.000425782	NC_000086.8	Gpr50		0	0	0	0	0	0	12.5	37.5	13.6364	22.2222	18.1818	20.8081	20.8081	22.5806	23.0769	14.2857	19.0476	18.75
945654	CM001013.3	70708124	3.89945	9.64101e-05	0.025489	NC_000086.8	Gpr50		0	0	0	0	0	0	12.5	18.75	18.1818	8.33333	13.6364	14.2803	14.2803	0	3.84615	14.2857	9.52381	12.5
945655	CM001013.3	70708127	5.31706	1.05457e-07	7.25993e-05	NC_000086.8	Gpr50		0	0	0	5.26316	0	1.05263	17.2414	11.1111	22.8571	20	17.2414	17.6902	16.6376	22.5806	11.1111	31.5789	23.0769	9.09091
945656	CM001013.3	70708128	4.8121	1.49356e-06	0.000701208	NC_000086.8	Gpr50		0	0	0	0	0	0	17.5	25	13.6364	25	9.09091	18.0455	18.0455	19.3548	23.0769	19.0476	19.0476	18.75
945658	CM001013.3	70708163	5.2232	1.75857e-07	0.000113272	NC_000086.8	Gpr50		0	0	0	0	0	0	33.3333	13.6364	17.8571	12.5	17.6471	18.9948	18.9948	27.2727	21.0526	27.2727	36.3636	25
945659	CM001013.3	70708170	5.44414	5.20572e-08	3.91857e-05	NC_000086.8	Gpr50		0	0	4.7619	0	0	0.952381	33.3333	22.7273	25	18.75	11.7647	22.3151	21.3627	27.2727	36.8421	27.2727	40.9091	16.6667
945660	CM001013.3	70708178	4.22286	2.41219e-05	0.00760633	NC_000086.8	Gpr50		5	6.66667	0	6.25	0	3.58333	28.5714	18.1818	28.5714	15.625	11.7647	20.5429	16.9595	18.1818	42.1053	27.2727	45.4545	33.3333
945662	CM001013.3	70708187	5.38094	7.40989e-08	5.33285e-05	NC_000086.8	Gpr50		0	0	0	0	0	0	33.3333	18.1818	14.2857	18.75	11.7647	19.2631	19.2631	18.1818	26.3158	18.1818	31.8182	20.8333
945663	CM001013.3	70708191	4.27853	1.88132e-05	0.00614851	NC_000086.8	Gpr50		0	0	0	0	10.5263	2.10526	23.8095	13.6364	10.7143	25	11.7647	16.985	14.8797	18.1818	21.0526	18.1818	36.3636	25
945667	CM001013.3	70708211	3.71649	0.000202007	0.0477857	NC_000086.8	Gpr50		0	0	0	0	0	0	11.1111	6.66667	32	23.3333	9.09091	16.4404	16.4404	0	12.5	15.3846	23.5294	28.5714
945671	CM001013.3	70708239	4.71095	2.4656e-06	0.00107774	NC_000086.8	Gpr50		0	0	0	0	0	0	16.6667	13.3333	16	20	18.1818	16.8364	16.8364	4.34783	6.25	23.0769	17.6471	28.5714
945672	CM001013.3	70708242	4.28759	1.80624e-05	0.00593194	NC_000086.8	Gpr50		0	0	0	0	7.69231	1.53846	11.1111	20	20.8333	16.6667	18.1818	17.3586	15.8201	4.34783	12.5	30.7692	17.6471	33.3333
945675	CM001013.3	70708255	3.99424	6.49015e-05	0.0180049	NC_000086.8	Gpr50		0	0	0	0	0	0	11.1111	13.3333	32	23.3333	18.1818	19.5919	19.5919	4.34783	12.5	38.4615	35.2941	47.619
945677	CM001013.3	70708265	5.04673	4.4943e-07	0.000251193	NC_000086.8	Gpr50		0	6.25	0	0	0	1.25	16.6667	20	28	30	18.1818	22.5697	21.3197	8.69565	12.5	30.7692	35.2941	42.8571
945680	CM001013.3	70859914	4.38909	1.13828e-05	0.00398591	NC_000086.8	Vma21		0	0	0	0	4.7619	0.952381	13.7931	13.6364	20.5882	13.6364	7.69231	13.8693	12.9169	30.7692	21.7391	28	20	11.1111
945718	CM001013.3	71006685	5.3902	7.03807e-08	5.1156e-05	NC_000086.8	Prrg3		3.33333	0	0	0	0	0.666667	24.3243	17.8571	10.3448	20.6897	25	19.6432	18.9765	30	21.7391	30.7692	12.5	16.6667
945752	CM001013.3	71961930	4.47181	7.7562e-06	0.00286366	NC_000086.8	Cetn2		0	0	0	0	0	0	33.3333	6.25	10.5263	31.25	15	19.2719	19.2719	23.8095	25	4.7619	20	33.3333
945753	CM001013.3	71961931	7.00374	2.4922e-12	8.84096e-09	NC_000086.8	Cetn2		0	0	0	0	0	0	29.6296	13.3333	27.2727	30.9524	36.3636	27.5103	27.5103	20.8333	42.8571	34.375	19.4444	30
945756	CM001013.3	71962276	5.60066	2.13541e-08	1.85234e-05	NC_000086.8	Nsdhl		2.85714	0	9.09091	0	0	2.38961	20.8333	31.0345	29.0323	27.907	12	24.1614	21.7718	33.3333	28.5714	30.7692	25.9259	8.33333
945757	CM001013.3	71962277	6.05163	1.43386e-09	1.84744e-06	NC_000086.8	Nsdhl		4.7619	0	0	0	0	0.952381	20.8333	14.2857	28.5714	20	42.8571	25.3095	24.3571	23.5294	19.0476	20	24.2424	19.2308
945758	CM001013.3	71962298	3.9205	8.83668e-05	0.0235723	NC_000086.8	Nsdhl		5	0	0	0	0	1	8.69565	0	19.2308	20	42.8571	18.1567	17.1567	23.5294	15	9.09091	12.9032	11.5385
945791	CM001013.3	72272093	4.46462	8.02104e-06	0.00294429	NC_000086.8	F8a		0	0	0	0	0	0	15.7895	17.8571	5.55556	18.75	25	16.5904	16.5904	16.6667	25	18.75	28.5714	16.6667
945792	CM001013.3	72272094	5.28728	1.24148e-07	8.3413e-05	NC_000086.8	F8a		0	0	0	0	0	0	29.6296	7.40741	21.6216	7.40741	30.7692	19.3671	19.3671	16.6667	10.7143	15	24.1379	14.2857
945793	CM001013.3	72272095	3.86893	0.000109313	0.0283796	NC_000086.8	F8a		0	0	0	0	0	0	15.7895	14.2857	16.6667	12.5	6.25	13.0984	13.0984	12.5	12.5	9.375	14.2857	8.33333
945794	CM001013.3	72272096	3.98672	6.69936e-05	0.0185258	NC_000086.8	F8a		7.14286	0	0	0	5.26316	2.4812	25.9259	22.2222	5.40541	22.2222	19.2308	19.0013	16.5201	13.3333	3.57143	10	10.3448	4.7619
945796	CM001013.3	72272143	4.22348	2.4056e-05	0.00759058	NC_000086.8	F8a		0	0	0	0	0	0	7.40741	11.1111	10.8108	18.5185	19.2308	13.4157	13.4157	13.3333	10.3448	5	13.7931	0
945911	CM001013.3	72760841	4.19087	2.77883e-05	0.00859706	NC_000086.8	Abcd1		7.69231	9.52381	10	0	16.6667	8.77656	33.3333	30.4348	25.8065	39.3939	32	32.1937	23.4171	38.8889	20	12.5	44	29.4118
945912	CM001013.3	72760856	5.34179	9.20312e-08	6.45117e-05	NC_000086.8	Abcd1		0	0	0	5	0	1	15.7895	20.8333	18.5185	21.2121	40	23.2707	22.2707	27.7778	23.3333	8	34.6154	35.2941
945913	CM001013.3	72760857	4.80698	1.5323e-06	0.000715512	NC_000086.8	Abcd1		0	0	0	0	10.5263	2.10526	13.8889	20.8333	21.7391	31.25	32.2581	23.9939	21.8886	33.3333	25.9259	20.8333	6.45161	19.0476
945914	CM001013.3	72760866	5.10277	3.34713e-07	0.00019476	NC_000086.8	Abcd1		0	0	0	5	0	1	15.7895	25	18.5185	18.1818	24	20.298	19.298	16.6667	23.3333	12	30.7692	29.4118
945916	CM001013.3	72760889	6.48006	9.16875e-11	1.87057e-07	NC_000086.8	Abcd1		0	0	0	0	0	0	26.3158	29.1667	18.5185	15.1515	44	26.6305	26.6305	27.7778	26.6667	20	38.4615	35.2941
945917	CM001013.3	72760890	6.76357	1.34629e-11	3.67798e-08	NC_000086.8	Abcd1		0	0	0	0	5.26316	1.05263	27.7778	33.3333	26.087	31.25	29.0323	29.4961	28.4434	33.3333	25.9259	20.8333	10	15
945918	CM001013.3	72760902	6.11375	9.73166e-10	1.35919e-06	NC_000086.8	Abcd1		0	0	0	0	11.1111	2.22222	26.4706	26.087	22.7273	39.3939	29.0323	28.7422	26.52	41.6667	25.9259	29.1667	12.9032	23.8095
946111	CM001013.3	74621585	5.71195	1.1169e-08	1.05447e-05	NC_000086.8	Rab39b		0	0	0	0	0	0	33.3333	31.8182	13.3333	29.6296	23.5294	26.3288	26.3288	40	12.5	6.66667	20.8333	45.4545
946112	CM001013.3	74621637	4.09937	4.1427e-05	0.0122315	NC_000086.8	Rab39b		0	0	8.33333	0	0	1.66667	20	19.0476	19.3548	22.2222	29.4118	22.0073	20.3406	36	18.75	0	12.5	41.6667
946113	CM001013.3	74621638	7.63731	2.21803e-14	1.45428e-10	NC_000086.8	Rab39b		5.88235	0	0	0	0	1.17647	40.625	29.6296	37.037	29.6296	33.3333	34.0509	32.8745	27.2727	30.7692	21.2121	42.4242	26.9231
946169	CM001013.3	76554819	5.04095	4.63236e-07	0.000258151	NC_000086.8	Tbl1x		0	0	0	0	0	0	25	10.5263	15.3846	16.6667	41.6667	21.8489	21.8489	20.8333	12.5	27.2727	15	27.2727
946171	CM001013.3	76554828	3.86777	0.000109833	0.0284446	NC_000086.8	Tbl1x		0	0	0	0	0	0	10	10.5263	11.5385	12.5	25	13.913	13.913	8.33333	12.5	22.7273	0	22.7273
946190	CM001013.3	76555277	5.01309	5.35635e-07	0.000291144	NC_000086.8	Tbl1x		6.25	0	0	0	0	1.25	35.2941	12.5	36.8421	23.0769	15.3846	24.6196	23.3696	44.1176	16.6667	38.8889	25	28.5714
946191	CM001013.3	76555284	4.03098	5.55449e-05	0.0157165	NC_000086.8	Tbl1x		0	5.88235	0	0	0	1.17647	22.2222	12.5	26.3158	23.0769	7.69231	18.3614	17.185	44.1176	17.3913	40	16.6667	28.5714
946192	CM001013.3	76555285	7.38984	1.4701e-13	7.89629e-10	NC_000086.8	Tbl1x		0	0	0	0	0	0	29.1667	48	20.8333	48.1481	25	34.2296	34.2296	8.33333	29.1667	18.5185	26.6667	25
946193	CM001013.3	76555291	4.32155	1.54934e-05	0.0052024	NC_000086.8	Tbl1x		0	0	0	0	0	0	22.2222	12.5	31.5789	15.3846	15.3846	19.4141	19.4141	35.2941	8.33333	35	5.55556	28.5714
946194	CM001013.3	76555292	7.15526	8.35162e-13	3.51328e-09	NC_000086.8	Tbl1x		0	0	0	0	0	0	29.1667	48	16.6667	40.7407	29.1667	32.7481	32.7481	25	25	22.2222	23.3333	25
946196	CM001013.3	76555294	4.46667	7.94458e-06	0.00291888	NC_000086.8	Tbl1x		5	0	0	0	0	1	29.1667	12	12.5	25.9259	17.3913	19.3968	18.3968	12.5	20.8333	14.8148	16.6667	18.75
946197	CM001013.3	76555295	4.79115	1.65826e-06	0.000765472	NC_000086.8	Tbl1x		0	0	0	0	0	0	22.2222	12.5	26.3158	23.0769	15.3846	19.8999	19.8999	44.1176	16.6667	35	16.6667	28.5714
946198	CM001013.3	76555296	7.9467	1.91552e-15	1.7344e-11	NC_000086.8	Tbl1x		0	0	0	0	0	0	37.5	45.8333	29.1667	48.1481	30.4348	38.2166	38.2166	25	37.5	25.9259	23.3333	18.75
946200	CM001013.3	76555299	5.72624	1.02681e-08	9.79141e-06	NC_000086.8	Tbl1x		0	0	0	0	0	0	29.1667	28	16.6667	14.8148	29.1667	23.563	23.563	13.0435	25	18.5185	23.3333	18.75
946202	CM001013.3	76555302	5.973	2.32927e-09	2.72718e-06	NC_000086.8	Tbl1x		0	0	0	0	0	0	25	32	16.6667	25.9259	25	24.9185	24.9185	20.8333	20.8333	22.2222	20	6.25
946204	CM001013.3	76555304	5.19126	2.08876e-07	0.00013056	NC_000086.8	Tbl1x		0	0	0	0	0	0	25	28	4.16667	26.9231	20.8333	20.9846	20.9846	4.16667	20.8333	15.3846	20	12.5
946206	CM001013.3	76555306	5.48863	4.05061e-08	3.16692e-05	NC_000086.8	Tbl1x		0	0	0	0	0	0	29.1667	16	25	22.2222	16.6667	21.8111	21.8111	16.6667	16.6667	11.1111	23.3333	18.75
946207	CM001013.3	76555324	4.11702	3.83804e-05	0.0114277	NC_000086.8	Tbl1x		0	0	0	0	0	0	22.2222	12.5	26.3158	7.69231	7.69231	15.2845	15.2845	20.5882	8.33333	25	5.55556	21.4286
946209	CM001013.3	76555341	4.38062	1.18342e-05	0.00412124	NC_000086.8	Tbl1x		0	0	0	0	0	0	27.7778	6.25	36.8421	15.3846	14.2857	20.108	20.108	32.3529	8.33333	35	11.1111	21.4286
946210	CM001013.3	76555342	6.90211	5.12341e-12	1.61824e-08	NC_000086.8	Tbl1x		0	0	0	0	0	0	16.6667	52	20.8333	37.037	29.1667	31.1407	31.1407	16.6667	20.8333	18.5185	16.6667	12.5
946212	CM001013.3	76555347	5.18104	2.20654e-07	0.000136842	NC_000086.8	Tbl1x		5	0	0	0	0	1	16.6667	44	12.5	29.6296	16.6667	23.8926	22.8926	16.6667	29.1667	18.5185	20	18.75
946213	CM001013.3	76555367	3.97266	7.10751e-05	0.0195014	NC_000086.8	Tbl1x		0	0	0	0	0	0	4.16667	17.3913	26.087	11.1111	16.6667	15.0845	15.0845	12.5	12.5	11.5385	7.14286	6.25
946266	CM001013.3	80114715	4.06465	4.81047e-05	0.0139263	NC_000086.8	Tmem47		0	6.66667	7.14286	0	10.5263	4.86717	48.1481	25	23.5294	27.2727	30.7692	30.9439	26.0767	13.3333	12.5	17.6471	50	13.0435
946268	CM001013.3	80114723	4.28135	1.85764e-05	0.00607949	NC_000086.8	Tmem47		0	0	0	0	0	0	19.0476	10.5263	11.7647	22.7273	16.6667	16.1465	16.1465	0	6.25	6.66667	7.14286	4.34783
946270	CM001013.3	80114747	4.34421	1.3978e-05	0.00475629	NC_000086.8	Tmem47		13.3333	0	0	0	0	2.66667	23.8095	11.1111	17.6471	31.8182	25	21.8772	19.2105	0	15.625	6.66667	14.2857	4.34783
946271	CM001013.3	80114748	4.20361	2.62687e-05	0.0081775	NC_000086.8	Tmem47		0	0	8.33333	0	16.6667	5	22.7273	20	35.2941	19.3548	14.2857	22.3324	17.3324	21.7391	28.5714	18.75	16.6667	35.2941
946272	CM001013.3	80114759	4.4874	7.2098e-06	0.00268908	NC_000086.8	Tmem47		0	6.66667	0	0	0	1.33333	23.8095	15.7895	11.7647	27.2727	25	20.7273	19.394	14.2857	12.5	13.3333	7.14286	8.69565
946273	CM001013.3	80114760	5.65189	1.58689e-08	1.42329e-05	NC_000086.8	Tmem47		0	0	0	0	0	0	31.8182	24	29.4118	19.3548	14.2857	23.7741	23.7741	17.3913	42.8571	18.75	11.1111	35.2941
946462	CM001013.3	92875554	5.15506	2.53545e-07	0.000153399	NC_000086.8	Pdk3		0	0	0	0	0	0	12.9032	54.1667	14.2857	15	26.6667	24.6045	24.6045	22.7273	22.2222	16.6667	29.4118	16.6667
946463	CM001013.3	92875583	3.9623	7.42309e-05	0.0202736	NC_000086.8	Pdk3		0	0	0	0	0	0	9.67742	16.6667	4.7619	15	26.6667	14.5545	14.5545	18.1818	22.2222	11.1111	5.88235	16.6667
946464	CM001013.3	92875586	5.81182	6.1797e-09	6.37217e-06	NC_000086.8	Pdk3		0	7.14286	0	0	0	1.42857	19.3548	54.1667	28.5714	20	53.3333	35.0853	33.6567	36.3636	25.9259	16.6667	23.5294	16.6667
946465	CM001013.3	92875591	5.46187	4.71139e-08	3.59262e-05	NC_000086.8	Pdk3		0	0	0	0	0	0	16.129	58.3333	19.0476	20	53.3333	33.3687	33.3687	31.8182	22.2222	22.2222	23.5294	8.33333
946469	CM001013.3	92875677	6.04768	1.46942e-09	1.88784e-06	NC_000086.8	Pdk3		0	0	0	0	0	0	36.3636	10.5263	47.3684	33.3333	27.7778	31.0739	31.0739	36.8421	23.5294	15.3846	47.3684	30
946470	CM001013.3	92875678	6.68126	2.369e-11	5.88053e-08	NC_000086.8	Pdk3		4.16667	0	0	4.34783	0	1.7029	24.2424	25.9259	27.7778	40	29.4118	29.4716	27.7687	44.4444	13.5135	18.75	17.2414	33.3333
946474	CM001013.3	92875701	5.44848	5.08021e-08	3.83929e-05	NC_000086.8	Pdk3		0	0	0	0	0	0	21.2121	14.8148	8.33333	20	17.6471	16.4015	16.4015	33.3333	16.6667	6.25	13.7931	27.2727
946476	CM001013.3	92875708	6.21436	5.15348e-10	7.86435e-07	NC_000086.8	Pdk3		0	0	0	0	0	0	21.2121	14.8148	16.6667	28.8889	11.7647	18.6694	18.6694	38.8889	10.8108	12.5	10.3448	27.2727
946477	CM001013.3	92875709	5.20991	1.88929e-07	0.000119922	NC_000086.8	Pdk3		0	0	0	0	0	0	18.1818	10.5263	42.1053	33.3333	16.6667	24.1627	24.1627	15.7895	23.5294	15.3846	21.0526	20
946478	CM001013.3	92875710	5.41959	5.97374e-08	4.42315e-05	NC_000086.8	Pdk3		0	0	0	0	0	0	21.2121	3.7037	19.4444	26.6667	23.5294	18.9113	18.9113	33.3333	10.8108	12.5	10.3448	24.2424
946479	CM001013.3	92875728	4.12069	3.77733e-05	0.0112688	NC_000086.8	Pdk3		0	5.88235	0	0	4.16667	2.0098	26.4706	3.84615	11.4286	21.7391	11.7647	15.0498	13.04	27.7778	18.9189	18.75	12.5	19.4444
946497	CM001013.3	93166457	5.5643	2.63209e-08	2.20667e-05	NC_000086.8	Zfx		0	6.25	0	0	0	1.25	35.7143	23.0769	41.6667	14.2857	35.7143	30.0916	28.8416	42.8571	25	26.3158	20	30
946498	CM001013.3	93166464	4.85505	1.20356e-06	0.00058172	NC_000086.8	Zfx		0	0	0	0	0	0	35.7143	6.66667	28	17.8571	35.7143	24.7905	24.7905	42.8571	20.8333	15.7895	8.33333	35
946499	CM001013.3	93166468	6.36874	1.90587e-10	3.51151e-07	NC_000086.8	Zfx		0	0	0	0	0	0	35.7143	20	52	17.8571	28.5714	30.8286	30.8286	52.381	26.087	26.3158	25	35
946500	CM001013.3	93166479	5.2933	1.20127e-07	8.12279e-05	NC_000086.8	Zfx		0	0	0	0	0	0	28.5714	13.3333	20	17.8571	35.7143	23.0952	23.0952	19.0476	16.6667	10.5263	20.8333	35
946501	CM001013.3	93166481	5.26266	1.41987e-07	9.4069e-05	NC_000086.8	Zfx		0	5.88235	0	0	4.16667	2.0098	35.7143	20	48	21.4286	42.8571	33.6	31.5902	38.0952	12.5	10.5263	20.8333	35
946502	CM001013.3	93166486	5.75101	8.87134e-09	8.7076e-06	NC_000086.8	Zfx		0	0	0	0	0	0	28.5714	20	32	14.2857	35.7143	26.1143	26.1143	33.3333	16.6667	21.0526	16.6667	30
946503	CM001013.3	93166490	4.67907	2.88173e-06	0.00122747	NC_000086.8	Zfx		0	0	0	0	4.16667	0.833333	14.2857	13.3333	28	17.8571	35.7143	21.8381	21.0048	42.8571	25	15.7895	20.8333	35
946504	CM001013.3	93166493	6.81614	9.35221e-12	2.6781e-08	NC_000086.8	Zfx		0	0	0	0	0	0	35.7143	20	44	25	35.7143	32.0857	32.0857	42.8571	20.8333	26.3158	20.8333	35
946505	CM001013.3	93166502	4.63136	3.6328e-06	0.00150033	NC_000086.8	Zfx		0	0	0	0	0	0	30.7692	20	16	7.14286	35.7143	21.9253	21.9253	28.5714	16.6667	10.5263	4.16667	15
946506	CM001013.3	93166531	5.47425	4.39356e-08	3.37947e-05	NC_000086.8	Zfx		0	0	0	0	5.26316	1.05263	28.125	35	26.9231	17.2414	18.75	25.2079	24.1553	21.7391	28.5714	41.6667	39.1304	14.2857
946507	CM001013.3	93166540	6.35099	2.13933e-10	3.8303e-07	NC_000086.8	Zfx		0	0	0	0	0	0	40.625	35	23.0769	17.2414	18.75	26.9387	26.9387	26.087	33.3333	33.3333	30.4348	19.0476
946508	CM001013.3	93166551	5.92375	3.14677e-09	3.54885e-06	NC_000086.8	Zfx		0	0	0	0	0	0	31.25	30	23.0769	17.2414	18.75	24.0637	24.0637	26.087	33.3333	33.3333	34.7826	19.0476
946509	CM001013.3	93166554	4.51675	6.27958e-06	0.00238422	NC_000086.8	Zfx		0	0	0	0	0	0	34.375	15	15.3846	6.89655	6.25	15.5812	15.5812	17.3913	14.2857	36.3636	21.7391	14.2857
946510	CM001013.3	93166557	5.24657	1.54956e-07	0.000101223	NC_000086.8	Zfx		0	0	0	0	0	0	25	30	19.2308	13.7931	12.5	20.1048	20.1048	17.3913	9.52381	25	21.7391	9.52381
946512	CM001013.3	93166561	4.07307	4.63974e-05	0.0134895	NC_000086.8	Zfx		0	0	0	0	0	0	21.875	25	7.69231	10.3448	17.6471	16.5118	16.5118	0	19.0476	25	17.3913	9.52381
946513	CM001013.3	93166566	5.56578	2.60978e-08	2.19377e-05	NC_000086.8	Zfx		0	0	0	0	0	0	34.375	35	19.2308	13.7931	11.7647	22.8327	22.8327	26.087	23.8095	33.3333	21.7391	5
946514	CM001013.3	93166569	4.86811	1.12672e-06	0.000550176	NC_000086.8	Zfx		0	0	0	10	0	2	25	20	30.7692	10.3448	15.7895	20.3807	18.3807	13.0435	30	33.3333	16.6667	19.0476
946556	CM001013.3	93410688	4.78882	1.67763e-06	0.000772748	NC_000086.8	Apoo		0	0	0	0	0	0	38.4615	27.2727	22.7273	20	26.3158	26.9555	26.9555	23.8095	5.55556	4.7619	42.1053	45
946587	CM001013.3	93679840	4.6826	2.83265e-06	0.00121089	NC_000086.8	Gspt2		0	0	0	0	0	0	12.5	12.5	21.875	15	11.1111	14.5972	14.5972	21.875	10.5263	12	3.33333	9.52381
946588	CM001013.3	93679843	5.20885	1.90011e-07	0.000120511	NC_000086.8	Gspt2		0	0	0	0	0	0	20.8333	20.8333	21.875	17.9487	5.55556	17.4092	17.4092	35.4839	15.7895	23.0769	20	23.8095
946591	CM001013.3	93679871	5.24496	1.56314e-07	0.000101927	NC_000086.8	Gspt2		5.26316	0	0	0	0	1.05263	24	42.8571	15.3846	23.8095	31.8182	27.5739	26.5213	34.6154	21.4286	37.5	26.087	18.1818
946593	CM001013.3	93679888	5.92279	3.16533e-09	3.5602e-06	NC_000086.8	Gspt2		5.26316	0	0	0	0	1.05263	32	33.3333	23.0769	28.5714	36.3636	30.6691	29.6164	38.4615	21.4286	45.8333	30.4348	31.8182
946594	CM001013.3	93679895	5.19969	1.99624e-07	0.000125603	NC_000086.8	Gspt2		10.5263	0	0	0	0	2.10526	24	40	26.9231	23.8095	27.2727	28.4011	26.2958	34.6154	21.4286	45.8333	26.087	36.3636
946595	CM001013.3	93769044	6.44569	1.15075e-10	2.26979e-07	NC_000086.8	Zxdb		0	0	0	0	5	1	23.3333	40.9091	14.2857	16.9811	25	24.1019	23.1019	17.1429	15.1515	20	7.40741	20
946596	CM001013.3	93769050	4.57978	4.65461e-06	0.00185388	NC_000086.8	Zxdb		0	0	0	3.0303	0	0.606061	16.129	16.6667	8.10811	13.2075	10	12.8223	12.2162	11.4286	9.09091	12	16.129	9.67742
946599	CM001013.3	93769058	4.22278	2.4131e-05	0.00760665	NC_000086.8	Zxdb		0	5	0	0	3.44828	1.68966	24	12.9032	20.5128	8.88889	8	14.861	13.1713	20	16.129	20	20.6897	4.7619
946600	CM001013.3	93769062	5.86332	4.53711e-09	4.87952e-06	NC_000086.8	Zxdb		0	0	0	0	4	0.8	25.8065	16.6667	10.8108	15.0943	30	19.6757	18.8757	20	12.1212	24	28.125	16.129
946601	CM001013.3	93769063	6.37174	1.869e-10	3.45027e-07	NC_000086.8	Zxdb		0	5	0	0	0	1	24	12.9032	28.2051	20	24	21.8217	20.8217	23.0769	32.2581	25	27.5862	14.2857
946602	CM001013.3	93769069	6.70295	2.04259e-11	5.19231e-08	NC_000086.8	Zxdb		0	0	0	0	0	0	22.5806	37.5	13.5135	15.0943	20	21.7377	21.7377	17.1429	9.09091	16	21.875	9.67742
946603	CM001013.3	93769070	4.2569	2.0728e-05	0.00668653	NC_000086.8	Zxdb		0	5	0	4.54545	0	1.90909	12	12.9032	15.3846	15.5556	12	13.5687	11.6596	20	12.9032	12.5	24.1379	14.2857
946604	CM001013.3	93769072	6.10793	1.00931e-09	1.40226e-06	NC_000086.8	Zxdb		0	0	0	0	0	0	25.8065	20.8333	13.5135	13.2075	15	17.6722	17.6722	11.4286	18.1818	20	21.875	16.129
946605	CM001013.3	93769073	4.58733	4.48947e-06	0.00179714	NC_000086.8	Zxdb		0	0	4	0	0	0.8	24	9.67742	25.641	11.1111	4	14.8859	14.0859	15.3846	25.8065	17.5	20.6897	9.52381
946606	CM001013.3	93769075	6.29416	3.0906e-10	5.10118e-07	NC_000086.8	Zxdb		0	4	0	0	0	0.8	22.5806	25	21.6216	13.2075	25	21.482	20.682	17.1429	15.1515	24	18.75	16.129
946607	CM001013.3	93769076	5.2194	1.79501e-07	0.000115151	NC_000086.8	Zxdb		0	5	4	0	0	1.8	28	16.129	30.7692	13.3333	20	21.6463	19.8463	19.2308	22.5806	25	31.0345	4.7619
946608	CM001013.3	93769079	4.51416	6.35673e-06	0.00240679	NC_000086.8	Zxdb		0	10.5263	0	4.54545	0	3.01435	34.7826	22.2222	27.7778	13.3333	16	22.8232	19.8088	23.0769	29.0323	15.625	37.5	9.52381
946615	CM001013.3	94070053	4.12431	3.71848e-05	0.011117	NC_000086.8	Spin4		0	0	0	0	0	0	7.69231	5.55556	30.4348	15.625	21.0526	16.0721	16.0721	16.6667	23.5294	34.7826	26.6667	16.6667
946616	CM001013.3	94070054	5.84664	5.01611e-09	5.32837e-06	NC_000086.8	Spin4		7.14286	0	0	0	0	1.42857	41.6667	27.7778	33.3333	23.0769	16.6667	28.5043	27.0757	11.7647	29.4118	10	25	45.4545
946617	CM001013.3	94070062	3.77335	0.000161068	0.0393852	NC_000086.8	Spin4		0	0	0	0	0	0	15.3846	0	30.4348	21.875	31.5789	19.8547	19.8547	16.6667	35.2941	30.4348	26.6667	8.33333
946618	CM001013.3	94070063	5.84841	4.96301e-09	5.27786e-06	NC_000086.8	Spin4		0	6.25	0	0	0	1.25	33.3333	22.2222	28.5714	30.7692	25	27.9792	26.7292	23.5294	11.7647	15	20	18.1818
946620	CM001013.3	94070072	4.42713	9.54974e-06	0.00342219	NC_000086.8	Spin4		0	0	5.88235	0	0	1.17647	16.6667	27.7778	19.0476	19.2308	8.33333	18.2112	17.0348	5.88235	5.88235	15	5	18.1818
946621	CM001013.3	94070080	5.52762	3.24602e-08	2.6399e-05	NC_000086.8	Spin4		0	5.88235	5.55556	7.14286	0	3.71615	50	40	42.3077	26.9231	25	36.8462	33.13	27.7778	5.55556	21.0526	42.3077	25
946645	CM001013.3	94488392	5.21753	1.81324e-07	0.000116008	NC_000086.8	Amer1		0	0	0	0	0	0	29.6296	29.0323	17.6471	20.5882	6.66667	20.7128	20.7128	21.2121	40.9091	15.625	15.7895	4.16667
946646	CM001013.3	94488395	5.08379	3.69972e-07	0.000211763	NC_000086.8	Amer1		0	0	0	0	5.88235	1.17647	51.8519	41.9355	44.1176	35.2941	6.25	35.8898	34.7133	53.125	68.1818	37.5	42.1053	16.6667
946711	CM001013.3	97981745	4.52921	5.92059e-06	0.00227308	NC_000086.8	Yipf6		0	0	0	0	0	0	19.0476	21.0526	21.0526	15.7895	11.1111	17.6107	17.6107	22.7273	7.69231	6.25	21.4286	29.4118
946712	CM001013.3	97981752	3.73307	0.00018916	0.045208	NC_000086.8	Yipf6		0	0	0	8.33333	0	1.66667	11.1111	19.2308	16.6667	9.09091	26.6667	16.5532	14.8866	21.0526	14.2857	13.0435	28.5714	42.8571
946714	CM001013.3	97981754	4.23302	2.30575e-05	0.00733393	NC_000086.8	Yipf6		0	0	0	8.33333	0	1.66667	16.6667	15.3846	16.6667	18.1818	33.3333	20.0466	18.38	21.0526	21.4286	13.0435	28.5714	42.8571
946715	CM001013.3	97981755	4.30396	1.67773e-05	0.00556344	NC_000086.8	Yipf6		0	0	0	0	0	0	20	15.7895	21.0526	15.7895	11.1111	16.7485	16.7485	22.7273	7.69231	0	21.4286	35.2941
946717	CM001013.3	97981759	4.5146	6.34364e-06	0.0024047	NC_000086.8	Yipf6		0	0	0	0	0	0	19.0476	15.7895	26.3158	15.7895	11.1111	17.6107	17.6107	22.7273	7.69231	6.25	14.2857	35.2941
946718	CM001013.3	97981760	4.05615	4.98889e-05	0.0143815	NC_000086.8	Yipf6		0	0	8.33333	8.33333	0	3.33333	22.2222	15.3846	16.6667	22.7273	33.3333	22.0668	18.7335	26.3158	21.4286	13.0435	28.5714	42.8571
946719	CM001013.3	97981761	4.01522	5.93897e-05	0.0166807	NC_000086.8	Yipf6		0	0	0	0	0	0	14.2857	15.7895	15.7895	15.7895	11.1111	14.553	14.553	22.7273	7.69231	6.25	21.4286	35.2941
946721	CM001013.3	97981763	4.01522	5.93897e-05	0.0166807	NC_000086.8	Yipf6		0	0	0	0	0	0	14.2857	15.7895	15.7895	15.7895	11.1111	14.553	14.553	22.7273	7.69231	0	21.4286	29.4118
946724	CM001013.3	97981784	4.68808	2.75776e-06	0.00118368	NC_000086.8	Yipf6		0	0	0	0	0	0	17.8571	14.2857	18.5185	15.3846	19.0476	17.0187	17.0187	18.1818	31.8182	30.4348	28.125	18.75
946750	CM001013.3	98179949	6.49101	8.52652e-11	1.75841e-07	NC_000086.8	Efnb1		0	0	0	0	0	0	23.0769	22.2222	37.931	36.3636	18.1818	27.5551	27.5551	23.0769	21.4286	42.8571	28.5714	38.4615
946752	CM001013.3	98179956	5.61033	2.01936e-08	1.75809e-05	NC_000086.8	Efnb1		0	0	0	7.69231	0	1.53846	23.0769	16.6667	37.931	27.2727	18.1818	24.6258	23.0874	38.4615	20	33.3333	35.7143	23.0769
946755	CM001013.3	98179961	5.19591	2.03719e-07	0.000127672	NC_000086.8	Efnb1		0	9.09091	4.7619	0	5.55556	3.88167	35.7143	23.5294	37.931	36.3636	16.6667	30.041	26.1593	30.7692	13.3333	31.8182	42.8571	35.7143
946757	CM001013.3	98180326	4.59445	4.33898e-06	0.00174708	NC_000086.8	Efnb1		0	0	5.26316	0	0	1.05263	21.4286	15	25	19.3548	7.14286	17.5853	16.5326	16.6667	27.2727	10.3448	17.8571	22.2222
946760	CM001013.3	98180342	4.68443	2.80734e-06	0.0012017	NC_000086.8	Efnb1		0	0	0	0	4.34783	0.869565	21.4286	25	15	19.3548	14.2857	19.0138	18.1443	20.8333	18.1818	10.3448	21.4286	14.8148
946762	CM001013.3	98180351	4.03405	5.4823e-05	0.0155539	NC_000086.8	Efnb1		0	0	0	0	4.34783	0.869565	21.4286	20	10	16.129	7.14286	14.9401	14.0705	8.33333	18.1818	3.44828	10.7143	14.8148
946764	CM001013.3	98180510	3.83395	0.000126101	0.0320122	NC_000086.8	Efnb1		0	0	0	0	0	0	12.5	12	14.2857	9.375	4.34783	10.5017	10.5017	25	21.4286	14.7059	19.0476	20.8333
946765	CM001013.3	98180511	5.19713	2.02386e-07	0.000127004	NC_000086.8	Efnb1		0	0	0	0	0	0	20.6897	13.6364	17.8571	23.8095	31.5789	21.5143	21.5143	21.7391	0	19.0476	18.75	8.69565
946766	CM001013.3	98180542	6.27364	3.52703e-10	5.63563e-07	NC_000086.8	Efnb1		0	0	0	0	0	0	29.1667	20	25	21.875	17.3913	22.6866	22.6866	25	14.2857	17.6471	33.3333	16.6667
946767	CM001013.3	98180543	5.03447	4.79181e-07	0.000265635	NC_000086.8	Efnb1		0	0	0	0	0	0	24.1379	9.09091	17.8571	23.8095	26.3158	20.2423	20.2423	21.7391	25	19.0476	18.75	17.3913
946768	CM001013.3	98180550	5.80795	6.32415e-09	6.49996e-06	NC_000086.8	Efnb1		0	0	0	0	0	0	39.1304	16	21.4286	12.5	17.3913	21.2901	21.2901	40	21.4286	29.4118	28.5714	25
946769	CM001013.3	98180551	3.87354	0.000107266	0.0279778	NC_000086.8	Efnb1		0	0	0	0	0	0	20.6897	4.54545	14.2857	19.0476	21.0526	15.9242	15.9242	39.1304	25	19.0476	31.25	4.34783
946800	CM001013.3	98865106	4.99074	6.01482e-07	0.000321438	NC_000086.8	Tmem28		0	0	0	0	0	0	15.7895	8.69565	13.8889	25.9259	25	17.86	17.86	15.625	10	16.6667	29.1667	34.7826
946802	CM001013.3	98865145	7.06338	1.62496e-12	6.15488e-09	NC_000086.8	Tmem28		0	0	0	0	10	2	23.0769	39.1304	33.3333	44.4444	25	32.997	30.997	40.625	26.6667	44.8276	41.6667	26.087
946803	CM001013.3	98865146	6.48772	8.71431e-11	1.78938e-07	NC_000086.8	Tmem28		0	0	0	0	0	0	27.5862	29.6296	27.2727	30	16.6667	26.231	26.231	22.5806	13.6364	30.7692	17.3913	16.6667
946804	CM001013.3	98865150	6.2902	3.17049e-10	5.21494e-07	NC_000086.8	Tmem28		0	0	0	0	0	0	12.8205	30.4348	30.5556	29.6296	25	25.6881	25.6881	34.375	16.6667	36.6667	29.1667	30.4348
946805	CM001013.3	98865151	3.83657	0.000124765	0.0317495	NC_000086.8	Tmem28		5.55556	0	5.88235	0	0	2.28758	20.6897	18.5185	9.09091	19.3548	16.6667	16.8641	14.5765	22.5806	13.6364	19.2308	13.0435	16.6667
946853	CM001013.3	99537990	5.09491	3.4891e-07	0.000201283	NC_000086.8	Igbp1		0	0	0	0	0	0	13.7931	11.1111	25.8065	7.69231	21.4286	15.9663	15.9663	21.875	13.6364	18.1818	12.1951	14.8148
946854	CM001013.3	99538004	4.59502	4.32698e-06	0.0017431	NC_000086.8	Igbp1		0	0	0	4.16667	0	0.833333	17.2414	8.33333	19.3548	15.3846	14.2857	14.92	14.0866	25	18.1818	24.2424	21.9512	18.5185
946855	CM001013.3	99538006	4.46022	8.18743e-06	0.00299612	NC_000086.8	Igbp1		0	0	0	0	8.69565	1.73913	24.1379	19.4444	3.22581	21.1538	17.8571	17.1638	15.4247	21.875	27.2727	18.1818	14.6341	18.5185
946856	CM001013.3	99538012	3.71969	0.000199469	0.0472796	NC_000086.8	Igbp1		6.25	12.5	10	4.16667	0	6.58333	26.4706	30.303	12.5	21.4286	16.6667	21.4738	14.8904	28.5714	14.8148	28.125	11.7647	25
946857	CM001013.3	99538013	4.13763	3.50914e-05	0.0105643	NC_000086.8	Igbp1		0	5.26316	9.09091	0	8.69565	4.60994	28.5714	20	29.0323	13.7255	28.5714	23.9801	19.3702	27.2727	22.7273	35.4839	19.4444	10.7143
946874	CM001013.3	99669714	3.74917	0.00017742	0.0427894	NC_000086.8	Pdzd11		8.33333	12	7.69231	8.69565	17.3913	10.8225	42.8571	27.7778	39.3939	23.0769	19.3548	30.4921	19.6696	28	24.2424	36.6667	41.6667	22.2222
946876	CM001013.3	99669741	5.48743	4.07817e-08	3.18062e-05	NC_000086.8	Pdzd11		0	0	0	0	0	0	25.9259	11.4286	22.5806	17.9487	6.66667	16.9101	16.9101	16	15.625	19.2308	16.129	11.1111
946877	CM001013.3	99669753	6.05907	1.36909e-09	1.78059e-06	NC_000086.8	Pdzd11		0	0	0	0	0	0	29.6296	11.4286	19.3548	20.5128	16.6667	19.5185	19.5185	20	15.625	15.3846	22.5806	22.2222
946887	CM001013.3	99818240	5.67644	1.37523e-08	1.26661e-05	NC_000086.8	Dlg3		0	0	0	0	0	0	33.3333	21.7391	23.8095	18.75	15.3846	22.6033	22.6033	39.1304	40	28.5714	16.6667	7.69231
946888	CM001013.3	99818257	6.67335	2.50035e-11	6.19041e-08	NC_000086.8	Dlg3		0	0	0	0	0	0	44.4444	17.3913	19.0476	34.375	30.7692	29.2055	29.2055	39.1304	44	33.3333	16.6667	30.7692
947051	CM001013.3	101200527	6.68267	2.34628e-11	5.83939e-08	NC_000086.8	Ercc6l		0	0	0	0	0	0	42.8571	31.5789	13.0435	46.4286	30.7692	32.9355	32.9355	50	17.6471	37.5	37.5	30.7692
947052	CM001013.3	101200528	6.01632	1.78432e-09	2.20595e-06	NC_000086.8	Ercc6l		0	0	6.25	0	7.14286	2.67857	45.7143	43.75	44.4444	30.7692	14.2857	35.7927	33.1142	17.3913	38.4615	33.3333	48.3871	18.1818
947053	CM001013.3	101200558	4.94231	7.72034e-07	0.000399115	NC_000086.8	Ercc6l		0	0	0	0	0	0	42.8571	21.0526	4.34783	42.8571	15.3846	25.2999	25.2999	38.4615	35.2941	37.5	31.25	30.7692
947054	CM001013.3	101200559	6.29639	3.04662e-10	5.03733e-07	NC_000086.8	Ercc6l		0	0	0	0	6.66667	1.33333	48.5714	37.5	40.7407	23.0769	14.2857	32.835	31.5016	17.3913	30.7692	29.6296	41.9355	13.6364
947077	CM001013.3	101232847	5.52942	3.21293e-08	2.61747e-05	NC_000086.8	Rps4x		0	0	0	0	0	0	30.7692	16	13.3333	22.2222	22.7273	21.0104	21.0104	20	29.1667	28.5714	27.7778	33.3333
947078	CM001013.3	101232848	4.74392	2.09625e-06	0.000934775	NC_000086.8	Rps4x		0	0	0	0	0	0	21.2121	11.7647	33.3333	19.0476	8.33333	18.7382	18.7382	42.8571	21.4286	36	15.3846	18.1818
947079	CM001013.3	101232867	3.79885	0.000145366	0.0360464	NC_000086.8	Rps4x		0	0	0	5.26316	13.3333	3.7193	42.3077	24	13.3333	16.6667	18.1818	22.8979	19.1786	15	25	38.0952	22.2222	50
947080	CM001013.3	101232868	6.01447	1.80481e-09	2.22839e-06	NC_000086.8	Rps4x		0	0	0	0	0	0	21.2121	23.5294	45.4545	23.8095	33.3333	29.4678	29.4678	38.0952	25.9259	36	23.0769	9.09091
947082	CM001013.3	101232886	3.95968	7.50489e-05	0.0204852	NC_000086.8	Rps4x		0	0	0	0	0	0	15.1515	5.88235	13.6364	23.8095	16.6667	15.0293	15.0293	35	10.7143	8	3.84615	9.09091
947085	CM001013.3	101232921	3.72016	0.000199098	0.0472152	NC_000086.8	Rps4x		0	0	0	0	0	0	11.5385	16	0	11.1111	27.2727	13.1845	13.1845	20	12.5	33.3333	11.1111	33.3333
947101	CM001013.3	101294214	4.18606	2.8384e-05	0.00876425	NC_000086.8	Cited1		0	0	0	0	0	0	7.14286	17.2414	22.2222	7.69231	36.3636	18.1325	18.1325	23.0769	6.66667	33.3333	11.7647	7.69231
947104	CM001013.3	101294257	4.63722	3.53132e-06	0.0014635	NC_000086.8	Cited1		0	8.33333	0	0	0	1.66667	17.8571	33.3333	20	46.1538	45.4545	32.5598	30.8931	69.2308	13.3333	40.9091	26.6667	30.7692
947105	CM001013.3	101294276	3.86781	0.000109816	0.0284446	NC_000086.8	Cited1		5	0	7.69231	10	6.25	5.78846	18.1818	30	28	22.7273	27.7778	25.3374	19.5489	28.5714	30.4348	25	35.7143	20
947106	CM001013.3	101294289	4.51098	6.45302e-06	0.00243514	NC_000086.8	Cited1		0	0	7.69231	0	0	1.53846	16	10	37.037	15.9091	16.6667	19.1226	17.5841	33.3333	26.087	25	26.6667	6.66667
947107	CM001013.3	101294294	4.7842	1.71672e-06	0.000786937	NC_000086.8	Cited1		0	0	0	0	0	0	20	20	18.5185	15.9091	11.1111	17.1077	17.1077	28.5714	17.3913	8.33333	20	6.66667
947108	CM001013.3	101294304	6.86405	6.69359e-12	2.05945e-08	NC_000086.8	Cited1		0	0	0	0	0	0	28	30	34.6154	31.8182	22.2222	29.3312	29.3312	42.8571	26.087	25	26.6667	20
947109	CM001013.3	101294308	4.22164	2.42532e-05	0.00763507	NC_000086.8	Cited1		0	0	0	0	0	0	20	15	11.1111	13.6364	11.1111	14.1717	14.1717	9.52381	21.7391	16.6667	20	6.66667
947122	CM001013.3	101295321	5.2471	1.5451e-07	0.000101028	NC_000086.8	Cited1		0	0	0	0	0	0	33.3333	6.66667	15.7895	20	27.7778	20.7135	20.7135	27.7778	25	16.6667	25	20
947123	CM001013.3	101295331	4.1493	3.33492e-05	0.0100941	NC_000086.8	Cited1		5.26316	0	0	7.69231	0	2.59109	27.7778	13.3333	15.7895	20	22.2222	19.8246	17.2335	22.2222	20	16.6667	25	15
947128	CM001013.3	101295379	4.28821	1.80121e-05	0.00592129	NC_000086.8	Cited1		0	0	0	5.26316	0	1.05263	12.5	37.5	13.3333	11.5385	23.0769	19.5897	18.5371	16.6667	30.7692	10	13.3333	30.7692
947132	CM001013.3	101295400	4.04956	5.13149e-05	0.0147478	NC_000086.8	Cited1		0	0	0	5.26316	0	1.05263	12.5	18.75	26.6667	3.84615	23.0769	16.9679	15.9153	8.33333	23.0769	10	20	23.0769
947133	CM001013.3	101295410	5.04739	4.47891e-07	0.00025048	NC_000086.8	Cited1		0	0	0	0	0	0	16.6667	27.2727	14.2857	13.3333	50	24.3117	24.3117	29.6296	18.1818	14.2857	31.25	9.09091
947134	CM001013.3	101295411	6.83645	8.1182e-12	2.3895e-08	NC_000086.8	Cited1		0	0	0	5.26316	0	1.05263	29.1667	25	30	42.3077	40	33.2949	32.2422	33.3333	40	25	26.6667	30.7692
947140	CM001013.3	101295734	4.85853	1.18258e-06	0.000573327	NC_000086.8	Cited1		0	0	0	0	0	0	25.5814	24	18.75	20.6897	0	17.8042	17.8042	20.6897	20.8333	12.5	22.7273	0
947141	CM001013.3	101295752	5.32178	1.02755e-07	7.11515e-05	NC_000086.8	Cited1		0	0	0	0	0	0	32.5581	20	18.75	13.7931	0	17.0202	17.0202	17.2414	20.8333	8.33333	13.6364	15.3846
947142	CM001013.3	101295759	5.79857	6.68813e-09	6.85037e-06	NC_000086.8	Cited1		0	0	0	0	5.26316	1.05263	32.5581	28	21.875	20.6897	8.33333	22.2912	21.2386	17.2414	20.8333	29.1667	22.7273	7.69231
947143	CM001013.3	101295765	5.10398	3.32584e-07	0.000193983	NC_000086.8	Cited1		0	0	4.34783	0	0	0.869565	32.5581	24	15.625	13.7931	8.33333	18.8619	17.9924	10.3448	16.6667	16.6667	22.7273	7.69231
947144	CM001013.3	101295784	4.35251	1.34591e-05	0.0046061	NC_000086.8	Cited1		0	0	0	0	0	0	27.907	24	15.625	10.3448	0	15.5754	15.5754	10.3448	8.33333	20.8333	13.6364	0
947145	CM001013.3	101295787	4.67215	2.98067e-06	0.00126113	NC_000086.8	Cited1		6.25	8.33333	0	0	5.26316	3.9693	24.3243	28	28.125	17.2414	16.6667	22.8715	18.9022	17.2414	24	21.7391	25	15.3846
947211	CM001013.3	102491387	3.89142	9.96604e-05	0.0262462	NC_000086.8	Tsix		5	0	0	0	6.25	2.25	27.2727	24.1379	11.6279	5.26316	25	18.6603	16.4103	19.2308	16	23.2558	9.09091	5
947213	CM001013.3	102491401	4.55845	5.15336e-06	0.00201786	NC_000086.8	Tsix		5	0	0	0	0	1	24.2424	13.7931	13.9535	10.5263	27.2727	17.9576	16.9576	11.5385	20	13.9535	18.1818	5
947216	CM001013.3	102491440	5.10487	3.31019e-07	0.000193308	NC_000086.8	Tsix		5	0	0	0	0	1	24.2424	17.2414	13.9535	21.0526	33.3333	21.9647	20.9647	7.69231	24	16.6667	18.1818	15
947273	CM001013.3	102865334	4.6424	3.44381e-06	0.0014316	NC_000086.8	Slc16a2		0	7.14286	0	0	0	1.42857	21.7391	21.7391	30.7692	10	16.6667	20.1828	18.7543	18.75	31.8182	21.4286	27.2727	23.5294
947274	CM001013.3	102865384	4.99693	5.82489e-07	0.000312358	NC_000086.8	Slc16a2		0	0	5.55556	0	0	1.11111	22.7273	23.3333	19.2308	16.6667	22.2222	20.8361	19.7249	21.875	31.8182	21.4286	13.0435	11.7647
947275	CM001013.3	102865385	6.52195	6.93992e-11	1.49042e-07	NC_000086.8	Slc16a2		0	0	0	6.25	0	1.25	17.2414	18.5185	35.7143	29.1667	26.9231	25.5128	24.2628	18.5185	40	21.4286	23.0769	33.3333
947276	CM001013.3	102865388	3.84087	0.000122601	0.0312826	NC_000086.8	Slc16a2		5.88235	0	0	0	0	1.17647	13.6364	13.3333	11.5385	13.3333	22.2222	14.8127	13.6363	18.75	18.1818	14.2857	13.0435	5.88235
947277	CM001013.3	102865389	4.78852	1.68018e-06	0.000773545	NC_000086.8	Slc16a2		0	0	0	0	0	0	13.7931	7.40741	23.8095	16.6667	8	13.9353	13.9353	11.1111	20	0	15.3846	16.6667
947281	CM001013.3	102865412	4.3779	1.19827e-05	0.00416684	NC_000086.8	Slc16a2		0	0	5.88235	0	0	1.17647	11.1111	21.0526	13.0435	28	25	19.6414	18.465	25	7.14286	15	39.1304	22.2222
947370	CM001013.3	103457359	6.76183	1.3626e-11	3.69071e-08	NC_000086.8	Abcb7		0	0	0	0	0	0	18.5185	53.8462	23.8095	47.3684	25	33.7085	33.7085	36.8421	30.7692	42.8571	33.3333	31.25
947371	CM001013.3	103457376	6.53307	6.44347e-11	1.40181e-07	NC_000086.8	Abcb7		0	0	0	0	0	0	18.5185	53.8462	23.8095	57.8947	31.25	37.0638	37.0638	42.1053	15.3846	42.8571	27.7778	25
947374	CM001013.3	103457389	4.00735	6.14041e-05	0.0171599	NC_000086.8	Abcb7		0	5.88235	6.25	0	0	2.42647	11.1111	41.6667	23.8095	31.5789	12.5	24.1332	21.7068	26.3158	15.3846	42.8571	11.1111	12.5
947375	CM001013.3	103457391	4.62217	3.79754e-06	0.00156101	NC_000086.8	Abcb7		0	0	0	0	0	0	14.8148	53.8462	9.52381	36.8421	12.5	25.5054	25.5054	31.5789	7.69231	28.5714	11.1111	12.5
947377	CM001013.3	103457416	4.81825	1.44825e-06	0.000682971	NC_000086.8	Abcb7		0	0	0	0	0	0	11.1111	30.7692	9.52381	31.5789	18.75	20.3466	20.3466	26.3158	7.69231	21.4286	5.55556	18.75
947378	CM001013.3	103457418	4.26115	2.03377e-05	0.00658112	NC_000086.8	Abcb7		0	0	0	0	5.26316	1.05263	11.1111	30.7692	9.52381	47.3684	18.75	23.5045	22.4519	5.26316	15.3846	21.4286	22.2222	12.5
947381	CM001013.3	103457452	4.7639	1.89891e-06	0.000856822	NC_000086.8	Abcb7		0	0	0	0	0	0	11.1111	46.1538	26.3158	42.1053	13.3333	27.8039	27.8039	27.7778	16.6667	0	22.2222	25
947392	CM001013.3	103526612	3.88402	0.000102745	0.0269764	NC_000086.8	Uprt		4.7619	0	0	0	5.55556	2.06349	36.3636	23.5294	5	30	25	23.9786	21.9151	27.7778	10.5263	34.6154	12	23.8095
947393	CM001013.3	103526613	8.14388	3.82807e-16	4.47939e-12	NC_000086.8	Uprt		0	0	0	0	0	0	34.4828	35.7143	39.5349	31.7073	8.69565	30.027	30.027	30.303	46.6667	32.1429	45.1613	36.3636
947394	CM001013.3	103526644	4.231	2.32658e-05	0.00738784	NC_000086.8	Uprt		0	0	0	0	5.26316	1.05263	31.8182	22.2222	5	15	23.5294	19.514	18.4613	16.6667	21.0526	30.7692	12	14.2857
947395	CM001013.3	103526645	6.26412	3.74938e-10	5.9509e-07	NC_000086.8	Uprt		0	0	0	0	0	0	32.1429	28.5714	30.2326	26.8293	8.69565	25.2944	25.2944	12.1212	46.6667	35.7143	32.2581	31.8182
947396	CM001013.3	103526659	4.7194	2.36543e-06	0.00103985	NC_000086.8	Uprt		0	0	0	0	10.5263	2.10526	31.8182	22.2222	15	30	17.6471	23.3375	21.2322	22.2222	21.0526	33.3333	12	28.5714
947397	CM001013.3	103526660	7.32621	2.36747e-13	1.18951e-09	NC_000086.8	Uprt		0	0	0	0	0	0	25	25.9259	37.2093	26.8293	13.0435	25.6016	25.6016	21.2121	44.8276	32.1429	41.9355	27.2727
947402	CM001013.3	103526752	4.89941	9.61232e-07	0.000480978	NC_000086.8	Uprt		0	0	0	4.34783	0	0.869565	34.6154	29.4118	13.0435	30.7692	12.5	24.068	23.1984	15.3846	35.2941	40	19.3548	40
947435	CM001013.3	104808380	5.96266	2.48167e-09	2.88079e-06	NC_000086.8	Fgf16		0	0	0	0	0	0	15.3846	14.8148	37.037	21.7391	30.7692	23.949	23.949	18.1818	23.8095	20.8333	11.7647	21.7391
947436	CM001013.3	104808381	5.29172	1.21169e-07	8.16423e-05	NC_000086.8	Fgf16		0	4	0	0	0	0.8	26.9231	29.1667	30.4348	29.0323	11.1111	25.3336	24.5336	22.2222	13.0435	37.1429	7.40741	39.1304
947437	CM001013.3	104808385	5.15807	2.49502e-07	0.000151279	NC_000086.8	Fgf16		0	0	0	0	0	0	7.69231	14.8148	18.5185	21.7391	38.4615	20.2453	20.2453	4.54545	15	12.5	11.7647	21.7391
947439	CM001013.3	104808392	6.98395	2.86985e-12	9.84492e-09	NC_000086.8	Fgf16		0	0	0	0	0	0	15.3846	25.9259	44.4444	26.087	38.4615	30.0607	30.0607	27.2727	23.8095	33.3333	23.5294	21.7391
947440	CM001013.3	104808393	6.84878	7.44826e-12	2.23381e-08	NC_000086.8	Fgf16		0	4	0	0	0	0.8	26.9231	34.7826	29.1667	29.0323	27.7778	29.5365	28.7365	25.9259	17.3913	40	11.1111	21.7391
947441	CM001013.3	104808399	4.78322	1.72512e-06	0.00078923	NC_000086.8	Fgf16		0	0	0	4.7619	7.14286	2.38095	23.0769	18.5185	26.9231	17.3913	30.7692	23.3358	20.9549	13.6364	9.52381	29.1667	11.7647	21.7391
947443	CM001013.3	104808404	5.68601	1.30038e-08	1.20496e-05	NC_000086.8	Fgf16		0	0	0	0	0	0	15.3846	18.5185	33.3333	21.7391	15.3846	20.872	20.872	13.6364	14.2857	25	5.88235	13.0435
947445	CM001013.3	104808414	5.52129	3.36511e-08	2.71584e-05	NC_000086.8	Fgf16		0	0	0	0	7.14286	1.42857	15.3846	22.2222	37.037	13.0435	30.7692	23.6913	22.2627	18.1818	14.2857	25	17.6471	17.3913
947446	CM001013.3	104808415	5.67632	1.37623e-08	1.26661e-05	NC_000086.8	Fgf16		0	4	0	0	0	0.8	23.0769	29.1667	25	22.5806	11.1111	22.1871	21.3871	14.8148	17.3913	28.5714	11.1111	26.087
947447	CM001013.3	104808419	7.0817	1.42397e-12	5.54833e-09	NC_000086.8	Fgf16		0	5	0	0	0	1	23.0769	29.6296	51.8519	30.4348	30.7692	33.1525	32.1525	22.7273	23.8095	41.6667	29.4118	39.1304
947448	CM001013.3	104808420	6.5294	6.6032e-11	1.42353e-07	NC_000086.8	Fgf16		0	4	0	0	0	0.8	23.0769	33.3333	33.3333	29.0323	16.6667	27.0885	26.2885	25.9259	13.0435	31.4286	18.5185	34.7826
947485	CM001013.3	105230749	5.53705	3.07614e-08	2.52527e-05	NC_000086.8	Pgk1		0	6.25	0	5.88235	0	2.42647	27.7778	50	35	20.6897	35.2941	33.7523	31.3258	20	25.9259	8.33333	20	23.5294
947487	CM001013.3	105230780	6.20517	5.46394e-10	8.25109e-07	NC_000086.8	Pgk1		0	0	0	0	3.7037	0.740741	17.0732	16.129	21.875	21.2121	20.8333	19.4245	18.6838	14.2857	8.69565	13.6364	9.09091	14.2857
947488	CM001013.3	105230791	4.20879	2.56737e-05	0.00802117	NC_000086.8	Pgk1		0	0	0	0	3.7037	0.740741	5	9.67742	9.375	18.1818	16.6667	11.7802	11.0394	14.2857	13.0435	13.6364	9.09091	28.5714
947490	CM001013.3	105230802	5.40115	6.62166e-08	4.85375e-05	NC_000086.8	Pgk1		0	0	0	0	3.7037	0.740741	14.6341	22.5806	15.625	6.06061	25	16.7801	16.0393	11.9048	17.3913	9.09091	9.09091	19.0476
947491	CM001013.3	105230804	3.87083	0.000108465	0.0282132	NC_000086.8	Pgk1		0	0	0	0	3.7037	0.740741	2.43902	16.129	21.875	6.06061	16.6667	12.6341	11.8933	11.9048	17.3913	9.09091	4.54545	14.2857
947492	CM001013.3	105230828	5.57273	2.50776e-08	2.1155e-05	NC_000086.8	Pgk1		0	7.69231	0	0	7.40741	3.01994	20	22.5806	19.3548	18.1818	29.1667	21.8568	18.8369	19.0476	17.3913	26.3158	10.5263	23.8095
947531	CM001013.3	105528723	6.01418	1.80798e-09	2.22941e-06	NC_000086.8	Fndc3c1		0	0	0	0	0	0	24	25	30.5556	8.33333	27.2727	23.0323	23.0323	37.5	33.3333	20.8333	14.2857	16.6667
947532	CM001013.3	105528740	4.90153	9.5092e-07	0.000477073	NC_000086.8	Fndc3c1		0	6.25	0	0	6.25	2.5	36	16.6667	22.2222	25	22.7273	24.5232	22.0232	37.5	19.0476	33.3333	21.4286	16.6667
947534	CM001013.3	105529116	4.1819	2.89085e-05	0.00891461	NC_000086.8	Fndc3c1		0	0	8.33333	0	0	1.66667	33.3333	6.25	8.33333	25.9259	20	18.7685	17.1019	17.3913	13.3333	20	5.88235	7.69231
947535	CM001013.3	105529117	4.38437	1.16323e-05	0.00406432	NC_000086.8	Fndc3c1		0	0	0	0	0	0	20.8333	14.2857	20	20.6897	0	15.1617	15.1617	15.7895	11.7647	5.55556	21.4286	17.6471
947536	CM001013.3	105529120	4.33228	1.47576e-05	0.00497705	NC_000086.8	Fndc3c1		0	0	0	0	0	0	20	6.25	12.5	29.6296	10	15.6759	15.6759	17.3913	20	20	11.7647	23.0769
947539	CM001013.3	105529126	4.84519	1.26489e-06	0.000605692	NC_000086.8	Fndc3c1		0	0	0	0	0	0	12.5	14.2857	26.6667	27.5862	9.09091	18.0259	18.0259	15.7895	23.5294	5.55556	14.2857	5.88235
947540	CM001013.3	105529136	4.12532	3.70227e-05	0.0110755	NC_000086.8	Fndc3c1		0	0	0	0	0	0	26.6667	12.5	8.33333	33.3333	10	18.1667	18.1667	21.7391	20	15	0	15.3846
947544	CM001013.3	105529147	4.49479	6.96401e-06	0.00260661	NC_000086.8	Fndc3c1		0	0	0	0	0	0	18.1818	14.2857	26.6667	37.931	0	19.413	19.413	15.7895	23.5294	11.7647	40	23.5294
947567	CM001013.3	107878230	5.3198	1.03883e-07	7.18798e-05	NC_000086.8	2810403D21Rik		0	0	0	0	0	0	40.7407	21.0526	25	14.2857	23.8095	24.9777	24.9777	7.69231	40	12.5	9.52381	41.1765
947739	CM001013.3	132799166	4.65351	3.26338e-06	0.00136736	NC_000086.8	Tspan6		12	8.33333	0	5	0	5.06667	20.8333	31.0345	29.4118	17.8571	28.5714	25.5416	20.475	14.7059	30	30	30.303	23.8095
947740	CM001013.3	132799178	5.43681	5.42437e-08	4.07027e-05	NC_000086.8	Tspan6		0	0	0	0	0	0	26.087	23.8095	16.129	17.3913	11.7647	19.0363	19.0363	25.9259	3.33333	21.7391	13.3333	11.7647
947801	CM001013.3	133442376	4.00247	6.2685e-05	0.0174613	NC_000086.8	Timm8a1	1	0	0	0	0	0	0	6.45161	18.1818	22.5806	17.3913	6.66667	14.2544	14.2544	0	11.4286	6.25	7.69231	0
947804	CM001013.3	133442406	4.00247	6.2685e-05	0.0174613	NC_000086.8	Timm8a1	2	0	0	0	0	0	0	6.45161	18.1818	22.5806	17.3913	6.66667	14.2544	14.2544	8.33333	20	6.25	11.5385	0
947821	CM001013.3	133486833	4.03557	5.4471e-05	0.0154733	NC_000086.8	Rpl36a		0	0	5	0	0	1	29.6296	21.4286	15.3846	25	9.52381	20.1933	19.1933	40.9091	4.16667	14.2857	15	38.0952
947822	CM001013.3	133486846	4.23069	2.32974e-05	0.00739293	NC_000086.8	Rpl36a		0	0	5	0	4.7619	1.95238	25.9259	14.2857	26.9231	17.8571	4.7619	17.9508	15.9984	22.7273	8.33333	21.4286	10	19.0476
947823	CM001013.3	133486849	4.6048	4.12863e-06	0.0016767	NC_000086.8	Rpl36a		6.25	9.09091	5	8.33333	0	5.73485	30.7692	29.6296	34.7826	39.2857	9.52381	28.7982	23.0634	22.7273	12.5	30.7692	27.7778	33.3333
947839	CM001013.3	133657672	3.93188	8.42824e-05	0.02268	NC_000086.8	Armcx3		14.2857	12.5	0	5.88235	0	6.53361	28.5714	28.5714	20.8333	25.7143	12.5	23.2381	16.7045	15.1515	20.8333	30	15	20
947840	CM001013.3	133657695	8.11719	4.77119e-16	5.21384e-12	NC_000086.8	Armcx3		0	0	0	0	0	0	34.2857	38.0952	29.1667	37.1429	31.25	33.9881	33.9881	31.25	30.4348	10.5263	42.1053	26.6667
947841	CM001013.3	133657703	8.65139	5.08773e-18	1.09931e-13	NC_000086.8	Armcx3		0	0	0	0	4.7619	0.952381	45.7143	33.3333	45.8333	42.8571	31.25	39.7976	38.8452	34.375	30.4348	26.3158	36.8421	26.6667
947843	CM001013.3	133657762	4.22682	2.37012e-05	0.00749853	NC_000086.8	Armcx3		8.69565	18.1818	5.88235	0	4.7619	7.50435	42.8571	28.5714	36.6667	21.9512	18.1818	29.6457	22.1413	33.3333	24.1379	36.8421	43.3333	42.1053
947844	CM001013.3	133657763	4.6463	3.37944e-06	0.00140916	NC_000086.8	Armcx3		0	16.6667	7.69231	0	0	4.87179	18.5185	20	37.5	46.6667	33.3333	31.2037	26.3319	35	35	28	33.3333	57.1429
947876	CM001013.3	134894573	4.78777	1.68644e-06	0.000775677	NC_000086.8	Arxes2		0	0	0	0	0	0	19.2308	8	21.4286	17.8571	7.69231	14.8418	14.8418	17.2414	14.2857	21.0526	24	8.33333
947877	CM001013.3	134894575	3.75861	0.000170858	0.0414275	NC_000086.8	Arxes2		0	0	0	0	0	0	19.2308	8	7.14286	10.7143	7.69231	10.556	10.556	17.2414	4.7619	5.26316	24	0
947878	CM001013.3	134894577	4.94612	7.5708e-07	0.000393531	NC_000086.8	Arxes2		0	0	0	6.25	0	1.25	26.9231	8	21.4286	17.8571	23.0769	19.4571	18.2071	20.6897	19.0476	15.7895	28	8.33333
947879	CM001013.3	134894601	5.91707	3.27729e-09	3.6613e-06	NC_000086.8	Arxes2		0	0	0	0	0	0	16	16	28.5714	25	23.0769	21.7297	21.7297	20.6897	14.2857	15.7895	16	8.33333
947881	CM001013.3	134894608	4.86606	1.13846e-06	0.000554915	NC_000086.8	Arxes2		0	0	0	0	0	0	19.2308	4	25	17.8571	15.3846	16.2945	16.2945	10.3448	14.2857	10.5263	12	16.6667
947884	CM001013.3	134894655	4.20406	2.62173e-05	0.00816415	NC_000086.8	Arxes2		0	0	0	0	0	0	19.2308	4	21.4286	10.7143	7.69231	12.6132	12.6132	10.3448	19.0476	10.5263	8	8.33333
947887	CM001013.3	134934120	5.83742	5.30154e-09	5.5755e-06	NC_000086.8	Arxes1		0	0	0	0	0	0	16	29.4118	35	14.8148	33.3333	25.712	25.712	13.3333	22.7273	12.5	4.7619	17.6471
947889	CM001013.3	134934124	5.39157	6.9844e-08	5.08436e-05	NC_000086.8	Arxes1		0	0	0	4.34783	0	0.869565	24	35.2941	35	11.1111	25	26.081	25.2115	6.66667	22.7273	25	14.2857	23.5294
947890	CM001013.3	134934148	4.91682	8.79623e-07	0.000446249	NC_000086.8	Arxes1		0	0	0	0	0	0	20	17.6471	19.0476	14.8148	16.6667	17.6352	17.6352	6.66667	13.6364	20.8333	9.52381	23.5294
947891	CM001013.3	134934150	4.09474	4.22645e-05	0.0124478	NC_000086.8	Arxes1		0	0	0	0	0	0	12	11.7647	23.8095	7.40741	16.6667	14.3297	14.3297	13.3333	18.1818	12.5	9.52381	17.6471
947892	CM001013.3	134934155	5.17417	2.2892e-07	0.000141049	NC_000086.8	Arxes1		0	0	0	0	0	0	16	29.4118	28.5714	11.1111	16.6667	20.3522	20.3522	6.66667	27.2727	20.8333	14.2857	17.6471
947893	CM001013.3	134934164	4.52612	6.00756e-06	0.00229838	NC_000086.8	Arxes1		0	0	0	0	0	0	12	23.5294	19.0476	11.1111	16.6667	16.471	16.471	0	9.09091	16.6667	14.2857	11.7647
947894	CM001013.3	134934169	3.89253	9.92034e-05	0.0261403	NC_000086.8	Arxes1		0	0	0	0	0	0	8	5.88235	19.0476	11.1111	25	13.8082	13.8082	13.3333	9.09091	16.6667	4.7619	23.5294
947895	CM001013.3	134934174	5.11865	3.07734e-07	0.000182058	NC_000086.8	Arxes1		0	0	0	0	0	0	16	29.4118	33.3333	11.1111	8.33333	19.6379	19.6379	6.66667	22.7273	12.5	4.7619	23.5294
947909	CM001013.3	135147188	5.75094	8.87507e-09	8.7076e-06	NC_000086.8	Tceal9	1	11.1111	20.8333	0	7.69231	12	10.3274	52.9412	42.8571	40.625	44.4444	55	47.1736	36.8462	23.3333	29.1667	44	32	12.5
947910	CM001013.3	135147201	4.23469	2.28866e-05	0.00728688	NC_000086.8	Tceal9	2	20	20	8.33333	30.7692	17.8571	19.3919	55.5556	40.9091	37.5	48.1481	55	47.4226	28.0306	33.3333	50	46.1538	28.125	17.6471
947916	CM001013.3	135567625	3.93789	8.21998e-05	0.022195	NC_000086.8	Tceal3		0	0	0	0	0	0	11.7647	5	15.7895	16	13.3333	12.3775	12.3775	34.6154	21.7391	10	13.7931	11.1111
947918	CM001013.3	135567660	6.8623	6.77618e-12	2.07813e-08	NC_000086.8	Tceal3		0	5.55556	0	0	0	1.11111	26.4706	28.5714	28.9474	48	46.6667	35.7312	34.6201	42.3077	30.4348	33.3333	34.4828	55.5556
947919	CM001013.3	135567661	4.5691	4.89815e-06	0.00193821	NC_000086.8	Tceal3		0	0	0	5	7.14286	2.42857	35	19.0476	15.625	21.0526	25.9259	23.3302	20.9017	23.0769	36.8421	33.3333	20	9.09091
947920	CM001013.3	135567671	7.86079	3.81721e-15	3.10178e-11	NC_000086.8	Tceal3		0	0	0	0	0	0	26.4706	28.5714	39.4737	48	46.6667	37.8365	37.8365	38.4615	43.4783	40	41.3793	55.5556
947921	CM001013.3	135567672	6.22117	4.9347e-10	7.57986e-07	NC_000086.8	Tceal3		0	0	0	5	0	1	45	23.8095	28.125	21.0526	33.3333	30.2641	29.2641	34.6154	31.5789	33.3333	32	36.3636
947922	CM001013.3	135567683	6.4182	1.37895e-10	2.63781e-07	NC_000086.8	Tceal3		0	0	0	0	0	0	29.4118	19.0476	21.0526	32	40	28.3024	28.3024	38.4615	26.087	33.3333	20.6897	50
947923	CM001013.3	135567684	4.42306	9.73114e-06	0.00347672	NC_000086.8	Tceal3		0	6.66667	0	5	0	2.33333	30	14.2857	21.875	15.7895	25.9259	21.5752	19.2419	19.2308	21.0526	13.3333	20	27.2727
947949	CM001013.3	135938983	5.72947	1.00746e-08	9.64562e-06	NC_000086.8	Slc25a53		0	0	0	0	0	0	15.3846	22.2222	20	20.5882	23.0769	20.2544	20.2544	11.5385	26.9231	22.7273	36.8421	19.0476
947950	CM001013.3	135938993	4.96509	6.86675e-07	0.000360681	NC_000086.8	Slc25a53		0	6.25	7.69231	0	7.69231	4.32692	45.4545	36	55	31.8182	19.0476	37.4641	33.1371	20	13.6364	35	18.5185	47.0588
947952	CM001013.3	135939002	6.59125	4.36129e-11	1.00153e-07	NC_000086.8	Slc25a53		0	0	0	0	0	0	38.4615	22.2222	42.8571	31.8182	23.8095	31.8337	31.8337	20	22.7273	34.7826	37.931	47.0588
947953	CM001013.3	135939003	7.1171	1.10218e-12	4.44007e-09	NC_000086.8	Slc25a53		0	0	0	0	0	0	34.7826	25.8065	26.087	29.6296	35.7143	30.404	30.404	18.1818	18.75	18.1818	33.3333	23.8095
947954	CM001013.3	135939014	4.23946	2.24058e-05	0.00715297	NC_000086.8	Slc25a53		0	0	0	0	0	0	23.0769	11.1111	42.8571	13.6364	23.8095	22.8982	22.8982	0	20	21.7391	24.1379	23.5294
947955	CM001013.3	135939015	5.41594	6.09681e-08	4.49676e-05	NC_000086.8	Slc25a53		0	0	0	0	0	0	21.7391	15.625	21.7391	14.8148	28.5714	20.4979	20.4979	18.1818	12.5	13.6364	23.8095	9.52381
947956	CM001013.3	135939028	4.67154	2.98955e-06	0.00126433	NC_000086.8	Slc25a53		0	0	0	0	0	0	23.0769	14.8148	28.5714	18.1818	10	18.929	18.929	10	9.09091	13.0435	13.7931	12.5
947957	CM001013.3	135939029	4.79307	1.64247e-06	0.000760604	NC_000086.8	Slc25a53		0	0	0	0	0	0	17.3913	12.5	17.3913	14.8148	21.4286	16.7052	16.7052	9.09091	12.5	4.54545	4.7619	19.0476
947958	CM001013.3	135939035	5.92714	3.08248e-09	3.48047e-06	NC_000086.8	Slc25a53		6.25	0	0	0	0	1.25	30.7692	18.5185	42.8571	31.8182	28.5714	30.5069	29.2569	15	13.6364	21.7391	27.5862	47.0588
947959	CM001013.3	135939036	6.18789	6.09732e-10	9.05752e-07	NC_000086.8	Slc25a53		0	0	0	0	0	0	30.4348	15.625	13.0435	33.3333	35.7143	25.6302	25.6302	18.1818	18.75	13.6364	33.3333	4.7619
948013	CM001013.3	136471767	4.99809	5.79022e-07	0.000311184	NC_000086.8	Il1rapl2	1	0	0	0	0	0	0	18.75	5	16.6667	20	22.2222	16.5278	16.5278	7.69231	0	21.0526	13.0435	18.75
948025	CM001013.3	137814986	6.53175	6.50056e-11	1.40459e-07	NC_000086.8	Nrk		0	0	0	0	0	0	28.5714	13.0435	24.1379	35.1351	26.087	25.395	25.395	17.2414	31.8182	21.7391	14.8148	11.7647
948028	CM001013.3	137815012	4.50579	6.61274e-06	0.00248885	NC_000086.8	Nrk		0	0	0	0	0	0	11.5385	7.69231	35.7143	33.3333	13.6364	20.383	20.383	10	16.6667	19.0476	15	13.3333
948029	CM001013.3	137815013	5.07668	3.84077e-07	0.000219308	NC_000086.8	Nrk		0	0	0	0	0	0	8.57143	13.0435	31.0345	35.1351	26.087	22.7743	22.7743	24.1379	27.2727	8.69565	14.8148	5.88235
948031	CM001013.3	137815062	4.3524	1.34656e-05	0.00460669	NC_000086.8	Nrk		4.54545	0	0	0	0	0.909091	25.9259	8.33333	11.1111	17.1429	15.7895	15.6605	14.7514	8	14.2857	9.67742	8.33333	15.3846
948032	CM001013.3	137815064	5.21498	1.83836e-07	0.000117299	NC_000086.8	Nrk		0	0	0	0	5.55556	1.11111	22.2222	16.6667	18.5185	28.5714	21.0526	21.4063	20.2952	24	33.3333	3.22581	16.6667	15.3846
948034	CM001013.3	137815082	4.22764	2.36152e-05	0.00747879	NC_000086.8	Nrk		0	0	0	0	0	0	22.2222	8.33333	7.40741	8.57143	21.0526	13.5174	13.5174	12	14.2857	16.129	8.33333	0
948035	CM001013.3	137815087	4.32875	1.49961e-05	0.00504673	NC_000086.8	Nrk		0	0	0	0	0	0	18.5185	8.33333	3.7037	17.1429	21.0526	13.7502	13.7502	7.69231	9.52381	9.67742	12.5	15.3846
948036	CM001013.3	137815105	6.25062	4.08815e-10	6.41364e-07	NC_000086.8	Nrk		0	0	5.88235	0	0	1.17647	29.6296	20.8333	22.2222	25.7143	31.5789	25.9957	24.8192	26.9231	15	19.3548	16.6667	23.0769
948037	CM001013.3	137815115	4.57319	4.80349e-06	0.00190838	NC_000086.8	Nrk		0	11.7647	0	5	15	6.35294	36.6667	17.3913	25	25	26.3158	26.0748	19.7218	23.0769	19.0476	25	13.6364	7.69231
948048	CM001013.3	138511463	3.75686	0.000172058	0.0416758	NC_000086.8	Rnf128		0	0	0	0	0	0	13.6364	8.33333	10	18.1818	4.34783	10.8999	10.8999	8.33333	8.69565	3.84615	29.6296	16.6667
948055	CM001013.3	138511481	4.11704	3.83764e-05	0.0114277	NC_000086.8	Rnf128		0	0	0	0	0	0	14.2857	13.3333	14.2857	13.7931	7.14286	12.5681	12.5681	4	23.0769	15.3846	13.3333	6.25
948057	CM001013.3	138511485	4.19217	2.76297e-05	0.00855077	NC_000086.8	Rnf128		0	0	0	0	0	0	28.5714	6.66667	14.2857	10.3448	7.14286	13.4023	13.4023	4	7.69231	15.3846	6.66667	6.25
948058	CM001013.3	138511494	4.71683	2.39545e-06	0.00105142	NC_000086.8	Rnf128		0	0	0	0	0	0	27.2727	12	16.6667	15.1515	13.0435	16.8269	16.8269	16.6667	21.7391	3.84615	37.037	16.6667
948059	CM001013.3	138511495	4.00488	6.20492e-05	0.0173197	NC_000086.8	Rnf128		4.54545	0	0	0	0	0.909091	14.2857	13.3333	28.5714	10.3448	14.2857	16.1642	15.2551	16	23.0769	38.4615	16.6667	12.5
948061	CM001013.3	138511515	5.25702	1.46408e-07	9.64606e-05	NC_000086.8	Rnf128		0	0	0	0	0	0	13.6364	14.2857	26.9231	29.6296	7.14286	18.3235	18.3235	30	35.7143	13.3333	27.2727	27.7778
948065	CM001013.3	138511576	4.47562	7.61896e-06	0.00282066	NC_000086.8	Rnf128		5.88235	0	0	0	0	1.17647	11.7647	25	14.2857	26.6667	33.3333	22.2101	21.0336	21.4286	33.3333	25	19.0476	25
948066	CM001013.3	138511589	5.03314	4.8252e-07	0.000267175	NC_000086.8	Rnf128		0	0	0	0	0	0	15.7895	18.75	19.0476	26.6667	25	21.0508	21.0508	21.4286	11.1111	18.75	19.0476	25
948067	CM001013.3	138511591	4.22269	2.414e-05	0.00760698	NC_000086.8	Rnf128		0	0	0	0	0	0	10.5263	18.75	19.0476	20	9.09091	15.483	15.483	25	16.6667	12.5	19.0476	33.3333
948070	CM001013.3	138511672	4.16139	3.16311e-05	0.00963543	NC_000086.8	Rnf128		0	0	0	5.26316	0	1.05263	23.5294	9.09091	17.6471	30.7692	37.5	23.7073	22.6547	37.5	18.75	0	36.8421	20
948072	CM001013.3	138511687	3.98528	6.74004e-05	0.0186221	NC_000086.8	Rnf128		0	0	0	5.26316	0	1.05263	23.5294	9.09091	11.7647	26.9231	31.25	20.5116	19.459	31.25	12.5	0	31.5789	10
948078	CM001013.3	138511732	4.81664	1.45998e-06	0.000687482	NC_000086.8	Rnf128		0	0	0	0	0	0	12	26.087	25.8065	12.5	4.16667	16.112	16.112	13.8889	0	14.2857	13.7931	19.0476
948079	CM001013.3	138511736	3.86877	0.000109384	0.0283902	NC_000086.8	Rnf128		0	0	0	5.88235	0	1.17647	20	13.0435	25.8065	7.5	12.5	15.77	14.5935	13.8889	0	23.8095	17.2414	28.5714
948080	CM001013.3	138511752	5.21878	1.80106e-07	0.000115462	NC_000086.8	Rnf128		7.69231	0	0	0	0	1.53846	16	21.7391	32.2581	20	20.8333	22.1661	20.6276	11.1111	0	33.3333	20.6897	14.2857
948081	CM001013.3	138511761	4.76489	1.88955e-06	0.000854217	NC_000086.8	Rnf128		0	0	0	0	0	0	12	17.3913	25.8065	10	8.33333	14.7062	14.7062	14.2857	7.14286	19.0476	10.3448	33.3333
948082	CM001013.3	138511767	6.72378	1.77076e-11	4.58715e-08	NC_000086.8	Rnf128		0	0	0	0	4.54545	0.909091	24	34.7826	38.7097	22.5	20.8333	28.1651	27.256	25	7.14286	33.3333	27.5862	33.3333
948084	CM001013.3	138511781	4.3215	1.5497e-05	0.0052024	NC_000086.8	Rnf128		0	0	0	5.88235	0	1.17647	8.33333	17.3913	22.5806	10	16.6667	14.9944	13.8179	8.33333	0	14.2857	20.6897	19.0476
948085	CM001013.3	138511791	6.44161	1.18214e-10	2.32206e-07	NC_000086.8	Rnf128		0	0	0	0	0	0	16	30.4348	25.8065	20	25	23.4482	23.4482	16.6667	7.14286	28.5714	27.5862	19.0476
948177	CM001013.3	139178131	5.7713	7.86604e-09	7.88026e-06	NC_000086.8	Frmpd3		0	0	0	0	0	0	25	15.7895	9.52381	36.1111	23.5294	21.9908	21.9908	31.0345	15.3846	17.2414	44.4444	31.25
948178	CM001013.3	139178147	5.47215	4.44617e-08	3.41717e-05	NC_000086.8	Frmpd3		0	0	0	0	0	0	28.5714	21.0526	9.52381	27.7778	23.5294	22.091	22.091	37.931	15.3846	25	37.5	26.6667
948190	CM001013.3	139443307	4.74428	2.09253e-06	0.000933552	NC_000086.8	Tsc22d3		0	0	0	4.7619	0	0.952381	19.2308	11.1111	17.6471	36.8421	8.33333	18.6329	17.6805	40	25	30	31.8182	29.6296
948191	CM001013.3	139443339	4.15609	3.23744e-05	0.00983034	NC_000086.8	Tsc22d3		0	0	0	0	0	0	19.2308	11.1111	8.82353	26.3158	0	13.0962	13.0962	16.6667	4.16667	10	13.6364	7.40741
948193	CM001013.3	139443357	3.81547	0.000135926	0.0339982	NC_000086.8	Tsc22d3		9.09091	0	6.66667	0	0	3.15152	36.8421	10.5263	29.1667	11.7647	19.0476	21.4695	18.318	11.1111	11.7647	25	20	4.34783
948196	CM001013.3	139443391	3.78108	0.000156147	0.0383297	NC_000086.8	Tsc22d3		0	0	0	0	7.69231	1.53846	18.1818	21.0526	20	11.7647	9.52381	16.1046	14.5661	22.2222	11.7647	41.1765	21.4286	26.087
948197	CM001013.3	139443392	3.95541	7.6403e-05	0.020813	NC_000086.8	Tsc22d3		0	0	0	0	0	0	5	20.8333	20.5882	10.5263	12.5	13.8896	13.8896	22.7273	23.5294	27.7778	18.5185	10.5263
948200	CM001013.3	139443404	4.55531	5.23089e-06	0.00204569	NC_000086.8	Tsc22d3		0	0	0	0	7.69231	1.53846	18.1818	25	16	17.6471	28.5714	21.0801	19.5416	18.5185	17.6471	29.4118	14.2857	17.3913
948201	CM001013.3	139443405	3.88789	0.000101118	0.026584	NC_000086.8	Tsc22d3		5.88235	0	0	0	0	1.17647	10	26.087	26.4706	10.2564	12.5	17.0628	15.8863	13.6364	23.5294	38.8889	25.9259	21.0526
948241	CM001013.3	139500370	4.85608	1.19731e-06	0.000579583	NC_000086.8	Tsc22d3		5.88235	13.3333	6.25	0	0	5.09314	33.3333	63.6364	33.3333	30	25	37.0606	31.9675	16.6667	26.3158	41.1765	36.8421	26.6667
948245	CM001013.3	139500394	4.86574	1.14031e-06	0.0005551	NC_000086.8	Tsc22d3		0	0	6.66667	0	0	1.33333	8.33333	33.3333	33.3333	25	25	25	23.6667	16.6667	11.1111	31.5789	15	13.3333
948303	CM001013.3	140505253	5.18709	2.13608e-07	0.000132993	NC_000086.8	Irs4		0	0	5.26316	4.34783	0	1.9222	38.7097	16	20	34.6154	12.5	24.365	22.4428	23.6842	9.09091	25	19.2308	5.55556
948305	CM001013.3	140506703	4.70583	2.5284e-06	0.00110056	NC_000086.8	Irs4		9.09091	0	17.6471	5.55556	26.3158	11.7219	41.6667	57.1429	52.381	52.381	23.8095	45.4762	33.7543	19.0476	23.0769	15.7895	25	25
948310	CM001013.3	140506831	5.3271	9.97947e-08	6.95574e-05	NC_000086.8	Irs4		0	4.34783	0	5.88235	0	2.04604	12.5	38.4615	28	29.1667	28.5714	27.3399	25.2939	32.3529	22.7273	33.3333	34.4828	43.75
948311	CM001013.3	140506832	4.47898	7.50016e-06	0.00277993	NC_000086.8	Irs4		9.52381	0	0	18.1818	5.55556	6.65224	52.9412	41.6667	21.0526	31.5789	61.1111	41.6701	35.0179	41.6667	5.55556	30	34.7826	38.8889
948312	CM001013.3	140506841	5.05181	4.37635e-07	0.000245428	NC_000086.8	Irs4		0	0	0	0	0	0	4.16667	23.0769	28	37.5	23.8095	23.3106	23.3106	8.82353	9.09091	20.8333	20.6897	31.25
948313	CM001013.3	140506842	3.81522	0.000136063	0.0340228	NC_000086.8	Irs4		9.52381	0	0	0	11.1111	4.12698	23.5294	29.1667	10.5263	21.0526	44.4444	25.7439	21.6169	29.1667	11.1111	25	8.69565	27.7778
948314	CM001013.3	140506876	6.16925	6.86138e-10	1.00946e-06	NC_000086.8	Irs4		5	0	0	0	7.69231	2.53846	47.0588	23.8095	22.2222	38.8889	61.1111	38.6181	36.0797	41.6667	16.6667	31.5789	26.087	33.3333
948318	CM001013.3	140507799	4.12904	3.64277e-05	0.0109216	NC_000086.8	Irs4		0	0	0	0	5.88235	1.17647	31.8182	5.88235	16	10.3448	21.4286	17.0948	15.9183	20	17.6471	6.25	16.6667	5.55556
948319	CM001013.3	140507800	4.67403	2.95345e-06	0.00125285	NC_000086.8	Irs4		0	0	7.69231	0	0	1.53846	12.5	14.2857	17.3913	23.3333	28.5714	19.2164	17.6779	16.6667	29.4118	0	16.6667	16.6667
948320	CM001013.3	140507814	3.78163	0.000155807	0.0382563	NC_000086.8	Irs4		0	0	0	6.25	0	1.25	27.2727	5.88235	20	6.89655	14.2857	14.8675	13.6175	5	17.6471	12.5	22.2222	5.55556
948322	CM001013.3	140507817	4.04891	5.14574e-05	0.0147754	NC_000086.8	Irs4		6.66667	5.88235	0	0	0	2.5098	50	11.7647	24	17.2414	35.7143	27.7441	25.2343	30	41.1765	12.5	22.2222	5.55556
948323	CM001013.3	140507818	4.35306	1.34251e-05	0.00459614	NC_000086.8	Irs4		0	7.69231	7.69231	0	0	3.07692	18.75	14.2857	21.7391	30	42.8571	25.5264	22.4495	16.6667	29.4118	0	30.4348	16.6667
948324	CM001013.3	140507819	4.05323	5.05155e-05	0.0145445	NC_000086.8	Irs4		0	0	5.26316	0	0	1.05263	45.4545	5.88235	24	13.7931	28.5714	23.5403	22.4877	30	35.2941	12.5	22.2222	5.55556
948325	CM001013.3	140507820	5.06198	4.1492e-07	0.000234385	NC_000086.8	Irs4		0	0	7.69231	0	0	1.53846	18.75	19.0476	13.0435	26.6667	50	25.5016	23.9631	25	41.1765	9.09091	25	41.6667
948326	CM001013.3	140507822	3.80906	0.000139493	0.0347351	NC_000086.8	Irs4		0	0	0	0	0	0	13.6364	5.88235	8	13.7931	21.4286	12.5481	12.5481	5	17.6471	12.5	11.1111	5.55556
948327	CM001013.3	140507823	3.7954	0.000147407	0.0364954	NC_000086.8	Irs4		0	0	7.69231	0	0	1.53846	6.25	14.2857	13.0435	23.3333	28.5714	17.0968	15.5583	16.6667	23.5294	0	16.6667	0
948331	CM001013.3	140508040	5.65385	1.56891e-08	1.41382e-05	NC_000086.8	Irs4		0	0	0	0	0	0	33.3333	35.7143	26.3158	26.9231	52.381	34.9335	34.9335	23.5294	0	46.1538	33.3333	30.7692
948334	CM001013.3	141011255	4.93568	7.98739e-07	0.000409807	NC_000086.8	Nxt2		0	0	0	0	0	0	31.8182	12.5	25	22.7273	11.1111	20.6313	20.6313	15	38.4615	28.5714	18.75	26.6667
948404	CM001013.3	143470843	3.99751	6.40112e-05	0.0177839	NC_000086.8	Trpc5		0	0	0	6.66667	9.09091	3.15152	13.3333	26.3158	13.3333	25	27.7778	21.152	18.0005	23.5294	7.69231	33.3333	30.4348	20
948407	CM001013.3	143470857	3.7827	0.000155138	0.0381313	NC_000086.8	Trpc5		5.26316	0	0	9.52381	8	4.55739	25	23.3333	12.5	33.3333	25	23.8333	19.2759	6.66667	17.8571	26.6667	7.40741	30.7692
948408	CM001013.3	143470864	4.21122	2.53996e-05	0.00794598	NC_000086.8	Trpc5		5.26316	13.3333	30.7692	9.52381	12	14.1779	41.6667	41.9355	21.875	46.6667	31.25	36.6788	22.5009	26.6667	17.8571	33.3333	29.6296	30.7692
948409	CM001013.3	143470889	4.29757	1.72679e-05	0.00570822	NC_000086.8	Trpc5		0	0	15.3846	4.7619	8	5.6293	37.5	25.8065	15.625	43.3333	40	32.453	26.8237	6.89655	25	33.3333	14.8148	30.7692
948411	CM001013.3	143470894	4.76896	1.85184e-06	0.000838367	NC_000086.8	Trpc5		5.26316	6.66667	15.3846	0	8	7.06289	37.5	45.1613	18.75	40	18.75	32.0323	24.9694	16.6667	21.4286	33.3333	14.8148	30.7692
948458	CM001013.3	149371035	3.75612	0.000172567	0.0417673	NC_000086.8	Pfkfb1		0	6.25	0	6.25	6.66667	3.83333	4.7619	25	27.5862	20	24	20.2696	16.4363	6.89655	12	12.5	11.1111	30.7692
948459	CM001013.3	149371063	5.45756	4.82722e-08	3.66558e-05	NC_000086.8	Pfkfb1		0	0	0	0	0	0	13.6364	38.4615	21.875	20	16	21.9946	21.9946	31.0345	15.3846	15.3846	21.7391	23.0769
948460	CM001013.3	149371064	4.42214	9.77276e-06	0.00348896	NC_000086.8	Pfkfb1		0	0	0	0	4.7619	0.952381	21.7391	8.69565	21.4286	14.8148	23.8095	18.0975	17.1452	30.7692	36	20.8333	12.5	22.7273
948461	CM001013.3	149371065	5.70287	1.17806e-08	1.10237e-05	NC_000086.8	Pfkfb1		0	0	0	0	0	0	13.6364	38.4615	25	12	28	23.4196	23.4196	34.4828	23.0769	15.3846	39.1304	23.0769
948462	CM001013.3	149371066	5.29782	1.17195e-07	7.95283e-05	NC_000086.8	Pfkfb1		0	0	0	0	0	0	21.7391	13.0435	21.4286	18.5185	23.8095	19.7078	19.7078	34.6154	28	25	4.16667	27.2727
948463	CM001013.3	149371082	6.56914	5.06079e-11	1.14013e-07	NC_000086.8	Pfkfb1		0	0	0	0	0	0	13.6364	30.7692	28.125	24	41.6667	27.6395	27.6395	27.5862	11.5385	23.0769	8.69565	15.3846
948464	CM001013.3	149371083	4.71999	2.35854e-06	0.00103762	NC_000086.8	Pfkfb1		0	0	0	0	0	0	13.0435	17.3913	10.7143	22.2222	19.0476	16.4838	16.4838	26.9231	32	8.33333	8.33333	22.7273
948491	CM001013.3	149830052	5.33783	9.40676e-08	6.58069e-05	NC_000086.8	Fgd1		0	15.3846	0	0	0	3.07692	16.6667	43.75	34.6154	30.5556	18.75	28.8675	25.7906	37.037	47.3684	30.4348	40	26.6667
948492	CM001013.3	149830064	6.38225	1.74506e-10	3.24669e-07	NC_000086.8	Fgd1		0	0	0	0	0	0	20.8333	42.8571	41.6667	31.4286	18.75	31.1071	31.1071	51.8519	47.0588	34.7826	20	28.5714
948493	CM001013.3	149830065	6.30541	2.87423e-10	4.81936e-07	NC_000086.8	Fgd1		0	0	0	0	0	0	50	10	38.0952	30	36.3636	32.8918	32.8918	28.5714	26.6667	53.3333	19.0476	16.6667
948494	CM001013.3	149830077	5.00293	5.64647e-07	0.000304319	NC_000086.8	Fgd1		0	0	0	0	0	0	20	35.7143	45.8333	25.7143	6.25	26.7024	26.7024	51.8519	29.4118	30.4348	20	21.4286
948495	CM001013.3	149830078	5.58512	2.33544e-08	1.9985e-05	NC_000086.8	Fgd1		0	0	0	0	0	0	50	10	23.8095	25	36.3636	29.0346	29.0346	23.8095	20	46.6667	23.8095	16.6667
948543	CM001013.3	149952733	6.26931	3.62648e-10	5.77512e-07	NC_000086.8	Wnk3		3.7037	0	7.14286	0	0	2.16931	28.125	34.375	19.2308	28.5714	21.4286	26.3462	24.1768	20.8333	37.037	38.7097	20	10
948706	CM001013.3	151552553	3.85679	0.000114887	0.0295283	NC_000086.8	Shroom2		0	0	0	0	0	0	6.66667	27.7778	15	14.2857	11.1111	14.9683	14.9683	6.25	18.75	0	19.0476	0
948710	CM001013.3	151552565	3.92634	8.6249e-05	0.0231372	NC_000086.8	Shroom2		0	0	0	0	0	0	0	16.6667	25	19.0476	17.6471	15.6723	15.6723	18.75	18.75	5.88235	28.5714	13.3333
948711	CM001013.3	151552566	4.19885	2.68271e-05	0.00832679	NC_000086.8	Shroom2		0	0	0	0	0	0	14.2857	21.0526	4.7619	18.1818	30	17.6564	17.6564	4.16667	8.33333	16.6667	11.1111	5.88235
948712	CM001013.3	151552568	4.33574	1.45271e-05	0.00491357	NC_000086.8	Shroom2		0	0	0	0	0	0	7.14286	33.3333	25	14.2857	16.6667	19.2857	19.2857	6.25	12.5	0	28.5714	13.3333
948717	CM001013.3	151552594	3.83074	0.00012776	0.0323384	NC_000086.8	Shroom2		0	0	0	0	0	0	6.25	24	14.2857	7.69231	6.25	11.6956	11.6956	5.88235	9.09091	9.52381	12	11.7647
948718	CM001013.3	151552622	4.56097	5.09188e-06	0.0019979	NC_000086.8	Shroom2		0	0	0	0	0	0	18.75	24	23.8095	7.69231	6.25	16.1004	16.1004	5.88235	4.54545	14.2857	12	5.88235
948719	CM001013.3	151552627	3.70904	0.00020805	0.0490081	NC_000086.8	Shroom2		0	0	0	8.33333	0	1.66667	25	20	9.52381	7.69231	25	17.4432	15.7766	5.88235	9.09091	9.52381	12	0
948722	CM001013.3	151552949	4.69662	2.64505e-06	0.00114304	NC_000086.8	Shroom2		0	0	0	0	5	1	20	29.4118	19.4444	20	7.40741	19.2527	18.2527	18.5185	10.3448	17.9487	23.0769	9.52381
948723	CM001013.3	151552979	5.57422	2.48644e-08	2.09938e-05	NC_000086.8	Shroom2		0	0	0	0	0	0	28.5714	22.2222	34.2857	19.4444	25	25.9048	25.9048	44.4444	27.5862	30.7692	11.1111	4.7619
948724	CM001013.3	151552980	5.14296	2.7044e-07	0.000162216	NC_000086.8	Shroom2		5	0	0	0	0	1	37.5	7.69231	15.7895	55.1724	53.8462	34.0001	33.0001	36.8421	40.9091	25	38.8889	35.7143
948748	CM001013.3	151820188	4.06619	4.77888e-05	0.0138559	NC_000086.8	Mageh1		0	0	10	0	0	2	24	15.7895	5.88235	18.1818	25	17.7707	15.7707	15.7895	0	5	12	9.52381
948749	CM001013.3	151820213	6.05626	1.39323e-09	1.80704e-06	NC_000086.8	Mageh1		0	0	0	0	0	0	34.6154	31.5789	11.7647	31.8182	25	26.9554	26.9554	52.6316	30	15	40	23.8095
948751	CM001013.3	151820234	4.73876	2.15032e-06	0.00095709	NC_000086.8	Mageh1		0	0	0	0	0	0	30.7692	15.7895	5.88235	27.2727	8.33333	17.6094	17.6094	36.8421	10	10	20	23.8095
948752	CM001013.3	151820268	5.18857	2.11915e-07	0.000132112	NC_000086.8	Mageh1		0	0	0	0	0	0	23.0769	31.5789	11.7647	18.1818	25	21.9205	21.9205	42.1053	36.3636	10	24	19.0476
948755	CM001013.3	151820304	5.90692	3.48564e-09	3.87585e-06	NC_000086.8	Mageh1		0	0	0	5.26316	0	1.05263	42.3077	36.8421	17.6471	27.2727	25	29.8139	28.7613	52.6316	18.1818	16.6667	37.5	35
948758	CM001013.3	152142801	6.5472	5.8625e-11	1.28999e-07	NC_000086.8	Klf8		0	0	0	0	5.55556	1.11111	40.9091	37.931	15.3846	21.6216	20	27.1693	26.0582	26.6667	25	13.7931	17.8571	27.2727
948759	CM001013.3	152142809	5.87907	4.1259e-09	4.49319e-06	NC_000086.8	Klf8		0	0	0	0	5.55556	1.11111	34.7826	41.3793	17.9487	13.5135	20	25.5248	24.4137	26.6667	25	13.7931	17.8571	31.8182
948764	CM001013.3	152143056	3.81055	0.000138658	0.0345452	NC_000086.8	Klf8		0	0	4	0	0	0.8	19.0476	10.5263	11.5385	13.0435	12.5	13.3312	12.5312	8	26.3158	17.3913	9.67742	36.3636
948888	CM001013.3	156275050	5.54983	2.85941e-08	2.37838e-05	NC_000086.8	Sms		6.66667	0	7.14286	0	0	2.7619	23.5294	25	40	31.0345	36.8421	31.2812	28.5193	33.3333	20	31.25	33.3333	25
948893	CM001013.3	156275229	6.13312	8.61699e-10	1.22639e-06	NC_000086.8	Sms		0	0	0	0	0	0	37.5	41.6667	19.0476	18.75	20.8333	27.5595	27.5595	30.7692	11.7647	26.6667	17.8571	31.25
948894	CM001013.3	156275242	5.68087	1.34012e-08	1.23817e-05	NC_000086.8	Sms		0	0	0	0	0	0	33.3333	33.3333	19.0476	18.75	16.6667	24.2262	24.2262	25.9259	17.6471	13.3333	14.2857	18.75
948895	CM001013.3	156275244	5.06348	4.11675e-07	0.000233106	NC_000086.8	Sms		0	0	0	0	0	0	37.5	33.3333	14.2857	18.75	8.33333	22.4405	22.4405	22.2222	17.6471	13.3333	3.57143	12.5
948897	CM001013.3	156275276	3.73615	0.000186856	0.044736	NC_000086.8	Sms		0	0	0	0	0	0	16.6667	16.6667	14.2857	6.25	8.33333	12.4405	12.4405	14.8148	29.4118	6.66667	10.7143	18.75
948912	CM001013.3	156381519	3.89692	9.74234e-05	0.0257354	NC_000086.8	Mbtps2		6.66667	0	0	0	8.33333	3	15	29.4118	31.25	43.4783	18.1818	27.4644	24.4644	30	0	0	23.0769	23.0769
948913	CM001013.3	156381553	3.78812	0.000151792	0.037425	NC_000086.8	Mbtps2		6.66667	0	0	0	8.33333	3	10	23.5294	21.875	30.4348	9.09091	18.986	15.986	20	0	11.7647	30.7692	7.69231
948914	CM001013.3	156381559	4.29168	1.7733e-05	0.00584167	NC_000086.8	Mbtps2		20	5.26316	10	0	10	9.05263	32	29.4118	33.3333	34.7826	30	31.9055	22.8529	10	18.1818	6.25	31.25	7.69231
948918	CM001013.3	156381660	4.4852	7.28459e-06	0.00271166	NC_000086.8	Mbtps2		0	0	0	0	0	0	15.9091	19.2308	23.3333	4.7619	12	15.047	15.047	35.7143	25	21.4286	16.6667	15.3846
949082	CM001013.3	158197511	4.08111	4.48219e-05	0.0130996	NC_000086.8	Map7d2		0	0	0	5.26316	0	1.05263	25	11.1111	18.5185	9.09091	11.1111	14.9663	13.9137	10.5263	21.7391	15	25	14.2857
949084	CM001013.3	158197521	4.17945	2.9221e-05	0.00900515	NC_000086.8	Map7d2		0	0	0	10.5263	4	2.90526	29.1667	11.1111	14.8148	21.2121	22.2222	19.7054	16.8001	26.3158	30.4348	20	25	14.2857
949198	CM001013.3	159548865	6.49774	8.15342e-11	1.69249e-07	NC_000086.8	Rs1		0	0	0	0	0	0	40	12.5	42.8571	40.9091	26.3158	32.5164	32.5164	31.25	20	15	28.5714	28.5714
949199	CM001013.3	159548874	4.94631	7.5632e-07	0.000393351	NC_000086.8	Rs1		0	0	0	0	0	0	26.6667	25	19.0476	18.1818	21.0526	21.9897	21.9897	25	10	10	14.2857	21.4286
949200	CM001013.3	159548900	5.75201	8.81874e-09	8.67512e-06	NC_000086.8	Rs1		0	0	0	0	0	0	26.6667	25	28.5714	28.5714	26.3158	27.0251	27.0251	24.2424	20	15	21.4286	28.5714
949210	CM001013.3	160500261	4.87703	1.07696e-06	0.000529137	NC_000086.8	Rai2		0	0	0	0	0	0	25	7.14286	18.75	32.2581	7.14286	18.0588	18.0588	22.7273	25	40	21.2121	9.09091
949227	CM001013.3	160691890	3.85836	0.000114152	0.029379	NC_000086.8	Nhs		0	0	5.55556	0	5	2.11111	22.5806	8.33333	15.7895	11.4286	23.8095	16.3883	14.2772	12	25	23.3333	25	20
949228	CM001013.3	160691891	3.97738	6.96792e-05	0.0191626	NC_000086.8	Nhs		4	0	0	0	0	0.8	19.0476	16.6667	16.6667	44	14.2857	22.1333	21.3333	0	25	11.4286	19.2308	33.3333
949229	CM001013.3	160691903	5.92716	3.08217e-09	3.48047e-06	NC_000086.8	Nhs		0	0	0	0	0	0	25.8065	16.6667	15.7895	20	28.5714	21.3668	21.3668	20	33.3333	12.9032	9.375	24
949230	CM001013.3	160691904	4.87081	1.11143e-06	0.000544104	NC_000086.8	Nhs		0	0	0	0	0	0	14.2857	8.33333	8.33333	40	14.2857	17.0476	17.0476	9.52381	25	22.8571	19.2308	8.33333
949231	CM001013.3	160691905	6.09153	1.11839e-09	1.51463e-06	NC_000086.8	Nhs		0	5.55556	5.55556	0	0	2.22222	32.2581	20.8333	26.3158	28.5714	33.3333	28.2624	26.0402	28	41.6667	29.0323	18.75	32
949232	CM001013.3	160691906	6.05488	1.40521e-09	1.81516e-06	NC_000086.8	Nhs		0	0	0	0	0	0	23.8095	16.6667	12.5	48	19.0476	24.0048	24.0048	14.2857	25	22.8571	26.9231	33.3333
949233	CM001013.3	160691917	6.90819	4.90873e-12	1.56604e-08	NC_000086.8	Nhs		0	0	11.1111	0	0	2.22222	32.2581	25	26.3158	37.1429	38.0952	31.7624	29.5402	28	33.3333	25.8065	21.875	28
949234	CM001013.3	160691918	4.81197	1.49452e-06	0.000701313	NC_000086.8	Nhs		0	5	0	0	0	1	19.0476	16.6667	16.6667	48	23.8095	24.8381	23.8381	5	25	20	26.9231	41.6667
949235	CM001013.3	160691948	6.07777	1.21868e-09	1.61592e-06	NC_000086.8	Nhs		5.88235	0	11.1111	0	0	3.39869	29.0323	25	31.5789	31.4286	33.3333	30.0746	26.6759	32	41.6667	29.0323	21.875	36
949236	CM001013.3	160691949	4.61149	3.99802e-06	0.00163343	NC_000086.8	Nhs		0	0	0	0	5.88235	1.17647	23.8095	9.09091	20.8333	48	19.0476	24.1563	22.9798	4.7619	25	25.7143	23.0769	41.6667
949237	CM001013.3	160691964	3.93632	8.27398e-05	0.0223154	NC_000086.8	Nhs		5.26316	20	20	7.14286	17.6471	14.0106	38.7097	42.8571	41.9355	28.5714	35.7143	37.5576	23.547	32.2581	35	38.8889	40	43.75
949239	CM001013.3	160691990	3.737	0.000186232	0.0446268	NC_000086.8	Nhs		0	0	4.54545	0	0	0.909091	13.3333	11.1111	3.7037	22.5806	11.1111	12.368	11.4589	13.7931	21.7391	8.69565	16	19.0476
949240	CM001013.3	160691995	5.60636	2.06621e-08	1.79724e-05	NC_000086.8	Nhs		0	0	0	5	0	1	20	22.2222	17.8571	25.8065	22.2222	21.6216	20.6216	20.6897	17.3913	17.3913	20	23.8095
949241	CM001013.3	160692005	4.12009	3.7872e-05	0.0112941	NC_000086.8	Nhs		0	5.88235	0	0	0	1.17647	10	22.2222	7.14286	22.5806	11.1111	14.6114	13.4349	17.2414	26.087	17.3913	8	19.0476
949243	CM001013.3	160692017	4.97536	6.51251e-07	0.000343783	NC_000086.8	Nhs		5.26316	0	0	0	0	1.05263	16.6667	22.2222	10.7143	22.5806	22.2222	18.8812	17.8286	20.6897	30.4348	13.0435	24	28.5714
949244	CM001013.3	160692027	4.17557	2.97238e-05	0.00913049	NC_000086.8	Nhs		19.0476	10.5263	4.7619	0	8.69565	8.6063	32.4324	34.7826	24.2424	22.5806	27.7778	28.3632	19.7569	24.1379	37.5	17.3913	26.087	31.8182
949368	CM001013.3	161685154	4.49136	7.07686e-06	0.00264511	NC_000086.8	Ctps2		0	5.26316	7.69231	6.66667	0	3.92443	31.5789	22.7273	52.381	15.7895	19.0476	28.3049	24.3804	25	24	15.7895	17.6471	26.6667
949372	CM001013.3	162544006	5.38648	7.18523e-08	5.19081e-05	NC_000086.8	Rnf138rt1		0	0	7.14286	0	0	1.42857	15.7895	26.087	18.1818	29.6296	18.75	21.6876	20.259	10.3448	13.3333	28.5714	26.087	16.6667
949373	CM001013.3	162544012	4.6018	4.18858e-06	0.0016967	NC_000086.8	Rnf138rt1		0	0	7.14286	5.88235	0	2.60504	10.5263	21.7391	18.1818	40.7407	25	23.2376	20.6326	10.3448	13.3333	32.1429	30.4348	22.2222
949374	CM001013.3	162544017	5.39706	6.77409e-08	4.95021e-05	NC_000086.8	Rnf138rt1		5.55556	0	7.14286	0	0	2.53968	10.5263	21.7391	30.303	37.037	25	24.9211	22.3814	17.2414	26.6667	42.8571	34.7826	33.3333
949375	CM001013.3	162544019	4.70929	2.48582e-06	0.00108458	NC_000086.8	Rnf138rt1		0	0	7.14286	5.88235	0	2.60504	10.5263	21.7391	24.2424	37.037	21.875	23.084	20.4789	17.2414	13.3333	42.8571	34.7826	33.3333
949377	CM001013.3	162544040	4.28464	1.83038e-05	0.0060006	NC_000086.8	Rnf138rt1		0	0	7.14286	0	0	1.42857	5.26316	8.69565	24.2424	18.5185	21.875	15.719	14.2904	10.3448	20	28.5714	34.7826	27.7778
949379	CM001013.3	162691245	5.01381	5.33628e-07	0.000290234	NC_000086.8	Gm52456		0	0	5.88235	0	0	1.17647	19.0476	8	52.6316	20	31.8182	26.2995	25.123	33.3333	23.0769	27.7778	25.8065	28.125
949380	CM001013.3	162691301	4.73021	2.24289e-06	0.000994104	NC_000086.8	Gm52456		0	0	0	0	7.14286	1.42857	13.6364	7.14286	18.1818	32	27.2727	19.6468	18.2182	9.09091	7.69231	13.6364	6.45161	21.875
949381	CM001013.3	162691305	5.77797	7.56088e-09	7.61467e-06	NC_000086.8	Gm52456		0	0	0	0	0	0	22.7273	6.89655	33.3333	28	22.7273	22.7369	22.7369	24.2424	23.0769	18.1818	22.5806	21.875
949382	CM001013.3	162691840	4.2147	2.50114e-05	0.00783999	NC_000086.8	Gm52456		25	0	0	5.55556	5.26316	7.16374	47.0588	17.6471	38.7097	25.9259	30.4348	31.9553	24.7915	29.6296	22.5806	44.4444	18.1818	17.6471
949383	CM001013.3	162691853	6.54231	6.05761e-11	1.32088e-07	NC_000086.8	Gm52456		5.88235	0	0	0	0	1.17647	38.8889	15.7895	40.625	26.9231	21.7391	28.7931	27.6166	29.6296	25	42.1053	30.4348	23.5294
949384	CM001013.3	162691854	6.78474	1.163e-11	3.24246e-08	NC_000086.8	Gm52456		0	0	0	0	0	0	27.2727	39.2857	9.09091	38.0952	26.3158	28.0121	28.0121	24.1379	35.7143	44.4444	17.8571	18.75
949385	CM001013.3	162691860	6.14802	7.84583e-10	1.13189e-06	NC_000086.8	Gm52456		5.88235	0	0	0	0	1.17647	38.8889	15.7895	31.25	25.9259	21.7391	26.7187	25.5422	14.8148	21.875	42.1053	20.8333	17.6471
949386	CM001013.3	162691861	5.78038	7.4531e-09	7.53005e-06	NC_000086.8	Gm52456		0	0	0	0	0	0	18.1818	32.1429	9.09091	21.4286	16.6667	19.5022	19.5022	13.7931	32.1429	38.8889	14.2857	12.5
949387	CM001013.3	162691866	4.3173	1.5795e-05	0.00528433	NC_000086.8	Gm52456		5.88235	0	0	0	0	1.17647	22.2222	5.26316	28.125	11.1111	13.0435	15.953	14.7765	22.2222	12.5	15.7895	16.6667	17.6471
949388	CM001013.3	162691867	4.65013	3.31731e-06	0.0013869	NC_000086.8	Gm52456		0	0	4.54545	0	0	0.909091	9.09091	25	9.09091	23.8095	15.7895	16.5562	15.6471	10.3448	21.4286	5.55556	10.7143	6.25
949393	CM001013.3	162691894	4.57094	4.85542e-06	0.00192499	NC_000086.8	Gm52456		0	0	0	4.7619	0	0.952381	9.375	20.6897	9.09091	23.8095	21.0526	16.8035	15.8512	20.6897	10.7143	11.7647	10.7143	6.25
949395	CM001013.3	162691921	3.94035	8.13635e-05	0.022013	NC_000086.8	Gm52456		7.69231	0	0	0	0	1.53846	17.1429	16.6667	14.2857	16.2162	13.6364	15.5896	14.0511	19.0476	24	14.2857	20	22.2222
949396	CM001013.3	162691922	4.28163	1.85527e-05	0.0060738	NC_000086.8	Gm52456		0	0	0	0	0	0	7.14286	6.89655	19.4444	18.1818	14.2857	13.1903	13.1903	18.1818	18.5185	5.26316	16.6667	35.7143
949397	CM001013.3	162691926	3.70684	0.000209862	0.0494104	NC_000086.8	Gm52456		15.3846	0	0	10	0	5.07692	14.2857	20.8333	14.2857	18.9189	27.2727	19.1193	14.0424	14.2857	28	14.2857	10	11.1111
949398	CM001013.3	162691927	5.08855	3.60807e-07	0.000207015	NC_000086.8	Gm52456		0	0	0	0	0	0	10.7143	20.6897	30.5556	9.09091	14.2857	17.0672	17.0672	12.1212	14.8148	10.5263	16.6667	21.4286
949399	CM001013.3	162691937	5.1573	2.5053e-07	0.000151806	NC_000086.8	Gm52456		7.69231	0	0	0	0	1.53846	23.5294	25	7.14286	21.6216	36.3636	22.7315	21.193	23.8095	32	19.0476	15	18.5185
949400	CM001013.3	162691938	5.84397	5.09726e-09	5.39048e-06	NC_000086.8	Gm52456		0	0	0	0	0	0	14.2857	20.6897	30.5556	18.75	21.4286	21.1419	21.1419	12.1212	28	15.7895	22.2222	21.4286
949401	CM001013.3	162691953	6.7465	1.51457e-11	4.04473e-08	NC_000086.8	Gm52456		7.69231	0	0	0	0	1.53846	40	29.1667	21.4286	27.027	50	33.5245	31.986	52.381	36	23.8095	25	40.7407
949402	CM001013.3	162691954	5.4334	5.52907e-08	4.13903e-05	NC_000086.8	Gm52456		4.7619	0	0	0	0	0.952381	14.2857	24.1379	41.6667	36.3636	35.7143	30.4336	29.4813	15.1515	29.6296	15.7895	44.4444	50
949403	CM001013.3	162691961	5.59682	2.18316e-08	1.88859e-05	NC_000086.8	Gm52456		7.69231	5.88235	0	0	0	2.71493	37.1429	20.8333	14.2857	27.027	45.4545	28.9487	26.2338	33.3333	24	23.8095	20	18.5185
949404	CM001013.3	162691962	6.07082	1.27262e-09	1.66973e-06	NC_000086.8	Gm52456		4.7619	0	0	0	0	0.952381	25	13.7931	27.7778	36.3636	28.5714	26.3012	25.3488	12.1212	25.9259	26.3158	22.2222	28.5714
949408	CM001013.3	162692002	4.12068	3.77756e-05	0.0112688	NC_000086.8	Gm52456		0	0	0	0	0	0	6.89655	20	3.7037	16.129	20	13.3459	13.3459	11.5385	8.33333	0	0	5.88235
949409	CM001013.3	162692010	6.91709	4.61011e-12	1.48262e-08	NC_000086.8	Gm52456		0	0	0	0	0	0	41.3793	16	14.8148	35.4839	26.6667	26.8689	26.8689	23.0769	12.5	28.5714	7.14286	29.4118
949410	CM001013.3	162692021	4.94194	7.7348e-07	0.000399435	NC_000086.8	Gm52456		0	0	0	0	6.66667	1.33333	27.5862	20	7.40741	25.8065	6.66667	17.4933	16.16	19.2308	12.5	21.4286	7.14286	12.5
949411	CM001013.3	162692023	5.25576	1.47415e-07	9.6922e-05	NC_000086.8	Gm52456		0	0	0	0	0	0	34.4828	20	7.40741	25.8065	13.3333	20.206	20.206	19.2308	12.5	21.4286	0	5.88235
949412	CM001013.3	162692025	4.5498	5.36977e-06	0.00208884	NC_000086.8	Gm52456		0	3.7037	0	5	0	1.74074	27.5862	16	14.8148	19.3548	20	19.5512	17.8104	19.2308	16.6667	14.2857	0	11.7647
949413	CM001013.3	162692032	7.30645	2.743e-13	1.3512e-09	NC_000086.8	Gm52456		0	0	0	0	0	0	46.4286	18.1818	14.8148	41.9355	26.6667	29.6055	29.6055	23.0769	16.6667	16.6667	15.3846	29.4118
949415	CM001013.3	162692387	4.35359	1.33928e-05	0.0045889	NC_000086.8	Ap1s2		0	0	0	0	0	0	16.6667	16.6667	15.3846	21.4286	10	16.0293	16.0293	5.26316	25	31.8182	22.7273	22.2222
949416	CM001013.3	162692390	5.87805	4.15132e-09	4.5157e-06	NC_000086.8	Ap1s2		0	0	0	0	0	0	29.1667	27.7778	23.0769	21.4286	30	26.29	26.29	15.7895	18.75	31.8182	27.2727	16.6667
949417	CM001013.3	162692392	4.75966	1.9392e-06	0.000872516	NC_000086.8	Ap1s2		0	0	0	0	0	0	25	16.6667	15.3846	25	10	18.4103	18.4103	5.26316	18.75	22.7273	9.09091	16.6667
949418	CM001013.3	162692397	7.55861	4.07387e-14	2.48275e-10	NC_000086.8	Ap1s2		0	0	0	0	0	0	37.5	38.8889	46.1538	35.7143	30	37.6514	37.6514	31.5789	43.75	36.3636	45.4545	27.7778
949419	CM001013.3	162692413	4.19675	2.70767e-05	0.00839603	NC_000086.8	Ap1s2		0	10	7.14286	0	0	3.42857	35	20	37.5	29.1667	10	26.3333	22.9048	11.7647	30	21.4286	36.8421	25
949419	CM001013.3	162692413	4.19675	2.70767e-05	0.00839603	NC_000086.8	Gm52456		0	10	7.14286	0	0	3.42857	35	20	37.5	29.1667	10	26.3333	22.9048	11.7647	30	21.4286	36.8421	25
949422	CM001013.3	162692427	6.12899	8.84402e-10	1.24935e-06	NC_000086.8	Ap1s2		0	0	7.14286	0	0	1.42857	33.3333	43.4783	50	34.7826	20	36.3188	34.8903	35.2941	21.0526	30.7692	21.4286	31.25
949422	CM001013.3	162692427	6.12899	8.84402e-10	1.24935e-06	NC_000086.8	Gm52456		0	0	7.14286	0	0	1.42857	33.3333	43.4783	50	34.7826	20	36.3188	34.8903	35.2941	21.0526	30.7692	21.4286	31.25
949423	CM001013.3	162692438	6.54688	5.87523e-11	1.28999e-07	NC_000086.8	Ap1s2		0	0	0	0	0	0	27.7778	39.1304	57.1429	34.7826	20	35.7667	35.7667	29.4118	31.5789	23.0769	28.5714	37.5
949423	CM001013.3	162692438	6.54688	5.87523e-11	1.28999e-07	NC_000086.8	Gm52456		0	0	0	0	0	0	27.7778	39.1304	57.1429	34.7826	20	35.7667	35.7667	29.4118	31.5789	23.0769	28.5714	37.5
949427	CM001013.3	162692631	5.02828	4.94906e-07	0.000272288	NC_000086.8	Ap1s2		0	0	0	0	0	0	17.6471	31.25	13.0435	16.6667	17.6471	19.2509	19.2509	23.5294	23.8095	33.3333	5.55556	13.3333
949429	CM001013.3	162740989	6.18807	6.09048e-10	9.05752e-07	NC_000086.8	Gm38561		0	0	6.25	0	0	1.25	19.2308	43.75	36	29.6296	18.75	29.4721	28.2221	23.8095	33.3333	19.0476	14.2857	43.75
949430	CM001013.3	162741009	6.28909	3.19323e-10	5.23422e-07	NC_000086.8	Gm38561		0	0	0	0	0	0	27.2727	31.25	24	28	20.6897	26.2425	26.2425	5	35.7143	9.52381	14.7059	31.25
949431	CM001013.3	162741011	4.53747	5.69318e-06	0.00220024	NC_000086.8	Gm38561		0	4.54545	0	0	0	0.909091	23.0769	18.75	20	14.8148	12.5	17.8283	16.9193	4.7619	20	9.52381	14.2857	18.75
949433	CM001013.3	162741015	3.84883	0.000118683	0.0303644	NC_000086.8	Gm38561		8.33333	0	0	0	0	1.66667	26.9231	25	24	14.8148	6.25	19.3976	17.7309	9.52381	33.3333	9.52381	8.57143	37.5
949434	CM001013.3	162741017	5.02218	5.10869e-07	0.000279133	NC_000086.8	Gm38561		0	0	6.25	4.7619	0	2.20238	23.0769	37.5	32	22.2222	15.625	26.0848	23.8824	19.0476	40	9.52381	11.4286	31.25
949435	CM001013.3	162741019	5.299	1.16436e-07	7.90697e-05	NC_000086.8	Gm38561		0	0	0	0	0	0	15.3846	43.75	32	22.2222	15.625	25.7964	25.7964	9.52381	40	19.0476	8.57143	37.5
949436	CM001013.3	162741021	4.53337	5.80492e-06	0.00223887	NC_000086.8	Gm38561		0	0	0	4.7619	0	0.952381	26.9231	18.75	16	14.8148	12.5	17.7976	16.8452	9.52381	26.6667	14.2857	11.4286	18.75
949438	CM001013.3	162741027	6.26248	3.789e-10	6.00377e-07	NC_000086.8	Gm38561		0	0	0	0	0	0	19.2308	37.5	36	25.9259	12.5	26.2313	26.2313	14.2857	26.6667	14.2857	11.4286	31.25
949439	CM001013.3	162741029	4.83483	1.33257e-06	0.000634716	NC_000086.8	Gm38561		0	0	0	0	0	0	19.2308	12.5	32	22.2222	9.375	19.0656	19.0656	14.2857	40	19.0476	11.4286	43.75
949440	CM001013.3	162741050	5.96279	2.4797e-09	2.88079e-06	NC_000086.8	Gm38561		0	0	0	0	0	0	29.6296	35.2941	19.2308	22.2222	12.5	23.7753	23.7753	14.2857	40	23.8095	11.4286	37.5
949443	CM001013.3	162741101	5.31586	1.06157e-07	7.29226e-05	NC_000086.8	Gm38561		0	0	0	0	0	0	11.5385	29.4118	25	10.7143	23.0769	19.9483	19.9483	33.3333	25.8065	36	28	28
949445	CM001013.3	162741132	3.73261	0.000189504	0.0452787	NC_000086.8	Gm38561		0	0	0	0	0	0	15.3846	11.7647	15	3.57143	7.69231	10.6826	10.6826	20.8333	12.9032	8	8	11.5385
949473	CM001013.3	162859191	3.71768	0.000201063	0.0475862	NC_000086.8	Siah1b		0	0	0	0	0	0	30.4348	0	35.7143	27.7778	23.5294	23.4913	23.4913	9.52381	29.4118	52.9412	38.0952	30
949511	CM001013.3	163763417	4.40961	1.03556e-05	0.00366812	NC_000086.8	Mospd2		0	0	0	0	0	0	9.52381	13.8889	21.4286	14.2857	11.1111	14.0476	14.0476	8	8.33333	6.66667	23.0769	13.0435
949512	CM001013.3	163763469	4.85512	1.20315e-06	0.00058172	NC_000086.8	Fancb		5.55556	0	0	0	0	1.11111	21.4286	27.7778	10.7143	14.2857	16.6667	18.1746	17.0635	12	8.33333	20	30.7692	13.0435
949512	CM001013.3	163763469	4.85512	1.20315e-06	0.00058172	NC_000086.8	Mospd2		5.55556	0	0	0	0	1.11111	21.4286	27.7778	10.7143	14.2857	16.6667	18.1746	17.0635	12	8.33333	20	30.7692	13.0435
949513	CM001013.3	163763476	8.34419	7.17059e-17	1.06681e-12	NC_000086.8	Fancb		0	0	0	0	0	0	35.7143	38.8889	42.8571	28.5714	38.8889	36.9841	36.9841	20	33.3333	26.6667	34.6154	26.087
949513	CM001013.3	163763476	8.34419	7.17059e-17	1.06681e-12	NC_000086.8	Mospd2		0	0	0	0	0	0	35.7143	38.8889	42.8571	28.5714	38.8889	36.9841	36.9841	20	33.3333	26.6667	34.6154	26.087
949554	CM001013.3	165223749	3.89709	9.73574e-05	0.0257252	NC_000086.8	Trappc2		0	0	0	0	0	0	17.9487	18.75	13.7931	11.7647	0	12.4513	12.4513	15.7895	20	19.0476	25	13.6364
949586	CM001013.3	165262455	5.52241	3.34383e-08	2.70096e-05	NC_000086.8	Rab9		0	0	0	0	0	0	20	23.8095	24.1379	17.1429	13.0435	19.6268	19.6268	31.5789	27.7778	28	41.1765	33.3333
949588	CM001013.3	165262480	4.91834	8.72828e-07	0.000443038	NC_000086.8	Rab9		0	0	0	5.88235	0	1.17647	20	14.2857	31.0345	17.1429	13.0435	19.1013	17.9248	33.3333	22.2222	20	47.0588	33.3333
949590	CM001013.3	165262482	3.98353	6.78989e-05	0.018738	NC_000086.8	Rab9		0	5	0	0	0	1	10	9.52381	20.6897	17.1429	13.0435	14.08	13.08	36.8421	16.6667	12	35.2941	22.2222
949596	CM001013.3	165262628	4.86601	1.13876e-06	0.000554915	NC_000086.8	Rab9		0	0	0	0	0	0	10	29.1667	36.3636	6.25	17.6471	19.8855	19.8855	16.6667	18.75	17.6471	41.6667	20
949597	CM001013.3	165262634	5.51022	3.58395e-08	2.8537e-05	NC_000086.8	Rab9		0	0	0	0	0	0	25	37.5	31.8182	6.25	17.6471	23.643	23.643	16.6667	18.75	11.7647	33.3333	26.6667
949598	CM001013.3	165262650	5.40873	6.34747e-08	4.66355e-05	NC_000086.8	Rab9		0	0	0	0	0	0	20	29.1667	36.3636	12.5	17.6471	23.1355	23.1355	22.2222	25	11.7647	25	33.3333
949604	CM001013.3	165293201	4.471	7.78548e-06	0.00287113	NC_000086.8	Tceanc		7.69231	0	7.69231	14.2857	0	5.93407	42.8571	29.4118	23.8095	35.7143	22.2222	30.803	24.8689	26.3158	20	36.3636	25	5.55556
949605	CM001013.3	165293208	5.21327	1.85545e-07	0.000118231	NC_000086.8	Tceanc		0	0	0	0	0	0	16.6667	23.5294	33.3333	20	11.7647	21.0588	21.0588	26.3158	15.7895	19.0476	20	23.5294
949607	CM001013.3	165293220	5.63641	1.73628e-08	1.54271e-05	NC_000086.8	Tceanc		0	0	7.69231	0	0	1.53846	27.7778	35.2941	29.1667	28	16.6667	27.381	25.8426	21.0526	15.7895	28.5714	12.5	29.4118
949609	CM001013.3	165293233	5.82632	5.6664e-09	5.91342e-06	NC_000086.8	Tceanc		0	0	0	0	0	0	22.2222	29.4118	29.1667	28	16.6667	25.0935	25.0935	15.7895	5.26316	14.2857	18.75	29.4118
949611	CM001013.3	165293236	4.41543	1.0081e-05	0.00358689	NC_000086.8	Tceanc		0	0	0	0	0	0	16.6667	17.6471	12.5	24	11.1111	16.385	16.385	16.6667	5.26316	14.2857	6.25	17.6471
949613	CM001013.3	165293238	3.92196	8.78327e-05	0.0234825	NC_000086.8	Tceanc		0	6.25	0	0	0	1.25	11.1111	17.6471	16	18.5185	16.6667	15.9887	14.7387	15.7895	10	9.52381	0	17.6471
949615	CM001013.3	165293245	4.36499	1.2713e-05	0.00438551	NC_000086.8	Tceanc		0	15	0	0	9.09091	4.81818	16.6667	26.087	45.1613	40	13.3333	28.2496	23.4315	31.5789	27.2727	26.9231	26.087	25
949617	CM001013.3	165293250	3.97226	7.11929e-05	0.019528	NC_000086.8	Tceanc		0	5.88235	0	7.69231	0	2.71493	13.0435	17.3913	26.9231	31.5789	13.3333	20.454	17.7391	21.0526	4.54545	3.7037	5	16.6667
949624	CM001013.3	165293573	4.39974	1.08383e-05	0.00382058	NC_000086.8	Tceanc		0	0	0	0	0	0	20	21.4286	13.0435	25	10	17.8944	17.8944	12.5	26.3158	5.88235	5.88235	7.69231
949625	CM001013.3	165293579	3.94949	7.83165e-05	0.0212551	NC_000086.8	Tceanc		0	0	0	0	0	0	30	42.8571	17.3913	25	10	25.0497	25.0497	20	47.3684	11.7647	0	15.3846
949626	CM001013.3	165293591	3.77323	0.000161145	0.0393938	NC_000086.8	Tceanc		0	0	0	0	0	0	5	21.4286	13.0435	16.6667	15	14.2277	14.2277	6.25	21.0526	5.88235	0	15.3846
949629	CM001013.3	165293626	4.61048	4.01734e-06	0.00163921	NC_000086.8	Tceanc		0	0	0	0	0	0	30	21.4286	17.3913	25	10	20.764	20.764	6.25	42.1053	5.88235	5.88235	15.3846
949630	CM001013.3	165293630	5.13007	2.8964e-07	0.000171996	NC_000086.8	Tceanc		5.88235	0	0	0	0	1.17647	30	42.8571	17.3913	25	15	26.0497	24.8732	18.75	36.8421	11.7647	5.88235	15.3846
949632	CM001013.3	165293639	4.95194	7.34763e-07	0.000383187	NC_000086.8	Tceanc		0	0	0	0	0	0	20	35.7143	13.0435	25	15	21.7516	21.7516	18.75	31.5789	5.88235	11.7647	7.69231
949633	CM001013.3	165293673	5.00442	5.60298e-07	0.000302489	NC_000086.8	Tceanc		0	0	0	0	0	0	25	35.7143	17.3913	16.6667	15	21.9545	21.9545	12.5	42.1053	6.25	5.88235	7.69231
949659	CM001013.3	167456871	4.39786	1.09325e-05	0.00384668	NC_000086.8	Msl3		0	0	0	0	0	0	20	11.1111	10.5263	27.5862	20	17.8447	17.8447	38.0952	41.6667	18.75	25	15.3846
949660	CM001013.3	167456873	4.39713	1.0969e-05	0.00385664	NC_000086.8	Msl3		0	0	0	0	0	0	33.3333	16.6667	10.5263	20.6897	10	18.2432	18.2432	23.8095	20.8333	6.25	20	23.0769
949661	CM001013.3	167456875	4.39107	1.12796e-05	0.0039556	NC_000086.8	Msl3		0	0	0	0	0	0	33.3333	11.1111	10.5263	20.6897	20	19.1321	19.1321	38.0952	37.5	25	20	23.0769
949662	CM001013.3	167456888	3.84973	0.000118249	0.030284	NC_000086.8	Msl3		0	0	0	11.1111	0	2.22222	26.6667	16.6667	15.7895	27.5862	10	19.3418	17.1196	33.3333	20.8333	6.25	20	23.0769
949663	CM001013.3	167456892	4.09592	4.2049e-05	0.0123955	NC_000086.8	Msl3		9.09091	0	0	5.55556	0	2.92929	23.0769	14.2857	15.7895	37.931	20	22.2166	19.2873	42.8571	29.1667	13.3333	29.4118	38.4615
950480	CM001014.3	90755727	4.24973	2.1403e-05	0.0068743	NC_000087.8	Gm52481	1	65.2778	85.4839	68.932	71	75	73.1387	91.6667	84.0909	96.6667	86.5672	87.2727	89.2528	16.1141	87.8788	82.2222	80.3922	87.8049	76.2712
950552	GL456233.2	206877	6.05506	1.40368e-09	1.81516e-06	NT_165789.3	Spry3		0	0	0	0	0	0	16.129	8.33333	22.8571	28	20.6897	19.2018	19.2018	11.1111	8.69565	11.7647	13.7931	21.0526
