# Supplementary material for: Late‐life exercise mitigates skeletal muscle epigenetic aging
Source: Aging Cell. 2021 Dec 21;21(1):e13527. doi: 10.1111/acel.13527 (PMC8761012; doi:10.1111/acel.13527)
Supplement: Supplementary file 6 — Table S3 [file ACEL-21-e13527-s017.xlsx]

## Sheet: Intron AgedSed v Young FDR<0.05
Table S3. CpGs significantly different (FDR-corrected p-values <0.05) in the introns of aged sedentary (AgedSed) mice compared to young mice (YoungSed); the methylation of aged PoWeR-trained (AgedEx) mice introns are included for reference. Results are split into hypomethylated (A) or hypermethylated (B) intron CpGs in the AgedSed mice compared to the YoungSed mice, and describe the CpG identifyi…
A. Hypomethylated CpGs in the introns of aged sedentary mice relative to young mice																											C. Genes hypermethylated or hypomethylated in their promoters, exons, and introns.
number	chr	pos	stat	pvals	fdrs	refseq	intron	YoungSed1	YoungSed2	YoungSed3	YoungSed4	YoungSed5	YoungSed Average	AgedSed1	AgedSed2	AgedSed3	AgedSed4	AgedSed5	AgedSed Average	AgedSed minus YoungSed	AgedEx1	AgedEx2	AgedEx3	AgedEx4	AgedEx5		Genes Hypermethylated in all three regions of AgedSed v YoungSed	Genes Hypermethylated in all three regions of AgedEx v YoungSed	Genes Hypomethylated in all three regions of AgedSed v YoungSed	Genes Hypomethylated in all three regions of AgedEx v YoungSed
2492	CM000994.3	14155279	3.92218	8.77512e-05	0.0234673	NC_000067.7	Gm39596	95.2381	94.1176	90	93.75	91.6667	92.9545	68.75	68.4211	78.9474	70	60	69.2237	-23.7308	58.3333	81.8182	53.3333	81.25	75		Abcb7	Abcb7	None	None
18171	CM000994.3	68628487	5.26475	1.40378e-07	9.31326e-05	NC_000067.7	Erbb4	94.1176	88	85.7143	100	91.6667	91.8997	50	77.2727	54.5455	57.1429	64.2857	60.6494	-31.2504	55	75	75	70	62.5		Ap1s2	Ap1s2
18172	CM000994.3	68664309	11.4167	3.45082e-30	8.20186e-25	NC_000067.7	Erbb4	100	100	81.25	90	100	94.25	30	23.8095	30.4348	24.2424	14.8148	24.6603	-69.5897	24.1379	24	36.3636	26.087	29.4118		Apoo	Apoo
18173	CM000994.3	68664310	8.43085	3.43174e-17	5.52985e-13	NC_000067.7	Erbb4	65.2174	85.7143	82.3529	92.3077	81.8182	81.4821	33.3333	26.9231	25	22.2222	17.3913	24.974	-56.5081	44.1176	34.6154	45.4545	27.2727	42.8571		Cetn2	Cetn2
18174	CM000994.3	68664313	10.4736	1.14213e-25	1.20649e-20	NC_000067.7	Erbb4	92.8571	100	93.75	100	100	97.3214	36.6667	38.0952	39.1304	42.4242	18.5185	34.967	-62.3544	41.3793	48	59.0909	47.8261	64.7059		Ercc6l	Ercc6l
18175	CM000994.3	68664314	6.82214	8.96934e-12	2.58403e-08	NC_000067.7	Erbb4	60.8696	95.2381	82.3529	91.6667	90.9091	84.2073	44.4444	23.0769	41.6667	30.5556	30.4348	34.0357	-50.1716	50	38.4615	54.5455	50	57.1429		Gm52456	Gm52456
18176	CM000994.3	68664327	8.98867	2.50245e-19	7.20944e-15	NC_000067.7	Erbb4	100	84.6154	93.75	100	94.4444	94.562	30	42.8571	39.1304	36.3636	18.5185	33.3739	-61.188	44.8276	28	22.7273	39.1304	58.8235		Hprt	Hprt
18177	CM000994.3	68664328	9.64707	5.05787e-22	2.67144e-17	NC_000067.7	Erbb4	91.3043	95.2381	94.1176	100	81.8182	92.4957	48.1481	42.3077	33.3333	25	30.4348	35.8448	-56.6509	35.2941	30.7692	47.619	45.4545	57.1429		Lonrf3	Map7d2
18178	CM000994.3	68664347	7.64592	2.07449e-14	1.38891e-10	NC_000067.7	Erbb4	100	91.6667	80	90	94.1176	91.1569	46.6667	42.8571	47.8261	42.4242	29.6296	41.8808	-49.2761	41.3793	50	45.4545	43.4783	58.8235		Map7d2	Mbtps2
18179	CM000994.3	68664348	9.7958	1.17369e-22	7.35832e-18	NC_000067.7	Erbb4	82.6087	95.2381	94.1176	100	100	94.3929	44.4444	34.6154	33.3333	36.1111	26.087	34.9182	-59.4746	48.4848	42.3077	54.5455	54.5455	57.1429		Mbtps2	Mcts1
18180	CM000994.3	68664352	8.50278	1.85106e-17	3.19969e-13	NC_000067.7	Erbb4	100	91.6667	93.75	100	94.1176	95.9069	50	28.5714	56.5217	42.4242	29.6296	41.4294	-54.4775	51.7241	37.5	22.7273	39.1304	47.0588		Mcts1	Nhs
18181	CM000994.3	68664353	6.98914	2.76574e-12	9.63161e-09	NC_000067.7	Erbb4	91.3043	100	88.2353	84.6154	90.9091	91.0128	33.3333	30.7692	41.6667	33.3333	60.8696	39.9944	-51.0184	53.125	26.9231	63.6364	40.9091	57.1429		Nhs	Nup62cl
18182	CM000994.3	68664363	10.4997	8.66224e-26	1.02942e-20	NC_000067.7	Erbb4	90	90.4762	94.1176	92.3077	90	91.3803	24	17.3913	31.8182	22.2222	26.087	24.3037	-67.0766	42.4242	19.2308	40.9091	25	28.5714		Nrk	Pim2
20891	CM000994.3	75352376	4.37562	1.21088e-05	0.00420148	NC_000067.7	Speg	26.4706	15.7895	29.4118	15	12	19.7344	3.57143	7.14286	4.87805	2.94118	0	3.7067	-16.0277	6.66667	3.57143	9.52381	15.3846	11.1111		Slc25a5	Rbmx2
28022	CM000994.3	92682817	3.93508	8.31707e-05	0.0224189	NC_000067.7	Gm36102	21.4286	31.5789	11.7647	9.09091	23.5294	19.4785	0	0	9.09091	0	0	1.81818	-17.6603	15.7895	14.2857	4.7619	0	0		Slc25a53	Slc25a53
31098	CM000994.3	118491804	3.81764	0.000134736	0.0337849	NC_000067.7	Clasp1	47.0588	68.1818	52.6316	50	60.8696	55.7484	28.5714	31.25	34.6154	32.1429	22.2222	29.7604	-25.988	52.1739	42.1053	25	25	42.8571		Sms	Sms
31099	CM000994.3	118491852	4.04233	5.29221e-05	0.01514	NC_000067.7	Clasp1	44.4444	45.4545	57.6923	34.7826	45.4545	45.5657	29.1667	28.5714	11.1111	16.6667	10	19.1032	-26.4625	29.4118	23.5294	63.6364	23.0769	44.4444		Timm8a1	Trappc2
36551	CM000994.3	135026303	4.14565	3.38844e-05	0.0102424	NC_000067.7	Lgr6	60	38.4615	53.3333	35.7143	23.5294	42.2077	7.14286	13.3333	0	15.7895	20	11.2531	-30.9546	9.09091	14.2857	27.2727	16.6667	36.3636		Uxt	Utp14a
36553	CM000994.3	135026307	4.10693	4.00949e-05	0.0118713	NC_000067.7	Lgr6	50	30.7692	60	28.5714	29.4118	39.7505	7.14286	13.3333	0	22.2222	0	8.53968	-31.2108	18.1818	7.14286	27.2727	16.6667	27.2727			Uxt
42238	CM000994.3	158849616	4.94568	7.58788e-07	0.000393988	NC_000067.7	Gm39687	100	94.7368	90	94.1176	95.2381	94.8185	73.3333	72.2222	58.8235	76.9231	71.4286	70.5461	-24.2724	80	90.9091	90.9091	70	88.8889			Zic3
42914	CM000994.3	162012254	4.16122	3.16554e-05	0.00963814	NC_000067.7	Dnm3	35.7143	20	35.7143	15.7895	10.7143	23.5865	15.7895	0	0	0	0	3.15789	-20.4286	5.26316	5	0	0	5
56850	CM000994.3	194324430	4.06242	4.85676e-05	0.014056	NC_000067.7	Plxna2	23.5294	19.0476	14.2857	11.5385	0	13.6802	0	0	0	3.84615	0	0.769231	-12.911	5	0	0	0	11.1111
69066	CM000995.3	29901017	3.77363	0.000160892	0.0393538	NC_000068.8	Sptan1	42.8571	47.0588	53.5714	35.2941	38.0952	43.3754	17.6471	23.8095	30.4348	15	13.6364	20.1055	-23.2698	24	11.7647	31.5789	44.8276	16
71358	CM000995.3	31205198	4.63215	3.61887e-06	0.00149653	NC_000068.8	Hmcn2	30.7692	31.5789	38.7097	23.0769	28.5714	30.5412	12.5	5.88235	5.26316	0	5.88235	5.90557	-24.6357	7.14286	14.2857	15.3846	21.4286	14.2857
71882	CM000995.3	31684605	4.39864	1.08932e-05	0.00383426	NC_000068.8	Abl1	42.8571	69.2308	64.2857	46.6667	68.75	58.3581	25	35.7143	36	20	11.1111	25.5651	-32.793	30.7692	28.5714	36.3636	23.0769	14.2857
71883	CM000995.3	31684652	3.76786	0.000164656	0.0401078	NC_000068.8	Abl1	64.2857	78.5714	50	66.6667	76.4706	67.1989	44	40	55.5556	25	26.3158	38.1743	-29.0246	50	52.381	50	30.7692	47.619
71884	CM000995.3	31684661	6.03682	1.57178e-09	1.99775e-06	NC_000068.8	Abl1	78.5714	100	85.7143	86.6667	100	90.1905	56	66.6667	55.5556	35	42.1053	51.0655	-39.125	61.5385	71.4286	71.4286	61.5385	71.4286
73323	CM000995.3	32631535	3.81721	0.000134967	0.0338116	NC_000068.8	Sh2d3c	12	7.40741	9.52381	15.3846	18.1818	12.4995	0	8.69565	0	0	0	1.73913	-10.7604	7.40741	4.54545	3.33333	17.2414	0
75007	CM000995.3	34510864	5.14809	2.63154e-07	0.000158344	NC_000068.8	Mapkap1	25	23.0769	26.4706	23.0769	17.6471	23.0543	0	16.6667	0	3.84615	0	4.10256	-18.9517	15.7895	3.84615	12.5	18.75	20.8333
75915	CM000995.3	35545030	5.40004	6.66267e-08	4.88004e-05	NC_000068.8	Dab2ip	32.1429	48.2759	34.7826	36.3636	50	40.313	14.2857	10.7143	17.2414	9.09091	10	12.2665	-28.0465	34.7826	19.2308	28.5714	32	20.8333
91234	CM000995.3	92016236	3.92474	8.68248e-05	0.023272	NC_000068.8	Phf21a	16.129	5.71429	5.88235	6.89655	9.09091	8.74263	0	0	0	0	0	0	-8.74263	4.25532	3.22581	4	2.94118	0
111853	CM000995.3	150153386	4.37753	1.2003e-05	0.00417237	NC_000068.8	3300002I08Rik	5.40541	6.89655	10	8.82353	10.7143	8.36795	0	0	0	0	0	0	-8.36795	6.06061	0	0	8.57143	2.94118
111854	CM000995.3	150153396	3.76993	0.000163295	0.0398068	NC_000068.8	3300002I08Rik	6.25	11.5385	6.66667	2.94118	8	7.07926	0	0	0	0	0	0	-7.07926	9.09091	0	2.7027	5.88235	2.94118
117448	CM000995.3	156539403	4.03232	5.52296e-05	0.0156459	NC_000068.8	Dlgap4	57.1429	57.8947	50	58.3333	52.6316	55.2005	23.5294	18.1818	14.2857	26.3158	33.3333	23.1292	-32.0713	26.3158	41.1765	52.1739	34.6154	50
122406	CM000995.3	164734057	3.96636	7.29779e-05	0.0199716	NC_000068.8	Zfp335	10.7143	22.2222	17.3913	11.1111	14.2857	15.1449	0	0	0	6.25	0	1.25	-13.8949	5.26316	9.52381	16.6667	4	7.14286
122408	CM000995.3	164734068	4.43307	9.29028e-06	0.00334434	NC_000068.8	Zfp335	10.7143	25.9259	21.7391	22.2222	19.0476	19.9298	0	0	0	12.5	0	2.5	-17.4298	5.26316	14.2857	22.2222	12	7.14286
122410	CM000995.3	164734094	4.14552	3.39038e-05	0.0102424	NC_000068.8	Zfp335	17.8571	14.8148	18.1818	11.1111	19.0476	16.2025	0	0	0	6.25	0	1.25	-14.9525	26.3158	4.7619	22.2222	8	7.14286
123342	CM000995.3	165138653	4.29302	1.76258e-05	0.00581441	NC_000068.8	Elmo2	25	27.7778	41.6667	36.8421	35.2941	33.3161	6.66667	15.7895	15.3846	4.34783	0	8.43772	-24.8784	9.09091	5.26316	0	11.1111	0
154694	CM000996.3	89430481	4.82951	1.3687e-06	0.000649324	NC_000069.7	Kcnn3	40.9091	21.0526	26.9231	27.7778	40.9091	31.5143	11.5385	0	7.69231	12.5	0	6.34615	-25.1682	17.6471	28.5714	34.7826	17.2414	33.3333
173520	CM000996.3	137773606	3.90258	9.51746e-05	0.0251834	NC_000069.7	1110002E22Rik	57.6923	47.3684	57.1429	42.8571	41.6667	49.3455	18.75	33.3333	22.2222	25	9.09091	21.6793	-27.6662	23.0769	29.4118	25	30.4348	5.55556
177979	CM000996.3	154290219	4.06154	4.87496e-05	0.0141044	NC_000069.7	Tyw3	47.0588	30.4348	42.8571	41.6667	41.6667	40.7368	20	37.5	8.33333	10.5263	0	15.2719	-25.4649	30.7692	20	14.2857	20	16.6667
177980	CM000996.3	154290240	4.8501	1.23397e-06	0.000593594	NC_000069.7	Tyw3	63.1579	45.8333	47.619	62.5	42.3077	52.2836	20	29.4118	16.6667	21.0526	16.6667	20.7595	-31.524	46.1538	25	33.3333	28.5714	22.2222
181530	CM000997.3	14632989	4.35352	1.33969e-05	0.0045889	NC_000070.7	Lrrc69	76.9231	89.2857	97.9592	86.7647	94.7368	89.1339	34.7826	29.4118	62.5	72.7273	57.8947	51.4633	-37.6706	78.5714	61.5385	52.6316	27.7778	77.7778
181531	CM000997.3	14632990	6.76205	1.36053e-11	3.69071e-08	NC_000070.7	Lrrc69	100	90.9091	100	93.3333	93.75	95.5985	22.7273	39.1304	40	47.0588	52.6316	40.3096	-55.2889	46.1538	27.2727	38.8889	40	0
181532	CM000997.3	14633000	3.71389	0.000204098	0.0482085	NC_000070.7	Lrrc69	76.9231	53.125	61.2245	64.7059	50	61.1957	36	41.1765	40.4762	45.4545	43.5897	41.3394	-19.8563	52.381	47.3684	55.5556	28.5714	60.7143
181533	CM000997.3	14633001	8.32363	8.53078e-17	1.2105e-12	NC_000070.7	Lrrc69	100	100	86.6667	100	100	97.3333	40.9091	39.1304	53.3333	47.0588	68.4211	49.7705	-47.5628	42.3077	27.2727	38.8889	45	30
181534	CM000997.3	14633038	5.15699	2.5095e-07	0.000151963	NC_000070.7	Lrrc69	76.9231	83.871	89.5833	86.5672	95	86.3889	48	52.9412	69.0476	45.4545	60.5263	55.1939	-31.195	75.6098	61.4035	55.5556	42.8571	64.2857
181535	CM000997.3	14633039	8.1227	4.55928e-16	5.0402e-12	NC_000070.7	Lrrc69	93.3333	100	100	86.6667	93.75	94.75	27.2727	43.4783	40	56.25	47.3684	42.8739	-51.8761	46.1538	27.2727	50	33.3333	20
181536	CM000997.3	14633040	6.35236	2.12039e-10	3.80355e-07	NC_000070.7	Lrrc69	92.3077	96.7742	89.3617	92.5373	85	91.1962	56	52.9412	52.381	45.4545	51.2821	51.6117	-39.5844	73.1707	64.9123	33.3333	38.0952	78.5714
181537	CM000997.3	14633041	6.69508	2.15548e-11	5.42129e-08	NC_000070.7	Lrrc69	93.3333	100	93.3333	86.6667	93.75	93.4167	18.1818	52.1739	40	56.25	63.1579	45.9527	-47.4639	38.4615	36.3636	44.4444	31.5789	30
183501	CM000997.3	24090567	4.07894	4.52412e-05	0.0132018	NC_000070.7	Gm27243	95.8333	100	100	100	84.6154	96.0897	90	63.6364	83.3333	53.5714	61.5385	70.4159	-25.6738	73.3333	78.2609	41.6667	78.5714	72.7273
183502	CM000997.3	24090571	4.39868	1.0891e-05	0.00383426	NC_000070.7	Gm27243	100	100	82.3529	93.75	92.3077	93.6821	65	68.1818	83.3333	44.4444	15.3846	55.2688	-38.4133	53.3333	47.8261	50	71.4286	63.6364
193009	CM000997.3	49466840	4.36254	1.2856e-05	0.00443001	NC_000070.7	Acnat1	90.9091	91.6667	92.8571	80	100	91.0866	73.3333	58.3333	61.1111	66.6667	70	65.8889	-25.1977	69.2308	81.25	81.8182	66.6667	84.6154
193012	CM000997.3	49466897	3.77249	0.000161628	0.0394669	NC_000070.7	Acnat1	100	91.6667	92.8571	100	95.4545	95.9957	64.7059	75	90	79.1667	60	73.7745	-22.2212	92.3077	75	83.3333	77.2727	69.2308
225703	CM000997.3	132925507	3.90521	9.41422e-05	0.0249519	NC_000070.7	Wasf2	40.7407	18.5185	39.1304	42.1053	34.7826	35.0555	7.14286	28.5714	5.88235	6.66667	0	9.65266	-25.4029	7.69231	15.3846	7.14286	29.4118	6.66667
225705	CM000997.3	132925540	3.74597	0.000179699	0.0432851	NC_000070.7	Wasf2	37.037	17.8571	39.1304	42.1053	39.1304	35.0521	7.14286	28.5714	5.88235	6.66667	0	9.65266	-25.3994	30.7692	7.69231	7.14286	29.4118	13.3333
225823	CM000997.3	132978206	4.17295	3.00687e-05	0.00922154	NC_000070.7	Map3k6	16.6667	13.7931	28.5714	5.55556	5.26316	13.97	0	0	0	0	0	0	-13.97	0	0	11.1111	9.09091	12
240478	CM000997.3	149164158	3.94102	8.11357e-05	0.0219638	NC_000070.7	Pex14	52.381	33.3333	30.7692	25	36.3636	35.5694	5.26316	16.6667	15.3846	0	5.88235	8.63936	-26.9301	17.6471	30	15	11.1111	0
240479	CM000997.3	149164205	5.02543	5.02308e-07	0.000275405	NC_000070.7	Pex14	56	50	31.5789	47.3684	61.5385	49.2972	11.1111	16.129	23.0769	4.7619	29.4118	16.8981	-32.399	10.5263	15	29.4118	26.6667	20
240480	CM000997.3	149164206	4.05846	4.93967e-05	0.0142569	NC_000070.7	Pex14	52.381	38.0952	42.3077	37.5	27.2727	39.5113	5.26316	8.33333	15.3846	29.4118	5.88235	12.855	-26.6563	5.88235	36.8421	10	22.2222	7.14286
241454	CM000997.3	150087701	3.86128	0.000112793	0.0290766	NC_000070.7	H6pd	18.5185	21.4286	23.0769	23.0769	24	22.0202	3.7037	5	6.66667	4.16667	8.69565	5.64654	-16.3736	15.1515	8	27.5862	12.5	0
252652	CM000998.3	21535466	4.1897	2.79319e-05	0.00863587	NC_000071.7	Ccdc146	31.5789	60	37.5	35.2941	41.1765	41.1099	23.5294	20	18.75	5	5.88235	14.6324	-26.4776	26.9231	8.33333	13.3333	33.3333	13.3333
263420	CM000998.3	36256437	4.48617	7.25139e-06	0.00270247	NC_000071.7	Sorcs2	52	61.1111	38.0952	47.619	51.8519	50.1354	32.2581	15.625	14.8148	27.5862	25	23.0568	-27.0786	40	20	31.5789	15.7895	41.1765
264719	CM000998.3	37980191	4.03939	5.35904e-05	0.0153047	NC_000071.7	Msx1	21.2121	25	31.0345	36	18.75	26.3993	16.6667	6.45161	3.84615	8.69565	4.54545	8.04111	-18.3582	8.69565	4	4	12.5	5.55556
273066	CM000998.3	74322572	3.74489	0.000180472	0.0434374	NC_000071.7	Gm32002	11.1111	21.7391	17.9487	10.5263	29.6296	18.191	0	0	12.5	10	0	4.5	-13.691	3.7037	5.88235	4.7619	15	8.33333
274549	CM000998.3	77016833	4.11523	3.86797e-05	0.0114989	NC_000071.7	Cracd	17.6471	33.3333	12	19.2308	17.6471	19.9716	0	0	9.67742	0	0	1.93548	-18.0362	7.14286	12.5	0	9.52381	0
276813	CM000998.3	91516162	4.08219	4.46137e-05	0.0130668	NC_000071.7	Btc	56.5217	53.5714	61.9048	50	57.8947	55.9785	50	22.2222	28.5714	29.4118	15.3846	29.118	-26.8605	23.0769	37.5	23.0769	25	14.2857
287177	CM000998.3	113775794	4.1098	3.96002e-05	0.0117505	NC_000071.7	Cmklr1	21.875	33.3333	35.7143	20	30	28.1845	9.09091	9.09091	11.5385	3.84615	0	6.71329	-21.4712	10	7.14286	16.6667	0	20
291124	CM000998.3	116582740	4.1517	3.3002e-05	0.00999857	NC_000071.7	Srrm4	36.6667	51.8519	34.7826	43.4783	25	38.3559	21.875	15.3846	9.52381	6.45161	18.1818	14.2834	-24.0725	28.5714	13.6364	17.8571	38.0952	33.3333
291124	CM000998.3	116582740	4.1517	3.3002e-05	0.00999857	NC_000071.7	Srrm4os	36.6667	51.8519	34.7826	43.4783	25	38.3559	21.875	15.3846	9.52381	6.45161	18.1818	14.2834	-24.0725	28.5714	13.6364	17.8571	38.0952	33.3333
291127	CM000998.3	116582752	4.46664	7.94567e-06	0.00291888	NC_000071.7	Srrm4	17.8571	37.5	43.4783	30.4348	27.5862	31.3713	10.3448	4.16667	5.26316	12.5	9.09091	8.27311	-23.0982	17.8571	4.54545	14.8148	29.4118	23.8095
291127	CM000998.3	116582752	4.46664	7.94567e-06	0.00291888	NC_000071.7	Srrm4os	17.8571	37.5	43.4783	30.4348	27.5862	31.3713	10.3448	4.16667	5.26316	12.5	9.09091	8.27311	-23.0982	17.8571	4.54545	14.8148	29.4118	23.8095
294282	CM000998.3	120674236	4.67008	3.01077e-06	0.0012712	NC_000071.7	Tpcn1	54.1667	72	47.619	42.1053	61.5385	55.4859	12.5	30.7692	33.3333	25	9.09091	22.1387	-33.3472	7.69231	26.3158	35.7143	27.7778	27.2727
294289	CM000998.3	120696395	3.97631	6.9994e-05	0.019238	NC_000071.7	Tpcn1	25	28.5714	22.7273	16.6667	18.1818	22.2294	5.55556	0	6.25	5.26316	0	3.41374	-18.8157	10.5263	0	9.09091	5.26316	0
297333	CM000998.3	123248656	4.30649	1.65863e-05	0.00550973	NC_000071.7	Tmem120b	23.5294	18.75	29.0323	24	38.8889	26.8401	0	6.25	9.09091	10.5263	0	5.17344	-21.6667	5	0	14.2857	0	20
299348	CM000998.3	124668751	3.86862	0.000109452	0.0283934	NC_000071.7	Rilpl1	13.7931	9.52381	8	3.33333	13.0435	9.53874	0	0	0	0	0	0	-9.53874	3.57143	0	0	0	0
303603	CM000998.3	134250947	3.87107	0.00010836	0.0282014	NC_000071.7	Ncf1	22.2222	25	12.5	15.3846	19.0476	18.8309	0	0	0	0	17.6471	3.52941	-15.3015	15.3846	0	15.7895	17.6471	5.88235
331406	CM000999.3	52167573	4.3406	1.42092e-05	0.00482979	NC_000072.7	LOC115490409	64	60	38.2353	61.5385	54.0541	55.5656	20.8333	35.4839	28.5714	33.3333	30.4348	29.7313	-25.8342	58.3333	42.8571	37.7778	45.8333	29.4118
335602	CM000999.3	69780327	3.91508	9.03736e-05	0.0240738	NC_000072.7	Igk	64.7059	70	77.7778	81.25	85.7143	75.8896	50	53.8462	50	54.5455	28.5714	47.3926	-28.497	45	59.0909	50	41.1765	35.2941
335603	CM000999.3	69780365	7.25344	4.06317e-13	1.88435e-09	NC_000072.7	Igk	94.1176	90	94.4444	93.75	100	94.4624	36.3636	46.1538	72.2222	40.9091	50	49.1298	-45.3327	45	54.5455	62.5	52.9412	76.4706
335604	CM000999.3	69780367	8.63217	6.02013e-18	1.27187e-13	NC_000072.7	Igk	100	100	100	93.75	100	98.75	50	46.1538	66.6667	50	35.7143	49.707	-49.043	50	59.0909	56.25	52.9412	76.4706
339665	CM000999.3	84117001	3.77955	0.000157114	0.0385175	NC_000072.7	Dysf	18.1818	34.4828	32	37.037	30.9524	30.5308	18.1818	6.66667	9.52381	13.6364	7.14286	11.0303	-19.5005	13.6364	13.7931	16.6667	20	13.3333
339667	CM000999.3	84117014	4.26008	2.0435e-05	0.00660364	NC_000072.7	Dysf	24.2424	41.3793	32	44.4444	38.0952	36.0323	22.7273	20	9.52381	18.1818	3.57143	14.8009	-21.2314	22.7273	20.6897	29.1667	14.2857	16.6667
339671	CM000999.3	84117050	3.85679	0.000114888	0.0295283	NC_000072.7	Dysf	39.3939	58.6207	44	44.4444	45.2381	46.3394	27.2727	33.3333	19.0476	22.7273	17.8571	24.0476	-22.2918	31.8182	31.0345	29.1667	31.4286	26.6667
344221	CM000999.3	90438995	4.20955	2.55879e-05	0.00799698	NC_000072.7	Klf15	21.2121	48.7179	33.3333	26.9231	33.3333	32.704	18.1818	11.6279	10.3448	7.14286	22.5806	13.9756	-18.7284	12.9032	20	12.9032	23.0769	17.8571
350113	CM000999.3	114839318	3.84292	0.00012158	0.0310302	NC_000072.7	Vgll4	29.1667	39.2857	55	50	56.5217	45.9948	20	26.3158	18.5185	18.75	18.75	20.4669	-25.528	42.8571	45.4545	23.5294	35.7143	30
360737	CM000999.3	142909419	3.97167	7.13709e-05	0.0195656	NC_000072.7	St8sia1	39.3939	37.5	25.9259	37.5	26.6667	33.3973	16	10.3448	11.1111	13.6364	15.3846	13.2954	-20.1019	5.88235	35	22.7273	33.3333	23.5294
363092	CM000999.3	148962467	4.21461	2.50214e-05	0.00784055	NC_000072.7	Dennd5b	50	80	69.2308	61.9048	65	65.2271	41.6667	37.5	29.4118	33.3333	25	33.3824	-31.8448	58.3333	23.0769	50	43.75	52.1739
366343	CM001000.3	13657268	3.81848	0.000134278	0.0336934	NC_000073.7	Sult2a4	43.4783	50	31.8182	35.7143	35	39.2021	10.5263	20	15.3846	26.4706	7.14286	15.9049	-23.2973	33.3333	27.2727	31.8182	25.8065	50
374320	CM001000.3	27560044	4.5646	5.00456e-06	0.001969	NC_000073.7	Zfp607a	23.5294	20	10.5263	13.6364	21.0526	17.7489	0	2.94118	0	4.7619	0	1.54062	-16.2083	3.57143	0	8.33333	12.5	3.57143
375209	CM001000.3	28166686	3.72357	0.000196424	0.0466508	NC_000073.7	Lrfn1	6.89655	6.89655	6.25	5.26316	12	7.46125	0	0	0	0	0	0	-7.46125	11.1111	4.34783	3.84615	0	5.88235
379842	CM001000.3	35287414	4.27154	1.94127e-05	0.00632051	NC_000073.7	Ankrd27	75	78.2609	40	59.0909	65	63.4704	20	22.2222	46.4286	37.931	26.6667	30.6497	-32.8207	47.0588	42.1053	48.3871	40.9091	30.7692
379843	CM001000.3	35287415	5.06582	4.06654e-07	0.000230538	NC_000073.7	Ankrd27	71.4286	65.2174	77.2727	55	69.5652	67.6968	45.4545	25	36	41.6667	18.75	33.3742	-34.3225	45.8333	50	46.1538	26.6667	38.8889
379916	CM001000.3	35446852	4.37618	1.20779e-05	0.00419228	NC_000073.7	Dpy19l3	24.1379	36	24	18.1818	26.6667	25.7973	10.5263	0	11.5385	0	15	7.41296	-18.3843	8.33333	12.5	10	16	12.5
379917	CM001000.3	35446895	3.79341	0.000148594	0.0367524	NC_000073.7	Dpy19l3	26.9231	18.1818	28	14.2857	35.7143	24.621	5.26316	0	16	4.16667	5	6.08596	-18.535	0	20	15.7895	16	12.5
384327	CM001000.3	45448199	3.74964	0.000177091	0.0427427	NC_000073.7	Lmtk3	13.3333	18.75	17.3913	13.0435	12.5	15.0036	0	6.66667	3.22581	3.57143	0	2.69278	-12.3108	15	3.7037	7.69231	17.3913	4
398395	CM001000.3	92436481	4.0728	4.64521e-05	0.0134972	NC_000073.7	Rab30	92	100	100	94.4444	100	97.2889	75	76.4706	83.3333	76.4706	80	78.2549	-19.034	64	85.7143	80	90	87.5
398396	CM001000.3	92436483	4.81094	1.50222e-06	0.000704579	NC_000073.7	Rab30	100	80	100	100	100	96	81.25	64.7059	83.3333	70.5882	85	76.9755	-19.0245	84	85.7143	96	95.2381	81.25
401952	CM001000.3	100986662	3.78867	0.000151456	0.0373712	NC_000073.7	Stard10	55	61.9048	56.5217	45	65	56.6853	36	20	33.3333	35	14.2857	27.7238	-28.9615	36.8421	50	35	33.3333	50
406160	CM001000.3	112806988	3.70478	0.000211577	0.0497771	NC_000073.7	Arntl	13.0435	16.6667	5.88235	5	20	12.1185	0	0	0	0	0	0	-12.1185	0	0	0	5	0
406214	CM001000.3	112807805	3.71141	0.000206108	0.0486228	NC_000073.7	Arntl	19.0476	29.4118	29.0323	33.3333	14.7059	25.1062	10.3448	0	16.6667	3.33333	0	6.06897	-19.0372	3.0303	15.3846	5.71429	11.1111	18.75
416466	CM001000.3	132414611	3.77476	0.000160161	0.0392139	NC_000073.7	Fam53b	5.40541	13.5135	12.5	7.40741	27.5	13.2653	7.69231	2.77778	0	2.17391	0	2.5288	-10.7365	4.65116	7.69231	3.0303	6.25	2.94118
420706	CM001000.3	140672204	3.98862	6.64596e-05	0.0183889	NC_000073.7	Sigirr	15.3846	33.3333	23.8095	30.4348	22.2222	25.0369	3.7037	7.69231	8	9.09091	0	5.69738	-19.3395	6.66667	0	8.33333	5.55556	30.7692
422417	CM001000.3	142111664	5.51937	3.40222e-08	2.74346e-05	NC_000073.7	Nctc1	53.125	46.4286	63.6364	50	41.9355	51.0251	12	16	26.6667	21.7391	16.6667	18.6145	-32.4106	29.1667	24.1379	34.6154	26.3158	25
429102	CM001001.3	15111134	4.02128	5.78835e-05	0.0163102	NC_000074.7	Myom2	58.3333	58.3333	73.3333	54.5455	62.5	61.4091	25	9.09091	35.7143	33.3333	36.3636	27.9004	-33.5087	41.6667	52.9412	33.3333	46.1538	36.3636
436233	CM001001.3	38094688	4.17895	2.92856e-05	0.00902212	NC_000074.7	Sgcz	93.5484	93.1034	94.8718	94.8718	89.4737	93.1738	74.1935	73.6842	83.3333	80	76.4706	77.5363	-15.6375	84.8485	79.3103	71.7949	79.3103	62.5
449139	CM001001.3	80692912	3.82026	0.000133308	0.0335109	NC_000074.7	Hhip	76.9231	54.5455	57.1429	47.3684	50	57.196	39.1304	23.5294	32.1429	22.7273	16.6667	26.8393	-30.3566	30.7692	37.5	46.1538	42.8571	45.4545
456698	CM001001.3	92530614	3.78037	0.000156597	0.0384105	NC_000074.7	Irx3os	35.1351	26.4706	28.5714	30.4348	28.5714	29.8367	17.6471	11.7647	7.89474	13.6364	14.8148	13.1515	-16.6851	33.3333	14.2857	9.375	18.9189	16.6667
456748	CM001001.3	92532337	3.878	0.000105319	0.0275079	NC_000074.7	Irx3os	11.9048	13.3333	10	14.2857	13.7931	12.6634	0	4.65116	8	0	3.22581	3.17539	-9.48799	0	4.54545	3.57143	0	3.84615
464959	CM001001.3	111520258	3.70445	0.000211846	0.0498186	NC_000074.7	Il34	27.7778	21.0526	24	20	17.3913	22.0443	0	11.1111	8	5.55556	5	5.93333	-16.111	5.88235	5	5	11.7647	18.1818
471350	CM001001.3	122297629	4.20063	2.66177e-05	0.00826989	NC_000074.7	Fbxo31	50	45.4545	68	50	45.4545	51.7818	27.7778	29.4118	13.3333	19.2308	12.5	20.4507	-31.3311	29.4118	45.8333	61.9048	25	19.0476
491560	CM001002.3	44871246	4.08177	4.46933e-05	0.0130817	NC_000075.7	Ube4a	47.3684	66.6667	38.8889	58.3333	60.7143	54.3943	25	26.3158	42.1053	25.9259	27.7778	29.425	-24.9694	45.4545	50	47.3684	37.5	39.1304
499978	CM001002.3	59568033	3.81724	0.000134955	0.0338116	NC_000075.7	Pkm	19.2308	18.5185	4.16667	3.7037	4.7619	10.0763	4.54545	0	0	0	0	0.909091	-9.16722	3.7037	0	0	0	0
509304	CM001002.3	75936543	3.90491	9.42622e-05	0.0249767	NC_000075.7	Hmgcll1	74.359	70.9677	71.0526	75	79.3103	74.1379	59.5238	53.125	50	48.6486	54.5455	53.1686	-20.9694	45	85.7143	70.3704	53.8462	58.3333
519456	CM001002.3	106353050	3.79099	0.000150049	0.037053	NC_000075.7	Parp3	26.6667	60	28.5714	26.6667	42.8571	36.9524	5.26316	15.7895	23.8095	6.89655	21.4286	14.6375	-22.3149	25	28.5714	20	17.3913	21.0526
527773	CM001002.3	118759823	4.21016	2.55185e-05	0.0079779	NC_000075.7	Ctdspl	33.3333	46.6667	54.5455	43.75	50	45.6591	12.5	15.3846	12.5	33.3333	13.3333	17.4103	-28.2488	20	10	15.3846	28.5714	17.6471
534267	CM001003.3	10921316	5.06302	4.12675e-07	0.000233533	NC_000076.7	Grm1	36	23.0769	40	31.5789	27.7778	31.6867	10.5263	0	8	9.52381	4.7619	6.56241	-25.1243	21.875	23.0769	30	11.1111	5.55556
546231	CM001003.3	59375744	3.93948	8.16597e-05	0.0220742	NC_000076.7	Mcu	25.641	26.8293	33.3333	28.5714	22.5	27.375	6.81818	20.8333	13.7931	8.69565	8.10811	11.6497	-15.7253	11.5385	11.1111	4.34783	16.6667	8.33333
551927	CM001003.3	73618618	4.36244	1.28618e-05	0.00443042	NC_000076.7	Pcdh15	23.8095	60	27.2727	33.3333	39.1304	36.7092	7.40741	10.5263	21.0526	12	6.66667	11.5306	-25.1786	17.6471	7.14286	30	17.3913	21.4286
551928	CM001003.3	73618676	3.85353	0.000116427	0.0298822	NC_000076.7	Pcdh15	37.5	61.1111	31.8182	33.3333	47.3684	42.2262	16	0	33.3333	16	6.66667	14.4	-27.8262	11.7647	21.4286	20	20	28.5714
562377	CM001003.3	82614114	3.82667	0.000129891	0.0327644	NC_000076.7	Hcfc2	54.5455	47.619	36.3636	47.619	52	47.6294	23.5294	12	23.0769	35.7143	27.2727	24.3187	-23.3108	47.619	21.7391	43.4783	32	50
562678	CM001003.3	82857887	3.72618	0.000194401	0.0462396	NC_000076.7	Chst11	25.9259	44.1176	29.1667	31.8182	31.25	32.4557	7.14286	19.3548	14.8148	14.8148	15.1515	14.2558	-18.1999	34.7826	27.5862	22.5806	48	36.3636
583396	CM001004.3	7162727	4.31406	1.60286e-05	0.00535254	NC_000077.7	Igfbp3	5.71429	12.1212	19.3548	17.5	12	13.3381	0	2.85714	5.55556	0	0	1.68254	-11.6555	7.40741	4.54545	13.0435	9.09091	8.33333
595248	CM001004.3	52173145	4.14109	3.45652e-05	0.010419	NC_000077.7	Tcf7	14.7059	12.5	16.2162	13.3333	15.625	14.4761	0	4	11.7647	0	0	3.15294	-11.3231	14.2857	8	0	16	5.88235
599387	CM001004.3	59203500	5.2049	1.94103e-07	0.000122779	NC_000077.7	Wnt9a	50	47.619	31.25	28	60.5263	43.4791	15.3846	16.6667	11.7647	15.1515	11.1111	14.0157	-29.4633	20	15.3846	27.7778	26.6667	31.25
599389	CM001004.3	59203521	4.43083	9.38724e-06	0.00337159	NC_000077.7	Wnt9a	37.5	42.8571	31.25	12	50	34.7214	11.5385	5.55556	11.7647	9.09091	11.1111	9.81215	-24.9093	25	15.3846	27.7778	20	18.75
608819	CM001004.3	72362445	3.91716	8.95988e-05	0.0238875	NC_000077.7	Spns2	20	30	20.4545	27.5862	20.5128	23.7107	6.66667	9.09091	9.67742	3.7037	8	7.42774	-16.283	11.1111	17.8571	32	16.129	15
612459	CM001004.3	76273515	3.82923	0.000128547	0.0324772	NC_000077.7	Nxn	25.9259	44.1176	57.1429	45	44	43.2373	18.75	16.6667	36	20	10	20.2833	-22.954	31.0345	27.2727	24	30	18.1818
613969	CM001004.3	77738940	3.77751	0.000158404	0.0388138	NC_000077.7	Myo18a	25	42.1053	30	30	45	34.4211	18.1818	16.6667	15.3846	4.7619	5.88235	12.1755	-22.2456	22.2222	9.09091	5.88235	0	20
616010	CM001004.3	79683101	3.74393	0.000181161	0.043559	NC_000077.7	9130204K15Rik	13.6364	28	10	9.375	4.34783	13.0718	4.7619	0	2.63158	5	3.22581	3.12386	-9.94798	9.375	6.45161	8.82353	5.55556	6.06061
617210	CM001004.3	81399954	3.77424	0.000160494	0.0392751	NC_000077.7	Asic2	12.5	25.641	20.8333	24.2424	12.5	19.1434	8.69565	10	0	5.71429	5.55556	5.9931	-13.1503	11.1111	7.14286	4.7619	6.66667	0
620828	CM001004.3	86573571	3.8781	0.000105276	0.0275041	NC_000077.7	Vmp1	41.1765	36.3636	20	35.7143	47.0588	36.0626	11.7647	21.0526	15.3846	10	8.69565	13.3795	-22.6831	27.7778	21.4286	26.6667	33.3333	11.7647
621460	CM001004.3	87668974	3.90864	9.2817e-05	0.0246488	NC_000077.7	Tspoap1	25	23.0769	31.4286	30.7692	25	27.0549	16	10	8.33333	5.88235	10	10.0431	-17.0118	19.0476	13.7931	26.3158	24.1379	16.6667
626914	CM001004.3	96718293	3.94342	8.03265e-05	0.021751	NC_000077.7	Nfe2l1	25	29.1667	26.9231	19.0476	36.3636	27.3002	0	16	6.89655	10.7143	5	7.72217	-19.578	20	15	26.6667	26.9231	22.2222
627500	CM001004.3	97029808	3.93416	8.34888e-05	0.0224856	NC_000077.7	Tbkbp1	57.6923	52.7778	40.7407	47.3684	23.8095	44.4778	22.2222	15.7895	28	23.0769	18.1818	21.4541	-23.0237	24.1379	26.6667	15	33.3333	28.5714
627502	CM001004.3	97029821	4.07655	4.57096e-05	0.0133099	NC_000077.7	Tbkbp1	50	44.4444	62.963	47.3684	28.5714	46.6695	22.2222	10.5263	24	26.9231	27.2727	22.1889	-24.4806	27.5862	20	15	28.5714	42.8571
627504	CM001004.3	97029829	4.53573	5.74043e-06	0.0022176	NC_000077.7	Tbkbp1	61.5385	52.7778	62.963	52.6316	42.8571	54.5536	22.2222	15.7895	36	26.9231	31.8182	26.5506	-28.003	34.4828	33.3333	15	38.0952	53.8462
627506	CM001004.3	97029837	4.52929	5.9183e-06	0.00227308	NC_000077.7	Tbkbp1	53.8462	50	62.963	52.6316	33.3333	50.5548	11.1111	15.7895	36	23.0769	27.2727	22.65	-27.9048	31.0345	33.3333	15	38.0952	35.7143
627508	CM001004.3	97029841	4.08071	4.4899e-05	0.013114	NC_000077.7	Tbkbp1	46.1538	44.4444	37.037	36.8421	33.3333	39.5622	14.8148	15.7895	20	15.3846	18.1818	16.8341	-22.728	24.1379	26.6667	10	28.5714	42.8571
638668	CM001004.3	105295338	4.16464	3.11841e-05	0.00951496	NC_000077.7	Marchf10	38.8889	53.3333	40.9091	65	52.1739	50.061	20	15.7895	30	13.6364	29.1667	21.7185	-28.3425	26.6667	36.3636	50	40	20
642250	CM001004.3	113551890	3.77644	0.000159089	0.0389613	NC_000077.7	Cog1	47.0588	41.6667	52.381	26.6667	27.2727	39.0092	15.7895	16.6667	6.25	16.6667	20	15.0746	-23.9346	15.3846	21.0526	16.6667	20	9.09091
647339	CM001004.3	117201829	4.00907	6.09581e-05	0.0170553	NC_000077.7	Septin9	40	33.3333	25	14.2857	38.0952	30.1429	9.09091	20	8.33333	4.16667	0	8.31818	-21.8247	19.0476	9.09091	15	14.2857	8.69565
647347	CM001004.3	117203581	4.11551	3.86316e-05	0.0114882	NC_000077.7	Septin9	12.1212	11.1111	4.7619	7.40741	16	10.2803	0	0	0	2.43902	0	0.487805	-9.79252	7.14286	12	0	7.69231	5.26316
651399	CM001004.3	120132024	4.23426	2.29305e-05	0.00729841	NC_000077.7	Bahcc1	69.2308	52.1739	58.8235	45.8333	53.125	55.8373	12	25.8065	35.2941	28.5714	36.6667	27.6677	-28.1696	32.3529	37.037	57.1429	29.1667	33.3333
656006	CM001005.3	5095648	3.76835	0.000164329	0.0400385	NC_000078.7	Atad2b	55.5556	52.9412	52.1739	70.5882	44.4444	55.1407	33.3333	20	42.1053	35.7143	5.88235	27.407	-27.7336	23.5294	20	30	23.0769	26.9231
657945	CM001005.3	16678892	5.88789	3.91156e-09	4.28925e-06	NC_000078.7	Lpin1	90	81.4815	90.9091	95.4545	87.0968	88.9884	52	56	58.8235	59.0909	61.1111	57.4051	-31.5833	58.6207	51.5152	46.4286	52.1739	21.0526
657946	CM001005.3	16678903	4.02391	5.72404e-05	0.0161482	NC_000078.7	Lpin1	61.9048	69.4444	75.7576	72.7273	84.8485	72.9365	38.4615	57.1429	57.1429	59.0909	33.3333	49.0343	-23.9022	48.2759	51.5152	48.3871	56.6667	52.6316
657947	CM001005.3	16678941	7.06228	1.63792e-12	6.17936e-09	NC_000078.7	Lpin1	90.4762	94.4444	93.9394	100	93.9394	94.5599	64	71.4286	54.2857	54.5455	66.6667	62.1853	-32.3746	75.8621	63.6364	61.2903	70	50
657948	CM001005.3	16678943	8.57828	9.62982e-18	1.90734e-13	NC_000078.7	Lpin1	100	97.2222	90.9091	90.9091	93.9394	94.596	66.6667	53.5714	54.2857	45.4545	38.8889	51.7734	-42.8225	62.069	54.5455	64.5161	60	40
683459	CM001005.3	91739188	4.33196	1.47789e-05	0.00498247	NC_000078.7	Ston2	52.381	40	47.3684	33.3333	31.5789	40.9323	29.4118	5.55556	10	20	5.88235	14.1699	-26.7624	21.0526	12.5	26.6667	20	21.4286
684947	CM001005.3	100919527	3.82781	0.000129286	0.0326292	NC_000078.7	Ccdc88c	29.6296	35.7143	10.5263	35	32	28.574	4.34783	15.3846	16	5.55556	0	8.2576	-20.3164	4.7619	12.5	11.1111	21.0526	12.5
693891	CM001005.3	112880737	3.92896	8.53126e-05	0.0229183	NC_000078.7	Jag2	25	15	15	14.2857	16	17.0571	5.55556	0	4.34783	0	0	1.98068	-15.0765	7.14286	17.3913	11.7647	11.1111	16.6667
694854	CM001005.3	115953108	3.83186	0.000127177	0.0322327	NC_000078.7	Igh	100	100	100	91.6667	100	98.3333	90	52.381	85.7143	80	84.6154	78.5421	-19.7912	93.75	72.7273	100	87.5	90.9091
694856	CM001005.3	115953112	3.85695	0.000114812	0.0295283	NC_000078.7	Igh	81.25	91.6667	90	100	100	92.5833	70	61.9048	78.5714	55	53.8462	63.8645	-28.7189	93.75	54.5455	63.1579	75	90.9091
694857	CM001005.3	115953113	4.8715	1.10752e-06	0.00054275	NC_000078.7	Igh	100	90.4762	100	100	100	98.0952	60	36.3636	62.5	72.2222	93.3333	64.8838	-33.2114	68.4211	63.1579	50	70	75
694859	CM001005.3	115953134	3.93173	8.4336e-05	0.0226816	NC_000078.7	Igh	84.6154	71.4286	90.9091	61.1111	90.9091	79.7946	60	54.5455	45.8333	33.3333	33.3333	45.4091	-34.3856	73.6842	73.6842	41.6667	66.6667	50
707003	CM001006.3	46577407	3.73235	0.000189699	0.0453026	NC_000079.7	Rbm24	59.0909	81.4815	90.9091	70.9677	78.5714	76.2041	55.5556	52.6316	60	50	47.3684	53.1111	-23.093	52.1739	58.8235	52.9412	50	61.5385
717298	CM001006.3	60823015	3.78187	0.000155655	0.0382374	NC_000079.7	Dapk1	33.3333	15.7895	20.8333	30	29.6296	25.9172	9.52381	17.3913	5.55556	5.55556	0	7.60524	-18.3119	12.5	10.5263	13.3333	20	6.66667
717399	CM001006.3	63005921	4.09779	4.17118e-05	0.0123003	NC_000079.7	Fbp2	63.1579	50	61.5385	45	53.3333	54.6059	34.7826	16.6667	34.4828	0	9.52381	19.0912	-35.5148	26.3158	26.9231	50	42.8571	26.3158
717400	CM001006.3	63005922	4.61609	3.91035e-06	0.00159967	NC_000079.7	Fbp2	54.8387	75	47.0588	57.8947	73.0769	61.5738	32.1429	31.8182	36.3636	25	5.55556	26.176	-35.3978	40	45.8333	36.3636	52	26.087
719798	CM001006.3	71252723	3.76207	0.000168513	0.0409319	NC_000079.7	Gm40997	14.8148	25.7143	14.7059	8.82353	30.5556	18.9228	5.88235	10.3448	6.25	0	4	5.29544	-13.6274	20.5882	13.0435	25	19.2308	20
724177	CM001006.3	93199962	5.87019	4.35293e-09	4.70273e-06	NC_000079.7	Cmya5	38.4615	58.3333	50	50	48.1481	48.9886	19.2308	15.3846	25	5.71429	13.3333	15.7326	-33.256	4.54545	13.0435	16.6667	4	9.09091
724177	CM001006.3	93199962	5.87019	4.35293e-09	4.70273e-06	NC_000079.7	Gm31745	38.4615	58.3333	50	50	48.1481	48.9886	19.2308	15.3846	25	5.71429	13.3333	15.7326	-33.256	4.54545	13.0435	16.6667	4	9.09091
733788	CM001006.3	119624851	6.50133	7.96126e-11	1.66716e-07	NC_000079.7	Tmem267	92.3729	68.932	85.1852	87.8505	75	81.8681	52.7778	51.4706	42.029	44.1667	40.5063	46.1901	-35.678	44.1176	30.9859	34.375	39.2405	23.8806
733790	CM001006.3	119624869	7.29029	3.0929e-13	1.47762e-09	NC_000079.7	Tmem267	92.6829	71.8182	78.5185	87.7358	74.1722	80.9855	49.2754	43.0556	42.4658	43.6975	40.5063	43.8001	-37.1854	42	28.9855	31.8182	39.2857	28.3582
733791	CM001006.3	119624870	7.71058	1.25246e-14	8.88607e-11	NC_000079.7	Tmem267	87.5	62.3932	77.6978	84.7826	75.9398	77.6627	20	37.9747	33.7079	40.1961	38.6667	34.1091	-43.5536	45.7143	32.9268	43.038	35.2113	33.871
733792	CM001006.3	119624873	6.83357	8.28254e-12	2.41544e-08	NC_000079.7	Tmem267	93.4959	70.9091	83.7037	88.5714	73.5099	82.038	52.1739	45.8333	43.8356	44.5378	40.5063	45.3774	-36.6606	39.604	28.9855	31.8182	38.5542	26.8657
733793	CM001006.3	119624874	7.86502	3.69028e-15	3.02449e-11	NC_000079.7	Tmem267	87.5	64.9573	76.259	84.7826	74.4361	77.587	18.8235	40.5063	36.3636	39.2157	36	34.1818	-43.4052	45.7143	34.1463	44.3038	36.6197	35.4839
733794	CM001006.3	119624878	8.46421	2.57885e-17	4.22715e-13	NC_000079.7	Tmem267	88.6179	71.8182	80.7407	84.9057	75.4967	80.3158	50.7246	44.4444	46.5753	44.1667	40.5063	45.2835	-35.0323	40.5941	27.5362	35.3846	36.9048	23.8806
733795	CM001006.3	119624879	8.35595	6.49104e-17	1.00776e-12	NC_000079.7	Tmem267	88.1944	64.9573	76.259	82.6087	76.5152	77.7069	20	38.4615	34.8315	38.2353	34.6667	33.239	-44.4679	48.5714	34.1463	44.3038	36.6197	35.4839
733796	CM001006.3	119624885	8.52024	1.59223e-17	2.80326e-13	NC_000079.7	Tmem267	96.3964	86.9565	89.8305	95.7447	88.9764	91.5809	67.3077	57.4074	68.0851	50.5747	47.6923	58.2134	-33.3675	50.7246	42.5532	48.9796	50	36.7347
733797	CM001006.3	119624886	7.56519	3.87298e-14	2.39097e-10	NC_000079.7	Tmem267	90.0709	63.7931	78.4173	83.6957	76.6917	78.5337	22.8916	43.8356	36.7816	40.1961	36	35.941	-42.5928	45.7143	32.9268	42.3077	38.2353	36.0656
733798	CM001006.3	119624888	9.33454	1.01432e-20	3.91946e-16	NC_000079.7	Tmem267	93.6937	87.2093	86.3248	93.5484	88	89.7552	64	57.6923	68.1818	50.5747	47.6923	57.6282	-32.127	51.4706	40.4255	46.8085	46.875	36.7347
733799	CM001006.3	119624889	8.02956	9.78225e-16	9.68764e-12	NC_000079.7	Tmem267	96.8254	83.908	85.3448	91.8919	95.1923	90.6325	29.4118	50.9091	48.1481	55.3846	50.9434	46.9594	-43.6731	58.3333	45	62.5	60	42.3077
733800	CM001006.3	119624892	9.8788	5.14453e-23	3.49356e-18	NC_000079.7	Tmem267	94.5946	84.8837	91.453	96.7742	89.6825	91.4776	62.7451	51.9231	67.4419	52.8736	48.4375	56.6842	-34.7934	44.9275	38.2979	44.6809	42.1875	34.6939
733801	CM001006.3	119624893	6.85508	7.12712e-12	2.17832e-08	NC_000079.7	Tmem267	98.4127	82.7586	87.069	98.6486	92.3077	91.8393	27.451	54.5455	50	58.4615	50.9434	48.2803	-43.5591	58.3333	43.3333	62.5	60	42.3077
733802	CM001006.3	119624894	9.30982	1.28054e-20	4.68242e-16	NC_000079.7	Tmem267	94.5946	84.8837	94.0171	94.6237	88.7097	91.3657	66.6667	57.6923	68.1818	52.8736	49.2308	58.929	-32.4367	50	40.4255	44.6809	48.4375	37.5
733803	CM001006.3	119624895	7.71778	1.1837e-14	8.59056e-11	NC_000079.7	Tmem267	95.5556	84.2105	86.3158	98.2456	93.9024	91.646	27.451	52.7273	51.8519	58.4615	49.0566	47.9096	-43.7363	59.5745	45	62.5	60	44.2308
733804	CM001006.3	119624903	9.57585	1.01019e-21	4.80201e-17	NC_000079.7	Tmem267	93.3333	86.25	88.8889	91.8919	94.3925	90.9513	35.8491	56.8966	55.7692	56.9231	55.5556	52.1987	-38.7526	60	45	62.2642	65.1163	47.2727
733807	CM001006.3	119624924	6.03683	1.57173e-09	1.99775e-06	NC_000079.7	Tmem267	78	43.9024	70.3125	78.5714	78.3133	69.8199	30.5085	36.3636	19.2982	33.7838	16.3636	27.2636	-42.5564	46.2687	28.5714	33.8235	41.0714	19.2308
733809	CM001006.3	119624927	6.27621	3.46924e-10	5.59977e-07	NC_000079.7	Tmem267	67.9245	44.4444	71.875	78.5714	78.1609	68.1953	33.3333	31.6667	20.339	30.137	16.3636	26.3679	-41.8273	44.7761	26.7857	29.7297	38.7097	18.8679
733810	CM001006.3	119624928	6.15067	7.71578e-10	1.11482e-06	NC_000079.7	Tmem267	75.8621	53.9474	75.4717	85.0746	72	72.4712	40	33.3333	24.6575	29.7872	49.0909	35.3738	-37.0974	45.7143	26.1364	29.2929	42.029	26.2626
733811	CM001006.3	119624930	6.18986	6.0216e-10	8.97308e-07	NC_000079.7	Tmem267	71.6981	42.2222	73.4375	78.5714	79.0698	68.9998	31.746	33.3333	20.339	31.5068	14.5455	26.2941	-42.7057	43.9394	28.5714	30.137	40.3226	20.7547
733812	CM001006.3	119624931	7.2079	5.68196e-13	2.52426e-09	NC_000079.7	Tmem267	77.7778	58.6667	79.4393	82.0896	75.2	74.6346	41.6667	30.1587	28.7671	29.7872	47.2727	35.5305	-39.1042	45.7143	26.1364	27.2727	39.1304	24.2424
733813	CM001006.3	119624932	5.89788	3.68194e-09	4.07032e-06	NC_000079.7	Tmem267	77.3585	42.2222	67.1875	73.8095	77.0115	67.5178	28.5714	34.4262	18.6441	31.5068	16.3636	25.9024	-41.6154	46.2687	25	28.3784	38.7097	18.8679
733814	CM001006.3	119624933	6.30086	2.95993e-10	4.92829e-07	NC_000079.7	Tmem267	75.2137	53.9474	78.7037	83.3333	75	73.2396	42.3529	31.746	29.1667	27.6596	46.2963	35.4443	-37.7953	45.7143	27.2727	26.2626	40.5797	23.4694
733815	CM001006.3	119624934	6.30909	2.80684e-10	4.77371e-07	NC_000079.7	Tmem267	75.4717	45.4545	70.3125	73.8095	76.7442	68.3585	30.1587	35.5932	20.339	31.5068	14.5455	26.4286	-41.9298	44.7761	26.7857	27.027	40.3226	20.3704
733816	CM001006.3	119624935	6.95228	3.59432e-12	1.19901e-08	NC_000079.7	Tmem267	76.9231	56.5789	75.9259	85.0746	76	74.1005	41.1765	31.746	27.3973	29.7872	44.4444	34.9103	-39.1902	46.3768	27.2727	28.2828	39.1304	23.2323
733817	CM001006.3	119624936	6.22056	4.9538e-10	7.59621e-07	NC_000079.7	Tmem267	73.5849	44.4444	71.875	73.8095	78.1609	68.375	30.1587	34.4262	20.339	30.137	14.5455	25.9213	-42.4537	46.2687	26.3158	29.7297	38.7097	18.5185
733818	CM001006.3	119624937	6.69266	2.19145e-11	5.49721e-08	NC_000079.7	Tmem267	76.7241	55.2632	75.7009	85.0746	75.2	73.5926	38.8235	31.746	27.3973	28.7234	47.2727	34.7926	-38.8	47.1429	25	30.303	39.1304	25.2525
733819	CM001006.3	119624949	6.43907	1.20211e-10	2.35158e-07	NC_000079.7	Tmem267	77.3585	42.2222	70.3125	80.9524	78.1609	69.8013	30.1587	31.6667	20.339	28.169	14.5455	24.9758	-44.8255	45.4545	26.7857	31.0811	40.3226	20.3704
733820	CM001006.3	119624950	6.68328	2.33645e-11	5.83018e-08	NC_000079.7	Tmem267	77.7778	55.2632	77.7778	82.0896	71.7742	72.9365	41.1765	30.1587	24.6575	30.8511	47.2727	34.8233	-38.1132	44.2857	26.1364	28.2828	36.2319	23.2323
733821	CM001006.3	119624953	5.98931	2.10728e-09	2.5232e-06	NC_000079.7	Tmem267	77.3585	40	70.3125	76.7442	75.8621	68.0554	31.746	33.3333	20.339	30.5556	14.5455	26.1039	-41.9516	45.4545	28.0702	29.7297	34.4262	19.2308
733822	CM001006.3	119624954	6.98641	2.82005e-12	9.71401e-09	NC_000079.7	Tmem267	73.5043	53.9474	75.7009	78.7879	71.7742	70.7429	38.8235	31.746	27.3973	29.7872	43.6364	34.2781	-36.4648	44.2857	25	28.2828	40.5797	25.2525
733823	CM001006.3	119624960	6.01693	1.7776e-09	2.20143e-06	NC_000079.7	Tmem267	69.8113	44.4444	73.4375	79.0698	73.2558	68.0038	33.3333	36.0656	18.6441	31.5068	16.3636	27.1827	-40.8211	43.9394	24.5614	27.027	37.0968	18.5185
733824	CM001006.3	119624961	6.60023	4.10508e-11	9.44978e-08	NC_000079.7	Tmem267	75	55.2632	77.7778	85.0746	74.4	73.5031	38.8235	33.3333	28.7671	27.6596	47.2727	35.1713	-38.3319	42.8571	23.8636	25.2525	40.5797	24.2424
733825	CM001006.3	119624965	5.90835	3.45549e-09	3.84683e-06	NC_000079.7	Tmem267	67.9245	40.9091	62.5	62.7907	67.8161	60.3881	30.1587	29.5082	18.6441	29.1667	12.7273	24.041	-36.3471	40.2985	26.3158	20.2703	33.871	16.6667
733826	CM001006.3	119624966	7.28247	3.27761e-13	1.55804e-09	NC_000079.7	Tmem267	70.9402	51.3158	71.2963	66.6667	68.8	65.8038	38.8235	26.9841	23.2877	25.5319	38.8889	30.7032	-35.1006	35.7143	19.3182	24.2424	30.4348	19.1919
733827	CM001006.3	119624968	6.26487	3.73143e-10	5.93232e-07	NC_000079.7	Tmem267	77.3585	44.4444	70.3125	76.7442	77.0115	69.1742	30.1587	34.4262	20.339	31.5068	16.3636	26.5589	-42.6153	47.7612	26.3158	32.4324	40.3226	20.3704
733828	CM001006.3	119624969	6.97864	2.98046e-12	1.01254e-08	NC_000079.7	Tmem267	77.7778	56.5789	78.7037	78.4615	73.6	73.0244	41.1765	28.5714	28.7671	29.7872	47.2727	35.115	-37.9094	45.7143	27.2727	28.2828	40.5797	25.2525
733829	CM001006.3	119624971	6.69988	2.08594e-11	5.28835e-08	NC_000079.7	Tmem267	20.7547	8.88889	20.3125	30.2326	22.093	20.4563	1.5873	1.63934	3.38983	0	0	1.3233	-19.133	5.97015	0	0	0	0
733830	CM001006.3	119624972	10.5339	6.0276e-26	8.18647e-21	NC_000079.7	Tmem267	24.7863	19.7368	20.3704	22.7273	18.4	21.2042	1.17647	0	2.73973	1.06383	0	0.996005	-20.2082	4.34783	0	2.0202	2.89855	1.0101
733831	CM001006.3	119624975	6.15729	7.39998e-10	1.07573e-06	NC_000079.7	Tmem267	75.4717	42.2222	71.875	79.0698	75.8621	68.9002	30.1587	32.7869	20.339	31.5068	18.1818	26.5947	-42.3055	47.7612	24.5614	29.7297	38.7097	20.3704
733832	CM001006.3	119624976	6.83115	8.42369e-12	2.44162e-08	NC_000079.7	Tmem267	80.3419	57.8947	77.7778	84.8485	72	74.5726	41.1765	31.746	27.3973	28.7234	47.2727	35.2632	-39.3094	45.7143	27.5862	27.2727	39.1304	24.2424
733833	CM001006.3	119624979	6.06363	1.33084e-09	1.73798e-06	NC_000079.7	Tmem267	71.6981	44.4444	67.1875	79.0698	74.7126	67.4225	33.3333	34.4262	20.339	30.5556	16.3636	27.0035	-40.4189	44.7761	26.3158	29.7297	38.7097	18.5185
733834	CM001006.3	119624980	6.30743	2.83713e-10	4.79094e-07	NC_000079.7	Tmem267	76.9231	53.9474	76.8519	83.3333	72.8	72.7711	42.3529	31.746	27.3973	29.7872	47.2727	35.7112	-37.0599	44.2857	25	26.2626	36.2319	22.2222
733835	CM001006.3	119624986	6.82599	8.73212e-12	2.52333e-08	NC_000079.7	Tmem267	73.5849	42.2222	65.625	80.9524	72.4138	66.9597	26.9841	31.1475	18.6441	31.5068	16.3636	24.9292	-42.0304	35.8209	26.3158	27.027	37.7049	20.3704
733836	CM001006.3	119624987	6.72048	1.81123e-11	4.66657e-08	NC_000079.7	Tmem267	70.9402	56.5789	75	84.8485	72	71.8735	37.6471	26.9841	24.6575	28.7234	43.6364	32.3297	-39.5438	45.7143	22.7273	24.2424	37.6812	22.449
733837	CM001006.3	119624988	6.0016	1.95379e-09	2.37228e-06	NC_000079.7	Tmem267	71.6981	40	70.3125	81.3953	75.8621	67.8536	31.746	32.7869	20.339	30.137	16.3636	26.2745	-41.5791	46.2687	26.3158	29.7297	38.7097	22.2222
733838	CM001006.3	119624989	6.96916	3.18832e-12	1.07489e-08	NC_000079.7	Tmem267	73.5043	56.5789	75	80.303	74.1935	71.916	41.1765	31.746	27.3973	28.7234	48.1481	35.4383	-36.4777	42.8571	26.1364	27.2727	39.1304	24.2424
733839	CM001006.3	119624993	6.23637	4.47837e-10	6.97976e-07	NC_000079.7	Tmem267	71.6981	44.4444	68.75	83.7209	77.0115	69.125	31.746	32.7869	18.9655	31.5068	16.3636	26.2738	-42.8512	46.2687	26.3158	28.3784	35.4839	20.3704
733840	CM001006.3	119624994	6.27516	3.49272e-10	5.61859e-07	NC_000079.7	Tmem267	75.2137	56.5789	76.6355	86.1538	72.8	73.4764	42.8571	31.746	29.1667	30.8511	47.2727	36.3787	-37.0977	47.1429	26.1364	27.2727	39.1304	23.2323
733841	CM001006.3	119624995	6.27851	3.41823e-10	5.53623e-07	NC_000079.7	Tmem267	69.8113	44.4444	67.1875	76.7442	77.381	67.1137	31.746	31.1475	17.2414	28.7671	14.5455	24.6895	-42.4242	46.2687	26.3158	25.6757	37.0968	20.3704
733842	CM001006.3	119624996	6.91691	4.61606e-12	1.48262e-08	NC_000079.7	Tmem267	77.7778	56.5789	75.9259	84.8485	73.6	73.7462	42.8571	32.2581	28.7671	28.7234	43.6364	35.2484	-38.4978	45.7143	26.1364	28.2828	37.6812	24.2424
733844	CM001006.3	119624999	7.13153	9.92621e-13	4.08528e-09	NC_000079.7	Tmem267	77.9661	62.3529	78.2609	83.5821	76.7442	75.7812	44.7059	38.9831	30.137	32.9787	38.1818	36.9973	-38.7839	48.6111	30	30.5263	47.2222	23.2323
733846	CM001006.3	119625009	5.85199	4.85714e-09	5.18267e-06	NC_000079.7	Tmem267	88.5965	74.0741	87.0504	81.3953	74.7748	81.1782	59.322	48.7179	63.3803	46.4286	43.1034	52.1905	-28.9878	48.4848	30.303	50.8772	43.3333	39.3443
733848	CM001006.3	119625014	5.29187	1.2107e-07	8.16332e-05	NC_000079.7	Tmem267	92.9825	72.8395	90.6475	86.0465	77.4775	83.9987	61.0169	46.1538	66.1972	49.5495	41.3793	52.8594	-31.1393	53.0303	34.8485	56.1404	45	39.3443
733850	CM001006.3	119625016	5.88128	4.07102e-09	4.44871e-06	NC_000079.7	Tmem267	91.2281	71.6049	87.0504	87.2093	79.2793	83.2744	61.0169	46.1538	63.3803	47.7477	44.8276	52.6253	-30.6491	51.5152	34.8485	56.1404	43.3333	37.7049
733851	CM001006.3	119625020	3.81249	0.000137574	0.034347	NC_000079.7	Tmem267	93.3884	92.7536	91.8605	95.3488	91.8919	93.0486	88.8889	71.875	80.4348	81.8182	86.2069	81.8447	-11.2039	88.3721	92.3077	79.3103	92.8571	91.6667
733852	CM001006.3	119625021	5.5921	2.24334e-08	1.93186e-05	NC_000079.7	Tmem267	91.0714	72.8395	88.4892	86.0465	79.2793	83.5452	62.7119	48.7179	61.9718	45.9459	41.3793	52.1454	-31.3998	51.5152	30.303	57.8947	40	37.7049
733853	CM001006.3	119625024	5.3886	7.10083e-08	5.14548e-05	NC_000079.7	Tmem267	92.9825	71.6216	89.2086	85.0575	76.1062	82.9953	59.322	48.7805	64.2857	47.7477	44.8276	52.9927	-30.0026	51.5152	33.8462	52.6316	42.3077	38.7097
733854	CM001006.3	119625047	6.99358	2.67964e-12	9.36609e-09	NC_000079.7	Tmem267	91.3978	69.3333	82.5581	91.8919	84.2105	83.8783	48.1481	45.7143	54.902	40.5405	43.4783	46.5566	-37.3217	48	28.2609	33.3333	42.2222	30.7692
733855	CM001006.3	119625049	6.64203	3.09394e-11	7.39059e-08	NC_000079.7	Tmem267	92.4731	69.3333	79.0698	86.4865	83.1579	82.1041	48.1481	48.5714	56.8627	40.5405	41.3043	47.0854	-35.0187	46	30.4348	33.3333	46.6667	35.8974
733856	CM001006.3	119625054	6.74049	1.57852e-11	4.16866e-08	NC_000079.7	Tmem267	91.3978	68	80.2326	85.1351	83.1579	81.5847	48.1481	48.5714	52.9412	40.5405	45.6522	47.1707	-34.414	48.9796	28.2609	33.3333	42.2222	30.7692
733857	CM001006.3	119625068	6.43945	1.19911e-10	2.35054e-07	NC_000079.7	Tmem267	92.3913	71.4286	77.907	91.8919	81.9149	83.1067	48.1481	47.0588	56.8627	39.1892	47.8261	47.817	-35.2897	50	30.4348	35.8974	41.4634	35.8974
733858	CM001006.3	119625496	5.9773	2.26863e-09	2.66934e-06	NC_000079.7	Tmem267	90.3704	89.4118	86.9822	92.4528	84.5161	88.7467	64.4737	66.6667	58.1818	58.5366	39.6552	57.5028	-31.2439	66.6667	40	61.6667	72.093	41.1765
733859	CM001006.3	119625514	6.27687	3.45465e-10	5.58569e-07	NC_000079.7	Tmem267	92.8058	85.4167	84.3373	91.5094	87.013	88.2164	62.0253	65.625	62.5	56.0976	48.2759	58.9047	-29.3117	68.3333	41.8182	57.1429	66.6667	40.2985
733860	CM001006.3	119625515	7.89366	2.93462e-15	2.46902e-11	NC_000079.7	Tmem267	92.1569	83.3333	91.7293	95.0495	84.0426	89.2623	55.1724	58.1395	63.9344	55.8824	53.4884	57.3234	-31.9389	66.6667	38.8889	58.7302	56.25	55
733861	CM001006.3	119625520	7.03512	1.9909e-12	7.33627e-09	NC_000079.7	Tmem267	85.6115	84.375	79.3939	83.9623	79.4872	82.566	56.962	59.375	60.7143	56.0976	46.5517	55.9401	-26.6259	56.6667	40	55.5556	61.6667	38.806
733862	CM001006.3	119625521	5.9613	2.50246e-09	2.89783e-06	NC_000079.7	Tmem267	89.2157	73.8095	85.0746	88	79.7872	83.1774	53.4483	59.5238	63.9344	52.9412	60.4651	58.0626	-25.1149	60.6061	36.1111	58.7302	51.5625	50
733877	CM001006.3	119625644	7.63098	2.32975e-14	1.51707e-10	NC_000079.7	Tmem267	90.7216	85.8974	93.2331	94	91.3978	91.05	65.4545	64.2857	72.1311	64.7059	62.7907	65.8736	-25.1764	57.5758	42.8571	62.2951	70.3704	50
745771	CM001007.3	47239060	4.01917	5.84045e-05	0.0164473	NC_000080.7	Samd4	38.0952	50	33.3333	45	45.8333	42.4524	19.0476	20	28.9474	16.6667	5.26316	17.985	-24.4674	17.3913	12.5	30	22.2222	15.3846
768818	CM001008.3	6823973	3.75239	0.000175158	0.0423191	NC_000081.7	Rictor	66.6667	61.5385	66.6667	57.8947	47.8261	60.1185	26.087	26.9231	37.037	42.8571	36.3636	33.8536	-26.265	56.5217	29.4118	43.75	50	17.8571
775061	CM001008.3	38077403	4.25384	2.1014e-05	0.00676086	NC_000081.7	Ubr5	9.7561	14.2857	10.7143	12.9032	8.33333	11.1985	6.06061	0	4.65116	0	0	2.14235	-9.05618	2.94118	0	2.27273	6.06061	6.45161
784622	CM001008.3	76090215	3.71474	0.000203414	0.0480588	NC_000081.7	Plec	38.0952	38.0952	36.8421	30.7692	33.3333	35.427	8.69565	18.75	14.2857	13.7931	8.33333	12.7716	-22.6555	8.33333	12	16.6667	47.619	13.3333
802804	CM001008.3	98011829	3.73355	0.000188803	0.0451452	NC_000081.7	Pfkm	46.4286	54.5455	45	29.4118	45.4545	44.1681	11.7647	21.7391	32	8.69565	0	14.8399	-29.3282	17.3913	29.1667	13.3333	16.6667	0
804036	CM001008.3	98791551	4.47653	7.58645e-06	0.00280972	NC_000081.7	Dhh	63.1579	76.4706	35.2941	62.963	44	56.3771	33.3333	35	24	29.1667	11.7647	26.6529	-29.7242	40.9091	35	48.2759	38.4615	36.3636
804038	CM001008.3	98791564	4.99692	5.8252e-07	0.000312358	NC_000081.7	Dhh	71.0526	82.3529	58.8235	70.3704	61.5385	68.8276	38.8889	15	48	45.8333	29.4118	35.4268	-33.4008	45.4545	40	48.2759	38.4615	36.3636
821305	CM001009.3	27161978	4.3465	1.38328e-05	0.00471581	NC_000082.7	Ostn	30.4348	57.1429	33.3333	46.1538	50	43.413	0	11.7647	26.087	9.09091	6.25	10.6385	-32.7744	26.6667	33.3333	26.6667	9.09091	15.3846
827279	CM001009.3	38574362	4.60028	4.21922e-06	0.0017062	NC_000082.7	B4galt4	5	27.2727	19.0476	23.8095	21.2121	19.2684	8.33333	0	0	0	0	1.66667	-17.6017	4	13.0435	0	4	7.40741
841000	CM001010.3	12970213	3.99222	6.54564e-05	0.018143	NC_000083.7	Airn	23.4043	37.8378	33.3333	15.3846	40.7407	30.1402	5.40541	15.3846	18.6047	10.8108	6.66667	11.3744	-18.7657	16.6667	14.8148	12.8205	14.7059	5.71429
841000	CM001010.3	12970213	3.99222	6.54564e-05	0.018143	NC_000083.7	Igf2r	23.4043	37.8378	33.3333	15.3846	40.7407	30.1402	5.40541	15.3846	18.6047	10.8108	6.66667	11.3744	-18.7657	16.6667	14.8148	12.8205	14.7059	5.71429
848155	CM001010.3	26426353	4.36577	1.26678e-05	0.00437466	NC_000083.7	Rgs11	70.5882	57.8947	72	61.1111	58.8235	64.0835	42.8571	32.3529	30.7692	54.1667	28.5714	37.7435	-26.34	47.3684	31.5789	41.6667	21.4286	50
872911	CM001010.3	70209531	3.98481	6.75351e-05	0.0186484	NC_000083.7	Gm36594	85	83.3333	60.8696	61.9048	90.9091	76.4034	50	42.1053	47.619	50	50	47.9449	-28.4585	38.4615	33.3333	42.1053	61.1111	47.8261
873446	CM001010.3	71381943	3.91662	8.97986e-05	0.0239341	NC_000083.7	Myom1	33.3333	61.9048	70	50	41.6667	51.381	13.0435	16.6667	24	25.9259	13.0435	18.5359	-32.845	21.4286	31.8182	38.8889	47.0588	6.25
873447	CM001010.3	71381944	4.38685	1.15005e-05	0.0040213	NC_000083.7	Myom1	59.0909	47.8261	70.5882	47.619	58.8235	56.7896	10	44.4444	19.0476	14.8148	16.6667	20.9947	-35.7949	21.7391	40	30	25	8
873448	CM001010.3	71381963	4.06522	4.79876e-05	0.0138966	NC_000083.7	Myom1	46.6667	61.9048	50	50	60	53.7143	21.7391	22.2222	28	33.3333	26.087	26.2763	-27.438	35.7143	36.3636	61.1111	58.8235	25
894485	CM001011.3	43031622	3.79179	0.000149568	0.0369533	NC_000084.7	Ppp2r2b	9.52381	7.14286	7.69231	8.57143	13.1579	9.21766	0	0	0	5.26316	0	1.05263	-8.16503	5.71429	0	3.44828	10.7143	5
897190	CM001011.3	55044939	3.96406	7.36865e-05	0.0201481	NC_000084.7	LOC118568370	14.2857	34.4828	14.8148	11.1111	17.3913	18.4171	13.3333	0	0	8	4.7619	5.21905	-13.1981	12.5	11.1111	9.52381	10	15
897190	CM001011.3	55044939	3.96406	7.36865e-05	0.0201481	NC_000084.7	Zfp608	14.2857	34.4828	14.8148	11.1111	17.3913	18.4171	13.3333	0	0	8	4.7619	5.21905	-13.1981	12.5	11.1111	9.52381	10	15
902761	CM001011.3	68067025	4.6459	3.38602e-06	0.00141128	NC_000084.7	Ldlrad4	11.1111	8.33333	20.6897	6.25	15.625	12.4018	0	0	4.7619	0	0	0.952381	-11.4494	13.8889	4.54545	3.84615	15.7895	3.84615
903012	CM001011.3	69747077	3.92126	8.80858e-05	0.0235135	NC_000084.7	Tcf4	32	38.4615	40	21.4286	37.5	33.878	10.5263	30	13.0435	0	10	12.714	-21.1641	5.55556	14.2857	18.75	21.0526	4.7619
911752	CM001012.3	4635256	4.35355	1.33954e-05	0.0045889	NC_000085.7	Pcx	25	66.6667	78.5714	39.1304	68.4211	55.5579	20	17.6471	14.2857	17.6471	14.2857	16.7731	-38.7848	35.2941	27.7778	36.3636	30	19.0476
919199	CM001012.3	10265785	3.93985	8.1532e-05	0.022046	NC_000085.7	Dagla	27.5862	28.5714	38.0952	27.7778	32.2581	30.8577	18.4211	15	14.8148	3.57143	4.16667	11.1948	-19.663	26.4706	11.5385	23.5294	5.26316	18.75
930476	CM001012.3	41594931	3.82474	0.00013091	0.0329866	NC_000085.7	Gm52407	34.375	18.75	26.6667	33.3333	28.5714	28.3393	0	5.88235	21.0526	12	0	7.787	-20.5523	38.4615	13.3333	17.6471	21.4286	14.2857
930476	CM001012.3	41594931	3.82474	0.00013091	0.0329866	NC_000085.7	Slit1	34.375	18.75	26.6667	33.3333	28.5714	28.3393	0	5.88235	21.0526	12	0	7.787	-20.5523	38.4615	13.3333	17.6471	21.4286	14.2857
949716	CM001013.3	168763849	3.74099	0.000183297	0.0440281	NC_000086.8	Mid1	60.274	53.3333	41.8919	61.9048	54.5455	54.3899	44.7368	16.129	29.3103	40.4255	27.2727	31.5749	-22.815	20.5882	33.8983	37.1429	54.1667	28.125
949718	CM001013.3	168763902	6.43004	1.27573e-10	2.47522e-07	NC_000086.8	Mid1	65.3846	58.3333	51.4851	55.1282	68.8312	59.8325	40.9091	34.6154	33.3333	19.3548	26.8657	31.0157	-28.8168	35.7143	26.7857	30.2326	34.375	33.3333
949721	CM001013.3	168763999	5.40696	6.41019e-08	4.70237e-05	NC_000086.8	Mid1	81.3953	76.5957	69.0909	78.2609	82.0513	77.4788	41.6667	36.3636	54.1667	58.3333	48.2759	47.7612	-29.7176	52.381	59.2593	48.2759	63.6364	47.8261
949723	CM001013.3	168764001	4.60152	4.19418e-06	0.00169824	NC_000086.8	Mid1	72.093	70.2128	69.0909	67.3913	79.4872	71.655	41.6667	36.3636	54.1667	41.6667	48.2759	44.4279	-27.2271	52.381	48.1481	27.5862	50	52.1739
949724	CM001013.3	168764002	4.24345	2.20109e-05	0.00705295	NC_000086.8	Mid1	79.5918	68.1818	59.6491	65	63.9344	67.2714	40	38.4615	55.8824	37.5	41.3793	42.6446	-24.6268	26.9231	38.8889	23.3333	37.5	42.8571
949725	CM001013.3	168764009	5.49921	3.81494e-08	3.00491e-05	NC_000086.8	Mid1	90.6977	76.5957	80	86.6667	82.5	83.292	50	40.9091	66.6667	58.3333	55.1724	54.2163	-29.0757	57.1429	66.6667	51.7241	68.1818	65.2174
949730	CM001013.3	168769939	4.46487	8.01157e-06	0.00294195	NC_000086.8	Mid1	45.2381	48.6486	28.3019	38.806	38.7097	39.9409	14.2857	15	14.2857	8.33333	18.75	14.131	-25.8099	7.31707	4.87805	27.0833	9.09091	2.5
950499	CM001014.3	90818653	4.05126	5.09423e-05	0.0146585	NC_000087.8	Gm33272	100	92	84.8485	95.122	86.4865	91.6914	71.4286	66.6667	69.5652	55.9322	80.8333	68.8852	-22.8062	81.6327	67.1429	73.6842	90.9091	75.7143
950502	CM001014.3	90818716	4.79265	1.64589e-06	0.000761818	NC_000087.8	Gm33272	95	80	72.7273	80.4878	86.4865	82.9403	48.2143	51.8519	60.8696	50.8475	60.6557	54.4878	-28.4525	63.2653	40	51.9481	67.6471	42.8571
950503	CM001014.3	90818729	5.92317	3.15788e-09	3.55717e-06	NC_000087.8	Gm33272	100	88	69.697	80.4878	91.8919	86.0153	23.2143	33.3333	35.5556	40.678	50.8197	36.7202	-49.2952	57.1429	25.7143	38.961	52.9412	25.7143
950504	CM001014.3	90818740	5.89798	3.67979e-09	4.07032e-06	NC_000087.8	Gm33272	93.3333	61.5385	80	71.4286	77.2727	76.7146	25.9259	20.8333	13.3333	33.6634	36.4407	26.0393	-50.6753	50.8475	19.2308	23.1707	44.4444	12.9032
950505	CM001014.3	90818741	4.98019	6.35227e-07	0.000336446	NC_000087.8	Gm33272	91.3043	77.7778	66.6667	78.5714	90.9091	81.0459	20.6897	27.5862	22.449	43.3333	50.4	32.8916	-48.1542	52	20	34.6154	50	14.2857
950506	CM001014.3	90818748	6.27367	3.52631e-10	5.63563e-07	NC_000087.8	Gm33272	100	69.697	75	78.5714	71.4286	78.9394	15.3846	10.7143	18.4615	31.3131	37.2881	22.6323	-56.3071	46.5517	17.1053	15.1163	40.625	14.7541
950507	CM001014.3	90818749	6.48547	8.84553e-11	1.81155e-07	NC_000087.8	Gm33272	100	75	80.7692	90.9091	73.5849	84.0526	18.8679	20	18.5185	33.6735	43.6508	26.9421	-57.1105	48.6486	23.6842	25.9615	38.1818	11.4754
950508	CM001014.3	90818751	6.85371	7.19585e-12	2.18569e-08	NC_000087.8	Gm33272	92.8571	75.7576	80.5556	75	80.9524	81.0245	23.0769	17.8571	23.0769	32.3232	42.3729	27.7414	-53.2831	51.7241	23.6842	19.7674	40.625	18.0328
950509	CM001014.3	90818752	5.52589	3.27828e-08	2.66158e-05	NC_000087.8	Gm33272	95.4545	72.2222	84.6154	93.9394	73.5849	83.9633	20.7547	21.6667	33.3333	36.7347	50	32.4979	-51.4654	56.7568	19.7368	26.9231	41.8182	16.129
950510	CM001014.3	90818754	7.51318	5.77087e-14	3.3454e-10	NC_000087.8	Gm33272	92.8571	72.7273	75	81.4815	66.129	77.639	23.0769	17.8571	21.5385	32.3232	37.2881	26.4168	-51.2222	44.8276	24	24.4186	37.5	21.3115
950511	CM001014.3	90818755	5.99769	2.00144e-09	2.41472e-06	NC_000087.8	Gm33272	86.3636	80	73.0769	90.9091	71.6981	80.4096	33.9623	31.6667	38.8889	43.8776	47.619	39.2029	-41.2067	55.4054	30.2632	25	47.2727	38.7097
950512	CM001014.3	90818775	6.35893	2.03157e-10	3.68597e-07	NC_000087.8	Gm33272	100	75.7576	88.8889	82.1429	71.4286	83.6436	25.4902	35.7143	35.3846	41.4141	45.7627	36.7532	-46.8904	48.2759	19.7368	23.2558	38.7097	34.4262
950513	CM001014.3	90818776	5.72113	1.05819e-08	1.00503e-05	NC_000087.8	Gm33272	90.9091	83.3333	73.0769	81.25	73.5849	80.4309	22.6415	28.3333	33.3333	42.8571	53.6585	36.1648	-44.2661	44.5946	34.2105	22.1154	43.6364	20.9677
950514	CM001014.3	90818781	5.74647	9.1128e-09	8.88582e-06	NC_000087.8	Gm33272	80	69.697	68	74.1935	71.1538	72.6089	24	25.4545	32.6923	28.5714	44.3548	31.0146	-41.5942	44.5946	27.6316	22.449	38.7755	13.1148
B. Hypermethylated CpGs in the introns of aged sedentary mice relative to young mice
number	chr	pos	stat	pvals	fdrs	refseq	intron	YoungSed1	YoungSed2	YoungSed3	YoungSed4	YoungSed5	YoungSed Average	AgedSed1	AgedSed2	AgedSed3	AgedSed4	AgedSed5	AgedSed Average	AgedSed minus YoungSed	AgedEx1	AgedEx2	AgedEx3	AgedEx4	AgedEx5
42922	CM000994.3	162035372	4.13227	3.59194e-05	0.0107794	NC_000067.7	Dnm3	0	4.54545	0	0	8	2.50909	13.8889	27.2727	17.1429	6.25	22.2222	17.3553	14.8462	7.69231	5.55556	5.26316	5.55556	0
75937	CM000995.3	35551368	3.88938	0.000100502	0.0264311	NC_000068.8	Dab2ip	13.6364	15	0	5.26316	0	6.7799	33.3333	21.0526	21.0526	32	46.1538	30.7185	23.9386	35.7143	37.5	16.6667	7.69231	25
79402	CM000995.3	57001832	3.73215	0.00018985	0.0453272	NC_000068.8	Nr4a2	0	11.7647	8.82353	15.7895	9.375	9.15054	20	26.4706	22.2222	24.2424	25	23.587	14.4365	13.6364	35	18.1818	33.3333	27.2727
109331	CM000995.3	144111404	4.58212	4.60288e-06	0.00183635	NC_000068.8	Snx5	9.67742	8.82353	4.54545	17.3913	6.89655	9.46685	28.5714	30	44.8276	36.3636	23.0769	32.5679	23.1011	15.3846	26.087	17.6471	16.6667	16.6667
153853	CM000996.3	89000639	4.04988	5.12435e-05	0.0147362	NC_000069.7	Rusc1	13.8889	10	0	6.06061	10.3448	8.05886	28.9474	32	23.0769	30.5556	20	26.916	18.8571	18.5185	23.3333	9.52381	40.625	23.8095
160830	CM000996.3	101312180	4.43314	9.28702e-06	0.00334434	NC_000069.7	Igsf3	25	34.7826	28	45.8333	31.8182	33.0868	66.6667	47.619	68.1818	73.3333	62.5	63.6602	30.5733	61.5385	23.5294	56.25	57.6923	56.25
160831	CM000996.3	101312181	4.21687	2.47721e-05	0.00777524	NC_000069.7	Igsf3	20	18.1818	50	32.1429	43.4783	32.7606	52.381	55.8824	70.3704	65.2174	62.5	61.2702	28.5096	44	39.2857	68.1818	59.2593	41.6667
188008	CM000997.3	43508669	3.73323	0.000189038	0.0451902	NC_000070.7	Car9	9.30233	13.9535	5	16	13.8889	11.6289	20.3704	27.6596	37.7778	22.7273	32.2581	28.1586	16.5297	33.3333	15.3846	10.5263	28.5714	26.3158
205958	CM000997.3	108074994	3.97386	7.07182e-05	0.0194202	NC_000070.7	Zyg11a	0	0	0	0	0	0	9.09091	7.40741	6.89655	12.1212	4.7619	8.0556	8.0556	8.57143	0	3.84615	2.85714	5
236030	CM000997.3	140976238	4.42075	9.83601e-06	0.00350628	NC_000070.7	Arhgef19	9.09091	11.5385	5	23.0769	4.34783	10.6108	38.8889	35	21.875	45	40	36.1528	25.542	10.5263	9.52381	16	21.7391	18.75
269237	CM000998.3	64251007	4.07088	4.68351e-05	0.0136028	NC_000071.7	Pgm2	3.92157	3.92157	0	13.5135	2.38095	4.74752	17.0732	9.67742	21.5686	18.4211	21.2121	17.5905	12.843	14.7059	14.2857	18.4211	18.4211	3.33333
270644	CM000998.3	66308751	3.73696	0.000186259	0.0446268	NC_000071.7	Gm26725	8.33333	2.32558	3.57143	3.84615	3.22581	4.26046	22.5806	13.0435	14.7059	24.1379	9.52381	16.7983	12.5379	10.8108	21.7391	14.8148	3.33333	8.33333
270644	CM000998.3	66308751	3.73696	0.000186259	0.0446268	NC_000071.7	Rbm47	8.33333	2.32558	3.57143	3.84615	3.22581	4.26046	22.5806	13.0435	14.7059	24.1379	9.52381	16.7983	12.5379	10.8108	21.7391	14.8148	3.33333	8.33333
290645	CM000998.3	115770497	3.89539	9.80393e-05	0.0258622	NC_000071.7	Rab35	2.38095	0	4.7619	2.63158	3.33333	2.62155	17.1429	10.7143	18.3673	7.14286	11.1111	12.8957	10.2741	2.27273	2.85714	3.0303	17.6471	5
291867	CM000998.3	118039548	5.09008	3.57915e-07	0.000205604	NC_000071.7	Nos1	31.4286	28.5714	25	28	28.9474	28.3895	50	58.3333	56.8182	53.8462	57.5758	55.3147	26.9252	37.8378	39.2857	40	36.1111	56.6667
296956	CM000998.3	123037685	4.36439	1.27478e-05	0.0043959	NC_000071.7	Kdm2b	0	3.22581	0	0	2.38095	1.12135	11.9048	10.7143	16	16.6667	14.7059	13.9983	12.877	16.6667	5.88235	5.88235	3.84615	0
297603	CM000998.3	123395602	4.12636	3.6855e-05	0.0110344	NC_000071.7	Wdr66	6.66667	0	0	0	0	1.33333	14.2857	8	14.8148	13.6364	15.7895	13.3053	11.9719	4.34783	4.34783	0	5.88235	19.0476
299960	CM000998.3	124940672	3.721	0.000198432	0.0470806	NC_000071.7	Zfp664	3.7037	2.5	0	3.57143	7.69231	3.49349	10.7143	19.4444	11.1111	17.3913	12	14.1322	10.6387	15.1515	13.0435	14.8148	3.84615	9.09091
330007	CM000999.3	49191179	3.98355	6.78934e-05	0.018738	NC_000072.7	Igf2bp3	0	6.89655	0	5.71429	0	2.52217	13.7931	13.7931	10	10.2564	11.5385	11.8762	9.35405	0	7.5	3.84615	5.40541	7.14286
333884	CM000999.3	55094542	4.18245	2.88386e-05	0.00889593	NC_000072.7	Crhr2	28	20.8333	18.5185	12.5	4.7619	16.9228	44.4444	47.8261	38.4615	38.4615	38.8889	41.6165	24.6937	39.2857	33.3333	12	32.3529	36.3636
333891	CM000999.3	55094610	4.36557	1.26792e-05	0.00437593	NC_000072.7	Crhr2	22.5	18.75	13.3333	9.67742	15.1515	15.8825	35.7143	50	48.7179	32.3529	55.1724	44.3915	28.5091	12.5	48.2759	47.619	28.125	25
345913	CM000999.3	94669548	3.83614	0.000124986	0.0317971	NC_000072.7	Lrig1	82.6087	83.3333	93.3333	78.5714	91.3043	85.8302	100	100	100	100	100	100	14.1698	90	92.3077	68.75	91.6667	100
352826	CM000999.3	119460037	3.95737	7.57804e-05	0.0206612	NC_000072.7	Wnt5b	2.85714	0	0	0	6.66667	1.90476	15.3846	15.7895	10.5263	13.6364	23.0769	15.6827	13.778	10	8.33333	8.33333	6.25	0
355390	CM000999.3	124746164	3.71614	0.000202288	0.0478285	NC_000072.7	Eno2	2.63158	6.45161	0	0	2.63158	2.34295	12.5	8.10811	9.375	17.3913	12	11.8749	9.53193	5.71429	12.5	0	9.09091	3.125
356788	CM000999.3	126898707	3.88241	0.000103427	0.0271329	NC_000072.7	Dyrk4	16	13.7931	10.3448	18.75	26.087	16.995	33.3333	39.2857	41.6667	35	41.6667	38.1905	21.1955	36.6667	35.2941	25	25	24.1379
382638	CM001000.3	44503920	4.76971	1.84492e-06	0.000835634	NC_000073.7	Akt1s1	18.9189	12.5	15.3846	21.9512	22.2222	18.1954	44.4444	48	51.6129	39.2857	32.1429	43.0972	24.9018	21.7391	44.1176	34.375	35.4839	47.619
383439	CM001000.3	44988923	4.12818	3.65641e-05	0.0109556	NC_000073.7	Ppfia3	0	3.22581	0	7.40741	0	2.12664	23.0769	9.09091	18.1818	16.129	22.2222	17.7402	15.6135	26.3158	4.16667	23.8095	3.33333	11.1111
383762	CM001000.3	45065160	4.28889	1.79566e-05	0.00590508	NC_000073.7	Ntf5	6.89655	10	18.1818	3.84615	3.84615	8.55414	22.2222	31.25	29.4118	28	25	27.1768	18.6227	16.129	22.7273	34.4828	15.7895	8.33333
400630	CM001000.3	99117523	3.78493	0.000153752	0.0378396	NC_000073.7	Klhl35	0	0	8.69565	0	3.84615	2.50836	12.1212	13.7931	6.89655	11.1111	17.3913	12.2627	9.7543	4.16667	9.52381	0	6.66667	3.57143
476947	CM001001.3	126168097	3.99978	6.34009e-05	0.0176349	NC_000074.7	Sipa1l2	67.8571	40	44.8276	44.4444	37.5	46.9258	76	71.4286	66.6667	84.6154	80	75.7421	28.8163	61.5385	72.2222	64.7059	75	63.6364
481113	CM001002.3	20553381	3.74469	0.000180617	0.0434612	NC_000075.7	Fbxl12	0	0	0	0	0	0	6.45161	7.40741	6.45161	3.33333	13.3333	7.39546	7.39546	3.33333	0	2.94118	0	0
493360	CM001002.3	48952852	3.91008	9.22651e-05	0.0245227	NC_000075.7	Usp28	72.7273	72.2222	76.9231	66.6667	79.3103	73.5699	100	83.3333	100	100	100	96.6667	23.0967	84.2105	38.4615	86.6667	88.2353	90
496346	CM001002.3	55451472	3.88058	0.000104209	0.0272854	NC_000075.7	Isl2	0	0	0	0	0	0	10	10	10	4.34783	9.09091	8.68775	8.68775	0	0	4.7619	0	5.55556
503905	CM001002.3	65538472	3.77157	0.000162223	0.0395862	NC_000075.7	Rbpms2	14.8148	9.09091	29.1667	12.5	25	18.1145	33.3333	53.8462	34.7826	33.3333	40	39.0591	20.9446	16.6667	26.6667	26.9231	20	13.3333
515199	CM001002.3	98307170	4.37693	1.20363e-05	0.00418241	NC_000075.7	Rbp1	0	0	0	7.14286	8	3.02857	22.2222	21.4286	15.625	20	22.2222	20.2996	17.271	24	4.16667	7.69231	26.087	15
520786	CM001002.3	107428877	4.39429	1.11136e-05	0.00390604	NC_000075.7	Rassf1	6.66667	0	8.33333	0	12	5.4	22.2222	21.875	18.5185	16.6667	38.7097	23.5984	18.1984	11.7647	16.6667	27.2727	11.1111	12.5
542057	CM001003.3	42151223	4.05061	5.10834e-05	0.0146946	NC_000076.7	Foxo3	0	4.7619	0	0	0	0.952381	14.2857	26.087	20	5	8.33333	14.7412	13.7888	5.55556	5.26316	4.34783	5	14.2857
566064	CM001003.3	93137856	12.7267	4.20444e-37	1.99861e-31	NC_000076.7	Elk3	0	0	0	0	0	0	77.7778	66.6667	72.2222	80	75	74.3333	74.3333	61.5385	73.3333	58.3333	66.6667	62.5
617876	CM001004.3	82821592	3.78839	0.000151628	0.0374041	NC_000077.7	Unc45b	9.09091	7.40741	11.4286	13.7931	26.087	13.5614	29.6296	25	32.1429	31.25	22.2222	28.0489	14.4876	20.4545	12	26.4706	20	27.7778
617876	CM001004.3	82821592	3.78839	0.000151628	0.0374041	NC_000077.7	Unc45bos	9.09091	7.40741	11.4286	13.7931	26.087	13.5614	29.6296	25	32.1429	31.25	22.2222	28.0489	14.4876	20.4545	12	26.4706	20	27.7778
617878	CM001004.3	82821597	3.71347	0.000204434	0.0482638	NC_000077.7	Unc45b	9.09091	3.7037	11.4286	6.89655	17.3913	9.70221	22.2222	20	28.5714	27.0833	14.8148	22.5384	12.8362	9.09091	4	14.7059	10	16.6667
617878	CM001004.3	82821597	3.71347	0.000204434	0.0482638	NC_000077.7	Unc45bos	9.09091	3.7037	11.4286	6.89655	17.3913	9.70221	22.2222	20	28.5714	27.0833	14.8148	22.5384	12.8362	9.09091	4	14.7059	10	16.6667
618171	CM001004.3	82824044	3.8692	0.000109194	0.0283563	NC_000077.7	Unc45b	13.6364	16.6667	25	19.0476	13.0435	17.4788	44.4444	61.5385	36.8421	36.6667	40	43.8983	26.4195	37.5	50	29.1667	19.2308	33.3333
618171	CM001004.3	82824044	3.8692	0.000109194	0.0283563	NC_000077.7	Unc45bos	13.6364	16.6667	25	19.0476	13.0435	17.4788	44.4444	61.5385	36.8421	36.6667	40	43.8983	26.4195	37.5	50	29.1667	19.2308	33.3333
647739	CM001004.3	117670824	4.10108	4.11233e-05	0.0121586	NC_000077.7	Tmc6	18.4211	3.7037	12.8205	20	27.7778	16.5446	40.7407	41.6667	35.7143	44	40	40.4243	23.8797	16.2162	17.3913	48	24.1379	18.75
657918	CM001005.3	16639555	3.95772	7.56673e-05	0.0206363	NC_000078.7	Lpin1	21.0526	10	8	0	17.3913	11.2888	28.5714	37.037	33.3333	26.3158	31.5789	31.3673	20.0785	17.3913	12.5	21.7391	15.3846	16.6667
659276	CM001005.3	19338621	3.93796	8.2176e-05	0.0221949	NC_000078.7	Gm5953	12.5	5.88235	6.06061	3.84615	0	5.65782	24	22.5806	11.1111	19.6429	22.7273	20.0124	14.3546	9.09091	15.1515	17.6471	10	17.6471
691278	CM001005.3	111006871	4.26666	1.98421e-05	0.00644709	NC_000078.7	Rcor1	0	3.7037	0	0	0	0.740741	15	11.5385	20	7.14286	8.33333	12.4029	11.6622	9.09091	8	5.55556	0	0
733881	CM001006.3	120071238	5.96988	2.37431e-09	2.77309e-06	NC_000079.7	Tmem267	49.5935	60.6383	58.8235	53.5433	54.3307	55.3859	78.3333	73.913	79.0323	76.5625	72.5	76.0682	20.6824	71.6216	86.3636	71.7391	78.5714	77.7778
739101	CM001007.3	25608489	3.96051	7.47907e-05	0.0204206	NC_000080.7	Zmiz1	0	0	0	0	3.125	0.625	12.5	10	9.375	5.40541	16.6667	10.7894	10.1644	6.66667	9.52381	3.84615	3.84615	9.52381
757157	CM001007.3	70429429	3.72525	0.000195124	0.0464001	NC_000080.7	Sorbs3	9.52381	29.1667	31.8182	25	41.9355	27.4888	42.8571	42.8571	64.7059	56.25	51.7241	51.6789	24.19	37.037	38.7097	37.5	52.6316	43.75
763658	CM001007.3	104704068	3.94996	7.8164e-05	0.0212319	NC_000080.7	Pou4f1	2.43902	2.38095	2.5641	5.55556	2.08333	3.00459	24.3902	12.5	11.7647	7.89474	12.5	13.8099	10.8053	8.10811	2.85714	9.67742	5.88235	6.66667
786034	CM001008.3	76551110	4.12582	3.69416e-05	0.0110547	NC_000081.7	Kifc2	20	10	0	5.71429	14.2857	10	38.0952	34.7826	47.8261	20.8333	27.2727	33.762	23.762	13.3333	5.26316	11.1111	14.2857	28.5714
795520	CM001008.3	85451377	3.86117	0.000112844	0.0290817	NC_000081.7	Wnt7b	38.0952	28.5714	52.1739	57.1429	40.9091	43.3785	72	73.6842	68.1818	57.1429	76.1905	69.4399	26.0614	31.8182	54.1667	63.1579	50	61.1111
812701	CM001009.3	10602131	4.69343	2.68667e-06	0.00115682	NC_000082.7	Socs1	0	0	8	0	2.5641	2.11282	10.7143	10.2564	15.3846	16.129	19.2308	14.343	12.2302	3.57143	12.5	3.44828	8	4.34783
828037	CM001009.3	44714419	4.531	5.87038e-06	0.00225799	NC_000082.7	Cd200r2	57.1429	47.8261	41.9355	50	29.4118	45.2632	83.3333	73.3333	80.9524	90.9091	91.6667	84.039	38.7757	80	100	92.8571	60	76.9231
828037	CM001009.3	44714419	4.531	5.87038e-06	0.00225799	NC_000082.7	LOC118568279	57.1429	47.8261	41.9355	50	29.4118	45.2632	83.3333	73.3333	80.9524	90.9091	91.6667	84.039	38.7757	80	100	92.8571	60	76.9231
836085	CM001009.3	93880031	4.03304	5.50597e-05	0.0156117	NC_000082.7	Gm31175	7.69231	5	9.67742	29.4118	15.3846	13.4332	40.9091	33.3333	47.0588	41.6667	19.0476	36.4031	22.9699	22.2222	21.4286	27.7778	25	30.7692
836273	CM001009.3	93926690	3.82081	0.000133012	0.0334452	NC_000082.7	Sim2	27.2727	19.4444	16.129	21.7391	22.2222	21.3615	50	21.4286	46.875	44.4444	42.8571	41.121	19.7595	26.4706	60	33.3333	50	47.3684
839260	CM001010.3	6026115	6.60849	3.88267e-11	9.0252e-08	NC_000083.7	Gm52312	10.8696	8.82353	4.44444	8.10811	10	8.44913	28.3019	47.5	41.1765	20	46.1538	36.6264	28.1773	17.3913	22	22.5806	22	18.75
839260	CM001010.3	6026115	6.60849	3.88267e-11	9.0252e-08	NC_000083.7	Synj2	10.8696	8.82353	4.44444	8.10811	10	8.44913	28.3019	47.5	41.1765	20	46.1538	36.6264	28.1773	17.3913	22	22.5806	22	18.75
859577	CM001010.3	36292010	5.66813	1.44366e-08	1.32099e-05	NC_000083.7	Gnl1	7.69231	19.5652	25	9.52381	21.8182	16.7199	33.3333	45.4545	44.4444	52	45.9459	44.2357	27.5158	34.8837	25	23.913	38.2353	40
867311	CM001010.3	56431686	3.81203	0.00013783	0.0343839	NC_000083.7	Sema6b	31.5789	16.6667	18.75	35.2941	31.25	26.7079	55	60	42.8571	66.6667	53.3333	55.5714	28.8635	27.7778	25	46.1538	43.75	70
904044	CM001011.3	74094987	4.02333	5.73813e-05	0.0161783	NC_000084.7	Mapk4	61.2903	48.1481	45.4545	40.7407	53.3333	49.7934	72	60.8696	71.4286	75.8621	90.4762	74.1273	24.3339	64.2857	48	69.2308	47.8261	55
913217	CM001012.3	5506521	4.03479	5.46503e-05	0.0155188	NC_000085.7	Ccdc85b	12.963	15.3846	2.7027	17.6471	16.2791	12.9953	39.3939	33.3333	20	32.6087	33.3333	31.7339	18.7386	25.641	7.69231	26.9231	15	19.0476
942491	CM001013.3	6312424	3.83037	0.000127952	0.0323699	NC_000086.8	Shroom4	5.55556	12.5	0	5.88235	0	4.78758	30	7.69231	23.0769	17.8571	11.1111	17.9475	13.1599	23.0769	28.5714	16.6667	30.7692	23.8095
942493	CM001013.3	6312449	3.82525	0.00013064	0.0329308	NC_000086.8	Shroom4	0	0	0	0	0	0	14.2857	7.69231	12.5	10.7143	5.55556	10.1496	10.1496	7.69231	5	6.25	8.33333	19.0476
942494	CM001013.3	6312465	4.60974	4.03176e-06	0.001641	NC_000086.8	Shroom4	0	12.5	6.25	0	0	3.75	25	15.3846	28.2051	14.2857	16.6667	19.9084	16.1584	23.0769	25	18.75	33.3333	28.5714
942495	CM001013.3	6312469	6.46978	9.81488e-11	1.99384e-07	NC_000086.8	Shroom4	0	0	0	0	0	0	28.5714	23.0769	32.5	17.8571	16.6667	23.7344	23.7344	26.9231	25	33.3333	33.3333	33.3333
942496	CM001013.3	6312493	6.02063	1.73744e-09	2.16632e-06	NC_000086.8	Shroom4	0	0	0	0	0	0	21.4286	15.3846	32.5	21.4286	11.1111	20.3706	20.3706	11.5385	25	18.75	29.1667	33.3333
942497	CM001013.3	6312843	3.81236	0.000137646	0.0343483	NC_000086.8	Shroom4	0	18.1818	13.6364	9.09091	4.54545	9.09091	30.303	45.8333	29.1667	30	7.14286	28.4892	19.3983	26.3158	30.4348	33.3333	42.8571	36.3636
942499	CM001013.3	6312848	5.90841	3.45434e-09	3.84683e-06	NC_000086.8	Shroom4	5	0	0	0	0	1	43.4783	24.1379	15.625	23.3333	20	25.3149	24.3149	17.6471	26.6667	22.7273	12.9032	11.7647
942500	CM001013.3	6312849	4.74514	2.08365e-06	0.000930465	NC_000086.8	Shroom4	0	0	0	0	0	0	16.6667	18.75	9.52381	26.6667	7.14286	15.75	15.75	15.7895	14.2857	33.3333	11.7647	36.3636
942501	CM001013.3	6312850	5.501	3.77639e-08	2.97701e-05	NC_000086.8	Shroom4	5.26316	0	0	0	0	1.05263	47.8261	24.1379	18.75	30	20	28.1428	27.0902	14.7059	33.3333	31.8182	12.9032	5.88235
942502	CM001013.3	6312857	4.29818	1.7221e-05	0.00569547	NC_000086.8	Shroom4	0	0	0	0	0	0	20	6.25	9.52381	16.6667	14.2857	13.3452	13.3452	15.7895	28.5714	29.6296	11.7647	36.3636
942503	CM001013.3	6312858	5.18556	2.15362e-07	0.000133998	NC_000086.8	Shroom4	5	0	0	0	0	1	21.7391	20.6897	18.75	20	20	20.2358	19.2358	17.6471	20	27.2727	6.45161	11.7647
942505	CM001013.3	6312875	5.48765	4.07309e-08	3.17927e-05	NC_000086.8	Shroom4	5	0	8.33333	0	0	2.66667	47.8261	34.4828	25	20	13.3333	28.1284	25.4618	14.7059	16.6667	36.3636	19.3548	11.7647
942512	CM001013.3	7054977	4.06	4.90728e-05	0.0141864	NC_000086.8	Clcn5	0	0	0	0	0	0	6.25	13.6364	17.2414	6.89655	18.5185	12.5086	12.5086	6.25	24.2424	18.1818	8.33333	15
942515	CM001013.3	7185352	4.0252	5.69266e-05	0.0160644	NC_000086.8	Clcn5	0	0	8.33333	6.66667	0	3	22.7273	14.2857	24.1379	17.1429	21.0526	19.8693	16.8693	25	10	9.09091	30	40.9091
942520	CM001013.3	7185406	5.10281	3.34651e-07	0.00019476	NC_000086.8	Clcn5	0	0	0	0	0	0	19.0476	26.087	26.6667	22.7273	11.7647	21.2586	21.2586	28.5714	15	18.1818	18.1818	7.69231
942521	CM001013.3	7185415	4.19489	2.73008e-05	0.00845724	NC_000086.8	Clcn5	0	0	0	0	0	0	23.8095	21.7391	20	9.09091	5.88235	16.1044	16.1044	28.5714	10	9.09091	9.09091	15.3846
942522	CM001013.3	7185424	3.9377	8.22675e-05	0.0222001	NC_000086.8	Clcn5	0	0	9.09091	0	0	1.81818	19.0476	17.3913	26.6667	18.1818	5.88235	17.434	15.6158	28.5714	15	18.1818	27.2727	15.3846
942525	CM001013.3	7185447	3.9054	9.4069e-05	0.0249394	NC_000086.8	Clcn5	0	0	0	0	0	0	14.2857	17.3913	20	13.6364	5.88235	14.2391	14.2391	23.8095	5	0	18.1818	7.69231
942539	CM001013.3	7471441	5.29529	1.18827e-07	8.05207e-05	NC_000086.8	Ccdc22	0	13.6364	0	7.69231	5.26316	5.31837	40	27.2727	28.5714	44.4444	27.2727	33.5123	28.1939	38.0952	33.3333	18.75	27.5862	29.4118
942541	CM001013.3	7471474	6.36624	1.93715e-10	3.55493e-07	NC_000086.8	Ccdc22	0	5	0	0	0	1	31.8182	41.6667	25	41.1765	27.2727	33.3868	32.3868	31.5789	37.037	17.6471	32.1429	29.4118
942542	CM001013.3	7471482	4.88105	1.05524e-06	0.000519904	NC_000086.8	Ccdc22	0	5	5.88235	0	0	2.17647	27.2727	25	20	35.2941	18.1818	25.1497	22.9733	42.1053	25.9259	18.75	28.5714	29.4118
942561	CM001013.3	7563641	6.36074	2.0078e-10	3.6498e-07	NC_000086.8	Gpkow	0	3.84615	0	0	0	0.769231	27.2727	9.52381	26.6667	35.4839	27.2727	25.244	24.4747	24.1379	17.2414	25	24.2424	14.8148
942580	CM001013.3	7628771	5.34848	8.86956e-08	6.23239e-05	NC_000086.8	Tfe3	0	0	0	0	0	0	23.8095	22.2222	10	43.3333	16.6667	23.2063	23.2063	19.2308	25	28.5714	38.0952	29.4118
942581	CM001013.3	7628772	6.92824	4.26118e-12	1.37795e-08	NC_000086.8	Tfe3	0	0	0	0	0	0	29.1667	57.8947	30.4348	24	25	33.2992	33.2992	16.6667	18.1818	25	20	29.4118
942583	CM001013.3	7628779	5.30348	1.13617e-07	7.73763e-05	NC_000086.8	Tfe3	0	0	0	5.55556	0	1.11111	16.6667	36.8421	26.087	20	31.25	26.1691	25.058	13.3333	13.6364	12.5	20	23.5294
942584	CM001013.3	7628783	5.98706	2.13674e-09	2.54565e-06	NC_000086.8	Tfe3	0	0	0	0	0	0	19.0476	27.7778	20	46.6667	25	27.6984	27.6984	30.7692	25	42.8571	47.619	29.4118
942585	CM001013.3	7628784	7.14149	9.23229e-13	3.84968e-09	NC_000086.8	Tfe3	9.09091	0	0	0	0	1.81818	33.3333	63.1579	39.1304	24	31.25	38.1743	36.3562	26.6667	22.7273	34.7826	33.3333	41.1765
942586	CM001013.3	7628790	4.75272	2.00701e-06	0.000897925	NC_000086.8	Tfe3	15.3846	0	0	0	6.25	4.32692	26.087	52.381	33.3333	24	31.25	33.4102	29.0833	16.6667	22.7273	45	47.3684	29.4118
942588	CM001013.3	7629816	6.10474	1.02965e-09	1.4206e-06	NC_000086.8	Tfe3	0	5.88235	0	10	0	3.17647	39.3939	22.2222	21.9512	29.7297	30.303	28.72	25.5436	35	23.0769	21.7391	27.027	18.75
942589	CM001013.3	7629845	8.14548	3.77785e-16	4.47939e-12	NC_000086.8	Tfe3	0	5.88235	0	0	4	1.97647	44.1176	33.3333	46.3415	35.1351	36.3636	39.0582	37.0818	42.5	30.7692	34.7826	35.1351	37.5
942591	CM001013.3	7707853	4.22547	2.38445e-05	0.00753633	NC_000086.8	Otud5	0	0	7.14286	0	0	1.42857	7.14286	9.09091	27.027	28.125	12.5	16.7772	15.3486	13.3333	11.4286	4.16667	18.1818	4.54545
942592	CM001013.3	7707872	4.71276	2.44378e-06	0.00106869	NC_000086.8	Otud5	0	0	7.14286	0	0	1.42857	23.3333	5.55556	26.3158	25	12.5	18.5409	17.1124	30	22.8571	30.303	14.2857	18.1818
942593	CM001013.3	7707873	6.10847	1.00593e-09	1.40226e-06	NC_000086.8	Otud5	0	4	5.88235	0	0	1.97647	31.5789	20.6897	27.5862	34.7826	15	25.9275	23.951	12.9032	18.5185	12.9032	9.09091	4.34783
942594	CM001013.3	7707885	9.14103	6.18631e-20	1.96047e-15	NC_000086.8	Otud5	0	0	7.14286	0	0	1.42857	36.6667	33.3333	52.6316	43.75	43.75	42.0263	40.5977	50	44.1176	63.6364	39.2857	40.9091
942595	CM001013.3	7707886	8.24858	1.60294e-16	2.17706e-12	NC_000086.8	Otud5	0	4	5.88235	0	0	1.97647	42.1053	37.931	44.8276	43.4783	26.3158	38.9316	36.9551	25.8065	25.9259	32.2581	18.1818	26.087
942596	CM001013.3	7707887	5.64227	1.67824e-08	1.49815e-05	NC_000086.8	Otud5	0	7.69231	7.14286	0	0	2.96703	23.3333	16.6667	42.1053	37.5	31.25	30.1711	27.204	26.6667	40	48.4848	25.9259	22.7273
942597	CM001013.3	7707888	7.2946	2.99542e-13	1.44558e-09	NC_000086.8	Otud5	0	4	0	0	0	0.8	31.5789	24.1379	41.3793	34.7826	20	30.3758	29.5758	16.129	25.9259	22.5806	13.6364	13.0435
942598	CM001013.3	7707916	6.56267	5.28514e-11	1.18227e-07	NC_000086.8	Otud5	0	0	7.14286	0	0	1.42857	20	22.2222	30.7692	33.3333	18.75	25.015	23.5864	23.3333	28.5714	42.4242	21.4286	18.1818
942602	CM001013.3	7707925	5.20227	1.96866e-07	0.000124279	NC_000086.8	Otud5	5.26316	0	0	0	0	1.05263	22.2222	29.1667	30	18.1818	6.25	21.1641	20.1115	28.5714	23.0769	24	19.2308	22.2222
942603	CM001013.3	7707944	4.40776	1.04443e-05	0.00369678	NC_000086.8	Otud5	0	0	0	0	0	0	22.2222	16.6667	13.3333	4.54545	18.75	15.1035	15.1035	19.0476	11.5385	12	15.3846	14.8148
942607	CM001013.3	7707987	3.8673	0.000110048	0.0284924	NC_000086.8	Otud5	0	0	0	0	0	0	11.1111	21.7391	23.3333	0	18.75	14.9867	14.9867	33.3333	26.9231	20	19.2308	18.5185
942609	CM001013.3	7708026	4.9806	6.33878e-07	0.000335918	NC_000086.8	Otud5	0	0	0	0	0	0	15.1515	14.2857	20.8333	29.0323	12.5	18.3606	18.3606	26.9231	13.0435	13.6364	26.6667	21.4286
942611	CM001013.3	7708034	4.03425	5.47774e-05	0.0155456	NC_000086.8	Otud5	0	0	0	0	0	0	21.2121	4.7619	16.6667	10	18.75	14.2781	14.2781	11.5385	16.6667	9.09091	20	21.4286
942613	CM001013.3	7708039	7.56057	4.01309e-14	2.46149e-10	NC_000086.8	Otud5	0	0	0	0	0	0	33.3333	38.0952	29.1667	41.9355	37.5	36.0061	36.0061	26.9231	25	36.3636	36.6667	21.4286
942614	CM001013.3	7708040	4.24271	2.20835e-05	0.00707143	NC_000086.8	Otud5	0	0	0	0	0	0	16.6667	21.7391	17.8571	14.2857	8.33333	15.7764	15.7764	15	5.26316	23.8095	27.7778	31.5789
942615	CM001013.3	7708044	4.90791	9.20507e-07	0.000464511	NC_000086.8	Otud5	0	0	0	0	0	0	18.1818	4.7619	25	25.8065	18.75	18.5	18.5	15.3846	12.5	22.7273	23.3333	35.7143
942617	CM001013.3	7708077	8.65637	4.8701e-18	1.07676e-13	NC_000086.8	Otud5	0	0	0	0	0	0	35.2941	47.619	40	53.125	43.75	43.9576	43.9576	53.8462	41.6667	50	43.3333	35.7143
942618	CM001013.3	7708078	4.42092	9.82803e-06	0.00350551	NC_000086.8	Otud5	7.69231	0	0	0	0	1.53846	11.7647	34.7826	21.4286	14.2857	16.6667	19.7857	18.2472	15	21.0526	33.3333	38.8889	38.8889
942619	CM001013.3	7708085	4.26211	2.02504e-05	0.00655735	NC_000086.8	Otud5	10	0	0	0	0	2	20	22.7273	18.5185	18.75	16.6667	19.3325	17.3325	10	26.3158	42.8571	47.8261	27.7778
942620	CM001013.3	7708110	5.49301	3.95142e-08	3.10212e-05	NC_000086.8	Otud5	0	10	0	0	0	2	36.1111	19.2308	27.2727	28.5714	9.52381	24.142	22.142	37.931	19.2308	32.2581	33.3333	20.8333
942621	CM001013.3	7708134	5.13129	2.87768e-07	0.000171205	NC_000086.8	Otud5	0	0	0	0	0	0	25.7143	17.2414	13.3333	17.1429	4.7619	15.6388	15.6388	28.5714	17.8571	35.2941	25	20.8333
942623	CM001013.3	7708143	5.41623	6.08701e-08	4.49302e-05	NC_000086.8	Otud5	0	0	0	0	0	0	22.8571	17.2414	10	25.7143	9.52381	17.0673	17.0673	24.1379	7.14286	26.4706	17.8571	20.8333
942624	CM001013.3	7708144	4.92127	8.59864e-07	0.000437158	NC_000086.8	Otud5	0	0	0	0	0	0	20	23.0769	6.66667	15.625	16.6667	16.4071	16.4071	17.1429	21.7391	11.5385	36.3636	10
942625	CM001013.3	7708149	7.54696	4.45545e-14	2.698e-10	NC_000086.8	Otud5	0	0	0	0	0	0	40	24.1379	23.3333	34.2857	23.8095	29.1133	29.1133	41.3793	21.4286	29.4118	28.5714	25
942626	CM001013.3	7708150	7.03432	2.00238e-12	7.33627e-09	NC_000086.8	Otud5	0	0	0	0	0	0	28	30.7692	20	39.3939	22.2222	28.0771	28.0771	40	30.4348	30.7692	36.3636	40
942627	CM001013.3	7708154	5.02409	5.05833e-07	0.000277018	NC_000086.8	Otud5	0	0	0	4.34783	0	0.869565	17.1429	20.6897	20	11.4286	28.5714	19.5665	18.6969	31.0345	10.7143	17.6471	14.2857	12.5
942628	CM001013.3	7708155	5.53478	3.11624e-08	2.54961e-05	NC_000086.8	Otud5	0	0	0	0	0	0	24	23.0769	20	21.2121	11.1111	19.88	19.88	22.8571	21.7391	11.5385	18.1818	20
942629	CM001013.3	7708175	4.10923	3.96975e-05	0.0117749	NC_000086.8	Otud5	0	5.26316	0	7.69231	0	2.59109	27.7778	11.5385	32	17.6471	17.3913	21.2709	18.6798	25	11.1111	26.3158	38.7097	13.8889
942631	CM001013.3	7708192	5.47666	4.33426e-08	3.33926e-05	NC_000086.8	Otud5	0	0	0	0	0	0	18.75	14.8148	27.2727	21.2121	22.7273	20.9554	20.9554	29.6296	11.1111	45	22.7273	20
942632	CM001013.3	7708199	5.03075	4.88573e-07	0.000269584	NC_000086.8	Otud5	0	0	0	0	0	0	12.5	7.40741	29.1667	24.2424	17.3913	18.1416	18.1416	22.2222	5.55556	15	27.2727	14.2857
942633	CM001013.3	7708201	5.58712	2.30865e-08	1.97886e-05	NC_000086.8	Otud5	0	0	0	0	0	0	25	19.2308	20.8333	18.1818	26.087	21.8666	21.8666	14.8148	16.6667	25	22.7273	14.2857
942634	CM001013.3	7708206	6.21539	5.11975e-10	7.83298e-07	NC_000086.8	Otud5	0	0	0	0	0	0	12.5	18.5185	54.1667	27.2727	21.7391	26.8394	26.8394	37.037	16.6667	30	31.8182	31.4286
942635	CM001013.3	7708212	6.50915	7.55778e-11	1.59673e-07	NC_000086.8	Otud5	0	0	9.09091	0	0	1.81818	25	18.5185	41.6667	27.2727	39.1304	30.3177	28.4995	37.037	16.6667	35	27.2727	31.4286
942636	CM001013.3	7708219	7.3378	2.17129e-13	1.10983e-09	NC_000086.8	Otud5	0	0	0	0	0	0	31.25	29.6296	41.6667	30.303	30.4348	32.6568	32.6568	33.3333	22.2222	40	31.8182	37.1429
942638	CM001013.3	7708261	4.95949	7.06788e-07	0.000369612	NC_000086.8	Otud5	0	0	0	0	4.54545	0.909091	13.8889	45	25	36.3636	23.8095	28.8124	27.9033	7.89474	14.2857	19.2308	16	47.0588
942640	CM001013.3	7708264	4.01252	6.00735e-05	0.0168474	NC_000086.8	Otud5	0	5.88235	0	0	0	1.17647	8.33333	30	15	18.1818	9.52381	16.2078	15.0313	10.5263	14.2857	11.5385	8	23.5294
942642	CM001013.3	7708271	4.75578	1.97682e-06	0.000887344	NC_000086.8	Otud5	0	0	0	5	0	1	8.33333	50	25	31.8182	23.8095	27.7922	26.7922	15.7895	21.4286	23.0769	28	41.1765
942643	CM001013.3	7708272	5.21252	1.86294e-07	0.000118538	NC_000086.8	Otud5	0	0	0	0	0	0	29.1667	12.5	20	16.2791	7.69231	17.1276	17.1276	29.2683	15.1515	16.129	25	13.3333
942644	CM001013.3	7708273	4.74442	2.09108e-06	0.000933345	NC_000086.8	Otud5	6.66667	0	0	5	0	2.33333	11.1111	30	30	27.2727	28.5714	25.3911	23.0577	15.7895	7.14286	19.2308	24	41.1765
942646	CM001013.3	7708277	4.81301	1.48673e-06	0.00069835	NC_000086.8	Otud5	0	0	0	5	0	1	16.6667	25	10	31.8182	14.2857	19.5541	18.5541	10.5263	14.2857	30.7692	16	23.5294
942647	CM001013.3	7708278	4.37848	1.19511e-05	0.0041589	NC_000086.8	Otud5	0	0	0	0	0	0	16.6667	4.16667	5	21.4286	11.5385	11.7601	11.7601	19.5122	15.1515	16.129	21.875	13.3333
942648	CM001013.3	7708281	7.00913	2.39802e-12	8.57081e-09	NC_000086.8	Otud5	0	0	7.14286	0	0	1.42857	19.4444	50	35	40.9091	28.5714	34.785	33.3564	23.6842	28.5714	30.7692	28	47.0588
942649	CM001013.3	7708282	6.09632	1.08541e-09	1.47839e-06	NC_000086.8	Otud5	0	0	0	0	0	0	29.1667	16.6667	20	26.1905	11.5385	20.7125	20.7125	34.1463	15.1515	19.3548	31.25	20
942652	CM001013.3	7708447	4.7624	1.91307e-06	0.0008628	NC_000086.8	Otud5	0	0	0	0	0	0	15.7895	16.6667	24	25	27.7778	21.8468	21.8468	33.3333	35.7143	36.3636	46.6667	30
942654	CM001013.3	7708452	4.51422	6.35492e-06	0.00240679	NC_000086.8	Otud5	0	0	0	0	0	0	10.5263	16.6667	24	25	27.7778	20.7942	20.7942	26.6667	21.4286	36.3636	20	30
942656	CM001013.3	7708467	4.12282	3.74267e-05	0.0111788	NC_000086.8	Otud5	0	0	0	0	0	0	15.7895	11.1111	24	12.5	22.2222	17.1246	17.1246	35.7143	21.4286	27.2727	26.6667	30
942657	CM001013.3	7708476	4.0151	5.94207e-05	0.016684	NC_000086.8	Otud5	0	0	0	0	0	0	5.26316	11.1111	24	31.25	16.6667	17.6582	17.6582	13.3333	28.5714	18.1818	26.6667	20
942658	CM001013.3	7708479	3.72494	0.000195364	0.0464455	NC_000086.8	Otud5	0	0	0	0	0	0	10.5263	11.1111	20	6.25	27.7778	15.133	15.133	20	21.4286	18.1818	20	10
942662	CM001013.3	7708510	4.14389	3.41468e-05	0.0103125	NC_000086.8	Otud5	0	0	0	0	0	0	21.0526	22.2222	12	18.75	16.6667	18.1383	18.1383	26.6667	21.4286	18.1818	26.6667	20
942665	CM001013.3	7708546	5.02756	4.9675e-07	0.00027283	NC_000086.8	Otud5	0	7.14286	0	7.14286	0	2.85714	16.6667	40	29.4118	26.9231	54.5455	33.5094	30.6522	8.69565	27.7778	38.8889	16.6667	18.1818
942666	CM001013.3	7708549	4.58797	4.47574e-06	0.0017924	NC_000086.8	Otud5	0	0	0	0	0	0	16.6667	26.6667	11.7647	19.2308	45.4545	23.9567	23.9567	0	11.1111	22.2222	25	9.09091
942668	CM001013.3	7708577	4.78674	1.69509e-06	0.00077928	NC_000086.8	Otud5	0	0	0	0	0	0	15	19.0476	23.8095	13.3333	25	19.2381	19.2381	20	10.5263	34.7826	19.2308	23.5294
942669	CM001013.3	7708594	5.5624	2.66094e-08	2.22497e-05	NC_000086.8	Otud5	0	0	0	0	0	0	15	23.8095	28.5714	26.6667	30	24.8095	24.8095	35	31.5789	30.4348	30.7692	29.4118
942670	CM001013.3	7708608	5.23597	1.64119e-07	0.000106724	NC_000086.8	Otud5	0	0	0	0	0	0	10	20	28.5714	26.6667	30	23.0476	23.0476	35	26.3158	43.4783	38.4615	29.4118
942671	CM001013.3	7708613	3.81058	0.000138644	0.0345452	NC_000086.8	Otud5	5.88235	0	0	0	9.09091	2.99465	20	19.0476	14.2857	26.6667	20	20	17.0053	30	26.3158	34.7826	34.6154	29.4118
942672	CM001013.3	7708620	4.77363	1.80935e-06	0.000821426	NC_000086.8	Otud5	0	0	0	0	0	0	20	19.0476	14.2857	20	25	19.6667	19.6667	20	21.0526	26.087	30.7692	29.4118
942673	CM001013.3	7708626	5.12794	2.92928e-07	0.00017384	NC_000086.8	Otud5	0	0	0	0	0	0	20	19.0476	23.8095	26.6667	20	21.9048	21.9048	35	26.3158	39.1304	34.6154	29.4118
942674	CM001013.3	7708628	3.92962	8.50817e-05	0.0228692	NC_000086.8	Otud5	0	0	0	7.14286	0	1.42857	15	14.2857	14.2857	20	25	17.7143	16.2857	30	15.7895	26.087	19.2308	17.6471
942675	CM001013.3	7708636	6.00173	1.95224e-09	2.37228e-06	NC_000086.8	Otud5	0	0	0	0	0	0	25	19.0476	28.5714	26.6667	40	27.8571	27.8571	40	26.3158	39.1304	34.6154	29.4118
942716	CM001013.3	7750316	4.21931	2.45053e-05	0.00770166	NC_000086.8	Slc35a2	0	0	0	0	5	1	40	21.4286	13.0435	11.4286	7.69231	18.7186	17.7186	13.3333	30	23.5294	8.69565	5.26316
942717	CM001013.3	7750317	5.29357	1.19949e-07	8.11652e-05	NC_000086.8	Slc35a2	0	0	0	0	0	0	29.1667	5.26316	23.5294	19.0476	15.3846	18.4783	18.4783	17.2414	13.0435	9.52381	26.9231	20
942720	CM001013.3	7750325	4.26284	2.01849e-05	0.00653916	NC_000086.8	Slc35a2	0	0	0	9.52381	0	1.90476	45	32.1429	26.087	11.4286	15.3846	26.0086	24.1038	6.66667	35	29.4118	13.0435	10.5263
942721	CM001013.3	7750326	6.33101	2.43555e-10	4.24855e-07	NC_000086.8	Slc35a2	0	0	0	0	0	0	25	26.3158	29.4118	19.0476	23.0769	24.5704	24.5704	37.931	13.0435	14.2857	19.2308	23.3333
942722	CM001013.3	7750352	5.44811	5.09093e-08	3.84129e-05	NC_000086.8	Slc35a2	0	0	0	0	0	0	30	32.1429	13.0435	14.2857	7.69231	19.4329	19.4329	13.3333	20	0	8.69565	5.26316
942724	CM001013.3	7750357	6.64267	3.0805e-11	7.37703e-08	NC_000086.8	Slc35a2	0	0	0	0	0	0	40	35.7143	26.087	14.2857	15.3846	26.2943	26.2943	13.3333	25	17.6471	13.0435	5.26316
942725	CM001013.3	7750358	5.00451	5.6003e-07	0.000302489	NC_000086.8	Slc35a2	8	0	0	0	0	1.6	20.8333	15.7895	35.2941	14.2857	23.0769	21.8559	20.2559	27.5862	13.0435	9.52381	19.2308	13.3333
942726	CM001013.3	7750365	5.9318	2.99629e-09	3.40743e-06	NC_000086.8	Slc35a2	0	0	0	0	0	0	40	25	17.3913	17.1429	7.69231	21.4453	21.4453	16.6667	15	17.6471	8.69565	5.26316
942727	CM001013.3	7750366	4.59634	4.29975e-06	0.0017336	NC_000086.8	Slc35a2	4	0	3.57143	0	0	1.51429	16.6667	26.3158	29.4118	14.2857	15.3846	20.4129	18.8986	27.5862	21.7391	14.2857	30.7692	13.3333
942728	CM001013.3	7750371	5.75234	8.80163e-09	8.67134e-06	NC_000086.8	Slc35a2	0	0	0	0	0	0	35	35.7143	17.3913	14.2857	7.69231	22.0167	22.0167	13.3333	30	17.6471	8.69565	5.26316
942729	CM001013.3	7750372	6.12915	8.83522e-10	1.24935e-06	NC_000086.8	Slc35a2	0	0	0	0	0	0	25	21.0526	35.2941	19.0476	15.3846	23.1558	23.1558	31.0345	13.0435	4.7619	19.2308	13.3333
942731	CM001013.3	7750375	4.87397	1.0938e-06	0.00053658	NC_000086.8	Slc35a2	0	0	0	0	0	0	16.6667	15.7895	17.6471	14.2857	15.3846	15.9547	15.9547	13.7931	0	4.7619	7.69231	10
942742	CM001013.3	7788929	4.17678	2.95667e-05	0.00909105	NC_000086.8	Pcsk1n	5.26316	5	0	0	0	2.05263	18.75	15.3846	20.6897	20.5128	8.69565	16.8065	14.7539	16.129	13.7931	9.52381	21.4286	13.3333
942746	CM001013.3	7789015	6.511	7.465e-11	1.58417e-07	NC_000086.8	Pcsk1n	0	0	0	5.88235	0	1.17647	21.4286	20	27.2727	35.4839	30.4348	26.924	25.7475	39.3939	22.2222	50	34.7826	28
942747	CM001013.3	7789035	5.8105	6.22858e-09	6.41561e-06	NC_000086.8	Pcsk1n	0	0	0	5.88235	7.69231	2.71493	17.8571	30	29.4118	35.4839	30.4348	28.6375	25.9226	36.3636	22.2222	60.7143	52.1739	36
942748	CM001013.3	7789043	6.92966	4.21861e-12	1.37293e-08	NC_000086.8	Pcsk1n	0	0	0	5.88235	0	1.17647	17.8571	33.3333	35.2941	32.2581	26.087	28.9659	27.7895	36.3636	27.7778	53.5714	47.8261	24
942749	CM001013.3	7789065	5.93995	2.85108e-09	3.26573e-06	NC_000086.8	Pcsk1n	0	6.25	0	0	7.69231	2.78846	21.4286	16.6667	32.3529	32.2581	26.087	25.7586	22.9702	27.2727	22.2222	42.8571	26.087	28
942751	CM001013.3	7789105	3.8192	0.000133888	0.0336298	NC_000086.8	Pcsk1n	0	0	0	0	4.7619	0.952381	25	22.2222	17.8571	6.66667	3.84615	15.1184	14.1661	8	11.5385	16	15.7895	20
942752	CM001013.3	7789106	5.31879	1.04457e-07	7.21082e-05	NC_000086.8	Pcsk1n	0	0	0	0	0	0	23.8095	10	17.5	13.3333	18.1818	16.5649	16.5649	15.625	21.7391	6.45161	3.33333	5.88235
942753	CM001013.3	7789126	7.7222	1.1434e-14	8.36191e-11	NC_000086.8	Pcsk1n	0	7.14286	0	0	0	1.42857	32.1429	33.3333	42.8571	43.3333	26.9231	35.7179	34.2894	16	32	32	45	24
942754	CM001013.3	7789127	6.99763	2.60324e-12	9.16644e-09	NC_000086.8	Pcsk1n	0	4.16667	9.09091	0	0	2.65152	33.3333	25	35	40	36.3636	33.9394	31.2879	18.1818	52.1739	23.3333	16.6667	29.4118
942755	CM001013.3	7789133	6.44768	1.13577e-10	2.25428e-07	NC_000086.8	Pcsk1n	0	14.2857	4.54545	0	0	3.76623	35.7143	44.4444	28.5714	33.3333	26.9231	33.7973	30.0311	24	34.6154	24	45	28
942756	CM001013.3	7789134	8.01589	1.0934e-15	1.05001e-11	NC_000086.8	Pcsk1n	0	0	0	0	0	0	28.5714	25	30	33.3333	45.4545	32.4719	32.4719	27.2727	56.5217	25.8065	16.6667	23.5294
942761	CM001013.3	7793842	4.34625	1.38487e-05	0.00471906	NC_000086.8	Eras	0	15.3846	0	6.66667	11.1111	6.63248	31.4286	25	25.7143	24.1379	33.3333	27.9228	21.2903	29.6296	21.0526	18.5185	8.69565	14.2857
942764	CM001013.3	7793870	5.51083	3.57141e-08	2.84644e-05	NC_000086.8	Eras	0	0	0	0	0	0	18.9189	28.5714	13.8889	30	16.6667	21.6092	21.6092	22.2222	10.5263	10	8.69565	9.52381
942765	CM001013.3	7793871	3.87837	0.00010516	0.0274813	NC_000086.8	Eras	0	0	0	0	0	0	20	15.7895	24.2424	12.1212	17.6471	17.96	17.96	22.2222	0	0	15	22.7273
942766	CM001013.3	7793889	4.82706	1.38563e-06	0.00065561	NC_000086.8	Eras	0	0	7.14286	0	0	1.42857	15	17.6471	30.303	18.1818	29.4118	22.1087	20.6802	7.40741	9.09091	0	17.6471	22.7273
942768	CM001013.3	7813597	5.74663	9.10397e-09	8.88582e-06	NC_000086.8	Hdac6	4.7619	0	0	4.54545	0	1.86147	25	53.3333	28	31.25	18.1818	31.153	29.2916	18.1818	13.6364	30	26.3158	26.087
942773	CM001013.3	7813900	6.74741	1.50511e-11	4.0308e-08	NC_000086.8	Hdac6	0	0	0	0	0	0	45.4545	14.2857	31.5789	17.8571	20.6897	25.9732	25.9732	32.4324	18.75	31.8182	36.6667	13.6364
942774	CM001013.3	7813908	5.19977	1.99532e-07	0.000125603	NC_000086.8	Hdac6	0	0	4.16667	0	0	0.833333	19.0476	15	23.5294	17.8571	20.6897	19.2248	18.3914	27.027	18.1818	21.7391	26.087	13.6364
942781	CM001013.3	7940393	4.80752	1.52816e-06	0.000714815	NC_000086.8	Suv39h1	10	0	0	0	0	2	27.7778	33.3333	24.1379	19.0476	26.3158	26.1225	24.1225	10	21.4286	14.2857	14.2857	10.5263
942782	CM001013.3	7940416	4.3717	1.2328e-05	0.00426819	NC_000086.8	Suv39h1	10	7.69231	15.3846	0	23.5294	11.3213	54.5455	41.1765	51.6129	33.3333	35	43.1336	31.8124	42.8571	33.3333	40	47.619	15
942792	CM001013.3	7940797	4.13528	3.54528e-05	0.0106528	NC_000086.8	Suv39h1	3.33333	0	0	0	5.26316	1.7193	9.09091	16.129	13.1579	12.9032	26.6667	15.5895	13.8702	11.5385	20	12.5	9.67742	17.6471
942793	CM001013.3	7940826	5.73518	9.74078e-09	9.39685e-06	NC_000086.8	Suv39h1	0	0	0	0	5.26316	1.05263	18.1818	26.6667	18.4211	16.129	13.3333	18.5464	17.4937	22.2222	24	16.6667	29.0323	29.4118
942797	CM001013.3	7940843	5.17096	2.32893e-07	0.000143033	NC_000086.8	Suv39h1	0	0	0	0	0	0	27.7778	21.4286	11.1111	28.2051	11.7647	20.0575	20.0575	8.33333	14.2857	0	21.4286	6.25
942798	CM001013.3	7940854	4.57234	4.82315e-06	0.00191459	NC_000086.8	Suv39h1	0	0	0	0	0	0	33.3333	14.2857	11.1111	17.9487	11.7647	17.6887	17.6887	8.33333	21.4286	7.69231	21.4286	6.66667
942799	CM001013.3	7940856	4.52914	5.9223e-06	0.00227308	NC_000086.8	Suv39h1	0	0	0	0	0	0	33.3333	7.14286	11.1111	20.5128	11.7647	16.773	16.773	16.6667	21.4286	7.69231	21.4286	6.25
942800	CM001013.3	7940858	4.71069	2.46879e-06	0.00107864	NC_000086.8	Suv39h1	0	0	0	0	0	0	27.7778	14.2857	5.55556	23.0769	18.75	17.8892	17.8892	16.6667	21.4286	0	14.2857	18.75
942801	CM001013.3	7940860	4.75541	1.98047e-06	0.000888142	NC_000086.8	Suv39h1	0	0	0	0	0	0	22.2222	21.4286	11.1111	23.0769	11.7647	17.9207	17.9207	8.33333	14.2857	0	21.4286	0
942802	CM001013.3	7940864	4.95611	7.19179e-07	0.000375678	NC_000086.8	Suv39h1	0	0	0	0	0	0	22.2222	21.4286	16.6667	20.5128	17.6471	19.6955	19.6955	8.33333	21.4286	7.69231	14.2857	0
942824	CM001013.3	8011647	3.84939	0.000118411	0.0303111	NC_000086.8	Rbm3	0	0	5.88235	0	0	1.17647	12	23.0769	11.1111	23.3333	10.5263	16.0095	14.8331	13.7931	0	15.7895	13.0435	33.3333
942825	CM001013.3	8011649	4.22685	2.36985e-05	0.00749853	NC_000086.8	Rbm3	0	0	0	0	0	0	12	7.69231	5.55556	20	26.3158	14.3127	14.3127	17.2414	5	21.0526	8.69565	16.6667
942826	CM001013.3	8011658	4.35178	1.35039e-05	0.0046148	NC_000086.8	Rbm3	0	0	0	0	0	0	4	26.9231	22.2222	16.6667	15.7895	17.1203	17.1203	14.2857	0	10.5263	8.69565	25
942827	CM001013.3	8011661	4.31027	1.63056e-05	0.0054342	NC_000086.8	Rbm3	0	0	5.88235	0	0	1.17647	8	23.0769	22.2222	26.6667	26.3158	21.2563	20.0798	13.7931	5	26.3158	21.7391	50
942828	CM001013.3	8011664	3.92925	8.52118e-05	0.0228977	NC_000086.8	Rbm3	0	0	0	0	0	0	12	7.69231	22.2222	16.6667	5.26316	12.7689	12.7689	17.2414	5	26.3158	8.69565	25
942829	CM001013.3	8011668	5.54503	2.93903e-08	2.43608e-05	NC_000086.8	Rbm3	0	5	0	0	0	1	16	30.7692	27.7778	30	26.3158	26.1726	25.1726	17.2414	5	36.8421	21.7391	41.6667
942830	CM001013.3	8011674	5.42422	5.82081e-08	4.32001e-05	NC_000086.8	Rbm3	0	0	0	0	0	0	16	23.0769	33.3333	16.6667	31.5789	24.1312	24.1312	13.7931	0	21.0526	8.69565	33.3333
942831	CM001013.3	8011683	3.7859	0.000153152	0.0377184	NC_000086.8	Rbm3	0	13.0435	0	6.66667	13.3333	6.6087	23.0769	40	31.25	33.3333	26.3158	30.7952	24.1865	17.2414	5.26316	35	31.5789	50
942847	CM001013.3	8072697	4.42734	9.54017e-06	0.00342134	NC_000086.8	Gm33135	0	0	5.88235	0	0	1.17647	23.5294	25	16	20	0	16.9059	15.7294	5.26316	16.6667	20	20	15.3846
942847	CM001013.3	8072697	4.42734	9.54017e-06	0.00342134	NC_000086.8	Porcn	0	0	5.88235	0	0	1.17647	23.5294	25	16	20	0	16.9059	15.7294	5.26316	16.6667	20	20	15.3846
942848	CM001013.3	8072704	5.43218	5.56698e-08	4.15433e-05	NC_000086.8	Gm33135	0	0	5.88235	0	0	1.17647	27.7778	45	20	16.6667	10	23.8889	22.7124	15.7895	25	13.3333	30	7.69231
942848	CM001013.3	8072704	5.43218	5.56698e-08	4.15433e-05	NC_000086.8	Porcn	0	0	5.88235	0	0	1.17647	27.7778	45	20	16.6667	10	23.8889	22.7124	15.7895	25	13.3333	30	7.69231
942851	CM001013.3	8072739	4.22537	2.38548e-05	0.00753709	NC_000086.8	Gm33135	0	0	0	0	0	0	10.7143	16.6667	10	20	5.88235	12.6527	12.6527	11.5385	5.88235	20.8333	0	12.5
942851	CM001013.3	8072739	4.22537	2.38548e-05	0.00753709	NC_000086.8	Porcn	0	0	0	0	0	0	10.7143	16.6667	10	20	5.88235	12.6527	12.6527	11.5385	5.88235	20.8333	0	12.5
942852	CM001013.3	8072741	6.46412	1.01887e-10	2.06096e-07	NC_000086.8	Gm33135	0	0	0	0	0	0	17.8571	30.7692	30	32.5	11.7647	24.5782	24.5782	26.9231	27.7778	29.1667	12.5	25
942852	CM001013.3	8072741	6.46412	1.01887e-10	2.06096e-07	NC_000086.8	Porcn	0	0	0	0	0	0	17.8571	30.7692	30	32.5	11.7647	24.5782	24.5782	26.9231	27.7778	29.1667	12.5	25
942853	CM001013.3	8072745	6.44917	1.12461e-10	2.23678e-07	NC_000086.8	Gm33135	0	0	0	0	0	0	21.4286	30.7692	20	37.5	11.7647	24.2925	24.2925	30.7692	44.4444	41.6667	25	18.75
942853	CM001013.3	8072745	6.44917	1.12461e-10	2.23678e-07	NC_000086.8	Porcn	0	0	0	0	0	0	21.4286	30.7692	20	37.5	11.7647	24.2925	24.2925	30.7692	44.4444	41.6667	25	18.75
942854	CM001013.3	8072749	3.7608	0.000169369	0.0410874	NC_000086.8	Gm33135	0	7.69231	5.55556	0	0	2.64957	21.4286	23.0769	10	15	11.7647	16.254	13.6045	15.3846	27.7778	16.6667	25	6.25
942854	CM001013.3	8072749	3.7608	0.000169369	0.0410874	NC_000086.8	Porcn	0	7.69231	5.55556	0	0	2.64957	21.4286	23.0769	10	15	11.7647	16.254	13.6045	15.3846	27.7778	16.6667	25	6.25
942855	CM001013.3	8072765	3.72637	0.000194257	0.0462285	NC_000086.8	Gm33135	15.7895	0	0	0	17.6471	6.68731	25.8065	25	23.3333	17.5	23.5294	23.0338	16.3465	15.3846	22.2222	25	12.5	18.75
942855	CM001013.3	8072765	3.72637	0.000194257	0.0462285	NC_000086.8	Porcn	15.7895	0	0	0	17.6471	6.68731	25.8065	25	23.3333	17.5	23.5294	23.0338	16.3465	15.3846	22.2222	25	12.5	18.75
942857	CM001013.3	8118592	4.48169	7.40533e-06	0.00275014	NC_000086.8	Ftsj1	0	0	6.25	0	0	1.25	15	45.4545	12.9032	22.8571	27.2727	24.6975	23.4475	13.3333	33.3333	41.1765	21.2121	11.1111
942858	CM001013.3	8118602	3.91759	8.94401e-05	0.0238519	NC_000086.8	Ftsj1	5.88235	0	0	0	0	1.17647	14.2857	15.3846	15.625	14.2857	18.1818	15.5526	14.3761	16.6667	19.0476	31.5789	21.6216	22.2222
942859	CM001013.3	8118603	5.61376	1.97976e-08	1.73154e-05	NC_000086.8	Ftsj1	0	0	0	0	0	0	24	17.6471	20	17.3913	16.6667	19.141	19.141	15.625	28.125	37.5	21.875	36
942861	CM001013.3	8118610	3.84749	0.000119335	0.0304982	NC_000086.8	Ftsj1	0	0	0	0	0	0	8	23.5294	11.4286	6.52174	12.5	12.3959	12.3959	3.125	12.5	21.875	12.5	12
942862	CM001013.3	8118618	5.44685	5.12686e-08	3.86533e-05	NC_000086.8	Ftsj1	0	0	0	0	0	0	28.5714	38.4615	21.875	14.2857	9.09091	22.4569	22.4569	16.6667	23.8095	31.5789	21.6216	16.6667
942863	CM001013.3	8118619	6.66342	2.67535e-11	6.57233e-08	NC_000086.8	Ftsj1	0	0	0	0	0	0	24	23.5294	17.1429	32.6087	25	24.4562	24.4562	12.5	34.375	31.25	25	44
942864	CM001013.3	8118631	4.60987	4.02919e-06	0.001641	NC_000086.8	Ftsj1	0	0	0	0	0	0	14.2857	23.0769	15.625	17.6471	9.09091	15.9451	15.9451	6.66667	28.5714	26.3158	13.5135	11.1111
942865	CM001013.3	8118632	3.91354	9.09516e-05	0.0242048	NC_000086.8	Ftsj1	0	8.33333	0	0	0	1.66667	20	11.7647	20	21.7391	12.5	17.2008	15.5341	0	16.129	18.75	15.625	24
942928	CM001013.3	10351509	4.75443	1.99011e-06	0.000891624	NC_000086.8	Tspan7	0	0	0	0	0	0	28	18.1818	12.5	10	21.0526	17.9469	17.9469	26.087	16.6667	12.5	30	33.3333
942929	CM001013.3	10351511	4.12312	3.73778e-05	0.0111677	NC_000086.8	Tspan7	0	0	0	0	0	0	12	13.6364	18.75	5	21.0526	14.0878	14.0878	21.7391	8.33333	8.33333	30	16.6667
942931	CM001013.3	10351578	4.86287	1.15694e-06	0.000562042	NC_000086.8	Tspan7	0	0	0	0	0	0	24	22.7273	18.75	5	21.0526	18.306	18.306	17.3913	25	12	25	33.3333
942943	CM001013.3	10583990	6.01112	1.84251e-09	2.26027e-06	NC_000086.8	Mid1ip1	0	0	0	0	0	0	14.8148	27.5862	30	13.0435	16	20.2889	20.2889	12.5	12.9032	24	26.6667	21.7391
942946	CM001013.3	10584206	6.00729	1.88651e-09	2.30531e-06	NC_000086.8	Mid1ip1	0	0	0	0	0	0	17.3913	20	34.4828	19.0476	33.3333	24.851	24.851	33.3333	26.3158	29.4118	45.4545	29.4118
942947	CM001013.3	10584207	5.43052	5.61912e-08	4.18339e-05	NC_000086.8	Mid1ip1	0	0	0	0	0	0	21.0526	12.5	35	57.1429	26.6667	30.4724	30.4724	35.7143	25	25.9259	20	5.88235
942948	CM001013.3	10584251	4.41942	9.8965e-06	0.0035252	NC_000086.8	Mid1ip1	0	0	0	0	0	0	13.0435	10	20.6897	18.1818	14.2857	15.2401	15.2401	27.7778	15.7895	11.7647	31.8182	5.88235
942949	CM001013.3	10584252	4.33521	1.45621e-05	0.00492335	NC_000086.8	Mid1ip1	0	0	0	0	0	0	15.7895	12.5	25	14.2857	13.3333	16.1817	16.1817	10.7143	16.6667	7.40741	15.7895	5.88235
942951	CM001013.3	10584282	5.6633	1.48493e-08	1.35354e-05	NC_000086.8	Mid1ip1	9.09091	0	0	0	0	1.81818	26.087	28.5714	25	41.1765	21.4286	28.4527	26.6345	22.2222	29.1667	18.5185	36.3636	5.88235
942952	CM001013.3	10584290	5.07278	3.92045e-07	0.000223589	NC_000086.8	Mid1ip1	0	0	0	5	0	1	20	16.6667	8.57143	16	39.1304	20.0737	19.0737	14.8148	6.66667	22.2222	15	12.5
942953	CM001013.3	10584328	5.2574	1.46103e-07	9.63259e-05	NC_000086.8	Mid1ip1	0	0	0	0	0	0	15	12.5	5.71429	36	26.087	19.0602	19.0602	14.8148	13.3333	27.7778	20	20.8333
942954	CM001013.3	10584349	4.6631	3.11483e-06	0.0013109	NC_000086.8	Mid1ip1	0	0	0	5	0	1	15	16.6667	11.4286	28	17.3913	17.6973	16.6973	3.7037	26.6667	19.4444	5	20.8333
942956	CM001013.3	10584709	4.64518	3.39777e-06	0.00141556	NC_000086.8	Mid1ip1	0	0	0	0	0	0	16.6667	23.0769	3.57143	30.5556	38.8889	22.5519	22.5519	35	19.2308	18.1818	28.5714	8.33333
942959	CM001013.3	10585324	5.64157	1.68507e-08	1.50283e-05	NC_000086.8	Mid1ip1	0	0	5.26316	0	8	2.65263	22	20.9302	30.7692	20	9.7561	20.6911	18.0385	21.1538	15	22.449	15.9091	20.8333
943391	CM001013.3	12026548	3.87681	0.000105836	0.0276276	NC_000086.8	Bcor	0	0	0	0	0	0	7.40741	12	8.10811	12.1212	10.3448	9.99631	9.99631	2.22222	5.88235	3.84615	3.125	3.57143
943423	CM001013.3	12539536	4.64418	3.41434e-06	0.00142076	NC_000086.8	1810030O07Rik	0	0	0	0	0	0	14.2857	14.2857	12.1951	20.8333	8	13.92	13.92	2.94118	13.7931	4.34783	24.1379	15.7895
943424	CM001013.3	12539538	4.09586	4.20608e-05	0.0123955	NC_000086.8	1810030O07Rik	0	0	0	0	0	0	8.57143	11.4286	14.6341	8.33333	12	10.9935	10.9935	2.94118	17.2414	8.33333	13.3333	10.5263
943425	CM001013.3	12539542	4.95962	7.06313e-07	0.000369612	NC_000086.8	1810030O07Rik	0	0	0	0	0	0	22.8571	14.2857	19.5122	29.1667	8	18.7643	18.7643	5.88235	37.931	12.5	16.6667	15.7895
943426	CM001013.3	12539548	6.20506	5.46766e-10	8.25109e-07	NC_000086.8	1810030O07Rik	0	0	0	0	0	0	22.8571	16.6667	26.8293	29.1667	12	21.5039	21.5039	11.7647	17.2414	20.8333	23.3333	26.3158
943427	CM001013.3	12539569	4.84232	1.28329e-06	0.000613087	NC_000086.8	1810030O07Rik	5.55556	0	0	0	0	1.11111	25.7143	16.6667	19.5122	12.5	8	16.4786	15.3675	11.7647	24.1379	4.16667	16.6667	15.7895
943428	CM001013.3	12539573	4.93772	7.90419e-07	0.000406416	NC_000086.8	1810030O07Rik	0	6.66667	0	0	0	1.33333	22.8571	16.6667	14.6341	20.8333	12	17.3983	16.0649	11.7647	24.1379	12.5	16.6667	10.5263
943429	CM001013.3	12539575	3.86463	0.000111256	0.028766	NC_000086.8	1810030O07Rik	0	6.66667	0	7.40741	0	2.81481	17.1429	22.2222	12.5	16.6667	16	16.9063	14.0915	5.88235	24.1379	4.16667	10.3448	10.5263
943430	CM001013.3	12539577	4.58568	4.52506e-06	0.00180834	NC_000086.8	1810030O07Rik	0	0	6.66667	0	0	1.33333	20	16.6667	14.6341	25	4	16.0602	14.7268	20.5882	31.0345	12.5	16.6667	15.7895
943432	CM001013.3	12627694	4.48717	7.21767e-06	0.00269096	NC_000086.8	Med14	0	0	0	0	0	0	28.5714	24	8.33333	13.6364	14.2857	17.7654	17.7654	11.5385	14.2857	30.7692	29.1667	5.55556
943433	CM001013.3	12627695	7.2697	3.60291e-13	1.68736e-09	NC_000086.8	Med14	0	0	0	0	0	0	40	16.129	35.7143	35	16	28.5687	28.5687	12.9032	13.0435	28.5714	18.1818	13.0435
943435	CM001013.3	12627712	5.162	2.44331e-07	0.000148618	NC_000086.8	Med14	0	0	0	0	0	0	30	9.67742	17.8571	27.5	12	19.4069	19.4069	6.45161	13.0435	25.9259	3.0303	13.0435
943437	CM001013.3	12627730	4.20706	2.5871e-05	0.00807482	NC_000086.8	Med14	4	0	0	0	0	0.8	36.6667	13.3333	32.1429	15	4	20.2286	19.4286	16.129	13.0435	14.2857	12.1212	4.34783
943441	CM001013.3	12627792	4.3396	1.42744e-05	0.00484329	NC_000086.8	Med14	0	0	0	0	0	0	17.1429	8.33333	14.2857	14.2857	26.6667	16.1429	16.1429	11.7647	6.89655	14.2857	13.3333	9.09091
943443	CM001013.3	12627795	4.72645	2.28477e-06	0.00100984	NC_000086.8	Med14	0	0	0	0	0	0	17.1429	8.33333	20	19.0476	26.6667	18.2381	18.2381	29.4118	10	14.2857	13.3333	0
943444	CM001013.3	12627796	4.11998	3.78904e-05	0.011296	NC_000086.8	Med14	0	0	0	0	0	0	7.69231	15	17.2414	14.6341	5.26316	11.9662	11.9662	3.84615	15.3846	15.7895	8.69565	14.2857
943451	CM001013.3	12627821	4.06657	4.77111e-05	0.0138376	NC_000086.8	Med14	0	0	0	0	0	0	11.4286	8.33333	14.2857	23.8095	13.3333	14.2381	14.2381	23.5294	3.33333	14.2857	0	9.09091
943452	CM001013.3	12627822	3.90374	9.47175e-05	0.0250834	NC_000086.8	Med14	0	0	0	0	0	0	7.69231	5	17.2414	17.0732	5.26316	10.454	10.454	3.84615	3.84615	5.26316	17.3913	0
943461	CM001013.3	12627978	4.07084	4.68441e-05	0.0136028	NC_000086.8	Med14	0	0	0	0	0	0	16.6667	13.7931	11.1111	5.88235	16.6667	12.824	12.824	9.09091	3.84615	22.2222	5.26316	0
943464	CM001013.3	12937956	6.27585	3.47725e-10	5.60318e-07	NC_000086.8	Usp9x	0	0	0	0	0	0	36.3636	23.0769	25.9259	20	40	29.0733	29.0733	44	31.8182	47.0588	26.087	10
943465	CM001013.3	12937962	4.25998	2.04447e-05	0.00660453	NC_000086.8	Usp9x	0	0	9.52381	0	0	1.90476	27.2727	30.7692	18.5185	15	33.3333	24.9788	23.074	28	18.1818	52.9412	17.3913	6.66667
943466	CM001013.3	12937972	5.31411	1.07178e-07	7.35176e-05	NC_000086.8	Usp9x	0	0	0	0	0	0	15.1515	26.9231	18.5185	10	33.3333	20.7853	20.7853	28	22.7273	17.6471	17.3913	3.33333
943467	CM001013.3	12937979	5.67823	1.36098e-08	1.25621e-05	NC_000086.8	Usp9x	0	0	0	0	0	0	39.3939	34.6154	33.3333	20	33.3333	32.1352	32.1352	40	27.2727	47.0588	21.7391	3.33333
943475	CM001013.3	12938513	3.73379	0.000188616	0.045112	NC_000086.8	Usp9x	0	0	0	0	0	0	14.8148	22.2222	16.6667	14.2857	5	14.5979	14.5979	12.5	36.3636	22.7273	42.8571	5.55556
943479	CM001013.3	12938535	4.21693	2.47648e-05	0.00777524	NC_000086.8	Usp9x	0	0	0	0	0	0	18.5185	11.1111	16.6667	23.8095	10	16.0212	16.0212	13.3333	27.2727	31.8182	28.5714	16.6667
943480	CM001013.3	12938540	4.21381	2.51097e-05	0.00786303	NC_000086.8	Usp9x	0	0	0	0	0	0	18.5185	5.55556	16.6667	33.3333	10	16.8148	16.8148	12.5	36.3636	36.3636	42.8571	16.6667
943483	CM001013.3	12939123	4.58612	4.51567e-06	0.00180611	NC_000086.8	Usp9x	0	0	0	0	0	0	18.75	14.8148	22.2222	10	27.2727	18.612	18.612	18.5185	10	20	0	9.09091
943484	CM001013.3	12939140	3.97039	7.17543e-05	0.0196593	NC_000086.8	Usp9x	0	0	0	0	0	0	9.67742	18.5185	15.3846	20	18.1818	16.3525	16.3525	14.8148	5	5	14.2857	9.09091
943485	CM001013.3	12939142	4.66751	3.04866e-06	0.00128647	NC_000086.8	Usp9x	0	7.69231	0	0	0	1.53846	16.129	14.8148	36	20	36.3636	24.6615	23.123	11.1111	10	10.5263	19.0476	18.1818
943487	CM001013.3	12939160	4.61069	4.01326e-06	0.00163824	NC_000086.8	Usp9x	0	0	0	0	0	0	9.67742	22.2222	30.7692	10	36.3636	21.8065	21.8065	11.1111	10	20	0	9.09091
943488	CM001013.3	12939163	5.14826	2.62912e-07	0.000158299	NC_000086.8	Usp9x	0	0	0	0	0	0	16.129	18.5185	38.4615	10	27.2727	22.0764	22.0764	33.3333	25	30	28.5714	27.2727
943489	CM001013.3	12939171	4.32091	1.55389e-05	0.00521321	NC_000086.8	Usp9x	0	0	0	0	0	0	16.129	14.8148	23.0769	20	9.09091	16.6223	16.6223	22.2222	20	15	23.8095	13.6364
943490	CM001013.3	12939173	5.21776	1.81095e-07	0.000115939	NC_000086.8	Usp9x	0	0	0	0	0	0	16.129	22.2222	26.9231	30	27.2727	24.5094	24.5094	25.9259	10	15	9.52381	18.1818
943491	CM001013.3	12939181	5.63043	1.79762e-08	1.58979e-05	NC_000086.8	Usp9x	0	0	0	0	0	0	22.5806	18.5185	30.7692	30	36.3636	27.6464	27.6464	25.9259	15	15	19.0476	13.6364
943492	CM001013.3	12939187	4.88258	1.04707e-06	0.000516633	NC_000086.8	Usp9x	0	0	0	0	0	0	22.5806	18.5185	30.7692	10	9.09091	18.1919	18.1919	22.2222	5	15	19.0476	18.1818
943493	CM001013.3	12939194	4.32625	1.51667e-05	0.00509872	NC_000086.8	Usp9x	0	0	0	0	0	0	12.9032	14.8148	23.0769	20	18.1818	17.7954	17.7954	22.2222	10	15	19.0476	31.8182
943494	CM001013.3	12939216	5.18016	2.21698e-07	0.00013731	NC_000086.8	Usp9x	0	0	0	0	0	0	12.9032	25.9259	23.0769	30	36.3636	25.6539	25.6539	19.2308	25	15	9.52381	22.7273
943636	CM001013.3	19925831	4.6546	3.24613e-06	0.00136133	NC_000086.8	Chst7	0	0	0	0	0	0	21.7391	44.4444	8.82353	30.7692	10.5263	23.2605	23.2605	26.087	21.7391	22.2222	5.55556	18.1818
943637	CM001013.3	19925857	4.35935	1.30449e-05	0.00448859	NC_000086.8	Chst7	0	0	0	0	0	0	21.7391	22.2222	14.7059	7.69231	10.5263	15.3772	15.3772	27.2727	13.0435	16.6667	17.6471	27.2727
943639	CM001013.3	19926144	3.85288	0.000116738	0.0299474	NC_000086.8	Chst7	0	0	0	0	0	0	4.7619	16	6.25	14.8936	9.09091	10.1993	10.1993	17.8571	20	18.1818	10	19.2308
943640	CM001013.3	19926145	3.86803	0.000109716	0.0284375	NC_000086.8	Chst7	0	0	0	0	0	0	16.6667	8.33333	12.5	19.0476	5.26316	12.3622	12.3622	27.7778	23.0769	30	22.7273	15.3846
943643	CM001013.3	19926165	4.69587	2.6548e-06	0.00114569	NC_000086.8	Chst7	0	0	0	0	0	0	9.52381	28	3.125	17.0213	23.8095	16.2959	16.2959	14.2857	26.6667	27.2727	19.3548	11.5385
943645	CM001013.3	19926176	5.30684	1.11542e-07	7.62908e-05	NC_000086.8	Chst7	0	0	0	0	0	0	14.2857	28	9.375	17.0213	22.7273	18.2819	18.2819	28.5714	20	45.4545	19.3548	23.0769
943646	CM001013.3	19926177	6.1789	6.45489e-10	9.57373e-07	NC_000086.8	Chst7	0	0	0	0	0	0	39.1304	25	25	33.3333	10.5263	26.598	26.598	47.0588	26.9231	35	38.0952	50
943648	CM001013.3	19926209	3.76335	0.00016765	0.0407641	NC_000086.8	Chst7	0	0	6.66667	0	0	1.33333	15	25	5.55556	21.7391	9.09091	15.2771	13.9438	29.6296	21.0526	4.54545	25	10.5263
943655	CM001013.3	19926290	4.94793	7.50087e-07	0.000390536	NC_000086.8	Chst7	0	0	0	0	0	0	19.0476	20	23.5294	20	10	18.5154	18.5154	40	15	25	40.7407	15.3846
943656	CM001013.3	19926303	5.64435	1.65802e-08	1.48149e-05	NC_000086.8	Chst7	0	0	0	0	0	0	23.8095	30	23.5294	25.7143	10	22.6106	22.6106	25	15	12.5	40.7407	15.3846
943657	CM001013.3	19926322	6.09319	1.10682e-09	1.50325e-06	NC_000086.8	Chst7	4.34783	11.1111	0	0	0	3.09179	25.8065	30	15.625	32.3529	35.7143	27.8997	24.8079	36	27.7778	24	47.8261	30.4348
943659	CM001013.3	19926326	4.8783	1.07003e-06	0.000526276	NC_000086.8	Chst7	0	0	0	0	3.7037	0.740741	16.6667	10	9.67742	21.2121	38.4615	19.2035	18.4628	32	11.1111	12	13.6364	17.3913
943660	CM001013.3	19926327	4.17809	2.93968e-05	0.00904185	NC_000086.8	Chst7	0	11.1111	0	9.09091	0	4.0404	16.6667	25	29.6296	23.5294	22.7273	23.5106	19.4702	25	21.7391	4.16667	19.0476	33.3333
943661	CM001013.3	19926341	5.77927	7.50267e-09	7.56567e-06	NC_000086.8	Chst7	0	5.88235	7.69231	0	0	2.71493	16.6667	20	12.9032	27.2727	42.3077	23.8301	21.1151	32	27.7778	24	31.8182	34.7826
943662	CM001013.3	19926342	6.44712	1.13998e-10	2.25792e-07	NC_000086.8	Chst7	0	5.55556	0	0	0	1.11111	30.5556	32.1429	29.6296	32.3529	27.2727	30.3907	29.2796	39.2857	30.4348	12.5	33.3333	44.4444
943664	CM001013.3	19926381	4.56405	5.01751e-06	0.0019728	NC_000086.8	Chst7	0	0	0	0	0	0	25	18.75	25	7.69231	26.3158	20.5516	20.5516	4.16667	21.0526	9.09091	29.1667	26.3158
943666	CM001013.3	19926386	3.90317	9.49399e-05	0.0251283	NC_000086.8	Chst7	9.09091	0	0	0	0	1.81818	31.25	12.5	41.6667	15.3846	10.5263	22.2655	20.4473	12.5	21.0526	18.1818	37.5	31.5789
943667	CM001013.3	19926402	4.46078	8.16619e-06	0.00299065	NC_000086.8	Chst7	0	0	0	0	0	0	18.75	25	16.6667	15.3846	21.0526	19.3708	19.3708	8.33333	15.7895	18.1818	39.1304	21.0526
943668	CM001013.3	19926421	4.86778	1.1286e-06	0.00055081	NC_000086.8	Chst7	0	7.14286	0	0	0	1.42857	18.75	25	25	30.7692	31.5789	26.2196	24.7911	8.33333	15.7895	18.1818	41.6667	31.5789
943669	CM001013.3	19926433	4.25975	2.04654e-05	0.00660896	NC_000086.8	Chst7	0	0	0	0	0	0	12.5	18.75	16.6667	23.0769	21.0526	18.4092	18.4092	16.6667	16.6667	18.1818	25	26.3158
943671	CM001013.3	19926462	5.54232	2.98485e-08	2.46546e-05	NC_000086.8	Chst7	0	0	0	0	0	0	31.25	18.75	41.6667	30.7692	21.0526	28.6977	28.6977	8.33333	31.5789	36.3636	41.6667	36.8421
943672	CM001013.3	19926464	4.98534	6.18527e-07	0.000329436	NC_000086.8	Chst7	0	0	0	0	0	0	31.25	12.5	33.3333	15.3846	26.3158	23.7567	23.7567	8.33333	26.3158	27.2727	41.6667	26.3158
943673	CM001013.3	19926487	4.13786	3.50566e-05	0.0105571	NC_000086.8	Chst7	0	0	9.09091	0	0	1.81818	31.25	6.25	33.3333	30.7692	21.0526	24.531	22.7129	8.33333	21.0526	18.1818	33.3333	36.8421
943674	CM001013.3	19926500	5.94132	2.82738e-09	3.2425e-06	NC_000086.8	Chst7	5	5.55556	0	0	0	2.11111	24.1379	25	31.0345	25.9259	33.3333	27.8863	25.7752	16.6667	33.3333	48	20.6897	16
943675	CM001013.3	19926515	6.6248	3.47715e-11	8.20293e-08	NC_000086.8	Chst7	0	0	0	0	0	0	31.0345	20.8333	27.5862	33.3333	27.7778	28.113	28.113	13.3333	50	44	20.6897	12
943676	CM001013.3	19926529	5.81276	6.1451e-09	6.34336e-06	NC_000086.8	Chst7	0	0	0	0	0	0	24.1379	20.8333	24.1379	25.9259	11.7647	21.36	21.36	23.3333	33.3333	44	13.7931	8
943677	CM001013.3	19926535	5.39359	6.90628e-08	5.0352e-05	NC_000086.8	Chst7	0	0	0	0	0	0	13.7931	20.8333	31.0345	25.9259	22.2222	22.7618	22.7618	16.6667	33.3333	48	17.2414	8
943678	CM001013.3	19926557	3.77126	0.000162423	0.0396249	NC_000086.8	Chst7	0	0	0	0	0	0	10.7143	4.16667	20.6897	11.1111	5.55556	10.4475	10.4475	10	0	20	13.7931	8
943679	CM001013.3	19926560	6.30863	2.81513e-10	4.77925e-07	NC_000086.8	Chst7	0	0	0	0	0	0	20.6897	20.8333	24.1379	25.9259	27.7778	23.8729	23.8729	23.3333	33.3333	32	10.3448	12
943680	CM001013.3	19926573	5.85648	4.72786e-09	5.05607e-06	NC_000086.8	Chst7	0	0	0	0	0	0	20.6897	16.6667	27.5862	25.9259	11.1111	20.3959	20.3959	10	25	32	6.89655	8
943681	CM001013.3	19926576	4.83045	1.36226e-06	0.00064675	NC_000086.8	Chst7	0	0	0	0	0	0	27.5862	20.8333	27.5862	11.1111	22.2222	21.8678	21.8678	13.3333	16.6667	52	17.2414	8
943682	CM001013.3	19926578	4.54547	5.48117e-06	0.00212608	NC_000086.8	Chst7	0	0	0	0	0	0	10.3448	20.8333	10.3448	14.8148	22.2222	15.712	15.712	3.33333	25	12	0	12
943689	CM001013.3	19926605	3.86309	0.000111961	0.0289168	NC_000086.8	Chst7	0	0	0	0	0	0	27.2727	0	7.14286	20.8333	33.3333	17.7165	17.7165	10.5263	10.5263	24	8.33333	4.7619
943698	CM001013.3	19926672	4.60365	4.15151e-06	0.00168293	NC_000086.8	Chst7	0	0	0	5.55556	0	1.11111	22.7273	7.69231	10.7143	41.6667	45	25.5601	24.449	21.0526	26.3158	24	20.8333	9.52381
943700	CM001013.3	19926898	6.12763	8.91987e-10	1.2582e-06	NC_000086.8	Chst7	3.7037	7.69231	0	0	0	2.2792	35.2941	39.1304	26.087	32.0755	23.5294	31.2233	28.9441	39.1304	21.0526	28.5714	11.7647	13.0435
943701	CM001013.3	19926915	5.99094	2.08635e-09	2.5013e-06	NC_000086.8	Chst7	0	7.69231	0	0	0	1.53846	29.4118	30.4348	30.4348	26.4151	11.7647	25.6922	24.1538	34.7826	21.0526	35.7143	23.5294	8.69565
943702	CM001013.3	20157539	5.57901	2.4189e-08	2.05512e-05	NC_000086.8	Slc9a7	0	0	7.14286	0	0	1.42857	32.2581	19.2308	21.875	19.3548	17.6471	22.0731	20.6446	23.5294	10	14.2857	12.9032	4.34783
943703	CM001013.3	20157550	8.79346	1.45022e-18	3.62829e-14	NC_000086.8	Slc9a7	0	0	7.14286	0	0	1.42857	42.4242	33.3333	46.875	45.1613	47.0588	42.9705	41.542	35.2941	20	31.8182	50	21.7391
943704	CM001013.3	20157576	3.92693	8.60369e-05	0.0230868	NC_000086.8	Slc9a7	0	0	7.14286	0	0	1.42857	18.1818	18.5185	3.125	19.3548	11.7647	14.189	12.7604	8.82353	6.66667	13.6364	9.375	8.69565
943705	CM001013.3	20157640	4.91036	9.09084e-07	0.000459235	NC_000086.8	Slc9a7	0	0	5.26316	0	0	1.05263	23.0769	20.8333	26.4706	21.0526	22.7273	22.8321	21.7795	38.0952	3.7037	15.3846	33.3333	8.33333
943709	CM001013.3	20157939	4.41025	1.03253e-05	0.00366012	NC_000086.8	Slc9a7	0	0	0	0	0	0	8.33333	11.1111	23.0769	18.5185	9.52381	14.1127	14.1127	10	13.0435	8.33333	13.3333	8.69565
943710	CM001013.3	20157952	4.21419	2.50677e-05	0.00785246	NC_000086.8	Slc9a7	0	0	0	0	0	0	12.5	11.1111	7.69231	25.9259	9.52381	13.3506	13.3506	16.6667	17.3913	16.6667	13.3333	4.34783
943712	CM001013.3	20157966	4.7152	2.41479e-06	0.00105845	NC_000086.8	Slc9a7	0	0	0	0	0	0	16.6667	11.1111	11.5385	29.6296	9.52381	15.6939	15.6939	20	22.7273	20.8333	20	17.3913
943714	CM001013.3	20157971	5.12402	2.99097e-07	0.00017739	NC_000086.8	Slc9a7	0	0	0	0	0	0	12.5	16.6667	8	40.7407	15	18.5815	18.5815	16.6667	21.7391	25	20	17.3913
943715	CM001013.3	20157974	5.50644	3.66171e-08	2.90588e-05	NC_000086.8	Slc9a7	0	0	0	0	0	0	20.8333	11.1111	30.7692	25.9259	10	19.7279	19.7279	26.6667	21.7391	20.8333	20	17.3913
943717	CM001013.3	20157993	4.43808	9.07642e-06	0.00327978	NC_000086.8	Slc9a7	0	0	0	0	0	0	17.3913	5.55556	15.3846	22.2222	10	14.1107	14.1107	13.3333	21.7391	25	16.6667	21.7391
943722	CM001013.3	20291587	4.58674	4.50221e-06	0.00180148	NC_000086.8	Jade3	0	0	0	0	8.33333	1.66667	20	18.75	11.1111	26.9231	12.5	17.8568	16.1902	0	6.25	15	11.7647	11.1111
943723	CM001013.3	20291590	4.85323	1.2147e-06	0.000586208	NC_000086.8	Jade3	0	0	0	0	0	0	6.25	20	13.3333	13.6364	36.3636	17.9167	17.9167	15	5.26316	15.3846	14.8148	22.2222
943724	CM001013.3	20291591	4.98734	6.12155e-07	0.000326408	NC_000086.8	Jade3	0	0	0	0	8.33333	1.66667	15.7895	18.75	16.6667	26.9231	25	20.6258	18.9592	15.7895	6.25	20	23.5294	14.8148
943725	CM001013.3	20291595	4.99513	5.87976e-07	0.000314751	NC_000086.8	Jade3	0	0	0	0	0	0	6.25	20	13.3333	13.6364	40.9091	18.8258	18.8258	15	10.5263	15.3846	22.2222	22.2222
943726	CM001013.3	20291596	5.94463	2.7709e-09	3.18927e-06	NC_000086.8	Jade3	0	0	0	0	8.33333	1.66667	25	25	22.2222	34.6154	25	26.3675	24.7009	21.0526	18.75	25	23.5294	18.5185
943729	CM001013.3	20291607	4.163	3.14088e-05	0.00957273	NC_000086.8	Jade3	0	0	0	0	0	0	6.25	25	6.66667	13.6364	18.1818	13.947	13.947	10	5.26316	15.3846	11.1111	11.1111
943731	CM001013.3	20291618	4.64423	3.41342e-06	0.00142076	NC_000086.8	Jade3	0	0	0	0	0	0	6.25	25	6.66667	13.6364	31.8182	16.6742	16.6742	20	10.5263	15.3846	14.8148	16.6667
943732	CM001013.3	20291619	4.19985	2.67096e-05	0.00829571	NC_000086.8	Jade3	0	0	0	0	16.6667	3.33333	20	18.75	11.1111	23.0769	12.5	17.0876	13.7543	10.5263	25	25	17.6471	14.8148
943735	CM001013.3	20291622	4.85323	1.2147e-06	0.000586208	NC_000086.8	Jade3	0	0	0	0	0	0	6.25	20	13.3333	13.6364	36.3636	17.9167	17.9167	10	10.5263	15.3846	18.5185	22.2222
943736	CM001013.3	20291623	4.3988	1.08853e-05	0.00383426	NC_000086.8	Jade3	0	4.34783	0	0	8.33333	2.53623	25	18.75	11.1111	26.9231	18.75	20.1068	17.5706	21.0526	18.75	25	23.5294	14.8148
943739	CM001013.3	20291633	4.15464	3.25799e-05	0.00988012	NC_000086.8	Jade3	0	0	5.55556	0	0	1.11111	6.25	25	6.66667	13.6364	31.8182	16.6742	15.5631	15	10.5263	15.3846	18.5185	16.6667
943740	CM001013.3	20291634	5.03086	4.88295e-07	0.000269584	NC_000086.8	Jade3	0	0	0	0	16.6667	3.33333	25	25	11.1111	30.7692	18.75	22.1261	18.7927	21.0526	18.75	25	23.5294	14.8148
943743	CM001013.3	20291649	4.05964	4.91488e-05	0.0141943	NC_000086.8	Jade3	0	0	6.66667	0	18.1818	4.9697	15.7895	26.6667	18.75	34.6154	12.5	21.6643	16.6946	26.3158	18.75	11.7647	25	7.69231
943752	CM001013.3	20292033	5.85249	4.84278e-09	5.17315e-06	NC_000086.8	Jade3	0	0	0	0	0	0	19.0476	28.5714	26.3158	26.9231	33.3333	26.8382	26.8382	19.0476	36.3636	15.3846	16.6667	16.6667
943754	CM001013.3	20292047	5.99935	1.98111e-09	2.39806e-06	NC_000086.8	Jade3	0	0	0	0	0	0	23.8095	33.3333	26.3158	23.0769	33.3333	27.9738	27.9738	25	36.3636	23.0769	22.2222	8.33333
943755	CM001013.3	20292052	5.56502	2.62126e-08	2.20147e-05	NC_000086.8	Jade3	0	0	0	0	0	0	23.8095	23.8095	21.0526	23.0769	33.3333	25.0164	25.0164	10	36.3636	19.2308	11.1111	8.33333
943756	CM001013.3	20292057	4.55886	5.14315e-06	0.00201553	NC_000086.8	Jade3	0	0	0	0	0	0	14.2857	14.2857	10.5263	23.0769	33.3333	19.1016	19.1016	23.8095	27.2727	23.0769	16.6667	16.6667
943757	CM001013.3	20292062	4.27571	1.90528e-05	0.00621825	NC_000086.8	Jade3	6.66667	0	0	0	0	1.33333	14.2857	19.0476	21.0526	19.2308	25	19.7233	18.39	4.7619	27.2727	15.3846	27.7778	8.33333
943759	CM001013.3	20292201	4.9809	6.32892e-07	0.000335918	NC_000086.8	Jade3	0	6.66667	0	0	0	1.33333	21.4286	21.0526	20.6897	36.8421	21.7391	24.3504	23.0171	27.2727	16.6667	13.3333	21.7391	9.52381
943760	CM001013.3	20292202	7.06987	1.55082e-12	5.89754e-09	NC_000086.8	Jade3	0	0	0	0	0	0	26.087	31.5789	37.1429	34.0426	25	30.7703	30.7703	22.2222	25	19.2308	31.5789	31.25
943762	CM001013.3	20292208	4.09852	4.15794e-05	0.0122726	NC_000086.8	Jade3	0	0	0	0	0	0	13.0435	15.7895	14.2857	12.766	15	14.1769	14.1769	33.3333	20	15.3846	26.3158	12.5
943763	CM001013.3	20292220	3.86523	0.000110983	0.0287031	NC_000086.8	Jade3	0	13.3333	0	0	0	2.66667	28.5714	10.5263	13.7931	31.5789	17.3913	20.3722	17.7056	27.2727	8.33333	6.66667	8.69565	9.52381
943764	CM001013.3	20292221	5.08616	3.6539e-07	0.000209392	NC_000086.8	Jade3	0	0	0	0	0	0	17.3913	15.7895	25.7143	21.2766	10	18.0343	18.0343	22.2222	20	15.3846	36.8421	6.25
943767	CM001013.3	20292254	4.11593	3.8562e-05	0.011471	NC_000086.8	Jade3	0	0	5.55556	0	8.33333	2.77778	16	27.7778	34.7826	13.7931	17.6471	22.0001	19.2223	16	7.40741	11.1111	12.5	21.4286
943769	CM001013.3	20292295	4.21749	2.47032e-05	0.00775874	NC_000086.8	Jade3	0	0	0	0	0	0	7.14286	33.3333	39.1304	13.7931	41.1765	26.9152	26.9152	28	3.57143	3.57143	11.1111	21.4286
943770	CM001013.3	20292300	4.30833	1.64491e-05	0.00547562	NC_000086.8	Jade3	0	0	0	0	0	0	7.14286	22.2222	17.3913	14.2857	23.5294	16.9143	16.9143	16	10.7143	25	16.6667	21.4286
943771	CM001013.3	20292312	4.45919	8.22704e-06	0.00300945	NC_000086.8	Jade3	0	0	0	0	0	0	21.4286	22.2222	17.3913	3.44828	29.4118	18.7804	18.7804	16	10.7143	14.2857	5.55556	7.14286
943774	CM001013.3	20292407	6.24271	4.3005e-10	6.72459e-07	NC_000086.8	Jade3	0	0	0	0	0	0	43.4783	16	30	23.5294	22.7273	27.147	27.147	14.2857	15.7895	12.5	40.9091	22.2222
943775	CM001013.3	20292408	6.34729	2.19135e-10	3.90873e-07	NC_000086.8	Jade3	0	0	0	0	0	0	15.3846	27.5862	38.4615	19.5122	25	25.1889	25.1889	29.4118	11.5385	30.7692	27.7778	25
943776	CM001013.3	20292414	3.75339	0.000174456	0.0421708	NC_000086.8	Jade3	0	0	0	0	0	0	13.0435	12.5	5	11.7647	18.1818	12.098	12.098	4.7619	5.26316	12.5	4.34783	16.6667
943777	CM001013.3	20292415	3.76111	0.000169161	0.041058	NC_000086.8	Jade3	0	0	0	0	0	0	3.84615	3.44828	19.2308	17.0732	16.6667	12.053	12.053	17.6471	11.5385	7.69231	0	10.5263
943778	CM001013.3	20292428	4.82808	1.37853e-06	0.000652724	NC_000086.8	Jade3	0	0	0	0	0	0	26.087	12	15	17.6471	18.1818	17.7832	17.7832	28.5714	10.5263	18.75	30.4348	27.7778
943779	CM001013.3	20292429	5.09713	3.44837e-07	0.000199054	NC_000086.8	Jade3	0	0	0	0	0	0	7.69231	20.6897	30.7692	17.0732	12.5	17.7449	17.7449	29.4118	7.69231	23.0769	27.7778	15
943780	CM001013.3	20292432	5.78929	7.06841e-09	7.21034e-06	NC_000086.8	Jade3	0	5.88235	0	0	8.33333	2.84314	39.1304	24	25	33.3333	27.2727	29.7473	26.9042	38.0952	21.0526	31.25	39.1304	38.8889
943781	CM001013.3	20292433	4.65698	3.20888e-06	0.00134809	NC_000086.8	Jade3	0	4.54545	0	7.69231	0	2.44755	7.69231	27.5862	42.3077	26.8293	29.1667	26.7164	24.2689	47.0588	20	30.7692	38.8889	20
943782	CM001013.3	20292441	6.09487	1.09524e-09	1.48964e-06	NC_000086.8	Jade3	6.66667	0	0	0	0	1.33333	47.8261	20	30	20.5882	31.8182	30.0465	28.7132	33.3333	21.0526	31.25	39.1304	33.3333
943783	CM001013.3	20292442	6.1081	1.00821e-09	1.40226e-06	NC_000086.8	Jade3	0	0	0	0	0	0	11.5385	24.1379	34.6154	24.3902	20.8333	23.1031	23.1031	29.4118	15.3846	30.7692	33.3333	15
943785	CM001013.3	20292549	4.23054	2.33133e-05	0.00739409	NC_000086.8	Jade3	12.5	16.6667	0	0	9.09091	7.65152	38.8889	35	50	20.5882	41.1765	37.1307	29.4792	29.4118	31.25	31.8182	44	15
943786	CM001013.3	20292555	6.16014	7.26791e-10	1.05977e-06	NC_000086.8	Jade3	0	0	0	0	0	0	13.3333	27.2727	31.5789	23.5294	31.25	25.3929	25.3929	31.25	21.4286	25	20	25
943787	CM001013.3	20292562	4.22168	2.42486e-05	0.00763507	NC_000086.8	Jade3	0	0	0	0	0	0	6.66667	4.54545	15.7895	14.7059	37.5	15.8415	15.8415	12.5	7.14286	15	15	5
943788	CM001013.3	20292570	4.33424	1.46262e-05	0.00493797	NC_000086.8	Jade3	0	9.09091	0	0	0	1.81818	20	22.7273	21.0526	11.7647	31.25	21.3589	19.5407	12.5	21.4286	15	15	10
943789	CM001013.3	20292594	5.72383	1.04149e-08	9.91147e-06	NC_000086.8	Jade3	0	0	5.55556	0	0	1.11111	13.3333	36.3636	21.0526	20.5882	43.75	27.0176	25.9065	25	21.4286	20	20	25
943790	CM001013.3	20292599	4.72683	2.28052e-06	0.00100843	NC_000086.8	Jade3	0	0	0	0	0	0	13.3333	27.2727	15.7895	5.88235	37.5	19.9556	19.9556	12.5	28.5714	10	15	10
943795	CM001013.3	20483391	4.24889	2.14828e-05	0.00689534	NC_000086.8	Ndufb11	0	13.3333	0	5.55556	0	3.77778	23.0769	16.6667	14.8148	36.8421	26.6667	23.6134	19.8357	28.5714	20	4.54545	12.5	7.69231
943796	CM001013.3	20483392	3.98995	6.60874e-05	0.0183019	NC_000086.8	Ndufb11	0	0	0	6.25	4.54545	2.15909	34.7826	22.7273	19.4444	16	5.26316	19.6435	17.4844	19.0476	13.6364	0	19.0476	10
943797	CM001013.3	20483417	4.64879	3.33892e-06	0.0013941	NC_000086.8	Ndufb11	4	6.66667	0	5.55556	0	3.24444	19.2308	25	11.1111	36.8421	20	22.4368	19.1924	20.6897	20	9.09091	12.5	23.0769
943798	CM001013.3	20483418	4.50003	6.7945e-06	0.00254818	NC_000086.8	Ndufb11	0	0	0	0	4.54545	0.909091	39.1304	27.2727	11.1111	20	5.26316	20.5555	19.6464	9.52381	13.6364	6.25	25	15
943800	CM001013.3	20483422	3.99514	6.46559e-05	0.0179525	NC_000086.8	Ndufb11	0	0	0	6.66667	4.54545	2.24242	26.087	13.6364	13.8889	28	5.55556	17.4336	15.1911	14.2857	13.6364	0	9.52381	15
943803	CM001013.3	20483432	4.26198	2.0262e-05	0.00655885	NC_000086.8	Ndufb11	0	6.25	5.26316	0	14.2857	5.15977	47.8261	47.619	28.5714	28	10.5263	32.5086	27.3488	23.8095	18.1818	6.66667	35	25
943805	CM001013.3	20484010	4.79001	1.66776e-06	0.000769317	NC_000086.8	Rbm10	0	4.54545	0	0	0	0.909091	16	35.7143	17.2414	27.2727	11.7647	21.5986	20.6895	21.0526	13.3333	25	43.3333	12.5
943806	CM001013.3	20484012	6.55618	5.52034e-11	1.22337e-07	NC_000086.8	Rbm10	0	0	0	6.66667	0	1.33333	44	35.7143	17.2414	33.3333	17.6471	29.5872	28.2539	36.8421	30	21.4286	36.6667	18.75
943807	CM001013.3	20484038	6.47647	9.3895e-11	1.91151e-07	NC_000086.8	Rbm10	0	0	0	0	0	0	40	35.7143	13.7931	36.3636	17.6471	28.7036	28.7036	47.3684	26.6667	35.7143	26.6667	12.5
943808	CM001013.3	20484043	5.59408	2.21789e-08	1.91689e-05	NC_000086.8	Rbm10	0	0	0	0	0	0	28	21.4286	17.2414	24.2424	23.5294	22.8884	22.8884	31.5789	23.3333	14.8148	30	0
943811	CM001013.3	20484299	4.2949	1.74772e-05	0.00577341	NC_000086.8	Rbm10	5.88235	0	0	0	0	1.17647	35.7143	21.4286	28	21.875	13.3333	24.0702	22.8938	20	17.6471	43.4783	0	18.1818
943812	CM001013.3	20484304	4.66515	3.08392e-06	0.00129961	NC_000086.8	Rbm10	0	0	0	0	0	0	28.5714	21.4286	24	15.625	6.66667	19.2583	19.2583	0	11.7647	13.0435	9.09091	0
943813	CM001013.3	20484309	4.52371	6.07662e-06	0.00231934	NC_000086.8	Rbm10	0	0	0	0	0	0	21.4286	14.2857	20	21.875	6.66667	16.8512	16.8512	20	11.7647	34.7826	0	9.09091
943814	CM001013.3	20484317	5.48478	4.13976e-08	3.21546e-05	NC_000086.8	Rbm10	0	0	0	0	0	0	21.4286	21.4286	28	28.125	13.3333	22.4631	22.4631	20	17.6471	43.4783	9.09091	18.1818
943816	CM001013.3	20484338	4.51881	6.21873e-06	0.00236395	NC_000086.8	Rbm10	0	0	6.66667	0	0	1.33333	28.5714	28.5714	20	18.75	13.3333	21.8452	20.5119	13.3333	11.7647	26.087	0	18.1818
943819	CM001013.3	20524603	4.38263	1.17255e-05	0.00409087	NC_000086.8	Uba1	0	0	0	0	0	0	16	16.6667	17.0732	6.66667	10	13.2813	13.2813	21.875	9.09091	21.7391	18.9189	4.7619
943841	CM001013.3	20554781	5.89077	3.84395e-09	4.22486e-06	NC_000086.8	Cdk16	0	0	0	0	0	0	12.9032	14.2857	16.2162	32.4324	26.3158	20.4307	20.4307	14.2857	16.6667	6.25	8.69565	16.6667
943842	CM001013.3	20554782	3.86417	0.000111466	0.0288047	NC_000086.8	Cdk16	0	0	4.7619	0	5.55556	2.06349	3.84615	11.7647	22.7273	18.1818	19.2308	15.1501	13.0867	19.2308	17.8571	12	24.1379	19.0476
943843	CM001013.3	20554787	3.83513	0.000125498	0.0318934	NC_000086.8	Cdk16	0	0	0	0	0	0	3.22581	3.57143	19.4444	18.9189	15.7895	12.19	12.19	17.8571	5.55556	6.25	8.69565	0
943845	CM001013.3	20554796	4.23107	2.32584e-05	0.00738784	NC_000086.8	Cdk16	0	0	0	0	0	0	6.45161	14.8148	27.027	8.10811	10.5263	13.3856	13.3856	0	11.1111	6.25	8.69565	16.6667
943847	CM001013.3	20554800	6.3969	1.5856e-10	2.97329e-07	NC_000086.8	Cdk16	0	0	0	0	0	0	12.9032	21.4286	24.3243	32.4324	21.0526	22.4282	22.4282	17.8571	22.2222	12.5	21.7391	16.6667
943848	CM001013.3	20554801	4.49166	7.06689e-06	0.00264304	NC_000086.8	Cdk16	0	3.44828	0	0	5.55556	1.80077	3.84615	41.1765	27.2727	28.125	23.0769	24.6995	22.8987	11.5385	17.8571	28	20.6897	14.2857
943852	CM001013.3	20554838	4.1117	3.92759e-05	0.0116579	NC_000086.8	Cdk16	0	0	0	0	4.16667	0.833333	6.25	15.3846	14.7059	24.1379	26.6667	17.429	16.5957	11.7647	36.3636	23.5294	23.8095	14.2857
943855	CM001013.3	20554859	3.82522	0.000130654	0.0329308	NC_000086.8	Cdk16	0	0	0	0	0	0	0	7.69231	11.7647	20.6897	26.6667	13.3627	13.3627	11.7647	27.2727	11.7647	9.09091	4.7619
943863	CM001013.3	20555060	5.09119	3.55829e-07	0.000204705	NC_000086.8	Cdk16	0	0	0	0	0	0	17.3913	16	50	18.1818	10.5263	22.4199	22.4199	7.14286	14.8148	23.5294	33.3333	22.2222
943866	CM001013.3	20570158	6.78206	1.18475e-11	3.27431e-08	NC_000086.8	Usp11	0	0	0	0	0	0	29.6296	30	21.0526	30.4348	28.5714	27.9377	27.9377	18.1818	11.7647	43.75	20.5882	11.7647
943867	CM001013.3	20570159	5.16887	2.35513e-07	0.000144362	NC_000086.8	Usp11	0	0	0	0	0	0	26.3158	26.087	26.3158	21.4286	16.6667	23.3628	23.3628	15	8.33333	16.6667	22.2222	23.5294
943868	CM001013.3	20570178	6.02695	1.67084e-09	2.10647e-06	NC_000086.8	Usp11	0	0	0	0	5.55556	1.11111	22.2222	21.0526	31.5789	34.7826	21.4286	26.213	25.1019	27.2727	11.7647	43.75	35.2941	11.7647
943869	CM001013.3	20570179	5.31783	1.05013e-07	7.23461e-05	NC_000086.8	Usp11	0	0	0	0	0	0	21.0526	30.4348	26.3158	28.5714	16.6667	24.6083	24.6083	15	16.6667	16.6667	27.7778	25
943870	CM001013.3	20570181	7.03859	1.94197e-12	7.1839e-09	NC_000086.8	Usp11	0	0	5.26316	0	0	1.05263	33.3333	35	31.5789	34.7826	28.5714	32.6533	31.6006	18.1818	11.7647	37.5	38.2353	17.6471
943871	CM001013.3	20570182	6.30609	2.86166e-10	4.81526e-07	NC_000086.8	Usp11	0	0	0	0	0	0	31.5789	33.3333	36.8421	35.7143	25	32.4937	32.4937	25	16.6667	16.6667	27.7778	41.1765
943872	CM001013.3	20570202	6.56039	5.36683e-11	1.19773e-07	NC_000086.8	Usp11	0	4.54545	0	0	0	0.909091	25.9259	30	31.5789	26.087	42.8571	31.2898	30.3807	18.1818	11.7647	25	35.2941	17.6471
943873	CM001013.3	20570203	5.63999	1.70056e-08	1.51523e-05	NC_000086.8	Usp11	10	0	0	0	0	2	26.3158	39.1304	31.5789	28.5714	25	30.1193	28.1193	25	25	8.33333	33.3333	23.5294
943874	CM001013.3	20570211	4.19844	2.68755e-05	0.00833908	NC_000086.8	Usp11	0	4.54545	0	5.26316	0	1.96172	22.2222	15	27.7778	13.0435	14.2857	18.4658	16.5041	9.09091	17.6471	31.25	26.4706	5.88235
943875	CM001013.3	20570212	3.76644	0.000165594	0.0403158	NC_000086.8	Usp11	0	0	7.14286	0	0	1.42857	15.7895	21.7391	26.3158	14.2857	8.33333	17.2927	15.8641	10	16.6667	16.6667	33.3333	23.5294
943876	CM001013.3	20570214	5.47811	4.29885e-08	3.31736e-05	NC_000086.8	Usp11	0	0	0	0	0	0	25.9259	35	21.0526	34.7826	35.7143	30.4951	30.4951	0	5.88235	43.75	38.2353	17.6471
943878	CM001013.3	20570218	6.33136	2.43005e-10	4.24685e-07	NC_000086.8	Usp11	0	0	0	0	0	0	25.9259	30	21.0526	26.087	21.4286	24.8988	24.8988	9.09091	17.6471	25	35.2941	6.25
943879	CM001013.3	20570219	4.47087	7.7903e-06	0.00287179	NC_000086.8	Usp11	0	0	0	0	0	0	26.3158	17.3913	21.0526	21.4286	8.33333	18.9043	18.9043	15	16.6667	16.6667	27.7778	23.5294
943880	CM001013.3	20570223	6.02128	1.73038e-09	2.16461e-06	NC_000086.8	Usp11	0	0	0	0	0	0	22.2222	30	31.5789	13.0435	28.5714	25.0832	25.0832	0	11.7647	18.75	29.4118	6.25
943882	CM001013.3	20570242	6.15702	7.41287e-10	1.07596e-06	NC_000086.8	Usp11	0	0	0	0	5.55556	1.11111	29.6296	35	31.5789	34.7826	21.4286	30.484	29.3728	9.09091	17.6471	37.5	47.0588	12.5
943883	CM001013.3	20570243	5.93676	2.9071e-09	3.31792e-06	NC_000086.8	Usp11	0	0	0	0	0	0	26.3158	36.3636	31.5789	28.5714	25	29.566	29.566	20	8.33333	16.6667	33.3333	35.2941
943884	CM001013.3	20570248	4.43215	9.3298e-06	0.00335476	NC_000086.8	Usp11	0	0	0	7.69231	0	1.53846	31.5789	19.0476	38.8889	28.5714	16.6667	26.9507	25.4122	15	8.33333	0	38.8889	23.5294
943885	CM001013.3	20685794	4.26693	1.98178e-05	0.0064414	NC_000086.8	Araf	0	0	4.7619	0	5.26316	2.00501	22.2222	29.6296	27.2727	15.3846	11.1111	21.1241	19.119	13.7931	23.8095	10	20	27.7778
943886	CM001013.3	20685843	5.51269	3.5338e-08	2.83036e-05	NC_000086.8	Araf	0	0	9.09091	0	5.26316	2.87081	42.1053	33.3333	50	32	11.1111	33.7099	30.8391	27.5862	28.5714	20	20	38.8889
943887	CM001013.3	20685847	7.27827	3.38139e-13	1.59937e-09	NC_000086.8	Araf	0	0	4.54545	0	0	0.909091	42.1053	40.7407	45.4545	40	16.6667	36.9934	36.0844	27.5862	23.8095	14.2857	24	38.8889
943888	CM001013.3	20685862	6.44626	1.14643e-10	2.26597e-07	NC_000086.8	Araf	0	0	4.54545	0	0	0.909091	42.1053	37.037	40.9091	26.9231	11.1111	31.6171	30.708	24.1379	28.5714	14.2857	24	38.8889
943889	CM001013.3	20685870	6.70901	1.95954e-11	5.00797e-08	NC_000086.8	Araf	5.55556	0	4.54545	0	0	2.0202	42.1053	40.7407	50	38.4615	11.7647	36.6144	34.5942	27.5862	23.8095	19.0476	24	38.8889
943895	CM001013.3	20714964	6.08903	1.13599e-09	1.53192e-06	NC_000086.8	Araf	4.16667	0	0	0	0	0.833333	26.9231	16.6667	17.1429	25.7143	32	23.6894	22.856	14.2857	20.6897	17.6471	20	9.09091
943897	CM001013.3	20714972	4.04559	5.2191e-05	0.0149679	NC_000086.8	Araf	0	0	5	6.25	0	2.25	11.5385	20	5.71429	17.1429	24	15.6791	13.4291	22.8571	24.1379	17.6471	20	13.0435
943899	CM001013.3	20714977	4.74203	2.11583e-06	0.000942621	NC_000086.8	Araf	0	4.54545	0	6.66667	4.54545	3.15152	20.8333	30.303	15.3846	26.9231	26.9231	24.0734	20.9219	33.3333	23.3333	23.2558	26.9231	45
943905	CM001013.3	20828186	6.52119	6.975e-11	1.49352e-07	NC_000086.8	Uxt	0	0	7.69231	0	5.55556	2.64957	27.2727	25	19.2308	41.3793	50	32.5766	29.927	23.0769	40	38.0952	23.5294	36.8421
943906	CM001013.3	20828189	5.57941	2.41335e-08	2.05225e-05	NC_000086.8	Uxt	0	0	7.69231	0	0	1.53846	22.7273	16.6667	15.3846	31.0345	25	22.1626	20.6241	15.3846	25	33.3333	11.7647	26.3158
943907	CM001013.3	20828196	7.53443	4.90456e-14	2.91427e-10	NC_000086.8	Uxt	0	0	0	0	0	0	27.2727	25	23.0769	41.3793	50	33.3458	33.3458	26.9231	40	38.0952	23.5294	36.8421
943909	CM001013.3	20828246	4.05721	4.96623e-05	0.0143205	NC_000086.8	A230072C01Rik	0	0	0	0	0	0	14.2857	21.4286	21.4286	5.88235	8.33333	14.2717	14.2717	24	30	16.6667	38.4615	13.3333
943910	CM001013.3	20828247	5.06842	4.01122e-07	0.000228032	NC_000086.8	A230072C01Rik	0	0	5.26316	0	0	1.05263	17.6471	30.7692	15.625	22.2222	25	22.2527	21.2001	19.0476	15	13.6364	31.25	26.087
943911	CM001013.3	20828248	4.89134	1.00154e-06	0.000498002	NC_000086.8	A230072C01Rik	0	0	0	0	0	0	14.2857	21.4286	25	11.7647	25	19.4958	19.4958	20	30	25	15.3846	13.3333
943912	CM001013.3	20828249	5.99902	1.98511e-09	2.39806e-06	NC_000086.8	A230072C01Rik	0	0	0	0	0	0	17.6471	38.4615	18.75	16.6667	31.25	24.5551	24.5551	14.2857	25	22.7273	31.25	30.4348
943913	CM001013.3	20828289	4.17365	2.99758e-05	0.00919899	NC_000086.8	A230072C01Rik	0	5.26316	0	0	0	1.05263	14.2857	21.4286	24.1379	11.7647	16.6667	17.6567	16.6041	8	26.3158	8.33333	23.0769	6.66667
943917	CM001013.3	20828307	3.92433	8.69716e-05	0.0232982	NC_000086.8	A230072C01Rik	0	0	0	0	0	0	20	21.7391	6.66667	5.55556	18.75	14.5423	14.5423	9.52381	15	13.6364	14.2857	13.0435
943926	CM001013.3	23559402	4.51555	6.31531e-06	0.00239587	NC_000086.8	Wdr44	0	0	0	0	0	0	13.8889	13.3333	8.82353	18.5185	17.2414	14.3611	14.3611	3.7037	0	24	5.55556	13.6364
943930	CM001013.3	23559452	4.08086	4.48697e-05	0.0131095	NC_000086.8	Wdr44	0	0	0	0	0	0	11.7647	4.34783	7.14286	11.1111	25	11.8733	11.8733	7.40741	3.44828	21.7391	13.3333	4.34783
943938	CM001013.3	23559709	4.16547	3.10707e-05	0.00948905	NC_000086.8	Wdr44	4.7619	0	0	0	0	0.952381	14.7059	17.8571	13.0435	6.25	30	16.3713	15.4189	18.5185	17.6471	5.88235	7.69231	22.7273
943939	CM001013.3	23559716	4.15206	3.29495e-05	0.00998583	NC_000086.8	Wdr44	0	0	0	0	0	0	8.82353	17.8571	13.0435	12.5	15	13.4448	13.4448	11.1111	29.4118	11.7647	3.84615	22.7273
943940	CM001013.3	23559722	4.71039	2.47241e-06	0.00107972	NC_000086.8	Wdr44	0	0	0	0	0	0	14.7059	10.7143	26.087	25	20	19.3014	19.3014	11.1111	35.2941	5.88235	3.84615	27.2727
943989	CM001013.3	35153002	3.74549	0.000180042	0.0433557	NC_000086.8	Dock11	0	0	0	0	0	0	19.2308	5.55556	11.5385	7.40741	6.25	9.99644	9.99644	8.69565	8.69565	4.54545	12	6.25
943990	CM001013.3	35153020	4.53158	5.85449e-06	0.00225342	NC_000086.8	Dock11	0	0	0	0	0	0	11.5385	5.55556	19.2308	18.5185	12.5	13.4687	13.4687	21.7391	8.69565	4.54545	7.69231	12.5
943991	CM001013.3	35153029	3.96318	7.39579e-05	0.0202048	NC_000086.8	Dock11	0	0	0	0	0	0	19.2308	5.55556	7.69231	11.5385	12.5	11.3034	11.3034	30.4348	21.7391	9.52381	12	12.5
943994	CM001013.3	35153044	4.89208	9.9777e-07	0.000496646	NC_000086.8	Dock11	0	0	0	0	0	0	13.6364	5	15.625	21.2121	20	15.0947	15.0947	16.6667	6.25	4.16667	10.7143	11.7647
943995	CM001013.3	35153070	5.22063	1.78314e-07	0.000114467	NC_000086.8	Dock11	0	0	0	0	0	0	9.09091	10	21.875	21.2121	20	16.4356	16.4356	26.6667	6.25	8.33333	10.7143	17.6471
944016	CM001013.3	35459653	4.0319	5.53285e-05	0.0156692	NC_000086.8	Gm42406	0	0	12.5	0	0	2.5	15.3846	7.14286	15.3846	21.6216	18.75	15.6567	13.1567	11.5385	14.8148	25	12	16.6667
944016	CM001013.3	35459653	4.0319	5.53285e-05	0.0156692	NC_000086.8	Zcchc12	0	0	12.5	0	0	2.5	15.3846	7.14286	15.3846	21.6216	18.75	15.6567	13.1567	11.5385	14.8148	25	12	16.6667
944017	CM001013.3	35459703	5.82291	5.78308e-09	5.9995e-06	NC_000086.8	Zcchc12	0	7.14286	0	5	5.55556	3.53968	20	41.1765	28.5714	40.5405	31.25	32.3077	28.768	27.5862	48.1481	27.2727	31.0345	29.1667
944018	CM001013.3	35459704	5.20266	1.9646e-07	0.000124104	NC_000086.8	Zcchc12	6.25	5.88235	0	0	5	3.42647	25	22.7273	31.0345	19.0476	35	26.5619	23.1354	35.4839	31.5789	44.4444	52.381	20
944019	CM001013.3	35459708	5.49614	3.88189e-08	3.05006e-05	NC_000086.8	Zcchc12	5.88235	0	0	0	5.55556	2.28758	17.5	41.1765	21.4286	35.1351	18.75	26.798	24.5105	17.2414	37.037	31.8182	20.6897	33.3333
944020	CM001013.3	35459709	4.42721	9.54614e-06	0.00342219	NC_000086.8	Zcchc12	0	5.88235	5.26316	0	5	3.2291	20	22.7273	31.0345	19.0476	45	27.5619	24.3328	35.4839	36.8421	44.4444	60	16
944021	CM001013.3	35459715	6.30378	2.90469e-10	4.85331e-07	NC_000086.8	Zcchc12	0	0	0	0	5.55556	1.11111	20	35.2941	25	32.4324	31.25	28.7953	27.6842	27.5862	33.3333	22.7273	27.5862	29.1667
944030	CM001013.3	35592071	4.03951	5.35628e-05	0.0153014	NC_000086.8	Lonrf3	0	0	0	0	0	0	7.40741	14.2857	9.375	20	0	10.2136	10.2136	20	7.14286	18.5185	19.2308	9.09091
944031	CM001013.3	35592073	4.77634	1.78513e-06	0.000812035	NC_000086.8	Lonrf3	0	0	5.88235	0	0	1.17647	22.2222	17.8571	9.375	13.3333	21.4286	16.8433	15.6668	7.69231	3.57143	14.8148	15.3846	4.54545
944032	CM001013.3	35592331	5.35405	8.60087e-08	6.08406e-05	NC_000086.8	Lonrf3	0	0	5.26316	0	0	1.05263	18.1818	23.0769	26.3158	31.0345	18.75	23.4718	22.4192	12.5	8.33333	19.2308	13.6364	25
944033	CM001013.3	35592335	6.60627	3.94125e-11	9.13903e-08	NC_000086.8	Lonrf3	0	0	0	0	0	0	27.2727	46.1538	26.3158	20.6897	37.5	31.5864	31.5864	29.1667	12.5	34.6154	13.6364	41.6667
944034	CM001013.3	35592350	5.17332	2.29967e-07	0.000141602	NC_000086.8	Lonrf3	0	0	0	0	0	0	9.09091	30.7692	21.0526	20.6897	25	21.3205	21.3205	8.33333	16.6667	23.0769	9.09091	16.6667
944038	CM001013.3	35592892	3.89592	9.78265e-05	0.0258204	NC_000086.8	Lonrf3	0	0	0	0	5.26316	1.05263	9.375	13.6364	15	10.5263	25	14.7075	13.6549	10.7143	15.1515	20	2.94118	11.7647
944039	CM001013.3	35592905	4.06963	4.70887e-05	0.0136613	NC_000086.8	Lonrf3	0	0	0	0	0	0	17.2414	5.55556	17.6471	11.4286	12.5	12.8745	12.8745	17.2414	17.8571	11.1111	29.6296	26.6667
944040	CM001013.3	35592906	5.8731	4.27715e-09	4.63138e-06	NC_000086.8	Lonrf3	0	0	0	0	0	0	18.75	13.6364	25	31.5789	31.25	24.0431	24.0431	3.57143	27.2727	5	5.88235	11.7647
944042	CM001013.3	35592914	5.38252	7.34494e-08	5.29412e-05	NC_000086.8	Lonrf3	0	0	0	0	0	0	15.625	13.6364	30	21.0526	18.75	19.8128	19.8128	7.14286	9.09091	5	5.88235	11.7647
944043	CM001013.3	35592925	3.73916	0.000184638	0.0442942	NC_000086.8	Lonrf3	0	0	0	14.2857	0	2.85714	30	11.1111	20.5882	8.57143	16.6667	17.3875	14.5303	17.2414	7.14286	16.6667	22.2222	6.66667
944044	CM001013.3	35592926	4.00843	6.11238e-05	0.0170916	NC_000086.8	Lonrf3	0	0	0	0	0	0	21.875	0	15	31.5789	37.5	21.1908	21.1908	7.14286	6.06061	15	14.7059	17.6471
944045	CM001013.3	35592949	4.76478	1.8906e-06	0.000854287	NC_000086.8	Lonrf3	0	4.7619	9.09091	5	0	3.77056	23.5294	10	30	35	23.5294	24.4118	20.6412	7.14286	27.2727	21.0526	22.2222	16.6667
944046	CM001013.3	35593596	7.72575	1.11198e-14	8.19519e-11	NC_000086.8	Lonrf3	0	0	0	0	0	0	22.8571	19.2308	33.3333	24	42.8571	28.4557	28.4557	29.0323	17.6471	29.1667	33.3333	28
944047	CM001013.3	35593598	3.95303	7.71679e-05	0.0210094	NC_000086.8	Lonrf3	0	0	0	0	0	0	8.57143	0	17.9487	16	10.7143	10.6469	10.6469	12.9032	11.7647	8.33333	19.0476	20
944048	CM001013.3	35593600	5.50766	3.63643e-08	2.88823e-05	NC_000086.8	Lonrf3	0	0	0	0	0	0	11.4286	7.69231	17.9487	20	28.5714	17.1282	17.1282	12.9032	17.6471	4.16667	19.0476	16
944050	CM001013.3	35593623	5.56891	2.56337e-08	2.15858e-05	NC_000086.8	Lonrf3	6.89655	0	0	0	7.69231	2.91777	25.7143	20.8333	24.3243	20	32.1429	24.603	21.6852	25	23.5294	40	26.087	16
944051	CM001013.3	35593635	7.34004	2.13524e-13	1.0973e-09	NC_000086.8	Lonrf3	0	0	0	0	0	0	65	57.8947	24.1379	27.7778	33.3333	41.6288	41.6288	23.8095	22.7273	13.6364	34.7826	16.6667
944052	CM001013.3	35593636	8.03622	9.26527e-16	9.57162e-12	NC_000086.8	Lonrf3	0	0	0	0	0	0	34.8837	22.2222	40	26.4706	19.0476	28.5248	28.5248	22.5806	30	30	26.6667	36.3636
944053	CM001013.3	35593639	6.10777	1.01034e-09	1.40226e-06	NC_000086.8	Lonrf3	0	0	0	0	0	0	52.6316	42.1053	14.2857	22.2222	41.6667	34.5823	34.5823	23.8095	9.09091	4.54545	26.087	16.6667
944054	CM001013.3	35593640	5.74863	8.99708e-09	8.80912e-06	NC_000086.8	Lonrf3	0	0	0	0	0	0	18.6047	7.40741	31.4286	17.6471	9.52381	16.9223	16.9223	16.129	26.6667	15	13.3333	27.2727
944055	CM001013.3	35593649	7.78485	6.97981e-15	5.43919e-11	NC_000086.8	Lonrf3	0	0	0	0	0	0	50	52.6316	20.6897	30.5556	25	35.7754	35.7754	23.8095	18.1818	13.6364	30.4348	11.1111
944056	CM001013.3	35593650	6.43718	1.21715e-10	2.37123e-07	NC_000086.8	Lonrf3	4.7619	0	0	0	0	0.952381	23.2558	18.5185	28.5714	29.4118	14.2857	22.8086	21.8563	22.5806	23.3333	20	20	36.3636
944057	CM001013.3	35593658	4.6761	2.92386e-06	0.00124318	NC_000086.8	Lonrf3	0	0	0	0	0	0	25	15.7895	10.3448	16.6667	8.33333	15.2269	15.2269	9.52381	9.09091	13.6364	8.69565	0
944058	CM001013.3	35593659	4.4793	7.48899e-06	0.00277687	NC_000086.8	Lonrf3	0	0	0	0	0	0	18.6047	3.7037	22.8571	17.6471	4.7619	13.5149	13.5149	16.129	10	15	6.66667	31.8182
944061	CM001013.3	35593687	6.01765	1.76969e-09	2.19931e-06	NC_000086.8	Lonrf3	0	0	0	0	0	0	37.5	30	31.5789	23.0769	25	29.4312	29.4312	43.3333	40	31.5789	33.3333	23.5294
944063	CM001013.3	35593754	4.93532	8.00179e-07	0.000410104	NC_000086.8	Lonrf3	0	0	0	0	0	0	12.5	30	21.0526	23.0769	25	22.3259	22.3259	40	40	26.3158	23.8095	11.7647
944064	CM001013.3	36007326	5.16766	2.3704e-07	0.000145018	NC_000086.8	Slc25a43	5.26316	0	0	0	0	1.05263	37.5	13.3333	28.5714	24.1379	29.4118	26.5909	25.5383	23.5294	10	34.4828	31.5789	30
944068	CM001013.3	36007349	4.58577	4.52312e-06	0.00180832	NC_000086.8	Slc25a43	0	0	0	0	8.33333	1.66667	29.4118	16	21.875	15.9091	10.5263	18.7444	17.0778	14.2857	16.6667	11.1111	5	9.52381
944069	CM001013.3	36007368	3.95705	7.58806e-05	0.0206826	NC_000086.8	Slc25a43	0	0	0	0	0	0	11.7647	6.25	23.8095	13.7931	17.6471	14.6529	14.6529	11.7647	10	16.129	5.26316	10
944070	CM001013.3	36007369	3.86419	0.00011146	0.0288047	NC_000086.8	Slc25a43	0	0	0	0	8.33333	1.66667	17.6471	16	18.75	13.6364	5.26316	14.2593	12.5926	9.52381	4.16667	11.1111	10	0
944071	CM001013.3	36007378	4.00441	6.21733e-05	0.0173493	NC_000086.8	Slc25a43	0	4.34783	0	0	0	0.869565	33.3333	16	12.9032	15.9091	10.5263	17.7344	16.8648	19.0476	20.8333	17.6471	21.0526	4.54545
944083	CM001013.3	36059639	5.52248	3.34253e-08	2.70096e-05	NC_000086.8	Slc25a5	0	8	3.33333	4.34783	6.25	4.38623	32.2581	15.625	19.4444	28.2609	32	25.5177	21.1314	18.9189	27.2727	23.0769	28.9474	19.2308
944084	CM001013.3	36059650	7.01805	2.2499e-12	8.10231e-09	NC_000086.8	Slc25a5	3.125	0	0	4.34783	0	1.49457	38.7097	25	21.6216	28.2609	17.3913	26.1967	24.7021	16.2162	36.3636	23.3333	29.2683	23.0769
944085	CM001013.3	36059651	5.02676	4.98827e-07	0.000273812	NC_000086.8	Slc25a5	0	0	0	0	0	0	45.4545	28.5714	7.40741	20	23.8095	25.0486	25.0486	25.9259	8.33333	11.1111	25.9259	16.6667
944086	CM001013.3	36059678	8.03409	9.42781e-16	9.57162e-12	NC_000086.8	Slc25a5	0	0	0	4.34783	0	0.869565	29.0323	27.7778	24.3243	34.7826	26.087	28.4008	27.5312	32.4324	33.3333	10.3448	39.0244	30.7692
944087	CM001013.3	36059679	5.89168	3.82297e-09	4.20666e-06	NC_000086.8	Slc25a5	0	0	0	0	0	0	36.3636	21.4286	25.9259	25	30	27.7436	27.7436	22.2222	0	16.6667	33.3333	5.55556
944088	CM001013.3	36059688	7.48835	6.97471e-14	3.99456e-10	NC_000086.8	Slc25a5	0	0	0	8.69565	0	1.73913	38.7097	25	27.7778	36.9565	26.087	30.9062	29.1671	27.7778	39.3939	20	48.7805	34.6154
944089	CM001013.3	36059689	5.49227	3.96804e-08	3.1126e-05	NC_000086.8	Slc25a5	0	0	0	0	10.5263	2.10526	40.9091	21.4286	29.6296	25	28.5714	29.1077	27.0025	34.6154	8.33333	17.6471	33.3333	22.2222
944090	CM001013.3	36059709	4.3504	1.35891e-05	0.00464057	NC_000086.8	Slc25a5	3.125	0	0	0	0	0.625	22.5806	16.6667	10.8108	17.3913	13.0435	16.0986	15.4736	2.7027	24.2424	13.3333	29.2683	26.9231
944091	CM001013.3	36059710	4.89824	9.66986e-07	0.000483602	NC_000086.8	Slc25a5	0	0	0	6.25	0	1.25	40.9091	28.5714	18.5185	12.5	19.0476	23.9093	22.6593	11.1111	0	11.1111	7.40741	5.55556
944093	CM001013.3	36059726	4.78422	1.71656e-06	0.000786937	NC_000086.8	Slc25a5	10	6.25	9.09091	0	5.88235	6.24465	40	33.3333	35.7143	29.4118	28.5714	33.4062	27.1615	33.3333	16.6667	21.0526	48.2759	22.2222
944094	CM001013.3	36059753	6.06158	1.34788e-09	1.75781e-06	NC_000086.8	Slc25a5	4.7619	0	0	0	0	0.952381	28.5714	22.7273	40	23.0769	14.2857	25.7323	24.7799	43.3333	25	23.8095	23.5294	20
944095	CM001013.3	36059754	8.33985	7.43851e-17	1.08799e-12	NC_000086.8	Slc25a5	0	0	0	0	0	0	41.1765	41.1765	44	37.931	20	36.8568	36.8568	60	23.0769	52.1739	33.3333	33.3333
944098	CM001013.3	36059809	3.97608	7.00599e-05	0.0192506	NC_000086.8	Slc25a5	0	0	0	0	0	0	7.69231	4.16667	27.027	9.52381	8.69565	11.4211	11.4211	5.55556	11.1111	9.09091	0	6.89655
944099	CM001013.3	36059837	8.52596	1.51544e-17	2.7184e-13	NC_000086.8	Slc25a5	3.125	0	0	0	0	0.625	25.641	29.1667	56.7568	52.381	39.1304	40.6152	39.9902	38.8889	37.037	45.4545	41.6667	44.8276
944100	CM001013.3	36059854	7.75859	8.58783e-15	6.53166e-11	NC_000086.8	Slc25a5	0	0	0	0	7.69231	1.53846	25.641	29.1667	59.4595	47.619	34.7826	39.3338	37.7953	55.5556	37.037	45.4545	45.8333	44.8276
944101	CM001013.3	36059885	7.08061	1.43524e-12	5.56939e-09	NC_000086.8	Slc25a5	0	0	0	0	0	0	20.5128	16.6667	37.8378	33.3333	26.087	26.8875	26.8875	33.3333	18.5185	31.8182	33.3333	34.4828
944102	CM001013.3	36059887	5.98862	2.11628e-09	2.53079e-06	NC_000086.8	Slc25a5	0	0	0	0	0	0	15.3846	20.8333	45.9459	42.8571	30.4348	31.0912	31.0912	50	14.8148	40.9091	41.6667	34.4828
944120	CM001013.3	36127830	4.28698	1.81121e-05	0.00594595	NC_000086.8	C330007P06Rik	0	0	0	0	0	0	17.2414	17.3913	11.7647	7.69231	17.6471	14.3474	14.3474	17.8571	13.0435	12	18.1818	10
944123	CM001013.3	36127834	5.42568	5.77346e-08	4.28822e-05	NC_000086.8	C330007P06Rik	0	5	5.26316	0	0	2.05263	17.8571	36	36.8421	20.8333	50	32.3065	30.2539	26.3158	20	31.8182	16.6667	6.66667
944124	CM001013.3	36127835	6.35515	2.08222e-10	3.7635e-07	NC_000086.8	C330007P06Rik	0	0	6.66667	0	0	1.33333	24.1379	39.1304	35.2941	38.4615	23.5294	32.1107	30.7774	17.8571	34.7826	32	27.2727	25
944125	CM001013.3	36127842	4.49106	7.08705e-06	0.00264745	NC_000086.8	C330007P06Rik	0	0	0	0	0	0	11.1111	24	15.7895	12.5	20	16.6801	16.6801	15.7895	6.66667	18.1818	5.55556	14.2857
944126	CM001013.3	36127843	4.98064	6.33759e-07	0.000335918	NC_000086.8	C330007P06Rik	0	0	0	0	0	0	13.7931	21.7391	17.6471	30.7692	17.6471	20.3191	20.3191	7.14286	26.087	8	18.1818	10
944127	CM001013.3	36127855	3.81563	0.000135834	0.033984	NC_000086.8	C330007P06Rik	0	5	0	0	9.09091	2.81818	10.7143	32	15.7895	8.33333	40	21.3674	18.5492	10.5263	10	18.1818	16.6667	20
944128	CM001013.3	36127856	4.80004	1.58634e-06	0.000737487	NC_000086.8	C330007P06Rik	0	0	0	0	0	0	13.7931	26.087	11.7647	23.0769	17.6471	18.4737	18.4737	7.14286	30.4348	8	18.1818	30
944130	CM001013.3	36127858	4.28758	1.80632e-05	0.00593194	NC_000086.8	C330007P06Rik	0	6.66667	0	5.26316	0	2.38596	20.6897	21.7391	11.7647	15.3846	35.2941	20.9744	18.5885	10.7143	26.087	16	13.6364	15
944131	CM001013.3	36127865	5.92079	3.20401e-09	3.5921e-06	NC_000086.8	C330007P06Rik	0	0	0	0	0	0	14.2857	36	36.8421	12.5	40	27.9256	27.9256	26.3158	16.6667	36.3636	16.6667	13.3333
944132	CM001013.3	36127866	6.35242	2.11951e-10	3.80355e-07	NC_000086.8	C330007P06Rik	0	0	0	0	0	0	17.2414	43.4783	23.5294	30.7692	29.4118	28.886	28.886	14.2857	26.087	28	31.8182	30
944135	CM001013.3	36127895	4.37653	1.20583e-05	0.00418853	NC_000086.8	C330007P06Rik	0	0	6.66667	0	0	1.33333	19.2308	25	17.6471	23.0769	11.7647	19.3439	18.0106	10.7143	13.0435	12	5	10
944137	CM001013.3	36138043	5.62353	1.8709e-08	1.64694e-05	NC_000086.8	Ube2a	0	0	0	0	0	0	20	8.33333	28.5714	18.9189	16	18.3647	18.3647	25.8065	26.3158	31.5789	5.88235	12.5
944138	CM001013.3	36138052	6.22647	4.77061e-10	7.37478e-07	NC_000086.8	Ube2a	0	0	0	0	0	0	25	16.6667	28.5714	22.2222	20	22.4921	22.4921	22.5806	26.3158	31.5789	5.88235	18.75
944140	CM001013.3	36138063	3.86789	0.000109782	0.0284446	NC_000086.8	Ube2a	0	4.34783	0	0	0	0.869565	20	16.6667	28.5714	18.9189	8	18.4314	17.5618	22.5806	36.8421	21.0526	0	18.75
944141	CM001013.3	36138072	5.3191	1.04282e-07	7.2051e-05	NC_000086.8	Ube2a	10	4.34783	11.7647	4.34783	0	6.09207	44	18.1818	37.1429	27.027	24	30.0703	23.9783	32.2581	42.8571	36.8421	18.75	29.4118
944144	CM001013.3	36138688	3.71371	0.000204246	0.0482314	NC_000086.8	Ube2a	0	0	0	0	0	0	10.3448	8.69565	6.66667	20	23.0769	13.7568	13.7568	23.0769	16	9.09091	11.1111	11.1111
944149	CM001013.3	36138738	4.43874	9.04865e-06	0.00327098	NC_000086.8	Ube2a	0	0	0	0	0	0	17.2414	16.6667	13.3333	12	23.0769	16.4637	16.4637	19.2308	16	22.7273	14.8148	5.55556
944151	CM001013.3	36138760	4.76022	1.93386e-06	0.000870939	NC_000086.8	Ube2a	0	0	0	4.7619	0	0.952381	13.7931	16.6667	30	16	38.4615	22.9843	22.0319	15.3846	8	27.2727	11.1111	5.55556
944153	CM001013.3	36138785	5.73035	1.00222e-08	9.606e-06	NC_000086.8	Ube2a	0	6.66667	0	0	0	1.33333	31.8182	38.4615	42.8571	40	14.2857	33.4845	32.1512	46.1538	28.5714	20	16.6667	35.7143
944154	CM001013.3	36138823	4.39015	1.13271e-05	0.00397082	NC_000086.8	Ube2a	10	6.66667	0	0	0	3.33333	36.3636	30.7692	28.5714	33.3333	35.7143	32.9504	29.617	38.4615	21.4286	13.3333	5.55556	57.1429
944164	CM001013.3	36252682	4.84668	1.25545e-06	0.000601601	NC_000086.8	Septin6	0	0	0	0	0	0	23.0769	17.3913	10	19.0476	20	17.9032	17.9032	41.6667	21.7391	36.3636	31.5789	20.8333
944165	CM001013.3	36252688	4.60083	4.2082e-06	0.00170257	NC_000086.8	Septin6	0	0	0	0	0	0	26.9231	17.3913	5	19.0476	15	16.6724	16.6724	37.5	26.087	27.2727	21.0526	12.5
944166	CM001013.3	36252696	4.38308	1.17012e-05	0.00408388	NC_000086.8	Septin6	0	0	0	0	0	0	15.3846	17.3913	15	19.0476	10	15.3647	15.3647	29.1667	17.3913	9.09091	15.7895	8.33333
944168	CM001013.3	36252705	5.16336	2.42559e-07	0.000147728	NC_000086.8	Septin6	0	0	0	0	0	0	23.0769	13.0435	20	19.0476	25	20.0336	20.0336	37.5	17.3913	22.7273	26.3158	16.6667
944169	CM001013.3	36252725	4.77997	1.75319e-06	0.000799417	NC_000086.8	Septin6	0	0	0	0	0	0	23.0769	8.69565	15	19.0476	26.3158	18.4272	18.4272	29.1667	13.0435	36.3636	21.0526	12.5
944170	CM001013.3	36252731	3.81648	0.00013537	0.0338858	NC_000086.8	Septin6	0	0	0	0	0	0	19.2308	8.69565	10	9.52381	15	12.49	12.49	20.8333	13.0435	22.7273	21.0526	8.33333
944171	CM001013.3	36252750	4.16969	3.05008e-05	0.00933899	NC_000086.8	Septin6	0	10	6.66667	0	7.14286	4.7619	33.3333	13.6364	21.0526	23.8095	26.3158	23.6295	18.8676	41.6667	26.087	28.5714	21.4286	16.6667
944210	CM001013.3	36373954	5.68938	1.27498e-08	1.18489e-05	NC_000086.8	Upf3b	0	0	0	0	0	0	24	18.75	23.8095	22.2222	37.5	25.2563	25.2563	13.7931	33.3333	27.7778	23.5294	14.2857
944211	CM001013.3	36373975	5.65004	1.60411e-08	1.43602e-05	NC_000086.8	Upf3b	0	0	0	0	0	0	24	10.5263	36.3636	22.2222	18.75	22.3724	22.3724	13.7931	23.3333	22.2222	47.3684	23.8095
944212	CM001013.3	36373976	6.00303	1.9367e-09	2.36058e-06	NC_000086.8	Upf3b	0	0	0	0	0	0	13.6364	20	24	21.4286	31.5789	22.1288	22.1288	23.0769	25	18.75	8.33333	15
944213	CM001013.3	36374014	5.11514	3.13512e-07	0.000184443	NC_000086.8	Upf3b	0	0	0	0	0	0	16	15.7895	22.7273	18.5185	25	19.6071	19.6071	10.3448	26.6667	22.2222	47.3684	23.8095
944214	CM001013.3	36374015	5.13881	2.7649e-07	0.000165425	NC_000086.8	Upf3b	0	0	0	0	0	0	4.54545	16.6667	20	17.8571	31.5789	18.1296	18.1296	19.2308	12.5	6.25	12.5	10
944215	CM001013.3	36374031	5.11673	3.10878e-07	0.000183441	NC_000086.8	Upf3b	0	6.25	0	4	0	2.05	22.7273	17.2414	20.8333	21.4286	40	24.4461	22.3961	26.9231	8.33333	15.3846	14.2857	10
944330	CM001013.3	37278670	3.90636	9.36977e-05	0.0248549	NC_000086.8	Zbtb33	0	0	0	0	0	0	14.2857	9.52381	25	9.52381	15.3846	14.7436	14.7436	27.7778	14.2857	20	13.6364	23.5294
944332	CM001013.3	37278694	3.76311	0.00016781	0.0407926	NC_000086.8	Zbtb33	0	0	0	0	0	0	17.8571	9.52381	12.5	9.52381	16.6667	13.2143	13.2143	11.1111	28.5714	21.0526	13.6364	17.6471
944335	CM001013.3	37278710	4.35449	1.33374e-05	0.00458096	NC_000086.8	Zbtb33	0	0	6.66667	0	0	1.33333	20.6897	31.5789	14.2857	8.82353	21.0526	19.2861	17.9528	19.0476	20	5	7.69231	6.25
944336	CM001013.3	37278711	4.03569	5.44418e-05	0.0154733	NC_000086.8	Zbtb33	0	0	0	0	0	0	21.4286	4.7619	18.75	14.2857	15.3846	14.9222	14.9222	22.2222	14.2857	25	22.7273	29.4118
944337	CM001013.3	37278718	3.82699	0.000129719	0.0327299	NC_000086.8	Zbtb33	5.55556	18.1818	0	0	0	4.74747	20.8333	27.7778	29.4118	14.2857	23.0769	23.0771	18.3296	11.1111	21.4286	35.2941	30	23.5294
944338	CM001013.3	37278967	5.03549	4.7663e-07	0.000264839	NC_000086.8	Zbtb33	4.54545	0	0	0	5.55556	2.0202	30.7692	22.7273	16	23.2558	33.3333	25.2171	23.1969	16.129	13.0435	31.25	28.5714	11.1111
944339	CM001013.3	37278969	5.98128	2.21395e-09	2.62122e-06	NC_000086.8	Zbtb33	0	0	0	0	5.55556	1.11111	34.6154	27.2727	24	30.2326	14.2857	26.0813	24.9702	19.3548	30.4348	12.5	19.0476	29.6296
944340	CM001013.3	37278972	4.81	1.50927e-06	0.00070684	NC_000086.8	Zbtb33	0	0	0	0	5.55556	1.11111	11.5385	22.7273	8	30.2326	23.8095	19.2616	18.1505	12.9032	4.34783	12.5	9.52381	11.1111
944355	CM001013.3	37653274	5.40707	6.40656e-08	4.70237e-05	NC_000086.8	Cul4b	5.88235	0	0	0	0	1.17647	40.625	13.7931	13.7931	27.027	20	23.0476	21.8712	17.2414	15.3846	11.1111	22.7273	23.5294
944356	CM001013.3	37653275	4.75656	1.9692e-06	0.00088476	NC_000086.8	Cul4b	0	8.33333	0	0	0	1.66667	14.2857	29.4118	38.8889	21.0526	23.0769	25.3432	23.6765	20	21.0526	15.7895	31.8182	23.0769
944358	CM001013.3	37653739	4.40658	1.05017e-05	0.00371434	NC_000086.8	Cul4b	0	0	9.09091	0	0	1.81818	18.1818	10	26.9231	23.8095	16.6667	19.1162	17.298	16	5.26316	0	13.6364	0
944359	CM001013.3	37653752	6.15191	7.65553e-10	1.1078e-06	NC_000086.8	Cul4b	0	0	0	0	0	0	36.3636	22.7273	38.4615	9.52381	16.6667	24.7486	24.7486	12	15.7895	11.1111	29.1667	12.5
944360	CM001013.3	37653753	6.25282	4.03108e-10	6.34505e-07	NC_000086.8	Cul4b	0	0	0	0	0	0	25	33.3333	21.6216	10	35	24.991	24.991	15.625	31.8182	26.087	16.6667	25
944361	CM001013.3	37653755	7.08249	1.41582e-12	5.54833e-09	NC_000086.8	Cul4b	0	0	0	0	0	0	31.8182	27.2727	38.4615	23.8095	33.3333	30.9391	30.9391	20	26.3158	5.55556	37.5	8.33333
944362	CM001013.3	37653756	5.25622	1.47046e-07	9.68138e-05	NC_000086.8	Cul4b	0	0	0	0	0	0	33.3333	47.619	24.3243	3.44828	30	27.745	27.745	25	31.8182	21.7391	27.7778	32.1429
944363	CM001013.3	37653763	6.83372	8.27426e-12	2.41544e-08	NC_000086.8	Cul4b	0	0	0	0	5.26316	1.05263	31.8182	18.1818	42.3077	38.0952	33.3333	32.7473	31.6946	20	21.0526	16.6667	33.3333	12.5
944364	CM001013.3	37653764	5.10432	3.31985e-07	0.000193752	NC_000086.8	Cul4b	0	0	0	0	0	0	29.1667	47.619	24.3243	3.33333	40	28.8887	28.8887	25	31.8182	26.087	27.7778	35.7143
944365	CM001013.3	37653779	5.84571	5.0441e-09	5.3402e-06	NC_000086.8	Cul4b	5	0	0	0	0	1	22.7273	18.1818	38.4615	33.3333	16.6667	25.8741	24.8741	20	26.3158	11.1111	16.6667	8.33333
944366	CM001013.3	37653780	4.16326	3.1374e-05	0.00956629	NC_000086.8	Cul4b	0	5	0	0	0	1	25	42.8571	13.5135	3.33333	35	23.9408	22.9408	18.75	22.7273	26.087	16.6667	21.4286
944367	CM001013.3	37653781	5.6132	1.98621e-08	1.73558e-05	NC_000086.8	Cul4b	0	0	0	0	0	0	18.1818	9.09091	30.7692	28.5714	22.2222	21.7671	21.7671	16	21.0526	5.55556	25	12.5
944368	CM001013.3	37653782	3.71978	0.000199397	0.0472742	NC_000086.8	Cul4b	0	0	7.69231	0	4.7619	2.49084	20.8333	28.5714	21.6216	3.33333	20	18.8719	16.3811	18.75	13.6364	21.7391	5.55556	25
944369	CM001013.3	37653791	5.76851	7.99741e-09	7.96987e-06	NC_000086.8	Cul4b	0	0	0	0	0	0	27.2727	9.09091	23.0769	23.8095	33.3333	23.3167	23.3167	16	15.7895	11.1111	25	8.33333
944370	CM001013.3	37653792	3.9518	7.75655e-05	0.0210995	NC_000086.8	Cul4b	5	0	0	0	0	1	20.8333	38.0952	16.2162	3.33333	20	19.6956	18.6956	12.5	22.7273	8.69565	5.55556	21.4286
944371	CM001013.3	37653793	5.45487	4.90082e-08	3.71554e-05	NC_000086.8	Cul4b	5	0	0	0	0	1	18.1818	22.7273	26.9231	19.0476	33.3333	24.0426	23.0426	8	10.5263	16.6667	16.6667	0
944372	CM001013.3	37653794	4.9595	7.06744e-07	0.000369612	NC_000086.8	Cul4b	0	0	0	0	0	0	16.6667	38.0952	24.3243	3.33333	20	20.4839	20.4839	12.5	27.2727	21.7391	16.6667	21.4286
944373	CM001013.3	37653801	5.53743	3.06937e-08	2.52377e-05	NC_000086.8	Cul4b	0	0	0	0	0	0	18.1818	27.2727	15.3846	23.8095	22.2222	21.3742	21.3742	16	21.0526	5.55556	29.1667	8.33333
944374	CM001013.3	37653802	4.7499	2.03517e-06	0.000909669	NC_000086.8	Cul4b	0	0	0	0	0	0	25	28.5714	13.5135	3.33333	35	21.0837	21.0837	18.75	31.8182	13.0435	16.6667	21.4286
944378	CM001013.3	37689535	5.77285	7.79423e-09	7.8248e-06	NC_000086.8	Mcts1	0	5.88235	0	0	0	1.17647	25	12.5	19.3548	29.7297	19.5122	21.2194	20.0429	17.1429	20	28.5714	22.5	26.6667
944379	CM001013.3	37689547	7.11844	1.09156e-12	4.4349e-09	NC_000086.8	Mcts1	0	0	0	0	0	0	28.125	15.1515	29.0323	35.1351	21.9512	25.879	25.879	20	24	28.5714	25	13.3333
944380	CM001013.3	37689570	4.98383	6.23366e-07	0.000331642	NC_000086.8	Mcts1	5	0	0	0	0	1	21.875	6.06061	16.129	18.9189	24.3902	17.4748	16.4748	20	24	25	25	20
944381	CM001013.3	37689608	4.94076	7.78179e-07	0.000401207	NC_000086.8	Mcts1	0	11.7647	0	0	0	2.35294	23.3333	23.3333	16.6667	21.6216	10	18.991	16.638	22.8571	20	8.69565	18.9189	26.6667
944388	CM001013.3	40489582	4.45084	8.55355e-06	0.00311094	NC_000086.8	Gria3	0	0	0	0	0	0	22.7273	13.3333	19.4444	16.6667	5	15.4343	15.4343	9.09091	20.8333	5.26316	21.4286	5.26316
944389	CM001013.3	40489628	4.46138	8.1433e-06	0.00298341	NC_000086.8	Gria3	0	0	4.54545	4.7619	0	1.86147	13.6364	30	22.2222	16.6667	25	21.5051	19.6436	15.1515	25	5.26316	17.8571	21.0526
944390	CM001013.3	40489635	5.28834	1.23431e-07	8.29896e-05	NC_000086.8	Gria3	10	0	0	0	0	2	31.8182	50	44.4444	8.33333	15	29.9192	27.9192	27.2727	45.8333	31.5789	46.4286	42.1053
944391	CM001013.3	40489649	6.66128	2.71452e-11	6.65138e-08	NC_000086.8	Gria3	0	0	0	0	0	0	18.1818	36.6667	36.1111	16.6667	25	26.5253	26.5253	33.3333	33.3333	31.5789	14.2857	31.5789
944396	CM001013.3	40489925	4.25637	2.07771e-05	0.00669597	NC_000086.8	Gria3	5	5	0	0	0	2	24	20	26.6667	7.89474	20	19.7123	17.7123	31.4286	17.6471	32.1429	16	25
944399	CM001013.3	41000071	3.74397	0.000181132	0.043559	NC_000086.8	Thoc2	8.33333	5.55556	0	6.25	13.6364	6.75505	56.5217	25	28	19.0476	31.8182	32.0775	25.3225	17.6471	31.8182	42.1053	56.25	20
944400	CM001013.3	41000090	4.34551	1.38953e-05	0.00473155	NC_000086.8	Thoc2	0	0	6.66667	0	4.16667	2.16667	33.3333	20	17.3913	14.2857	22.7273	21.5475	19.3809	41.1765	40.9091	18.75	23.0769	10
944401	CM001013.3	41000091	6.5322	6.48115e-11	1.40459e-07	NC_000086.8	Thoc2	0	0	0	0	0	0	31.8182	21.0526	45	31.5789	17.3913	29.3682	29.3682	8	22.2222	24	35	30
944402	CM001013.3	41000093	4.92378	8.48904e-07	0.000433016	NC_000086.8	Thoc2	0	0	0	0	4.16667	0.833333	33.3333	26.6667	21.7391	9.52381	22.7273	22.798	21.9647	17.6471	14.2857	37.5	38.4615	30
944403	CM001013.3	41000094	4.44946	8.60846e-06	0.00312732	NC_000086.8	Thoc2	0	0	0	0	0	0	18.1818	36.8421	15	15.7895	8.69565	18.9018	18.9018	4	23.5294	20	25	35
944404	CM001013.3	41000109	6.02242	1.71827e-09	2.15797e-06	NC_000086.8	Thoc2	0	0	0	0	4.16667	0.833333	44.4444	26.6667	21.7391	19.0476	36.3636	29.6523	28.819	35.2941	40.9091	43.75	30.7692	40
944405	CM001013.3	41000110	6.99816	2.59344e-12	9.16587e-09	NC_000086.8	Thoc2	0	0	0	0	0	0	31.8182	26.3158	35	42.1053	26.087	32.2652	32.2652	12	38.8889	32	25	50
944406	CM001013.3	41000119	4.01281	6.00009e-05	0.016837	NC_000086.8	Thoc2	8.33333	0	0	0	4.16667	2.5	38.8889	6.66667	21.7391	9.52381	31.8182	21.7273	19.2273	41.1765	31.8182	25	15.3846	40
944407	CM001013.3	41000120	6.37969	1.77447e-10	3.28852e-07	NC_000086.8	Thoc2	0	0	0	0	0	0	27.2727	36.8421	45	31.5789	21.7391	32.4866	32.4866	8	35.2941	28	30	50
944408	CM001013.3	41000135	6.03771	1.56314e-09	1.99209e-06	NC_000086.8	Thoc2	0	0	0	0	4.16667	0.833333	44.4444	26.6667	26.087	19.0476	31.8182	29.6128	28.7794	41.1765	40.9091	40	38.4615	40
944409	CM001013.3	41000136	7.91339	2.5047e-15	2.16478e-11	NC_000086.8	Thoc2	0	0	0	0	0	0	36.3636	42.1053	45	42.1053	30.4348	39.2018	39.2018	12	38.8889	28	35	50
944411	CM001013.3	41000152	4.89392	9.88473e-07	0.000492793	NC_000086.8	Thoc2	5	7.14286	0	5.88235	0	3.60504	21.7391	35	36.8421	26.3158	21.7391	28.3272	24.7222	15.3846	16.6667	25	41.6667	33.3333
944415	CM001013.3	41000173	4.71781	2.38394e-06	0.00104686	NC_000086.8	Thoc2	0	0	0	0	0	0	19.0476	20	22.2222	19.5652	12	18.567	18.567	7.14286	9.52381	14.2857	19.0476	0
944427	CM001013.3	41000722	4.53885	5.65615e-06	0.00218771	NC_000086.8	Thoc2	0	0	0	0	0	0	57.1429	15	36	28.5714	25	32.3429	32.3429	13.3333	4.54545	47.0588	34.7826	38.4615
944428	CM001013.3	41000740	5.90494	3.52785e-09	3.9182e-06	NC_000086.8	Thoc2	0	0	0	0	0	0	42.8571	15	44	28.5714	31.25	32.3357	32.3357	20	13.6364	41.1765	43.4783	38.4615
944429	CM001013.3	41000744	4.13615	3.53182e-05	0.0106258	NC_000086.8	Thoc2	0	0	0	0	0	0	35.7143	10	28	21.4286	18.75	22.7786	22.7786	23.3333	4.54545	50	34.7826	23.0769
944433	CM001013.3	41157246	4.088	4.3511e-05	0.012794	NC_000086.8	Xiap	0	8.33333	0	0	5	2.66667	11.7647	20	37.5	22.8571	12	20.8244	18.1577	9.09091	35.7143	11.7647	20	10.5263
944437	CM001013.3	41238917	4.89997	9.58493e-07	0.000480366	NC_000086.8	Stag2	4.7619	0	0	0	0	0.952381	14.8148	21.0526	22.2222	28.5714	10	19.3322	18.3798	39.1304	15.3846	41.1765	26.6667	33.3333
944439	CM001013.3	41238935	3.71075	0.000206644	0.048725	NC_000086.8	Stag2	4.7619	0	0	0	0	0.952381	19.2308	10.5263	16.6667	11.4286	10	13.5705	12.6181	21.7391	7.69231	23.5294	13.3333	18.1818
944441	CM001013.3	41238974	3.7646	0.000166819	0.0405931	NC_000086.8	Stag2	4.7619	0	0	0	5.55556	2.06349	15.3846	10.5263	38.8889	17.1429	15	19.3885	17.325	39.1304	15.3846	35.2941	20	12.1212
944442	CM001013.3	41238983	4.52036	6.17336e-06	0.00235044	NC_000086.8	Stag2	4.7619	0	0	0	0	0.952381	15.3846	10.5263	22.2222	20	20	17.6266	16.6742	17.3913	8	17.6471	3.33333	15.1515
944445	CM001013.3	42518008	6.43792	1.21122e-10	2.36453e-07	NC_000086.8	Tenm1	0	0	0	0	0	0	35.7143	33.3333	40	10.5263	24	28.7148	28.7148	28	18.1818	25	30.7692	22.2222
944446	CM001013.3	42518021	4.5157	6.31092e-06	0.00239516	NC_000086.8	Tenm1	0	0	0	0	11.7647	2.35294	30.7692	22.7273	20.8333	10	29.1667	22.6993	20.3464	24	22.7273	23.8095	19.0476	21.0526
944454	CM001013.3	43878838	4.56605	4.97011e-06	0.00195902	NC_000086.8	Dcaf12l1	0	0	0	0	0	0	25.8065	3.57143	22.8571	35.1351	13.6364	20.2013	20.2013	27.5	20	7.14286	15.3846	5.71429
944456	CM001013.3	43878846	5.65758	1.53522e-08	1.39138e-05	NC_000086.8	Dcaf12l1	0	0	4.54545	0	0	0.909091	9.67742	21.4286	22.8571	27.027	18.1818	19.8344	18.9253	12.5	13.3333	17.8571	7.69231	14.2857
944458	CM001013.3	43878853	3.89563	9.79443e-05	0.0258443	NC_000086.8	Dcaf12l1	0	0	0	0	0	0	19.3548	17.8571	11.4286	10.8108	9.09091	13.7085	13.7085	0	10	3.57143	23.0769	17.1429
944460	CM001013.3	43878865	5.69139	1.26009e-08	1.17565e-05	NC_000086.8	Dcaf12l1	0	0	0	0	4	0.8	16.129	17.8571	22.8571	21.6216	22.7273	20.2384	19.4384	10	20	7.14286	15.3846	8.57143
944464	CM001013.3	43878884	5.50337	3.72595e-08	2.94457e-05	NC_000086.8	Dcaf12l1	0	0	0	0	0	0	12.5	0	30	28.9474	21.7391	18.6373	18.6373	13.0435	11.1111	26.6667	12	19.0476
944466	CM001013.3	43878902	5.0977	3.43801e-07	0.000198786	NC_000086.8	Dcaf12l1	0	0	7.69231	0	0	1.53846	25	27.2727	30	21.0526	30.4348	26.752	25.2136	17.3913	44.4444	13.3333	12	47.619
944467	CM001013.3	43878903	3.94353	8.02925e-05	0.021748	NC_000086.8	Dcaf12l1	6.66667	7.14286	0	0	9.52381	4.66667	29.4118	18.75	35.2941	25	20	25.6912	21.0245	18.1818	9.09091	14.2857	22.7273	38.8889
944468	CM001013.3	43878905	5.11652	3.1123e-07	0.000183441	NC_000086.8	Dcaf12l1	0	0	0	7.14286	4.54545	2.33766	33.3333	18.1818	30	42.1053	26.087	29.9415	27.6038	17.3913	44.4444	40	12	47.619
944469	CM001013.3	43878906	4.76543	1.88452e-06	0.000852349	NC_000086.8	Dcaf12l1	6.66667	7.14286	0	0	0	2.7619	29.4118	25	47.0588	29.1667	20	30.1275	27.3655	22.7273	9.09091	10	27.2727	50
944470	CM001013.3	43878913	4.01021	6.06656e-05	0.0169884	NC_000086.8	Dcaf12l1	8.33333	7.14286	20	0	0	7.09524	31.25	33.3333	47.0588	29.1667	26.6667	33.4951	26.3999	23.8095	9.09091	4.7619	20	44.4444
944472	CM001013.3	46980832	4.4535	8.44813e-06	0.00307926	NC_000086.8	Smarca1	0	0	0	0	0	0	11.1111	16.2162	6.25	16.2162	4.7619	10.9111	10.9111	7.14286	32.2581	15.3846	23.3333	17.2414
944473	CM001013.3	46980849	4.6986	2.61956e-06	0.0011334	NC_000086.8	Smarca1	0	0	0	0	4.34783	0.869565	25	24.3243	3.125	18.9189	9.52381	16.1784	15.3088	17.8571	29.0323	26.9231	23.3333	20.6897
944474	CM001013.3	46980862	5.14422	2.68631e-07	0.000161232	NC_000086.8	Smarca1	0	0	0	0	0	0	22.2222	22.2222	3.125	24.3243	14.2857	17.2359	17.2359	14.2857	38.7097	30.7692	30	24.1379
944475	CM001013.3	46980872	4.27515	1.91009e-05	0.0062318	NC_000086.8	Smarca1	0	4.16667	0	0	0	0.833333	13.8889	16.6667	6.25	16.2162	9.52381	12.5091	11.6758	10.7143	29.0323	15.3846	20	17.2414
944477	CM001013.3	46981230	5.52405	3.31273e-08	2.6804e-05	NC_000086.8	Smarca1	0	0	0	0	0	0	32.2581	22.2222	12.5	18.4211	5.88235	18.2567	18.2567	29.6296	16.6667	32.1429	22.2222	9.09091
944478	CM001013.3	46981241	5.02946	4.91856e-07	0.000270924	NC_000086.8	Smarca1	0	0	0	0	0	0	22.5806	22.2222	12.5	15.7895	5.88235	15.7949	15.7949	25.9259	8.33333	14.2857	3.7037	9.09091
944479	CM001013.3	46981260	5.34991	8.79979e-08	6.1971e-05	NC_000086.8	Smarca1	0	0	0	0	0	0	25.8065	22.2222	18.75	13.1579	11.7647	18.3403	18.3403	40.7407	16.6667	25	33.3333	18.1818
944483	CM001013.3	47001436	6.32101	2.59858e-10	4.48368e-07	NC_000086.8	Ocrl	0	0	0	0	0	0	28.5714	20.6897	19.2308	32.4324	20	24.1849	24.1849	8	19.2308	9.09091	16.6667	27.7778
944518	CM001013.3	47345246	5.08275	3.72009e-07	0.000212672	NC_000086.8	Gm39511	7.14286	0	0	0	0	1.42857	22.7273	12	34.6154	18.1818	42.8571	26.0763	24.6478	30	33.3333	38.8889	50	16
944524	CM001013.3	47345852	5.77447	7.71977e-09	7.76645e-06	NC_000086.8	Utp14a	0	0	0	0	0	0	29.6296	14.8148	18.75	27.2727	13.1579	20.725	20.725	24.1379	18.75	16.129	27.7778	9.09091
944525	CM001013.3	47374057	5.0695	3.98855e-07	0.000227064	NC_000086.8	9530027J09Rik	0	0	0	0	0	0	47.0588	18.75	14.2857	8.69565	26.6667	23.0914	23.0914	16.6667	9.52381	14.2857	14.2857	5.88235
944607	CM001013.3	47602135	6.58778	4.46446e-11	1.0203e-07	NC_000086.8	Aifm1	0	0	0	0	0	0	33.3333	36.3636	20.8333	18.75	39.1304	29.6821	29.6821	20	18.75	33.3333	42.8571	27.7778
944608	CM001013.3	47602136	6.42012	1.36168e-10	2.61002e-07	NC_000086.8	Aifm1	0	0	0	0	7.14286	1.42857	29.6296	23.8095	28.5714	32.2581	41.1765	31.089	29.6605	21.7391	39.1304	42.8571	22.2222	22.2222
944609	CM001013.3	47602146	6.65558	2.82187e-11	6.86137e-08	NC_000086.8	Aifm1	0	0	0	0	0	0	37.037	31.8182	25	18.75	39.1304	30.3471	30.3471	20	18.75	38.0952	28.5714	22.2222
944610	CM001013.3	47602147	6.77894	1.21059e-11	3.32638e-08	NC_000086.8	Aifm1	0	0	0	0	0	0	29.6296	23.8095	28.5714	29.0323	41.1765	30.4439	30.4439	21.7391	34.7826	38.0952	22.2222	16.6667
944611	CM001013.3	47602153	5.4593	4.7802e-08	3.63278e-05	NC_000086.8	Aifm1	0	0	5.55556	0	0	1.11111	33.3333	27.2727	12.5	18.75	39.1304	26.1973	25.0862	20	18.75	28.5714	33.3333	22.2222
944612	CM001013.3	47602154	5.54658	2.9131e-08	2.4188e-05	NC_000086.8	Aifm1	0	6.25	0	0	0	1.25	29.6296	14.2857	14.2857	29.0323	41.1765	25.682	24.432	13.0435	17.3913	38.0952	14.8148	22.2222
944613	CM001013.3	47602157	4.60821	4.06159e-06	0.0016523	NC_000086.8	Aifm1	0	0	0	6.66667	0	1.33333	22.2222	27.2727	16.6667	12.5	21.7391	20.0801	18.7468	13.3333	18.75	19.0476	33.3333	11.1111
944614	CM001013.3	47602158	5.51745	3.43952e-08	2.76183e-05	NC_000086.8	Aifm1	0	0	0	0	7.14286	1.42857	25.9259	23.8095	19.0476	22.5806	35.2941	25.3316	23.903	13.0435	26.087	33.3333	22.2222	11.1111
944615	CM001013.3	47602192	4.11925	3.80108e-05	0.0113284	NC_000086.8	Aifm1	7.14286	0	0	0	0	1.42857	14.8148	18.1818	8.33333	18.75	30.4348	18.1029	16.6744	26.6667	6.25	9.52381	4.7619	5.55556
944620	CM001013.3	47602553	3.77245	0.000161651	0.0394669	NC_000086.8	Rab33a	0	0	0	0	0	0	10.7143	14.2857	14.2857	15	12.5	13.3571	13.3571	11.1111	17.3913	17.6471	4.54545	0
944623	CM001013.3	47682980	7.41404	1.22511e-13	6.65558e-10	NC_000086.8	Zfp280c	0	0	0	0	0	0	35.2941	27.2727	30	32.3529	45.8333	34.1506	34.1506	35	26.3158	33.3333	52.381	54.1667
944625	CM001013.3	47683004	5.95467	2.60591e-09	3.01396e-06	NC_000086.8	Zfp280c	0	0	0	0	0	0	22.2222	18.1818	26.3158	22.8571	41.6667	26.2487	26.2487	25	10.5263	33.3333	33.3333	20.8333
944626	CM001013.3	47683056	4.53254	5.8279e-06	0.00224591	NC_000086.8	Zfp280c	0	0	0	0	0	0	13.5135	9.67742	6.89655	17.7778	14.2857	12.4302	12.4302	14.2857	20	25	25.8065	28
944627	CM001013.3	47683060	5.02872	4.93754e-07	0.000271812	NC_000086.8	Zfp280c	0	0	6.25	0	0	1.25	18.9189	9.67742	31.0345	13.3333	18.5185	18.2965	17.0465	10.7143	16.6667	22.5	19.3548	8
944628	CM001013.3	47683081	6.32982	2.45453e-10	4.25408e-07	NC_000086.8	Zfp280c	0	0	0	0	0	0	13.5135	19.3548	31.0345	24.4444	21.4286	21.9552	21.9552	7.14286	30	20	29.0323	16
944629	CM001013.3	47683083	4.35109	1.35463e-05	0.00462762	NC_000086.8	Zfp280c	0	0	0	6.25	0	1.25	10.8108	10	17.2414	15.5556	17.8571	14.293	13.043	7.14286	13.3333	12.5	19.3548	12
944635	CM001013.3	47683358	4.45351	8.44777e-06	0.00307926	NC_000086.8	Zfp280c	6.66667	6.25	0	0	0	2.58333	14.7059	25	12	33.3333	17.6471	20.5373	17.9539	18.1818	15	8.57143	9.09091	23.0769
944636	CM001013.3	47683380	6.0119	1.83356e-09	2.25268e-06	NC_000086.8	Zfp280c	0	6.25	0	0	0	1.25	23.5294	39.2857	20	25	23.5294	26.2689	25.0189	31.8182	30	25.7143	43.4783	38.4615
944637	CM001013.3	47683535	4.23004	2.33646e-05	0.00740682	NC_000086.8	Zfp280c	4.7619	7.69231	0	8	15.3846	7.16777	27.2727	30	33.3333	21.875	29.6296	28.4221	21.2544	17.8571	13.6364	22.7273	50	11.1111
944638	CM001013.3	47683595	5.37148	7.8094e-08	5.58234e-05	NC_000086.8	Zfp280c	0	8.33333	0	0	8.33333	3.33333	38.7097	18.5185	24	32.2581	25.9259	27.8824	24.5491	32.1429	45.4545	42.3077	29.4118	10.5263
944643	CM001013.3	47712810	3.79101	0.000150038	0.037053	NC_000086.8	Slc25a14	0	0	0	0	0	0	17.6471	0	14.7059	6.66667	25	12.8039	12.8039	22.2222	17.6471	6.25	8.33333	22.2222
944644	CM001013.3	47712875	3.84918	0.000118514	0.0303293	NC_000086.8	Slc25a14	0	0	0	0	0	0	11.7647	0	21.2121	46.6667	25	20.9287	20.9287	25.9259	35.2941	6.25	25	27.7778
944645	CM001013.3	47712892	4.72692	2.27956e-06	0.00100843	NC_000086.8	Slc25a14	0	0	0	0	0	0	17.6471	0	26.4706	26.6667	33.3333	20.8235	20.8235	25.9259	29.4118	6.25	25	33.3333
944663	CM001013.3	48376957	5.83485	5.3838e-09	5.64952e-06	NC_000086.8	Enox2	0	0	0	0	0	0	17.6471	21.0526	33.3333	33.3333	21.0526	25.2838	25.2838	31.25	21.4286	31.8182	22.2222	15.7895
944664	CM001013.3	48376958	7.24806	4.22773e-13	1.94172e-09	NC_000086.8	Enox2	4.34783	0	0	0	0	0.869565	33.3333	37.5	33.3333	35.7143	29.4118	33.8585	32.989	24.1379	11.1111	21.0526	9.09091	20
944665	CM001013.3	48376971	5.18992	2.10386e-07	0.000131331	NC_000086.8	Enox2	0	0	0	0	0	0	17.6471	10.5263	32.1429	20.8333	26.3158	21.4931	21.4931	25	14.2857	9.09091	27.7778	15.7895
944666	CM001013.3	48376972	5.02142	5.12918e-07	0.00027993	NC_000086.8	Enox2	0	0	0	0	0	0	18.5185	25	15.1515	16.6667	11.7647	17.4203	17.4203	17.2414	11.1111	26.3158	8.69565	20
944667	CM001013.3	48376989	4.69865	2.6189e-06	0.0011334	NC_000086.8	Enox2	0	9.09091	0	0	13.3333	4.48485	16.6667	40.9091	44.8276	21.7391	20.8333	28.9952	24.5103	17.3913	20	28.5714	25	31.25
944668	CM001013.3	48376990	4.65611	3.22235e-06	0.00135256	NC_000086.8	Enox2	9.09091	29.4118	10	0	0	9.70053	37.5	31.25	42.1053	30.9524	44.4444	37.2504	27.5499	27.5862	16.6667	25	41.3793	25
944669	CM001013.3	48376996	4.56186	5.07016e-06	0.00199215	NC_000086.8	Enox2	0	0	7.69231	0	0	1.53846	8.33333	30.4348	43.3333	13.0435	33.3333	25.6957	24.1572	26.087	15.7895	35	17.8571	43.75
944670	CM001013.3	48376997	5.65236	1.5826e-08	1.42078e-05	NC_000086.8	Enox2	0	0	0	0	0	0	22.5806	43.75	7.14286	33.3333	22.5806	25.8775	25.8775	12.1212	21.4286	13.0435	9.09091	28
944671	CM001013.3	48377001	4.43699	9.12242e-06	0.00329389	NC_000086.8	Enox2	0	0	0	0	0	0	8.33333	13.0435	33.3333	8.69565	12.5	15.1812	15.1812	8.69565	5.26316	20	14.2857	31.25
944673	CM001013.3	48377019	6.50043	8.00891e-11	1.66978e-07	NC_000086.8	Enox2	0	0	0	0	0	0	12.5	39.1304	46.6667	26.087	20	28.8768	28.8768	13.0435	15.7895	25	21.4286	37.5
944674	CM001013.3	48377020	5.19699	2.02537e-07	0.000127015	NC_000086.8	Enox2	0	0	0	0	0	0	26.6667	50	7.14286	21.875	19.3548	25.0079	25.0079	12.1212	35.7143	17.3913	9.09091	19.2308
944675	CM001013.3	48377021	4.57147	4.84305e-06	0.00192089	NC_000086.8	Enox2	0	0	0	0	6.66667	1.33333	8.33333	13.0435	33.3333	13.0435	20	17.5507	16.2174	8.69565	15.7895	10	10.7143	26.6667
944676	CM001013.3	48377022	4.07013	4.69867e-05	0.0136358	NC_000086.8	Enox2	0	0	0	0	0	0	10	37.5	3.57143	18.75	20	17.9643	17.9643	6.06061	21.4286	17.3913	4.54545	19.2308
944677	CM001013.3	48377029	5.45461	4.90798e-08	3.71766e-05	NC_000086.8	Enox2	0	4.54545	0	0	0	0.909091	12.5	21.7391	40	21.7391	20	23.1957	22.2866	13.0435	10.5263	15	10.7143	37.5
944679	CM001013.3	48377035	6.48782	8.70853e-11	1.78938e-07	NC_000086.8	Enox2	0	0	0	0	0	0	13.0435	26.087	43.3333	21.7391	24	25.6406	25.6406	17.3913	5.26316	20	14.2857	31.25
944680	CM001013.3	48377036	4.63002	3.65631e-06	0.00150854	NC_000086.8	Enox2	0	0	0	0	0	0	10.3448	31.25	7.14286	21.875	16.129	17.3483	17.3483	6.06061	21.4286	13.0435	4.54545	23.0769
944681	CM001013.3	48377039	7.07181	1.52925e-12	5.8389e-09	NC_000086.8	Enox2	0	0	0	0	0	0	12.5	34.7826	46.6667	26.087	28	29.6072	29.6072	26.087	15.7895	30	17.8571	37.5
944682	CM001013.3	48377040	5.01859	5.20517e-07	0.000283265	NC_000086.8	Enox2	0	0	0	0	0	0	23.3333	50	7.40741	28.125	25.8065	26.9344	26.9344	12.1212	35.7143	26.087	4.54545	23.0769
944683	CM001013.3	48377056	4.51311	6.38829e-06	0.00241585	NC_000086.8	Enox2	0	0	0	0	0	0	20.6897	53.3333	7.69231	34.375	32.2581	29.6697	29.6697	15.1515	35.7143	21.7391	0	23.0769
944698	CM001013.3	48569376	4.82699	1.38609e-06	0.00065561	NC_000086.8	Arhgap36	0	6.25	5.26316	0	0	2.30263	19.3548	16.6667	20.8333	23.8095	23.0769	20.7483	18.4456	9.67742	11.1111	20	8.69565	26.3158
944699	CM001013.3	48569415	5.214	1.84809e-07	0.000117841	NC_000086.8	Arhgap36	0	11.1111	0	7.69231	10.5263	5.86595	28.125	32	41.6667	45.2381	38.4615	37.0983	31.2323	32.2581	33.3333	42.3077	8	36.8421
944700	CM001013.3	48569416	6.08164	1.18956e-09	1.58394e-06	NC_000086.8	Arhgap36	7.14286	0	11.1111	13.3333	0	6.31746	37.5	44	35.2941	38.8889	35	38.1366	31.8191	32.3529	31.5789	52.1739	30.7692	47.3684
944701	CM001013.3	48569441	4.3643	1.27532e-05	0.00439619	NC_000086.8	Arhgap36	7.69231	0	5.55556	13.3333	0	5.31624	26.087	37.5	26.4706	55.5556	20	33.1226	27.8064	29.4118	21.0526	45.8333	13.6364	42.1053
944704	CM001013.3	48569966	3.82788	0.000129254	0.0326292	NC_000086.8	Arhgap36	0	0	5.26316	0	0	1.05263	23.0769	14.2857	16	4.7619	8.33333	13.2916	12.2389	10.3448	34.7826	16.6667	8.69565	15.7895
944705	CM001013.3	48582350	5.07009	3.97626e-07	0.0002265	NC_000086.8	Arhgap36	0	0	0	0	0	0	10	12.5	38.0952	22.5806	26.9231	22.0198	22.0198	22.7273	26.087	25.8065	25	23.0769
944706	CM001013.3	48582351	5.17208	2.31501e-07	0.000142362	NC_000086.8	Arhgap36	0	0	0	0	0	0	31.25	25	21.7391	18.1818	16.6667	22.5675	22.5675	23.5294	6.25	21.7391	44.4444	8.33333
944711	CM001013.3	48582571	4.20746	2.5826e-05	0.00806343	NC_000086.8	Arhgap36	0	5	5.55556	0	10	4.11111	19.0476	14.6341	17.1429	20.6897	38.0952	21.9219	17.8108	22.2222	30.5556	15	11.5385	18.75
944713	CM001013.3	48582616	5.99272	2.06355e-09	2.48021e-06	NC_000086.8	Arhgap36	0	15	0	5	0	4	25.5814	24.3902	26.4706	34.4828	47.619	31.7088	27.7088	40.7407	38.8889	37.5	23.0769	31.25
944714	CM001013.3	48582662	4.88703	1.02369e-06	0.000506895	NC_000086.8	Arhgap36	7.69231	13.7931	3.7037	3.57143	8.69565	7.49124	35	36.3636	27.0833	23.4043	37.037	31.7777	24.2864	21.0526	13.8889	34.1463	40.4255	19.5122
944715	CM001013.3	48582680	4.50651	6.59017e-06	0.00248134	NC_000086.8	Arhgap36	0	0	7.69231	7.40741	0	3.01994	10.8108	12.9032	31.25	21.2766	30.7692	21.402	18.382	29.0909	11.4286	25	18.6047	17.5
944716	CM001013.3	48582682	7.10941	1.16537e-12	4.67483e-09	NC_000086.8	Arhgap36	8.33333	0	0	0	0	1.66667	21.6216	32.2581	23.4043	23.4043	26.9231	25.5223	23.8556	29.0909	22.8571	25	20.9302	25
944717	CM001013.3	48582704	4.4833	7.34972e-06	0.00273162	NC_000086.8	Arhgap36	4.16667	0	7.69231	3.7037	0	3.11254	18.9189	19.3548	21.2766	10.6383	19.2308	17.8839	14.7713	16.3636	20	36.1111	20.9302	17.5
944718	CM001013.3	48582725	3.93772	8.22608e-05	0.0222001	NC_000086.8	Arhgap36	8.33333	7.40741	7.69231	3.7037	0	5.42735	24.3243	9.67742	25.5319	17.0213	23.0769	19.9264	14.499	14.5455	17.1429	25	27.907	20
944719	CM001013.3	48582727	5.11154	3.1955e-07	0.000187647	NC_000086.8	Arhgap36	0	3.7037	7.69231	7.40741	9.52381	5.66545	27.027	22.5806	29.7872	19.1489	30.7692	25.8626	20.1972	21.8182	22.8571	27.7778	23.2558	22.5
944721	CM001013.3	48876270	3.72877	0.000192417	0.0458365	NC_000086.8	Igsf1	9.09091	10.5263	5.55556	25	11.7647	12.3875	31.5789	38.0952	27.2727	52.9412	28.5714	35.6919	23.3044	21.875	38.0952	38.0952	40.7407	33.3333
944727	CM001013.3	49930618	5.52871	3.22595e-08	2.62582e-05	NC_000086.8	Stk26	0	0	11.1111	0	0	2.22222	31.5789	35.7143	23.3333	19.3548	16.6667	25.3296	23.1074	32.1429	41.1765	20	25	23.0769
944728	CM001013.3	49930624	4.69722	2.63721e-06	0.00114017	NC_000086.8	Stk26	0	0	0	0	0	0	25	20.6897	12.9032	6.45161	16	16.2089	16.2089	25	23.5294	14.2857	6.66667	23.0769
944729	CM001013.3	49930630	3.72089	0.000198524	0.0470908	NC_000086.8	Stk26	5.26316	0	0	5.26316	0	2.10526	33.3333	37.931	16.129	12.9032	16	23.2593	21.1541	32.1429	41.1765	4.7619	20	7.69231
944730	CM001013.3	49930639	5.98041	2.22573e-09	2.63188e-06	NC_000086.8	Stk26	0	0	0	0	0	0	14.2857	24.1379	25.8065	19.3548	24	21.517	21.517	28.5714	23.5294	19.0476	20	0
944731	CM001013.3	49930650	4.08033	4.49726e-05	0.0131315	NC_000086.8	Stk26	0	0	0	0	6.25	1.25	9.52381	20.6897	9.67742	16.129	16	14.404	13.154	7.14286	17.6471	4.7619	13.3333	7.69231
944732	CM001013.3	49930652	6.23426	4.53922e-10	7.06302e-07	NC_000086.8	Stk26	0	0	0	0	0	0	33.3333	24.1379	19.3548	22.5806	20	23.8813	23.8813	28.5714	29.4118	19.0476	13.3333	15.3846
944733	CM001013.3	49930664	4.45041	8.57074e-06	0.003116	NC_000086.8	Stk26	0	0	0	0	0	0	14.2857	24.1379	16.129	3.22581	16	14.7557	14.7557	21.4286	5.88235	9.52381	13.3333	15.3846
944734	CM001013.3	49930846	4.65633	3.21903e-06	0.00135176	NC_000086.8	Stk26	0	5	0	6.66667	0	2.33333	26.087	37.931	35.7143	25	20	28.9465	26.6131	5	44.4444	50	35	20
944735	CM001013.3	49930858	4.72259	2.32864e-06	0.00102589	NC_000086.8	Stk26	10	0	0	0	5	3	21.7391	34.4828	28.5714	28.5714	20	26.6729	23.6729	5	40.7407	28.5714	30	20
944737	CM001013.3	49930877	4.9977	5.80189e-07	0.00031146	NC_000086.8	Stk26	0	0	8.33333	0	0	1.66667	26.087	33.3333	30.7692	25	10.5263	25.1432	23.4765	5	34.6154	30.7692	37.5	10
944741	CM001013.3	50107728	6.0265	1.6755e-09	2.10704e-06	NC_000086.8	Rap2c	0	0	4.7619	0	0	0.952381	20.6897	12.9032	28.5714	14.2857	37.931	22.8762	21.9238	21.2121	18.5185	11.7647	10.5263	17.3913
944742	CM001013.3	50107729	5.50141	3.76764e-08	2.97257e-05	NC_000086.8	Rap2c	0	0	0	5	0	1	10.3448	25	16.6667	22.7273	25.9259	20.1329	19.1329	12.8205	29.4118	12.9032	22.5	11.1111
944743	CM001013.3	50107730	7.01415	2.31345e-12	8.29975e-09	NC_000086.8	Rap2c	0	0	4.7619	0	0	0.952381	27.5862	16.129	40	23.8095	34.4828	28.4015	27.4491	30.303	33.3333	17.6471	18.4211	30.4348
944744	CM001013.3	50107731	6.72875	1.71121e-11	4.46352e-08	NC_000086.8	Rap2c	0	0	0	0	0	0	17.2414	25	19.4444	29.5455	25	23.2463	23.2463	10.2564	29.4118	22.5806	25	22.2222
944746	CM001013.3	50107741	3.85508	0.000115692	0.029711	NC_000086.8	Rap2c	4.34783	12.5	0	4.54545	0	4.27866	24.2424	23.8095	20.5882	15.9091	10.7143	19.0527	14.7741	17.9487	29.4118	20	30.9524	14.8148
944747	CM001013.3	50107784	4.67762	2.9023e-06	0.00123512	NC_000086.8	Rap2c	0	0	0	0	0	0	20.8333	11.5385	10.5263	16	20	15.7796	15.7796	19.2308	9.09091	21.0526	14.2857	40
944748	CM001013.3	50107793	5.37653	7.59338e-08	5.4443e-05	NC_000086.8	Rap2c	0	0	0	0	6.66667	1.33333	37.5	15.3846	10.5263	28	20	22.2822	20.9489	15.3846	18.1818	15.7895	14.2857	20
944749	CM001013.3	50107795	3.83992	0.000123072	0.0313805	NC_000086.8	Rap2c	0	0	0	0	0	0	33.3333	15.3846	5.26316	20	5	15.7962	15.7962	3.84615	27.2727	21.0526	14.2857	0
944750	CM001013.3	50107803	6.34197	2.26849e-10	4.02367e-07	NC_000086.8	Rap2c	0	0	0	0	0	0	34.7826	19.2308	15.7895	32	25	25.3606	25.3606	26.9231	27.2727	26.3158	14.2857	10
944751	CM001013.3	50107807	4.19377	2.74361e-05	0.00849638	NC_000086.8	Rap2c	0	0	0	0	6.66667	1.33333	26.087	11.5385	10.5263	20	10	15.6303	14.297	3.84615	18.1818	5.26316	21.4286	10
944752	CM001013.3	50107818	4.76467	1.89167e-06	0.000854364	NC_000086.8	Rap2c	0	4	0	0	0	0.8	33.3333	19.2308	5.26316	24	15	19.3655	18.5655	11.5385	18.1818	15.7895	7.14286	10
944753	CM001013.3	50107822	4.83735	1.31581e-06	0.000627049	NC_000086.8	Rap2c	0	4	0	0	0	0.8	29.1667	11.5385	15.7895	28	15	19.8989	19.0989	23.0769	27.2727	10.5263	14.2857	30
944754	CM001013.3	50107827	4.05963	4.915e-05	0.0141943	NC_000086.8	Rap2c	0	0	5.88235	12.5	0	3.67647	21.7391	18.1818	10.5263	28	20	19.6895	16.013	26.9231	18.1818	7.14286	25	10
944755	CM001013.3	50107851	4.27326	1.92634e-05	0.00628053	NC_000086.8	Rap2c	0	0	0	0	0	0	30	31.25	13.0435	9.52381	16.6667	20.0968	20.0968	17.3913	12.5	16.6667	16.6667	12.5
944757	CM001013.3	50107880	4.88885	1.01429e-06	0.000503667	NC_000086.8	Rap2c	0	0	0	0	0	0	30	43.75	13.0435	14.2857	25	25.2158	25.2158	56.5217	25	41.6667	33.3333	43.75
944758	CM001013.3	50107907	4.45307	8.46503e-06	0.00308228	NC_000086.8	Rap2c	0	0	0	0	0	0	30	31.25	17.3913	14.2857	8.33333	20.2521	20.2521	39.1304	20.8333	25	33.3333	25
944759	CM001013.3	50107916	4.70739	2.50915e-06	0.00109325	NC_000086.8	Rap2c	0	0	0	0	0	0	40	37.5	13.0435	15	8.33333	22.7754	22.7754	34.7826	12.5	16.6667	25	25
944760	CM001013.3	50107920	5.16862	2.35827e-07	0.000144462	NC_000086.8	Rap2c	0	0	0	0	0	0	35	50	13.0435	19.0476	25	28.4182	28.4182	52.1739	25	41.6667	25	25
944761	CM001013.3	50107933	4.80391	1.55595e-06	0.000724773	NC_000086.8	Rap2c	0	0	0	7.14286	0	1.42857	35	43.75	17.3913	23.8095	16.6667	27.3235	25.8949	39.1304	29.1667	33.3333	33.3333	43.75
944763	CM001013.3	50293849	5.62614	1.84281e-08	1.62522e-05	NC_000086.8	Mbnl3	0	5.88235	0	0	0	1.17647	39.2857	25	20	34.375	10.5263	25.8374	24.6609	31.0345	14.2857	39.1304	37.931	26.087
944764	CM001013.3	50293850	5.48542	4.125e-08	3.20662e-05	NC_000086.8	Mbnl3	0	0	0	0	0	0	11.7647	21.4286	33.3333	23.5294	15.7895	21.1691	21.1691	27.2727	10.5263	30.4348	22.2222	26.3158
944765	CM001013.3	50293857	6.66619	2.62529e-11	6.46606e-08	NC_000086.8	Mbnl3	0	0	0	0	0	0	25	33.3333	28	40.625	15.7895	28.5496	28.5496	20.6897	14.2857	39.1304	31.0345	21.7391
944766	CM001013.3	50293858	5.72325	1.04502e-08	9.9352e-06	NC_000086.8	Mbnl3	0	0	0	0	0	0	11.7647	28.5714	38.0952	26.4706	10.5263	23.0857	23.0857	26.087	15.7895	39.1304	22.2222	26.3158
944767	CM001013.3	50293863	5.07087	3.95995e-07	0.000225707	NC_000086.8	Mbnl3	0	0	0	0	0	0	21.4286	8.33333	20	25	11.1111	17.1746	17.1746	17.2414	4.7619	21.7391	24.1379	13.0435
944768	CM001013.3	50293864	4.61021	4.02268e-06	0.00163983	NC_000086.8	Mbnl3	0	0	0	0	0	0	11.7647	21.4286	23.8095	20.5882	5.26316	16.5708	16.5708	13.0435	5.26316	13.0435	14.8148	10.5263
944769	CM001013.3	50293872	7.18318	6.8107e-13	2.95996e-09	NC_000086.8	Mbnl3	0	0	0	0	0	0	39.2857	33.3333	24	43.75	15.7895	31.2317	31.2317	27.5862	14.2857	39.1304	41.3793	26.087
944770	CM001013.3	50293873	6.07335	1.25269e-09	1.64952e-06	NC_000086.8	Mbnl3	0	0	0	0	0	0	11.7647	28.5714	38.0952	26.4706	21.0526	25.1909	25.1909	26.087	10.5263	39.1304	25.9259	26.3158
944771	CM001013.3	50293892	5.58483	2.33927e-08	1.99998e-05	NC_000086.8	Mbnl3	0	0	8.33333	0	0	1.66667	28.5714	33.3333	16	34.375	11.1111	24.6782	23.0115	20.6897	14.2857	26.087	27.5862	26.087
944772	CM001013.3	50293893	3.81945	0.000133749	0.033604	NC_000086.8	Mbnl3	0	7.14286	0	0	0	1.42857	5.88235	28.5714	23.8095	11.7647	10.5263	16.1109	14.6823	17.3913	5.26316	21.7391	22.2222	15.7895
944773	CM001013.3	50293894	4.64078	3.47094e-06	0.00144225	NC_000086.8	Mbnl3	0	5.88235	0	0	0	1.17647	10.7143	25	28	25	10.5263	19.8481	18.6716	13.7931	4.7619	21.7391	20.6897	17.3913
944774	CM001013.3	50293895	4.3716	1.23339e-05	0.00426865	NC_000086.8	Mbnl3	0	0	0	0	0	0	5.88235	28.5714	28.5714	14.7059	5.26316	16.5989	16.5989	17.3913	5.26316	21.7391	14.8148	10.5263
944775	CM001013.3	50293899	6.45942	1.05103e-10	2.10808e-07	NC_000086.8	Mbnl3	0	0	0	0	0	0	32.1429	33.3333	24	31.25	15.7895	27.3031	27.3031	17.2414	14.2857	39.1304	27.5862	21.7391
944776	CM001013.3	50293900	4.51974	6.19149e-06	0.00235454	NC_000086.8	Mbnl3	5.26316	0	5.26316	0	0	2.10526	5.88235	28.5714	33.3333	23.5294	21.0526	22.4738	20.3686	21.7391	10.5263	30.4348	22.2222	15.7895
944777	CM001013.3	50293907	3.7169	0.000201686	0.0477217	NC_000086.8	Mbnl3	0	0	10.5263	9.09091	0	3.92344	11.7647	21.4286	38.0952	20.5882	21.0526	22.5859	18.6624	13.0435	5.26316	30.4348	30.7692	21.0526
944781	CM001013.3	50294245	4.3172	1.58022e-05	0.00528433	NC_000086.8	Mbnl3	5	0	0	0	0	1	8	21.4286	28.5714	15	21.4286	18.8857	17.8857	19.3548	25	15.3846	12	6.66667
944782	CM001013.3	50294252	4.62206	3.79943e-06	0.00156101	NC_000086.8	Mbnl3	0	0	0	0	0	0	8	21.4286	23.8095	15	20	17.6476	17.6476	12.5	25	7.69231	12	6.66667
944783	CM001013.3	50294426	3.90743	9.32826e-05	0.0247586	NC_000086.8	Mbnl3	0	0	0	0	0	0	16.6667	20.6897	6.66667	9.09091	11.1111	12.845	12.845	4.16667	20	15	6.66667	7.14286
944785	CM001013.3	50294448	6.83779	8.04251e-12	2.37458e-08	NC_000086.8	Mbnl3	0	0	0	0	0	0	40	30	33.3333	36.3636	27.7778	33.4949	33.4949	16.6667	30	25	6.66667	30.7692
944786	CM001013.3	50294456	6.55887	5.42154e-11	1.20502e-07	NC_000086.8	Mbnl3	0	0	0	0	0	0	43.3333	26.6667	33.3333	40	16.6667	32	32	16.6667	30	20	26.6667	28.5714
944789	CM001013.3	50294485	6.532	6.48958e-11	1.40459e-07	NC_000086.8	Mbnl3	0	0	0	0	0	0	43.3333	26.6667	33.3333	36.3636	16.6667	31.2727	31.2727	20.8333	20	10	26.6667	21.4286
944790	CM001013.3	50294499	4.40471	1.05924e-05	0.00374222	NC_000086.8	Mbnl3	0	0	0	0	0	0	23.3333	16.6667	20	9.09091	11.1111	16.0404	16.0404	16.6667	30	10.5263	20	14.2857
944791	CM001013.3	50294516	4.93756	7.91043e-07	0.000406517	NC_000086.8	Mbnl3	0	0	6.25	6.66667	0	2.58333	36.6667	20	20	36.3636	27.7778	28.1616	25.5783	16.6667	10	15	20	14.2857
944794	CM001013.3	50768832	4.29016	1.78543e-05	0.00587553	NC_000086.8	Hs6st2	4.34783	0	6.66667	0	4.34783	3.07246	24	26.3158	41.3793	28.2051	4.34783	24.8496	21.7771	24.3243	35	33.3333	17.6471	30
944795	CM001013.3	50768841	5.36984	7.88081e-08	5.61649e-05	NC_000086.8	Hs6st2	4.34783	0	6.66667	0	4.54545	3.11199	28	31.5789	41.3793	28.2051	8.69565	27.5718	24.4598	24.3243	35	27.7778	17.6471	35
944796	CM001013.3	50768853	5.22396	1.75132e-07	0.000112958	NC_000086.8	Hs6st2	4.34783	0	0	0	4.34783	1.73913	24	26.3158	31.0345	25.641	8.69565	23.1374	21.3983	18.9189	35	11.1111	17.6471	20
944797	CM001013.3	50768865	3.84409	0.000120999	0.0308903	NC_000086.8	Hs6st2	5	6.66667	0	0	4.54545	3.24242	38.4615	31.5789	21.4286	20.5128	4.34783	23.2659	20.0235	16.2162	20	31.25	25	10.5263
944799	CM001013.3	50769721	4.53479	5.76597e-06	0.00222566	NC_000086.8	Hs6st2	0	0	0	0	0	0	33.3333	7.14286	18.5185	16.6667	5.26316	16.1849	16.1849	15	31.5789	22.7273	25	10.5263
944802	CM001013.3	50769756	4.53961	5.63592e-06	0.00218077	NC_000086.8	Hs6st2	0	0	0	0	0	0	0	22.2222	12.5	29.7297	13.3333	15.5571	15.5571	21.0526	11.1111	6.66667	11.7647	8.33333
944803	CM001013.3	50769758	4.26336	2.01377e-05	0.00652753	NC_000086.8	Hs6st2	0	0	0	0	0	0	0	27.7778	12.5	18.9189	20	15.8393	15.8393	15.7895	27.7778	20	11.7647	8.33333
944804	CM001013.3	50769760	5.38768	7.13734e-08	5.16799e-05	NC_000086.8	Hs6st2	0	0	0	0	0	0	7.69231	16.6667	25	27.027	33.3333	21.9439	21.9439	26.3158	33.3333	20	17.6471	16.6667
944805	CM001013.3	50769765	5.75738	8.54283e-09	8.43384e-06	NC_000086.8	Hs6st2	0	0	0	0	0	0	15.3846	27.7778	31.25	24.3243	26.6667	25.0807	25.0807	10.5263	22.2222	13.3333	23.5294	16.6667
944806	CM001013.3	50769775	4.55107	5.33732e-06	0.00208047	NC_000086.8	Hs6st2	18.1818	0	0	0	5.26316	4.689	33.3333	16.6667	31.25	21.6216	33.3333	27.241	22.552	30	16.6667	20	28.5714	7.69231
944807	CM001013.3	50770018	3.8596	0.000113573	0.0292379	NC_000086.8	Hs6st2	5.55556	0	9.09091	0	6.66667	4.26263	35	35.2941	35	54.5455	18.75	35.7179	31.4553	58.3333	0	21.0526	15.7895	33.3333
944808	CM001013.3	50770023	6.32039	2.60896e-10	4.4917e-07	NC_000086.8	Hs6st2	0	0	0	0	0	0	30	44.4444	42.8571	45.4545	18.75	36.3012	36.3012	41.6667	0	11.1111	21.7391	25
944809	CM001013.3	50770034	5.59311	2.23041e-08	1.92422e-05	NC_000086.8	Hs6st2	0	0	0	0	0	0	20	27.7778	38.0952	54.5455	18.75	31.8337	31.8337	25	0	5.55556	17.3913	33.3333
944810	CM001013.3	50770038	5.01871	5.20185e-07	0.000283246	NC_000086.8	Hs6st2	0	0	0	7.69231	0	1.53846	35	27.7778	28.5714	54.5455	18.75	32.9289	31.3905	41.6667	0	5.26316	17.3913	16.6667
944811	CM001013.3	50770047	4.61839	3.86729e-06	0.00158341	NC_000086.8	Hs6st2	0	0	0	7.69231	0	1.53846	40	16.6667	38.0952	45.4545	13.3333	30.71	29.1715	25	0	5.26316	17.3913	33.3333
944812	CM001013.3	50770065	5.56642	2.60028e-08	2.18772e-05	NC_000086.8	Hs6st2	0	0	0	0	0	0	50	38.8889	38.0952	54.5455	18.75	40.0559	40.0559	58.3333	0	15.7895	18.1818	33.3333
944813	CM001013.3	50770084	4.98127	6.31667e-07	0.000335495	NC_000086.8	Hs6st2	0	0	9.09091	0	0	1.81818	40	22.2222	33.3333	45.4545	12.5	30.702	28.8838	50	7.69231	15.7895	13.0435	33.3333
944814	CM001013.3	50770095	4.68376	2.81653e-06	0.00120509	NC_000086.8	Hs6st2	0	0	0	7.69231	0	1.53846	25	27.7778	33.3333	45.4545	12.5	28.8131	27.2747	50	7.69231	5.26316	21.7391	25
944815	CM001013.3	50770105	5.41075	6.27613e-08	4.6147e-05	NC_000086.8	Hs6st2	0	0	0	0	0	0	35	27.7778	28.5714	9.09091	12.5	22.588	22.588	25	7.69231	5.26316	21.7391	25
944816	CM001013.3	50770116	5.19413	2.05683e-07	0.000128818	NC_000086.8	Hs6st2	0	0	0	0	0	0	35	27.7778	38.0952	27.2727	12.5	28.1291	28.1291	50	0	10.5263	17.3913	16.6667
944817	CM001013.3	50770130	5.53566	3.10065e-08	2.53905e-05	NC_000086.8	Hs6st2	0	0	0	0	0	0	40	38.8889	38.0952	45.4545	18.75	36.2377	36.2377	58.3333	0	15.7895	21.7391	33.3333
944820	CM001013.3	50770409	4.17814	2.93897e-05	0.00904185	NC_000086.8	Hs6st2	0	8.33333	0	5.88235	0	2.84314	28.5714	28.5714	40	30.4348	13.3333	28.1822	25.3391	70	15.3846	42.8571	17.6471	42.8571
944821	CM001013.3	50770410	4.73265	2.21606e-06	0.000983128	NC_000086.8	Hs6st2	5.88235	0	5.55556	9.09091	0	4.10576	20	30	27.7778	32.2581	18.1818	25.6435	21.5378	16.6667	13.6364	45	8.33333	16.6667
944822	CM001013.3	50770413	5.48288	4.18467e-08	3.24604e-05	NC_000086.8	Hs6st2	0	0	0	0	0	0	35.7143	23.8095	40	21.7391	13.3333	26.9193	26.9193	60	15.3846	35.7143	17.6471	28.5714
944827	CM001013.3	51253210	5.98259	2.19619e-09	2.60667e-06	NC_000086.8	Gpc4	0	0	0	13.3333	4.7619	3.61905	44	26.3158	29.6296	23.5294	41.6667	33.0283	29.4093	25	31.8182	35.7143	32.1429	10
944828	CM001013.3	51253219	6.31377	2.72314e-10	4.64799e-07	NC_000086.8	Gpc4	0	0	0	0	0	0	28.5714	22.7273	25.9259	20.5882	25	24.5626	24.5626	32.1429	22.7273	15.3846	19.3548	9.09091
944829	CM001013.3	51253220	5.23069	1.68881e-07	0.000109149	NC_000086.8	Gpc4	4.16667	0	0	0	0	0.833333	24.1379	20	20.8333	22.2222	23.8095	22.2006	21.3673	31.25	27.7778	38.8889	30	5
944830	CM001013.3	51253236	4.88756	1.02094e-06	0.000506115	NC_000086.8	Gpc4	0	0	0	0	4.7619	0.952381	10.7143	13.6364	22.2222	24.2424	33.3333	20.8297	19.8773	21.4286	13.6364	15.3846	10	0
944832	CM001013.3	51253240	5.15934	2.47827e-07	0.000150359	NC_000086.8	Gpc4	0	0	0	0	0	0	32.1429	4.54545	18.5185	14.7059	25	18.9825	18.9825	14.2857	18.1818	15.3846	16.129	0
944834	CM001013.3	51253270	4.02783	5.62934e-05	0.0159093	NC_000086.8	Gpc4	5.26316	18.75	0	7.69231	10.5263	8.44636	25	33.3333	39.1304	25.9259	36.3636	31.9507	23.5043	29.0323	26.9231	26.9231	54.5455	35.2941
944835	CM001013.3	51253271	4.68809	2.75763e-06	0.00118368	NC_000086.8	Gpc4	4.7619	0	0	6.66667	5.88235	3.46218	26.9231	25	21.7391	29.6296	28.5714	26.3727	22.9105	37.5	31.5789	35.2941	41.6667	23.8095
944854	CM001013.3	51702710	4.87546	1.08556e-06	0.000533089	NC_000086.8	A630012P03Rik	5.55556	0	4.54545	0	0	2.0202	17.3913	17.8571	14.8148	25	28	20.6127	18.5925	24.3243	11.7647	23.0769	21.7391	21.0526
944953	CM001013.3	52077216	4.99302	5.9441e-07	0.000318016	NC_000086.8	Hprt	0	0	0	0	0	0	27.2727	18.1818	20.8333	19.0476	5.88235	18.2436	18.2436	23.0769	19.0476	6.25	0	13.3333
944957	CM001013.3	52459144	4.27826	1.8836e-05	0.00615382	NC_000086.8	Mospd1	0	15.3846	0	0	5.26316	4.12955	11.5385	36.3636	13.0435	28	29.4118	23.6715	19.5419	30.5556	23.8095	22.7273	26.3158	42.3077
944958	CM001013.3	52459191	5.9881	2.12307e-09	2.53573e-06	NC_000086.8	Mospd1	0	0	0	0	5.26316	1.05263	21.4286	29.1667	13.0435	30.7692	41.1765	27.1169	26.0643	40	28.5714	36.3636	33.3333	37.037
945029	CM001013.3	55391715	5.54778	2.89312e-08	2.40431e-05	NC_000086.8	Gm38625	6.66667	0	12.5	0	0	3.83333	28.5714	33.3333	29.4118	16.129	23.8095	26.251	22.4177	36.3636	27.7778	26.6667	40.7407	17.6471
945032	CM001013.3	55391736	3.74932	0.000177315	0.0427749	NC_000086.8	Gm38625	0	0	6.25	0	0	1.25	20	20	19.3548	10	15	16.871	15.621	28.5714	27.7778	7.14286	0	5.88235
945033	CM001013.3	55391737	4.45309	8.46435e-06	0.00308228	NC_000086.8	Gm38625	0	11.7647	0	0	0	2.35294	10	29.4118	25	21.4286	31.5789	23.4839	21.1309	12.5	24	14.2857	29.4118	34.7826
945034	CM001013.3	55391744	4.64906	3.33453e-06	0.00139288	NC_000086.8	Gm38625	0	0	0	0	0	0	16.6667	5	25.8065	13.3333	10	14.1613	14.1613	23.8095	11.1111	0	5	12.5
945035	CM001013.3	55391745	3.98556	6.73216e-05	0.0186057	NC_000086.8	Gm38625	0	0	0	0	0	0	10	17.6471	25	7.14286	15.7895	15.1159	15.1159	16.6667	16	7.14286	11.7647	17.3913
945036	CM001013.3	55391750	3.72418	0.000195951	0.0465734	NC_000086.8	Gm38625	0	0	0	0	0	0	10	15	16.129	6.66667	5	10.5591	10.5591	14.2857	5.55556	14.2857	5	0
945037	CM001013.3	55391751	4.51431	6.3524e-06	0.00240679	NC_000086.8	Gm38625	0	0	7.14286	0	9.09091	3.24675	15	23.5294	35.7143	21.4286	21.0526	23.345	20.0982	12.5	16	7.14286	17.6471	26.087
945040	CM001013.3	55391784	4.73775	2.16105e-06	0.000961414	NC_000086.8	Zfp449	0	0	0	0	0	0	21.7391	23.5294	14.2857	14.2857	40	22.768	22.768	18.75	41.1765	0	23.0769	6.25
945041	CM001013.3	55391785	5.77051	7.90307e-09	7.9007e-06	NC_000086.8	Zfp449	0	0	0	0	6.66667	1.33333	29.0323	21.0526	26.087	31.5789	30.4348	27.6371	26.3038	22.7273	14.2857	12	38.0952	17.6471
945042	CM001013.3	55391790	4.46838	7.88154e-06	0.00290265	NC_000086.8	Zfp449	0	0	0	5.26316	0	1.05263	13.0435	17.6471	14.2857	19.0476	26.6667	18.1381	17.0855	0	11.7647	10	19.2308	0
945044	CM001013.3	55391798	4.46066	8.17061e-06	0.00299111	NC_000086.8	Zfp449	0	0	0	5.26316	0	1.05263	21.7391	23.5294	19.0476	11.9048	20	19.2442	18.1916	25	29.4118	10	15.3846	12.5
945045	CM001013.3	55391799	4.37807	1.19736e-05	0.00416521	NC_000086.8	Zfp449	0	0	0	0	6.66667	1.33333	22.5806	15.7895	4.34783	36.8421	21.7391	20.2598	18.9265	13.6364	14.2857	20	14.2857	17.6471
945047	CM001013.3	55501413	4.32545	1.52221e-05	0.00511555	NC_000086.8	Ints6l	0	0	0	0	4	0.8	9.375	7.69231	13.3333	20	14.2857	12.9373	12.1373	10.8108	10	16.6667	21.6216	11.1111
945049	CM001013.3	55501458	4.56105	5.08986e-06	0.0019979	NC_000086.8	Ints6l	0	0	0	0	8.69565	1.73913	7.40741	12.5	10.7143	24.4444	29.4118	16.8956	15.1565	16.2162	20	23.5294	17.2414	11.1111
945078	CM001013.3	55655280	5.00993	5.44492e-07	0.000295129	NC_000086.8	Slc9a6	0	0	0	0	0	0	12	46.1538	18.1818	9.09091	25	22.0853	22.0853	25.9259	40	38.0952	22.2222	20
945080	CM001013.3	55655285	4.78467	1.71269e-06	0.00078585	NC_000086.8	Slc9a6	0	0	0	9.09091	0	1.81818	14.2857	13.6364	14.8148	18.4211	20	16.2316	14.4134	9.09091	14.2857	17.6471	25	0
945082	CM001013.3	55655287	3.9832	6.79948e-05	0.0187536	NC_000086.8	Slc9a6	0	0	0	0	0	0	7.14286	4.54545	11.1111	13.1579	20	11.1915	11.1915	9.09091	8.57143	11.7647	12.5	5.88235
945083	CM001013.3	55655290	4.27099	1.94608e-05	0.00633403	NC_000086.8	Slc9a6	0	0	0	0	0	0	10.7143	13.3333	21.4286	9.09091	12.5	13.4134	13.4134	14.8148	36	34.7826	15	10
945084	CM001013.3	55655291	3.89473	9.83086e-05	0.0259261	NC_000086.8	Slc9a6	0	5.88235	0	0	3.7037	1.91721	14.2857	13.6364	7.40741	18.4211	25	15.7501	13.8329	9.09091	17.1429	20.5882	20.8333	17.6471
945085	CM001013.3	55655298	4.88426	1.03817e-06	0.000513262	NC_000086.8	Slc9a6	0	0	0	0	3.33333	0.666667	14.2857	40	37.037	9.09091	17.6471	23.6121	22.9455	18.5185	32	30.4348	15	15
945086	CM001013.3	55655299	5.53691	3.07851e-08	2.52527e-05	NC_000086.8	Slc9a6	0	0	0	0	0	0	21.4286	13.6364	11.1111	15.7895	35	19.3931	19.3931	21.2121	25.7143	32.3529	20.8333	17.6471
945087	CM001013.3	55655318	4.19933	2.67706e-05	0.00831195	NC_000086.8	Slc9a6	5.88235	8.33333	6.66667	0	0	4.17647	17.8571	40	35.7143	18.1818	17.6471	25.8801	21.7036	14.8148	40	39.1304	15	25
945088	CM001013.3	55655319	5.75192	8.82372e-09	8.67512e-06	NC_000086.8	Slc9a6	0	0	0	0	0	0	21.4286	18.1818	14.8148	18.4211	25	19.5693	19.5693	21.2121	20	33.3333	25	11.7647
945091	CM001013.3	55655582	4.16626	3.09641e-05	0.0094656	NC_000086.8	Slc9a6	0	0	0	0	0	0	5.55556	17.6471	13.0435	35.2941	21.4286	18.5938	18.5938	18.1818	14.2857	15.3846	6.25	17.3913
945092	CM001013.3	55655583	5.43247	5.55779e-08	4.15073e-05	NC_000086.8	Slc9a6	0	0	0	0	0	0	37.1429	25	32.3529	8	14.2857	23.3563	23.3563	14.8148	44	27.5862	15	29.4118
945095	CM001013.3	55777136	4.46694	7.93462e-06	0.00291708	NC_000086.8	Fhl1	0	4.54545	0	0	6.66667	2.24242	28.5714	28	16.6667	22.2222	20	23.0921	20.8496	31.8182	18.75	16.6667	23.5294	0
945096	CM001013.3	55777160	4.38957	1.13577e-05	0.00397862	NC_000086.8	Fhl1	0	0	0	0	6.66667	1.33333	21.4286	28	12.5	11.1111	10	16.6079	15.2746	13.0435	12.5	11.1111	17.6471	0
945099	CM001013.3	55777174	4.70269	2.56754e-06	0.00111359	NC_000086.8	Fhl1	4	0	0	0	0	0.8	21.4286	20	16.6667	27.7778	10	19.1746	18.3746	21.7391	12.5	5.55556	23.5294	0
945100	CM001013.3	55777185	5.50945	3.59966e-08	2.86381e-05	NC_000086.8	Fhl1	0	0	0	0	0	0	21.4286	28	16.6667	27.7778	10	20.7746	20.7746	27.2727	12.5	16.6667	29.4118	0
945101	CM001013.3	55777197	4.15006	3.32391e-05	0.0100672	NC_000086.8	Fhl1	4	0	0	0	0	0.8	14.2857	16	16.6667	27.7778	10	16.946	16.146	27.2727	12.5	16.6667	29.4118	0
945103	CM001013.3	55777397	6.23327	4.56789e-10	7.08431e-07	NC_000086.8	Fhl1	0	0	0	0	0	0	45.8333	33.3333	45.4545	13.5135	18.1818	31.2633	31.2633	22.2222	28.5714	9.09091	18.1818	19.0476
945104	CM001013.3	55777404	5.38504	7.24284e-08	5.22449e-05	NC_000086.8	Fhl1	10	0	0	0	0	2	41.6667	33.3333	36.3636	16.2162	18.1818	29.1523	27.1523	11.1111	21.4286	0	13.6364	23.8095
945105	CM001013.3	55777411	4.22332	2.40728e-05	0.00759336	NC_000086.8	Fhl1	0	0	0	0	0	0	16.6667	22.2222	13.6364	13.5135	9.09091	15.0259	15.0259	11.1111	7.14286	0	18.1818	14.2857
945106	CM001013.3	55777417	4.67077	3.00067e-06	0.0012679	NC_000086.8	Fhl1	0	0	8.33333	0	0	1.66667	25	27.7778	18.1818	16.2162	18.1818	21.0715	19.4049	22.2222	21.4286	0	18.1818	14.2857
945110	CM001013.3	55836772	4.34029	1.42292e-05	0.00483312	NC_000086.8	Fhl1	0	0	0	0	9.09091	1.81818	13.3333	25.8065	27.2727	23.3333	30.4348	24.0361	22.2179	7.40741	43.4783	43.75	17.2414	13.0435
945111	CM001013.3	55836790	4.75347	1.99959e-06	0.000895027	NC_000086.8	Fhl1	0	0	0	0	0	0	20	12.9032	15.1515	13.3333	26.087	17.495	17.495	11.1111	43.4783	37.5	27.5862	17.3913
945135	CM001013.3	56099315	4.05539	5.00501e-05	0.0144236	NC_000086.8	Htatsf1	3.7037	0	0	0	0	0.740741	11.7647	15	5.26316	22.5806	11.7647	13.2746	12.5339	11.5385	26.9231	12.5	3.44828	5.55556
945136	CM001013.3	56099323	5.6597	1.5164e-08	1.37563e-05	NC_000086.8	Htatsf1	0	0	0	4.7619	0	0.952381	29.4118	40	21.0526	32.2581	23.5294	29.2504	28.298	19.2308	46.1538	50	13.7931	11.1111
945137	CM001013.3	56099344	5.62632	1.84097e-08	1.6251e-05	NC_000086.8	Htatsf1	0	0	0	0	0	0	23.5294	20	10.5263	22.5806	11.7647	17.6802	17.6802	15.3846	34.6154	37.5	17.2414	11.1111
945138	CM001013.3	56099346	5.46184	4.71224e-08	3.59262e-05	NC_000086.8	Htatsf1	0	0	0	4.7619	0	0.952381	20.5882	15	15.7895	29.0323	17.6471	19.6114	18.659	19.2308	15.3846	18.75	24.1379	5.55556
945139	CM001013.3	56099353	5.51251	3.53758e-08	2.83101e-05	NC_000086.8	Htatsf1	0	5.88235	0	4.7619	0	2.12885	30.303	30	21.0526	20	18.75	24.0211	21.8923	23.0769	44	33.3333	20.6897	11.1111
945141	CM001013.3	56438038	4.21946	2.44893e-05	0.00769919	NC_000086.8	Rbmx	0	0	0	0	0	0	23.5294	16.6667	19.0476	25	7.69231	18.3872	18.3872	20	18.1818	14.2857	12.5	23.5294
945143	CM001013.3	56438127	4.35348	1.33992e-05	0.0045889	NC_000086.8	Rbmx	0	0	0	0	0	0	17.6471	33.3333	14.2857	25	7.69231	19.5917	19.5917	20	27.2727	28.5714	16.6667	29.4118
945144	CM001013.3	56438130	3.92335	8.73274e-05	0.0233737	NC_000086.8	Rbmx	0	0	0	8.33333	0	1.66667	23.5294	27.7778	14.2857	25	7.69231	19.657	17.9904	26.3158	27.2727	32.1429	16.6667	41.1765
945145	CM001013.3	56438143	3.83101	0.000127617	0.0323108	NC_000086.8	Rbmx	0	16.6667	0	0	4.16667	4.16667	27.7778	33.3333	27.2727	6.25	15.3846	22.0037	17.837	22.2222	30	25.9259	37.5	37.5
945146	CM001013.3	56438213	3.8498	0.000118216	0.030284	NC_000086.8	Rbmx	5.26316	0	0	0	0	1.05263	20	11.1111	19.0476	18.75	7.69231	15.3202	14.2676	22.2222	21.0526	11.5385	21.7391	33.3333
945148	CM001013.3	56438227	3.94569	7.95709e-05	0.0215709	NC_000086.8	Rbmx	5.26316	0	0	0	0	1.05263	20	27.7778	4.7619	18.75	15.3846	17.3349	16.2822	33.3333	21.0526	15.3846	17.3913	40
945150	CM001013.3	56438252	5.20702	1.91894e-07	0.000121543	NC_000086.8	Rbmx	5.26316	0	0	0	4	1.85263	26.6667	33.3333	33.3333	25	15.3846	26.7436	24.891	29.4118	26.3158	19.2308	30.4348	53.3333
945153	CM001013.3	56548879	4.88256	1.04716e-06	0.000516633	NC_000086.8	Gpr101	4.54545	9.09091	4.54545	0	0	3.63636	39.2857	26.3158	21.9512	32.4324	24.1379	28.8246	25.1883	44.1176	7.69231	33.3333	35	23.8095
945154	CM001013.3	56548880	5.82937	5.56378e-09	5.82552e-06	NC_000086.8	Gpr101	0	0	0	0	5.26316	1.05263	29.4118	25	18.5185	20.8333	26.087	23.9701	22.9175	27.2727	30.4348	15.3846	31.25	40
945155	CM001013.3	56548892	4.29722	1.72951e-05	0.00571524	NC_000086.8	Gpr101	0	0	0	0	0	0	14.2857	10.5263	4.87805	21.6216	10.3448	12.3313	12.3313	32.3529	11.1111	13.8889	20	9.52381
945156	CM001013.3	56548893	4.48579	7.2644e-06	0.00270626	NC_000086.8	Gpr101	0	0	0	0	0	0	14.7059	18.75	11.1111	25	4.34783	14.783	14.783	18.1818	8.69565	15.3846	12.5	20
945269	CM001013.3	58179979	3.75852	0.000170922	0.0414325	NC_000086.8	Fgf13	0	4.7619	0	0	6.25	2.20238	10.3448	10.5263	14.8148	27.2727	21.0526	16.8023	14.5999	25.9259	20.6897	33.3333	12.5	11.1111
945271	CM001013.3	58179982	5.44471	5.18908e-08	3.90914e-05	NC_000086.8	Fgf13	0	0	0	0	0	0	20.6897	26.3158	11.1111	24.2424	21.0526	20.6823	20.6823	22.2222	13.7931	23.8095	12.5	11.1111
945273	CM001013.3	58613407	4.20655	2.59297e-05	0.00808784	NC_000086.8	Fgf13	0	20	7.14286	6.66667	6.66667	8.09524	30.303	35	33.3333	22.2222	40	32.1717	24.0765	36.6667	16.6667	38.8889	34.6154	30.7692
945276	CM001013.3	58613576	5.24504	1.56248e-07	0.000101927	NC_000086.8	Fgf13	0	0	0	6.66667	0	1.33333	18.5185	53.3333	44.4444	26.3158	20	32.5224	31.1891	30	26.087	40	36.3636	11.7647
945278	CM001013.3	58613587	6.08916	1.13502e-09	1.53192e-06	NC_000086.8	Fgf13	0	0	0	0	0	0	29.6296	40	44.4444	26.3158	15	31.078	31.078	15	34.7826	50	22.7273	23.5294
945281	CM001013.3	58613629	4.7968	1.61222e-06	0.000747687	NC_000086.8	Fgf13	0	0	0	0	6.66667	1.33333	25.9259	31.25	38.8889	10.5263	20	25.3182	23.9849	20	17.3913	40	22.7273	17.6471
945282	CM001013.3	58613636	3.84632	0.000119903	0.0306353	NC_000086.8	Fgf13	0	0	0	6.66667	0	1.33333	25.9259	31.25	27.7778	21.0526	15	24.2013	22.8679	20	27.2727	40	36.3636	0
945283	CM001013.3	58613640	5.00058	5.71586e-07	0.000307536	NC_000086.8	Fgf13	0	0	0	0	0	0	22.2222	18.75	27.7778	21.0526	20	21.9605	21.9605	15.7895	21.7391	30	27.2727	5.88235
945286	CM001013.3	59224045	4.53173	5.85032e-06	0.00225273	NC_000086.8	Mcf2	5.88235	0	0	0	0	1.17647	14.8148	7.69231	20	42.1053	18.1818	20.5588	19.3824	8.33333	10.5263	5.88235	12.5	13.3333
945287	CM001013.3	59224051	4.01571	5.92675e-05	0.0166607	NC_000086.8	Mcf2	0	0	0	0	0	0	14.8148	7.69231	5	36.8421	9.09091	14.688	14.688	8.33333	5.26316	5.88235	6.25	13.3333
945288	CM001013.3	59224057	4.79547	1.62295e-06	0.000752296	NC_000086.8	Mcf2	0	0	0	8.33333	0	1.66667	22.2222	15.3846	20	42.1053	18.1818	23.5788	21.9121	0	31.5789	11.7647	12.5	20
945293	CM001013.3	59224132	3.80619	0.000141125	0.0350954	NC_000086.8	Mcf2	0	0	0	0	0	0	11.1111	7.69231	10	21.0526	18.1818	13.6076	13.6076	8.33333	15.7895	11.7647	18.75	20
945295	CM001013.3	59448687	5.60537	2.0781e-08	1.80592e-05	NC_000086.8	Atp11c	0	0	0	3.84615	7.69231	2.30769	22.7273	36.8421	20	46.1538	33.3333	31.8113	29.5036	19.2308	25	38.4615	14.2857	15.3846
945297	CM001013.3	59448704	4.52862	5.93711e-06	0.00227693	NC_000086.8	Atp11c	0	0	0	0	0	0	12	30	5.88235	14.2857	20	16.4336	16.4336	20	43.75	35.7143	20	15.3846
945298	CM001013.3	59448711	5.1751	2.2779e-07	0.000140625	NC_000086.8	Atp11c	0	0	0	0	0	0	12	30	17.6471	21.4286	20	20.2151	20.2151	16	25	35.7143	13.3333	15.3846
945299	CM001013.3	59448713	4.8717	1.10644e-06	0.000542499	NC_000086.8	Atp11c	0	0	0	0	0	0	8	20	11.7647	35.7143	26.6667	20.4291	20.4291	12	18.75	28.5714	20	15.3846
945300	CM001013.3	59448715	4.08562	4.39585e-05	0.0128988	NC_000086.8	Atp11c	0	0	0	0	0	0	8	25	11.7647	28.5714	33.3333	21.3339	21.3339	12	31.25	42.8571	20	0
945301	CM001013.3	59448727	7.18303	6.81835e-13	2.95996e-09	NC_000086.8	Atp11c	0	0	0	0	0	0	24	40	23.5294	42.8571	40	34.0773	34.0773	20	37.5	42.8571	26.6667	15.3846
945302	CM001013.3	59448732	3.89113	9.97789e-05	0.0262701	NC_000086.8	Atp11c	5	0	0	0	0	1	20	15	5.88235	14.2857	20	15.0336	14.0336	12	6.25	28.5714	13.3333	15.3846
945303	CM001013.3	59448769	5.30654	1.11725e-07	7.63611e-05	NC_000086.8	Atp11c	0	0	0	0	0	0	12	25	11.7647	28.5714	33.3333	22.1339	22.1339	20	25	21.4286	20	23.0769
945305	CM001013.3	59448809	3.88064	0.00010418	0.0272852	NC_000086.8	Atp11c	0	0	0	0	0	0	5.55556	15	22.2222	19.0476	7.69231	13.9035	13.9035	16.6667	6.25	15.3846	35.2941	28.5714
945308	CM001013.3	59448969	4.81797	1.45029e-06	0.000683593	NC_000086.8	Atp11c	0	0	0	0	12.5	2.5	19.2308	16.6667	25	32.5	21.0526	22.89	20.39	4.7619	14.2857	17.6471	27.7778	12.5
945309	CM001013.3	59448971	5.31809	1.04861e-07	7.22934e-05	NC_000086.8	Atp11c	0	0	0	0	0	0	15.3846	16.6667	17.8571	35	15.7895	20.1396	20.1396	4.7619	14.2857	17.6471	27.7778	25
945311	CM001013.3	59448981	5.56455	2.62837e-08	2.2055e-05	NC_000086.8	Atp11c	0	0	0	0	0	0	23.0769	22.2222	14.2857	35	15.7895	22.0749	22.0749	9.52381	14.2857	11.7647	27.7778	25
945312	CM001013.3	59449001	4.12682	3.67806e-05	0.011017	NC_000086.8	Atp11c	0	0	0	5.88235	6.25	2.42647	11.5385	11.1111	25	32.5	21.0526	20.2404	17.814	9.52381	14.2857	17.6471	27.7778	25
945313	CM001013.3	59449013	5.16998	2.34119e-07	0.000143693	NC_000086.8	Atp11c	0	0	0	5.88235	5.88235	2.35294	30.7692	26.3158	30	30	21.0526	27.6275	25.2746	15	14.2857	17.6471	47.619	18.75
945408	CM001013.3	59937784	5.67587	1.37987e-08	1.26873e-05	NC_000086.8	Gm38438	0	0	0	0	4.34783	0.869565	29.0323	33.3333	17.3913	21.2121	11.7647	22.5467	21.6772	22.7273	20	28.5714	15.9091	11.7647
945409	CM001013.3	59937801	5.98582	2.15303e-09	2.56185e-06	NC_000086.8	Gm38438	0	0	4.34783	0	0	0.869565	22.5806	38.8889	21.7391	24.2424	17.6471	25.0196	24.1501	31.8182	25	33.3333	25	5.88235
945413	CM001013.3	63320164	6.17807	6.48892e-10	9.60921e-07	NC_000086.8	Slitrk4	0	0	13.3333	0	0	2.66667	19.3548	30	45.4545	42	25.9259	32.5471	29.8804	35.4839	50	35.2941	23.8095	46.6667
945415	CM001013.3	63320190	6.3529	2.11298e-10	3.80355e-07	NC_000086.8	Slitrk4	0	0	0	0	0	0	12.9032	16.129	27.2727	34	18.5185	21.7647	21.7647	21.875	22.7273	11.7647	19.0476	40
945420	CM001013.3	67722237	4.42584	9.6067e-06	0.00343835	NC_000086.8	Fmr1	0	0	0	0	0	0	13.3333	22.7273	12.5	19.4444	11.1111	15.8232	15.8232	13.3333	11.1111	11.1111	4.54545	18.1818
945424	CM001013.3	67722251	3.75582	0.000172777	0.0417969	NC_000086.8	Fmr1	0	0	0	0	0	0	13.3333	31.8182	12.5	11.1111	0	13.7525	13.7525	13.3333	11.1111	5.55556	13.6364	9.09091
945427	CM001013.3	67722268	4.84812	1.24635e-06	0.000598273	NC_000086.8	Fmr1	0	0	0	0	0	0	28.5714	20	33.3333	22.2222	4.54545	21.7345	21.7345	16	25	13.6364	17.8571	5.26316
945428	CM001013.3	67722271	3.80715	0.000140575	0.0349769	NC_000086.8	Fmr1	0	0	0	0	0	0	36.6667	31.8182	15.625	13.8889	0	19.5997	19.5997	13.3333	22.2222	23.5294	18.1818	9.09091
945429	CM001013.3	67722272	4.22487	2.39074e-05	0.00754869	NC_000086.8	Fmr1	0	0	0	0	0	0	19.0476	20	27.7778	16.6667	4.54545	17.6075	17.6075	16	31.25	13.6364	10.7143	5.26316
945437	CM001013.3	67722285	3.78828	0.000151694	0.0374106	NC_000086.8	Fmr1	0	0	0	0	4.7619	0.952381	23.8095	20	27.7778	16.6667	4.54545	18.5599	17.6075	12	18.75	13.6364	10.7143	15.7895
945438	CM001013.3	67722296	5.47778	4.3069e-08	3.32087e-05	NC_000086.8	Fmr1	0	0	0	0	0	0	30	22.7273	19.3548	27.7778	5.55556	21.0831	21.0831	20	27.7778	16.6667	27.2727	18.1818
945444	CM001013.3	67722305	3.97332	7.08771e-05	0.0194526	NC_000086.8	Fmr1	0	7.69231	5	0	0	2.53846	26.6667	22.7273	21.875	19.4444	5.55556	19.2538	16.7153	20	22.2222	16.6667	22.7273	0
945445	CM001013.3	67722306	4.17167	3.02378e-05	0.00926765	NC_000086.8	Fmr1	0	0	0	10	0	2	19.0476	20	22.2222	27.7778	8.69565	19.5487	17.5487	20	25	13.6364	14.2857	15.7895
945447	CM001013.3	67722319	5.9798	2.2341e-09	2.63849e-06	NC_000086.8	Fmr1	0	0	0	0	0	0	26.9231	22.2222	19.2308	37.5	15.7895	24.3331	24.3331	18.1818	26.6667	7.69231	16.2162	9.09091
945448	CM001013.3	67722323	6.31469	2.707e-10	4.62875e-07	NC_000086.8	Fmr1	0	0	0	0	0	0	26.9231	22.2222	23.0769	43.75	15.7895	26.3523	26.3523	18.1818	6.66667	19.2308	21.6216	27.2727
945449	CM001013.3	67722329	4.52369	6.07698e-06	0.00231934	NC_000086.8	Fmr1	0	0	0	0	0	0	12	29.6296	15.3846	15.625	11.7647	16.8808	16.8808	18.1818	13.3333	12	2.77778	36.3636
945450	CM001013.3	67722331	5.46851	4.53844e-08	3.48245e-05	NC_000086.8	Fmr1	0	0	0	0	6.25	1.25	20	25.9259	32	34.375	11.7647	24.8131	23.5631	22.7273	20	20	8.33333	27.2727
945451	CM001013.3	67722334	5.11073	3.20922e-07	0.000188337	NC_000086.8	Fmr1	0	0	0	0	0	0	11.5385	29.6296	15.3846	18.75	26.3158	20.3237	20.3237	18.1818	20	7.69231	8.10811	45.4545
945452	CM001013.3	67722337	4.8561	1.19721e-06	0.000579583	NC_000086.8	Fmr1	0	0	0	0	0	0	11.5385	14.8148	19.2308	28.125	15.7895	17.8997	17.8997	9.09091	26.6667	7.69231	10.8108	9.09091
945453	CM001013.3	67722340	4.63628	3.54741e-06	0.00146889	NC_000086.8	Fmr1	0	0	0	0	0	0	23.0769	22.2222	3.84615	31.25	10.5263	18.1843	18.1843	18.1818	13.3333	11.5385	16.2162	36.3636
945455	CM001013.3	67722346	4.35421	1.33547e-05	0.00458446	NC_000086.8	Fmr1	0	0	0	0	0	0	19.2308	11.1111	15.3846	15.625	15.7895	15.4282	15.4282	18.1818	26.6667	11.5385	11.1111	27.2727
945456	CM001013.3	67722349	4.13453	3.55682e-05	0.0106841	NC_000086.8	Fmr1	0	0	0	0	0	0	19.2308	11.1111	3.84615	28.125	10.5263	14.5679	14.5679	9.09091	0	3.84615	2.7027	0
945457	CM001013.3	67722352	5.50923	3.604e-08	2.86487e-05	NC_000086.8	Fmr1	0	0	0	0	0	0	23.0769	22.2222	15.3846	31.25	15.7895	21.5446	21.5446	18.1818	33.3333	15.3846	11.1111	36.3636
945458	CM001013.3	67722355	4.41368	1.0163e-05	0.00361335	NC_000086.8	Fmr1	0	0	0	0	0	0	7.69231	18.5185	26.9231	15.625	10.5263	15.857	15.857	13.6364	33.3333	15.3846	16.2162	9.09091
945459	CM001013.3	67722370	3.77201	0.000161936	0.0395263	NC_000086.8	Fmr1	0	0	6.66667	0	0	1.33333	7.69231	14.8148	23.0769	15.625	15.7895	15.3997	14.0664	13.6364	21.4286	7.69231	16.2162	18.1818
945460	CM001013.3	67722388	5.0031	5.64157e-07	0.000304267	NC_000086.8	Fmr1	0	0	0	0	0	0	13.0435	18.1818	38.4615	25	5.26316	19.99	19.99	19.0476	26.6667	8.69565	22.5806	27.2727
945461	CM001013.3	67722751	5.5987	2.15965e-08	1.86995e-05	NC_000086.8	Fmr1	0	0	0	0	6.66667	1.33333	24	11.7647	31.0345	25	30	24.3598	23.0265	16.6667	23.0769	6.66667	22.2222	16.6667
945464	CM001013.3	67722769	3.80929	0.000139369	0.0347131	NC_000086.8	Fmr1	0	0	0	0	6.66667	1.33333	16	5.88235	20.6897	6.25	20	13.7644	12.4311	8.33333	7.69231	0	8.33333	11.1111
945465	CM001013.3	67722812	5.52561	3.28338e-08	2.66344e-05	NC_000086.8	Fmr1	0	0	0	0	6.66667	1.33333	16	6.25	31.0345	43.75	35	26.4069	25.0736	12.5	23.0769	13.3333	19.4444	22.2222
945466	CM001013.3	67722824	3.82942	0.000128448	0.0324722	NC_000086.8	Fmr1	0	0	0	0	6.66667	1.33333	4	6.25	27.5862	25	15	15.5672	14.2339	8.33333	7.69231	13.3333	8.33333	5.55556
945467	CM001013.3	67722826	4.00184	6.2852e-05	0.0174976	NC_000086.8	Fmr1	0	0	0	0	6.66667	1.33333	8	6.25	17.8571	31.25	21.0526	16.882	15.5486	16.6667	7.69231	6.66667	13.8889	16.6667
945468	CM001013.3	67722834	5.70651	1.15313e-08	1.0833e-05	NC_000086.8	Fmr1	0	0	0	0	7.14286	1.42857	20	6.25	34.4828	43.75	40	28.8966	27.468	20.8333	23.0769	13.3333	27.7778	16.6667
945469	CM001013.3	67722838	4.54206	5.57061e-06	0.00215638	NC_000086.8	Fmr1	0	6.66667	0	0	6.66667	2.66667	12	6.25	31.0345	31.25	35	23.1069	20.4402	8.33333	15.3846	13.3333	19.4444	16.6667
945470	CM001013.3	67722845	4.47723	7.56181e-06	0.00280169	NC_000086.8	Fmr1	0	0	0	0	13.3333	2.66667	16.6667	6.25	27.5862	31.25	20	20.3506	17.6839	16.6667	23.0769	7.14286	19.3548	11.1111
945471	CM001013.3	67722865	5.96328	2.47228e-09	2.88043e-06	NC_000086.8	Fmr1	0	0	0	0	0	0	24	19.0476	32	46.6667	9.09091	26.161	26.161	20.8333	18.75	21.4286	26.6667	26.6667
945472	CM001013.3	67722868	5.56304	2.65114e-08	2.21873e-05	NC_000086.8	Fmr1	0	0	0	0	0	0	24	28.5714	24	26.6667	9.09091	22.4658	22.4658	12.5	25	21.4286	26.6667	20
945473	CM001013.3	67722884	5.48224	4.19974e-08	3.25143e-05	NC_000086.8	Fmr1	0	0	0	0	0	0	20	33.3333	36	26.6667	0	23.2	23.2	16.6667	12.5	21.4286	33.3333	20
945474	CM001013.3	67722888	6.5698	5.03827e-11	1.13776e-07	NC_000086.8	Fmr1	0	0	0	0	0	0	32	42.8571	32	26.6667	9.09091	28.5229	28.5229	20.8333	18.75	28.5714	40	40
945475	CM001013.3	67722892	6.13991	8.25684e-10	1.18044e-06	NC_000086.8	Fmr1	0	0	0	0	0	0	28	33.3333	24	40	9.09091	26.8848	26.8848	25	12.5	21.4286	33.3333	46.6667
945476	CM001013.3	67722897	6.15348	7.57992e-10	1.09853e-06	NC_000086.8	Fmr1	0	0	0	0	0	0	32	28.5714	28	33.3333	9.09091	26.1991	26.1991	16.6667	18.75	28.5714	20	40
945478	CM001013.3	67722912	6.10678	1.01658e-09	1.40886e-06	NC_000086.8	Fmr1	0	0	0	0	0	0	32	38.0952	26.9231	20	9.09091	25.2218	25.2218	16.6667	12.5	28.5714	33.3333	40
945479	CM001013.3	67722931	4.32812	1.50384e-05	0.00505919	NC_000086.8	Fmr1	0	0	0	0	0	0	24	9.52381	11.5385	26.6667	9.09091	16.164	16.164	8.33333	6.25	7.14286	6.66667	20
945480	CM001013.3	67722933	3.81169	0.000138019	0.0344221	NC_000086.8	Fmr1	0	0	0	0	0	0	12	9.52381	11.5385	26.6667	9.09091	13.764	13.764	16.6667	0	14.2857	13.3333	6.66667
945481	CM001013.3	67722937	6.22363	4.85782e-10	7.4974e-07	NC_000086.8	Fmr1	0	0	0	0	0	0	36	28.5714	19.2308	46.6667	9.09091	27.912	27.912	20.8333	12.5	21.4286	20	33.3333
945482	CM001013.3	67722968	4.12499	3.70746e-05	0.0110876	NC_000086.8	Fmr1	0	0	6.66667	0	0	1.33333	29.1667	16.6667	20.8333	13.3333	9.09091	17.8182	16.4848	8.69565	23.5294	23.0769	20	20
945484	CM001013.3	68404114	3.77311	0.000161223	0.039403	NC_000086.8	Aff2	0	0	0	0	0	0	14.2857	9.09091	10.7143	7.14286	11.1111	10.469	10.469	13.0435	4.7619	20.8333	10.5263	25
945485	CM001013.3	68404115	4.68569	2.79021e-06	0.00119491	NC_000086.8	Aff2	0	0	4	0	0	0.8	16.2162	23.8095	17.3913	18.3673	8	16.7569	15.9569	25	14.2857	7.40741	12	20
945487	CM001013.3	68404117	3.9082	9.2987e-05	0.024687	NC_000086.8	Aff2	0	0	0	0	0	0	10.8108	9.52381	13.0435	10.2041	8	10.3164	10.3164	20.8333	14.2857	11.1111	0	13.3333
945489	CM001013.3	68404128	5.30515	1.12583e-07	7.68374e-05	NC_000086.8	Aff2	0	0	8	0	0	1.6	21.6216	19.0476	22.7273	30.6122	32	25.2018	23.6018	33.3333	4.7619	14.8148	32	33.3333
945490	CM001013.3	68404135	4.59105	4.41015e-06	0.00176762	NC_000086.8	Aff2	0	0	0	0	0	0	14.2857	22.7273	21.4286	9.52381	5.55556	14.7042	14.7042	26.087	14.2857	29.1667	10.5263	27.2727
945491	CM001013.3	68404136	7.03351	2.01403e-12	7.33627e-09	NC_000086.8	Aff2	0	0	0	0	6.25	1.25	24.3243	28.5714	21.7391	32.6531	36	28.6576	27.4076	50	19.0476	22.2222	20	33.3333
945492	CM001013.3	68404137	4.50327	6.69147e-06	0.0025145	NC_000086.8	Aff2	0	0	0	0	0	0	16.6667	18.1818	17.8571	9.52381	5.55556	13.557	13.557	13.0435	14.2857	16.6667	10.5263	25
945493	CM001013.3	68404138	5.56966	2.55242e-08	2.15126e-05	NC_000086.8	Aff2	0	0	0	0	0	0	21.6216	28.5714	13.0435	22.449	24	21.9371	21.9371	29.1667	0	18.5185	24	13.3333
945496	CM001013.3	68404156	4.23635	2.2718e-05	0.00723805	NC_000086.8	Aff2	0	0	0	0	0	0	11.9048	18.1818	10.7143	11.9048	11.1111	12.7633	12.7633	21.7391	9.52381	16.6667	10.5263	16.6667
945497	CM001013.3	68404157	6.51291	7.37078e-11	1.56768e-07	NC_000086.8	Aff2	0	0	0	0	0	0	21.6216	23.8095	21.7391	24.4898	24	23.132	23.132	25	9.52381	25.9259	20.8333	6.66667
945498	CM001013.3	68404181	5.19822	2.01204e-07	0.000126346	NC_000086.8	Aff2	6.66667	14.2857	4.16667	4	0	5.82381	32.5	28.5714	24	21.5686	44	30.128	24.3042	29.1667	18.1818	29.1667	35.7143	13.3333
945504	CM001013.3	68404245	4.83154	1.3548e-06	0.000644338	NC_000086.8	Aff2	5	0	0	0	0	1	13.6364	10.5263	25	11.5385	27.5862	17.6575	16.6575	27.027	20.8333	26.9231	13.6364	23.0769
945505	CM001013.3	68404246	4.33363	1.46669e-05	0.00494996	NC_000086.8	Aff2	0	5.88235	9.09091	0	0	2.99465	26.9231	15.3846	20.5882	20	12.5	19.0792	16.0845	12.5	18.75	20	3.84615	5.26316
945509	CM001013.3	68404260	5.06105	4.16962e-07	0.000235259	NC_000086.8	Aff2	0	0	0	0	0	0	15.3846	15.3846	17.6471	17.1429	25	18.1118	18.1118	9.375	6.25	20	19.2308	10.5263
945512	CM001013.3	68404507	7.08182	1.42274e-12	5.54833e-09	NC_000086.8	Aff2	4.54545	0	0	0	0	0.909091	47.619	37.037	28.5714	30.303	30.7692	34.86	33.9509	11.7647	33.3333	27.2727	34.7826	37.931
945513	CM001013.3	68404508	5.94705	2.73022e-09	3.14626e-06	NC_000086.8	Aff2	0	0	0	5.88235	0	1.17647	20	27.2727	30.7692	25	38.4615	28.3007	27.1242	34.7826	20	22.2222	10	7.69231
945514	CM001013.3	68404544	6.38033	1.76708e-10	3.28124e-07	NC_000086.8	Aff2	0	0	0	0	0	0	38.0952	29.6296	14.2857	24.2424	30.7692	27.4044	27.4044	11.7647	19.0476	18.1818	26.087	27.5862
945515	CM001013.3	68404545	4.39731	1.09601e-05	0.00385495	NC_000086.8	Aff2	5	0	0	0	0	1	20.8333	13.6364	11.5385	16.6667	38.4615	20.2273	19.2273	4.34783	20	16.6667	25	7.69231
945517	CM001013.3	69408678	3.78586	0.00015318	0.0377184	NC_000086.8	Ids	0	0	0	0	0	0	11.7647	10	13.3333	16.6667	3.7037	11.0937	11.0937	14.2857	15	12.5	15	9.52381
945518	CM001013.3	69408686	6.10453	1.03103e-09	1.4206e-06	NC_000086.8	Ids	0	0	0	0	0	0	17.6471	25	20	37.5	18.5185	23.7331	23.7331	33.3333	25	18.75	25	19.0476
945524	CM001013.3	69408756	3.8996	9.6353e-05	0.025481	NC_000086.8	Ids	9.09091	0	0	0	0	1.81818	7.14286	12.5	6.89655	20	19.0476	13.1174	11.2992	13.0435	16.6667	17.8571	16	15.7895
945526	CM001013.3	69408766	5.30446	1.13006e-07	7.70156e-05	NC_000086.8	Ids	9.09091	0	0	0	4.16667	2.65152	14.2857	31.25	17.2414	31.1111	33.3333	25.4443	22.7928	30.4348	26.6667	46.4286	20	26.3158
945527	CM001013.3	69408767	6.19309	5.89965e-10	8.81901e-07	NC_000086.8	Ids	0	0	0	0	0	0	29.0323	30.7692	23.3333	9.7561	24.2424	23.4267	23.4267	37.931	22.7273	37.931	20.8333	20
945532	CM001013.3	70093740	4.08566	4.3951e-05	0.0128988	NC_000086.8	Mamld1	0	0	0	0	0	0	13.3333	25	15	28.5714	0	16.381	16.381	34.7826	21.0526	9.09091	15	18.75
945535	CM001013.3	70093769	5.02631	4.99995e-07	0.000274295	NC_000086.8	Mamld1	0	0	0	0	0	0	33.3333	25	25	19.0476	10	22.4762	22.4762	39.1304	15.7895	18.1818	5.26316	12.5
945536	CM001013.3	70093787	4.88463	1.03625e-06	0.00051258	NC_000086.8	Mamld1	0	0	0	0	0	0	26.6667	16.6667	25	19.0476	20	21.4762	21.4762	39.1304	21.0526	9.09091	21.0526	25
945537	CM001013.3	70093799	5.55154	2.8316e-08	2.35937e-05	NC_000086.8	Mamld1	0	0	0	0	0	0	26.6667	25	35	28.5714	10	25.0476	25.0476	39.1304	5.26316	9.09091	15.7895	25
945538	CM001013.3	70093802	4.99283	5.95024e-07	0.000318165	NC_000086.8	Mamld1	0	0	0	0	0	0	33.3333	8.33333	30	19.0476	20	22.1429	22.1429	26.087	10.5263	9.09091	21.0526	20
945539	CM001013.3	70093806	4.01209	6.01829e-05	0.0168731	NC_000086.8	Mamld1	7.69231	0	0	0	0	1.53846	26.6667	8.33333	20	19.0476	20	18.8095	17.2711	39.1304	21.0526	9.09091	10.5263	12.5
945546	CM001013.3	70093894	5.71514	1.09613e-08	1.03692e-05	NC_000086.8	Mamld1	0	0	0	0	0	0	13.6364	36.3636	40	27.7778	14.2857	26.4127	26.4127	27.2727	30.7692	24	25	31.25
945547	CM001013.3	70093895	4.86982	1.117e-06	0.00054627	NC_000086.8	Mamld1	0	0	0	0	0	0	17.8571	16	21.7391	21.4286	23.0769	20.0204	20.0204	31.0345	20	33.3333	26.3158	28.5714
945549	CM001013.3	70095318	7.37353	1.66163e-13	8.7278e-10	NC_000086.8	Mamld1	0	0	0	0	0	0	33.3333	40.9091	37.037	39.1304	10	32.082	32.082	48	33.3333	21.0526	28.5714	31.5789
945550	CM001013.3	70095340	6.71047	1.93996e-11	4.97129e-08	NC_000086.8	Mamld1	0	0	0	0	0	0	23.3333	28.5714	39.2857	33.3333	18.1818	28.5411	28.5411	44	26.6667	10.5263	14.2857	26.3158
945551	CM001013.3	70095370	7.92126	2.35113e-15	2.06968e-11	NC_000086.8	Mamld1	0	0	0	0	0	0	36.6667	45.4545	42.8571	37.5	18.1818	36.132	36.132	52	33.3333	21.0526	38.0952	26.3158
945552	CM001013.3	70095390	7.91998	2.37554e-15	2.07198e-11	NC_000086.8	Mamld1	0	0	0	0	0	0	36.6667	50	39.2857	37.5	18.1818	36.3268	36.3268	52	36.6667	21.0526	38.0952	31.5789
945554	CM001013.3	70095419	5.24062	1.60038e-07	0.000104213	NC_000086.8	Mamld1	0	11.1111	0	0	5.55556	3.33333	36.6667	36.3636	30.7692	33.3333	16.6667	30.7599	27.4266	32	26.6667	25	57.6923	21.0526
945555	CM001013.3	70258644	4.89223	9.97006e-07	0.000496526	NC_000086.8	Mtm1	0	0	0	0	0	0	19.0476	33.3333	22.7273	9.52381	21.4286	21.2121	21.2121	25	10	11.7647	13.6364	20
945556	CM001013.3	70258668	4.83863	1.30738e-06	0.000623654	NC_000086.8	Mtm1	0	4.34783	0	0	0	0.869565	25	13.3333	20.8333	23.8095	17.8571	20.1667	19.2971	13.8889	9.09091	16.6667	12	30
945558	CM001013.3	70258685	5.90417	3.54433e-09	3.93191e-06	NC_000086.8	Mtm1	0	0	7.14286	0	0	1.42857	38.0952	28.5714	37.037	27.5862	30	32.258	30.8294	37.037	25	23.5294	32.1429	28.5714
945559	CM001013.3	70258696	4.16296	3.14152e-05	0.00957273	NC_000086.8	Mtm1	0	0	18.1818	0	0	3.63636	10.5263	57.8947	30.303	16.2162	38.8889	30.7658	27.1295	25	28.5714	18.5185	21.4286	38.8889
945560	CM001013.3	70258697	6.01187	1.83396e-09	2.25268e-06	NC_000086.8	Mtm1	0	0	0	0	0	0	24.1379	13.0435	33.3333	29.7297	33.3333	26.7156	26.7156	18.1818	22.2222	18.1818	21.4286	9.09091
945561	CM001013.3	70258718	5.41271	6.20793e-08	4.57517e-05	NC_000086.8	Mtm1	0	0	18.1818	6.66667	0	4.9697	42.1053	63.1579	36.3636	21.6216	55.5556	43.7608	38.7911	29.1667	35.7143	25.9259	14.2857	33.3333
945562	CM001013.3	70258719	7.42419	1.13472e-13	6.2e-10	NC_000086.8	Mtm1	0	0	0	0	0	0	37.931	34.7826	33.3333	32.4324	50	37.6959	37.6959	18.1818	33.3333	18.1818	14.2857	18.1818
945571	CM001013.3	70408541	4.30892	1.64054e-05	0.00546492	NC_000086.8	Mtmr1	0	0	0	0	0	0	16.6667	26.6667	11.1111	12	17.6471	16.8183	16.8183	9.52381	11.7647	10.5263	10.5263	15
945572	CM001013.3	70408543	3.70713	0.000209623	0.0493662	NC_000086.8	Mtmr1	0	0	0	0	0	0	18.75	7.14286	18.75	9.09091	13.3333	13.4134	13.4134	25	5.26316	11.1111	22.2222	7.69231
945573	CM001013.3	70408544	4.22109	2.43122e-05	0.00764857	NC_000086.8	Mtmr1	0	0	0	0	0	0	22.2222	26.6667	5.55556	8	23.5294	17.1948	17.1948	14.2857	17.6471	15.7895	10.5263	10
945575	CM001013.3	70408548	4.82475	1.40182e-06	0.000662389	NC_000086.8	Mtmr1	0	0	0	0	0	0	27.7778	26.6667	16.6667	8	23.5294	20.5281	20.5281	14.2857	17.6471	15.7895	15.7895	10
945577	CM001013.3	70408558	4.14319	3.42505e-05	0.0103373	NC_000086.8	Mtmr1	0	0	0	0	0	0	18.75	7.14286	25	14.2857	13.3333	15.7024	15.7024	31.25	5.26316	16.6667	11.1111	7.69231
945578	CM001013.3	70408559	5.05173	4.37824e-07	0.000245428	NC_000086.8	Mtmr1	0	0	0	0	0	0	27.7778	26.6667	16.6667	12	23.5294	21.3281	21.3281	9.52381	17.6471	15.7895	21.0526	15
945582	CM001013.3	70408569	4.89251	9.95588e-07	0.00049608	NC_000086.8	Mtmr1	0	0	0	0	0	0	27.7778	20	22.2222	12	17.6471	19.9294	19.9294	9.52381	13.3333	15.7895	15.7895	5
945587	CM001013.3	70408602	4.50012	6.79166e-06	0.00254812	NC_000086.8	Mtmr1	0	0	0	0	0	0	13.0435	7.69231	13.6364	14.2857	26.3158	14.9947	14.9947	11.1111	15.7895	11.5385	30	5.26316
945588	CM001013.3	70408620	3.77046	0.000162947	0.0397322	NC_000086.8	Mtmr1	5	0	0	0	0	1	18.75	31.5789	8.33333	18.1818	7.14286	16.7974	15.7974	15.7895	25	16	29.1667	23.0769
945589	CM001013.3	70408621	4.86384	1.15131e-06	0.000559884	NC_000086.8	Mtmr1	0	0	0	5.26316	0	1.05263	21.7391	15.3846	31.8182	4.7619	31.5789	21.0566	20.0039	11.1111	22.2222	15.3846	26.3158	31.5789
945590	CM001013.3	70408627	4.72326	2.32097e-06	0.00102299	NC_000086.8	Mtmr1	5	0	0	0	0	1	25	36.8421	17.3913	18.1818	14.2857	22.3402	21.3402	31.5789	25	24	16.6667	23.0769
945591	CM001013.3	70408628	4.96569	6.84577e-07	0.000359778	NC_000086.8	Mtmr1	0	0	0	0	0	0	21.7391	0	27.2727	9.52381	31.5789	18.0229	18.0229	11.1111	16.6667	15.3846	15.7895	15.7895
945594	CM001013.3	70408639	5.48644	4.10124e-08	3.19334e-05	NC_000086.8	Mtmr1	5	0	0	0	0	1	31.25	36.8421	16.6667	31.8182	21.4286	27.6011	26.6011	42.1053	40	28	33.3333	23.0769
945595	CM001013.3	70408640	6.74381	1.54286e-11	4.10615e-08	NC_000086.8	Mtmr1	0	0	0	0	0	0	21.7391	30.7692	27.2727	23.8095	42.1053	29.1392	29.1392	11.1111	22.2222	19.2308	31.5789	36.8421
945596	CM001013.3	70408650	4.68282	2.8296e-06	0.00121014	NC_000086.8	Mtmr1	11.1111	25	12.5	0	11.7647	12.0752	45.4545	45.4545	52.6316	22.2222	38.8889	40.9304	28.8552	25	22.7273	41.9355	32.1429	39.1304
945597	CM001013.3	70408651	4.73947	2.1428e-06	0.00095419	NC_000086.8	Mtmr1	0	15	5.88235	0	9.52381	6.08123	38.4615	42.8571	28.5714	27.2727	47.3684	36.9063	30.825	11.1111	30	25	48.2759	40
945598	CM001013.3	70408709	7.4356	1.04097e-13	5.72064e-10	NC_000086.8	Mtmr1	0	0	0	0	0	0	28.5714	44.4444	43.75	16.6667	47.0588	36.0983	36.0983	29.6296	33.3333	23.3333	23.0769	30.4348
945599	CM001013.3	70600140	4.56712	4.94463e-06	0.00195222	NC_000086.8	Hmgb3	5.55556	0	0	0	0	1.11111	23.8095	17.3913	14.2857	19.2308	20.8333	19.1101	17.999	22.2222	22.7273	17.3913	23.8095	25
945600	CM001013.3	70600152	5.27394	1.33526e-07	8.91472e-05	NC_000086.8	Hmgb3	5.55556	4.54545	0	0	0	2.0202	33.3333	29.1667	14.2857	38.4615	20.8333	27.2161	25.1959	11.1111	18.1818	26.087	23.8095	25
945601	CM001013.3	70600155	4.19741	2.6998e-05	0.00837435	NC_000086.8	Hmgb3	5.55556	0	0	0	0	1.11111	23.8095	16.6667	9.52381	23.0769	12.5	17.1154	16.0043	11.1111	18.1818	17.3913	14.2857	25
945603	CM001013.3	70600403	3.85737	0.000114613	0.0294897	NC_000086.8	Hmgb3	0	4.7619	0	0	0	0.952381	19.0476	23.8095	26.087	9.09091	7.69231	17.1455	16.1931	5.88235	11.7647	14.2857	20	7.69231
945606	CM001013.3	70600417	5.13682	2.79426e-07	0.000166973	NC_000086.8	Hmgb3	0	0	0	0	0	0	14.2857	23.8095	34.7826	18.1818	15.3846	21.2889	21.2889	5.88235	11.7647	4.7619	16	7.69231
945610	CM001013.3	70600440	3.85561	0.000115441	0.0296545	NC_000086.8	Hmgb3	0	0	0	0	0	0	14.2857	19.0476	8.69565	18.1818	11.5385	14.3499	14.3499	11.7647	17.6471	0	12	0
945614	CM001013.3	70600488	3.90677	9.35387e-05	0.0248196	NC_000086.8	Hmgb3	0	0	0	0	0	0	15.3846	14.2857	16.6667	12.5	13.3333	14.4341	14.4341	18.5185	11.1111	20	35.7143	28.5714
945616	CM001013.3	70600503	4.36741	1.25731e-05	0.0043467	NC_000086.8	Hmgb3	0	0	0	0	0	0	15.3846	21.4286	16.6667	18.75	13.3333	17.1126	17.1126	22.2222	16.6667	20	42.8571	35.7143
945617	CM001013.3	70600506	3.83483	0.00012565	0.0319148	NC_000086.8	Hmgb3	0	0	0	0	0	0	7.69231	21.4286	8.33333	12.5	20	13.9908	13.9908	14.8148	16.6667	13.3333	42.8571	15.3846
945619	CM001013.3	70600515	4.14308	3.4267e-05	0.010339	NC_000086.8	Hmgb3	0	0	0	0	0	0	15.3846	14.2857	16.6667	18.75	13.3333	15.6841	15.6841	18.5185	16.6667	20	42.8571	35.7143
945620	CM001013.3	70600649	5.19343	2.06455e-07	0.000129216	NC_000086.8	Hmgb3	0	0	0	0	0	0	21.7391	35.7143	30	13.3333	17.3913	23.6356	23.6356	33.3333	20	12.5	29.1667	22.2222
945621	CM001013.3	70600664	4.52618	6.00597e-06	0.00229838	NC_000086.8	Hmgb3	0	0	0	0	0	0	20	21.4286	13.6364	13.3333	17.3913	17.1579	17.1579	20.8333	20	10	12.1212	22.2222
945622	CM001013.3	70600692	6.05869	1.37232e-09	1.78236e-06	NC_000086.8	Hmgb3	0	0	0	0	0	0	28	35.7143	31.8182	13.3333	26.087	26.9906	26.9906	20.8333	20	25	18.1818	22.2222
945624	CM001013.3	70600739	6.13435	8.55068e-10	1.21878e-06	NC_000086.8	Hmgb3	5	0	0	0	0	1	29.4118	37.037	26.087	16.2162	35	28.7504	27.7504	36.3636	22.2222	18.75	22.2222	45
945625	CM001013.3	70600745	6.1157	9.61346e-10	1.34803e-06	NC_000086.8	Hmgb3	5	0	0	0	0	1	29.4118	37.037	21.7391	18.9189	35	28.4214	27.4214	31.8182	22.2222	18.75	29.6296	45
945626	CM001013.3	70600752	5.82591	5.68025e-09	5.91489e-06	NC_000086.8	Hmgb3	5	0	0	0	0	1	23.5294	37.037	26.087	16.2162	45	29.5739	28.5739	40.9091	11.1111	31.25	33.3333	40
945627	CM001013.3	70600757	5.25365	1.49117e-07	9.79056e-05	NC_000086.8	Hmgb3	5	0	0	0	0	1	29.4118	33.3333	8.69565	16.2162	30	23.5314	22.5314	27.2727	27.7778	25	22.2222	30
945683	CM001013.3	70860438	4.25684	2.07337e-05	0.00668653	NC_000086.8	Vma21	0	0	0	0	0	0	19.0476	3.84615	25	18.9189	7.69231	14.901	14.901	18.5185	20	15.7895	20	15
945685	CM001013.3	70860441	4.61024	4.02199e-06	0.00163983	NC_000086.8	Vma21	0	0	0	0	0	0	19.0476	7.69231	17.6471	24.3243	7.69231	15.2807	15.2807	25.9259	25	10.5263	20	20
945686	CM001013.3	70860442	5.0391	4.67735e-07	0.000260505	NC_000086.8	Vma21	0	0	0	0	0	0	20.8333	5.55556	17.3913	20.6897	21.0526	17.1045	17.1045	21.4286	17.3913	23.5294	10.5263	14.2857
945688	CM001013.3	70860453	3.78419	0.000154213	0.0379334	NC_000086.8	Vma21	0	0	0	4.34783	4.54545	1.77866	16.6667	5.55556	16.6667	20.6897	21.0526	16.1262	14.3476	21.4286	30.4348	29.4118	10.5263	14.2857
945691	CM001013.3	71006055	5.96943	2.38078e-09	2.77723e-06	NC_000086.8	Prrg3	0	0	0	0	0	0	33.3333	45.4545	16.129	32.2581	26.3158	30.6982	30.6982	10	11.1111	15.3846	34.7826	21.4286
945692	CM001013.3	71006059	5.75042	8.9021e-09	8.72511e-06	NC_000086.8	Prrg3	0	0	0	0	0	0	42.8571	45.4545	16.129	22.5806	26.3158	30.6674	30.6674	15	11.1111	15.3846	30.4348	21.4286
945693	CM001013.3	71006071	5.8951	3.74451e-09	4.12988e-06	NC_000086.8	Prrg3	0	7.69231	0	0	0	1.53846	42.8571	36.3636	19.3548	32.2581	36.8421	33.5352	31.9967	25	11.1111	30.7692	26.087	21.4286
945694	CM001013.3	71006074	3.97739	6.96766e-05	0.0191626	NC_000086.8	Prrg3	0	0	0	0	0	0	28.5714	50	12.9032	19.3548	10.5263	24.2712	24.2712	0	16.6667	0	17.3913	21.4286
945697	CM001013.3	71006080	3.72245	0.000197301	0.0468474	NC_000086.8	Prrg3	0	0	0	0	10	2	26.6667	13.3333	25	8.33333	14.2857	17.5238	15.5238	12	9.09091	11.1111	13.3333	35.7143
945698	CM001013.3	71006081	7.08665	1.37396e-12	5.44268e-09	NC_000086.8	Prrg3	0	0	0	0	0	0	31.0345	50	28	26.087	33.3333	33.691	33.691	37.5	17.3913	15.7895	30	30.4348
945700	CM001013.3	71006091	5.91474	3.32401e-09	3.70913e-06	NC_000086.8	Prrg3	0	0	0	0	0	0	34.4828	28.5714	12	17.3913	33.3333	25.1558	25.1558	25	13.0435	15.7895	20	17.3913
945702	CM001013.3	71006093	7.07631	1.48041e-12	5.72132e-09	NC_000086.8	Prrg3	0	0	0	0	0	0	34.4828	38.4615	44	17.3913	27.7778	32.4227	32.4227	33.3333	21.7391	15.7895	43.3333	43.4783
945703	CM001013.3	71006096	4.73561	2.18402e-06	0.000971178	NC_000086.8	Prrg3	0	0	0	0	5	1	33.3333	13.3333	32.1429	16.6667	14.2857	21.9524	20.9524	8	9.09091	17.6471	26.6667	35.7143
945704	CM001013.3	71006097	7.22429	5.03722e-13	2.25894e-09	NC_000086.8	Prrg3	0	0	0	0	0	0	37.931	35.7143	36	27.2727	27.7778	32.9392	32.9392	33.3333	17.3913	15.7895	43.3333	36.3636
945706	CM001013.3	71006099	6.83451	8.22867e-12	2.41454e-08	NC_000086.8	Prrg3	0	0	0	5.55556	0	1.11111	34.4828	35.7143	40	26.087	33.3333	33.9235	32.8124	25	17.3913	15.7895	43.3333	26.087
945708	CM001013.3	71006113	5.16824	2.36303e-07	0.00014466	NC_000086.8	Prrg3	0	0	6.66667	5.55556	0	2.44444	27.5862	35.7143	32	17.3913	38.8889	30.3161	27.8717	33.3333	17.3913	5.26316	36.6667	26.087
945710	CM001013.3	71006115	6.79423	1.08891e-11	3.05383e-08	NC_000086.8	Prrg3	0	0	0	0	0	0	34.4828	28.5714	40	26.087	16.6667	29.1616	29.1616	34.7826	17.3913	15.7895	33.3333	39.1304
945712	CM001013.3	71006121	4.43466	9.22184e-06	0.003326	NC_000086.8	Prrg3	0	0	0	5.55556	0	1.11111	37.931	35.7143	16	8.69565	22.2222	24.1126	23.0015	33.3333	17.3913	10.5263	33.3333	39.1304
945717	CM001013.3	71006652	6.36105	2.00381e-10	3.64953e-07	NC_000086.8	Prrg3	0	9.52381	5.26316	0	0	2.95739	31.5789	25	20.6897	27.5862	40	28.971	26.0136	36.6667	26.087	30.7692	33.3333	22.2222
945720	CM001013.3	71318031	6.78354	1.17263e-11	3.25974e-08	NC_000086.8	Gabre	0	5	4.7619	0	0	1.95238	32.1429	31.5789	40.7407	32.5581	32	33.8041	31.8518	27.5862	28	25	18.75	7.69231
945721	CM001013.3	71318040	7.71549	1.20519e-14	8.61498e-11	NC_000086.8	Gabre	0	0	0	0	0	0	27.5862	35	41.3793	32.5581	24	32.1047	32.1047	20.6897	24	7.69231	21.0526	0
945722	CM001013.3	71318041	5.5756	2.46673e-08	2.09016e-05	NC_000086.8	Gabre	0	0	0	0	0	0	17.3913	30.7692	20	15.1515	13.0435	19.2711	19.2711	26.9231	11.1111	28.5714	16.6667	25
945723	CM001013.3	71318043	6.19347	5.88547e-10	8.81166e-07	NC_000086.8	Gabre	0	0	0	0	0	0	26.6667	15	17.2414	30.2326	20	21.8281	21.8281	6.89655	16	19.2308	10.5263	0
945725	CM001013.3	71318054	7.34202	2.10399e-13	1.08712e-09	NC_000086.8	Gabre	0	0	0	0	7.69231	1.53846	33.3333	25	37.931	37.2093	28	32.2947	30.7563	24.1379	28	23.0769	15.7895	0
945726	CM001013.3	71318055	5.50279	3.73838e-08	2.95193e-05	NC_000086.8	Gabre	0	0	0	0	5.55556	1.11111	13.0435	34.6154	25	21.2121	13.0435	21.3829	20.2718	26.9231	16.6667	33.3333	22.2222	31.25
945728	CM001013.3	71318101	4.07852	4.53235e-05	0.0132137	NC_000086.8	Gabre	0	8.33333	5.88235	0	0	2.84314	38.0952	31.5789	0	33.3333	30	26.6015	23.7584	40.9091	25	23.5294	42.3077	25
945729	CM001013.3	71318105	4.68229	2.83691e-06	0.00121163	NC_000086.8	Gabre	0	0	0	0	0	0	30.4348	15	0	14.2857	30	17.9441	17.9441	27.2727	21.0526	23.5294	25.9259	8.33333
945730	CM001013.3	71318109	5.7172	1.08293e-08	1.02648e-05	NC_000086.8	Gabre	0	0	0	0	0	0	34.7826	40	0	33.3333	30	27.6232	27.6232	27.2727	35	29.4118	37.037	25
945731	CM001013.3	71318143	4.08171	4.47056e-05	0.0130817	NC_000086.8	Gabre	0	8.33333	0	0	0	1.66667	26.087	35	0	23.8095	30	22.9793	21.3126	31.8182	35	29.4118	40.7407	8.33333
945732	CM001013.3	71318146	5.06835	4.01274e-07	0.000228032	NC_000086.8	Gabre	0	0	0	0	0	0	34.7826	30	0	28.5714	30	24.6708	24.6708	31.8182	40	23.5294	44.4444	16.6667
945733	CM001013.3	71868948	4.45784	8.27914e-06	0.00302502	NC_000086.8	Gabrq	5.88235	9.52381	0	0	0	3.08123	25	25	45.4545	12	42.8571	30.0623	26.9811	51.6129	33.3333	22.2222	50	32.1429
945735	CM001013.3	71868968	3.97721	6.97299e-05	0.019171	NC_000086.8	Gabrq	5.88235	9.52381	0	0	0	3.08123	22.5806	25	33.3333	16	35.7143	26.5257	23.4444	32.2581	34.7826	7.40741	54.5455	28.5714
945736	CM001013.3	71868974	3.81429	0.000136577	0.0341161	NC_000086.8	Gabrq	5.88235	9.52381	5	0	7.14286	5.5098	19.3548	31.5789	33.3333	12	25	24.2534	18.7436	32.2581	25	18.5185	45.4545	28.5714
945738	CM001013.3	71961789	4.90346	9.41621e-07	0.000473157	NC_000086.8	Cetn2	3.84615	0	5.55556	5.55556	0	2.99145	17.8571	36	13.3333	24	30.7692	24.3919	21.4005	43.3333	16.6667	37.5	36.3636	37.5
945739	CM001013.3	71961818	4.32525	1.52356e-05	0.00511829	NC_000086.8	Cetn2	0	0	5.55556	0	0	1.11111	10.3448	11.1111	12.5	20	19.2308	14.6373	13.5262	10	16.6667	25	19.2308	11.7647
945740	CM001013.3	71961824	4.94968	7.43344e-07	0.000387237	NC_000086.8	Cetn2	0	0	0	0	0	0	13.7931	19.2308	9.375	12	23.0769	15.4952	15.4952	16.6667	8.33333	31.25	26.9231	11.7647
945742	CM001013.3	71961861	4.80636	1.53701e-06	0.000717356	NC_000086.8	Cetn2	3.7037	8.33333	0	0	0	2.40741	13.7931	29.6296	12.5	20	23.0769	19.7999	17.3925	20	23.0769	31.25	23.0769	35.2941
945745	CM001013.3	71961886	5.10604	3.28979e-07	0.000192234	NC_000086.8	Cetn2	0	0	0	0	0	0	17.2414	12.5	8.69565	19.0476	21.7391	15.8448	15.8448	12	4.7619	9.375	13.5135	15
945746	CM001013.3	71961888	5.18786	2.12727e-07	0.000132531	NC_000086.8	Cetn2	0	0	0	0	0	0	28.5714	12.5	15.7895	31.25	20	21.6222	21.6222	23.8095	25	9.52381	13.3333	20
945747	CM001013.3	71961889	6.08176	1.18872e-09	1.58394e-06	NC_000086.8	Cetn2	0	0	4.7619	0	0	0.952381	14.8148	20	45.4545	40.4762	36.3636	31.4218	30.4695	45.8333	38.0952	37.5	19.4444	35
945750	CM001013.3	71961902	6.40754	1.47885e-10	2.78961e-07	NC_000086.8	Cetn2	0	0	0	0	0	0	52.381	31.25	15.7895	31.25	20	30.1341	30.1341	23.8095	31.25	14.2857	26.6667	33.3333
945751	CM001013.3	71961903	7.69808	1.38123e-14	9.63627e-11	NC_000086.8	Cetn2	0	0	0	0	0	0	33.3333	20	50	31.7073	27.2727	32.4627	32.4627	33.3333	42.8571	40.625	22.2222	35
945759	CM001013.3	72030951	5.55579	2.76352e-08	2.30872e-05	NC_000086.8	Zfp185	0	0	0	0	0	0	13.6364	42.8571	27.7778	20	17.6471	24.3837	24.3837	9.52381	15.3846	25	8.69565	15.3846
945760	CM001013.3	72030955	4.15808	3.20934e-05	0.00975748	NC_000086.8	Zfp185	0	0	0	0	0	0	4.54545	23.8095	22.2222	13.3333	17.6471	16.3115	16.3115	9.09091	7.69231	7.14286	4.34783	0
945763	CM001013.3	72030981	3.81667	0.000135265	0.0338773	NC_000086.8	Zfp185	0	0	6.66667	0	0	1.33333	4.54545	23.8095	27.7778	20	11.7647	17.5795	16.2462	18.1818	7.69231	17.8571	13.0435	15.3846
945764	CM001013.3	72030989	4.63172	3.62647e-06	0.00149902	NC_000086.8	Zfp185	0	0	0	0	0	0	13.6364	14.2857	22.2222	26.6667	17.6471	18.8916	18.8916	13.6364	15.3846	25	13.0435	15.3846
945765	CM001013.3	72030991	3.83908	0.000123494	0.0314681	NC_000086.8	Zfp185	0	0	0	0	0	0	4.54545	33.3333	16.6667	13.3333	5.88235	14.7522	14.7522	4.54545	7.69231	14.2857	8.69565	15.3846
945767	CM001013.3	72031005	4.69652	2.64629e-06	0.00114306	NC_000086.8	Zfp185	0	6.25	0	0	7.14286	2.67857	13.6364	42.8571	27.7778	33.3333	11.7647	25.8739	23.1953	13.6364	8.33333	17.8571	8.69565	15.3846
945770	CM001013.3	72031019	4.38361	1.16727e-05	0.00407543	NC_000086.8	Zfp185	0	0	0	0	0	0	9.09091	23.8095	11.1111	20	23.5294	17.5082	17.5082	18.1818	8.33333	14.2857	8.69565	7.69231
945773	CM001013.3	72031031	4.55389	5.26638e-06	0.00205641	NC_000086.8	Zfp185	0	0	0	0	0	0	9.52381	38.0952	17.6471	13.3333	11.7647	18.0728	18.0728	13.6364	8.33333	17.8571	4.34783	15.3846
945775	CM001013.3	72031060	4.5015	6.74745e-06	0.00253353	NC_000086.8	Zfp185	0	0	0	6.25	0	1.25	13.7931	21.0526	17.6471	13.3333	30.7692	19.3191	18.0691	22.2222	33.3333	26.087	45	18.75
945779	CM001013.3	72031087	4.69473	2.66953e-06	0.00115048	NC_000086.8	Zfp185	0	0	0	6.66667	0	1.33333	20.6897	15.7895	17.6471	16.6667	23.0769	18.774	17.4406	16.6667	33.3333	34.7826	25	25
945780	CM001013.3	72031099	4.47998	7.46497e-06	0.00276904	NC_000086.8	Zfp185	0	0	0	6.25	9.09091	3.06818	24.1379	15.7895	17.6471	23.3333	30.7692	22.3354	19.2672	11.1111	33.3333	21.7391	40	18.75
945783	CM001013.3	72031141	6.06003	1.36099e-09	1.77248e-06	NC_000086.8	Zfp185	0	0	0	0	0	0	26.9231	26.9231	18.75	16.2791	16	20.975	20.975	22.2222	16	26.087	33.3333	16
945784	CM001013.3	72031142	5.0303	4.89705e-07	0.000270052	NC_000086.8	Zfp185	0	6.66667	0	6.25	0	2.58333	16.6667	25	14.2857	36.3636	36.8421	25.8316	23.2483	18.5185	20	24	15.7895	7.14286
945785	CM001013.3	72031144	6.39443	1.61145e-10	3.00989e-07	NC_000086.8	Zfp185	0	5.55556	0	5.55556	0	2.22222	50	26.9231	18.75	25.5814	24	29.0509	26.8287	32.1429	16	34.7826	40	32
945786	CM001013.3	72031145	5.35538	8.53757e-08	6.04828e-05	NC_000086.8	Zfp185	0	0	7.69231	6.25	7.69231	4.32692	16.6667	41.6667	25	36.3636	26.3158	29.2026	24.8756	18.5185	50	24	15.7895	14.2857
945787	CM001013.3	72031162	6.85465	7.1487e-12	2.17832e-08	NC_000086.8	Zfp185	0	0	0	0	0	0	23.0769	30.7692	25	18.6047	32	25.8902	25.8902	32.1429	12	34.7826	33.3333	20
945805	CM001013.3	72386239	4.77486	1.79833e-06	0.000816867	NC_000086.8	Zfp275	0	0	0	0	0	0	38.0952	5.55556	18.5185	25	7.14286	18.8624	18.8624	25	4.16667	21.7391	17.6471	15
945806	CM001013.3	72386254	4.5975	4.276e-06	0.00172549	NC_000086.8	Zfp275	0	0	6.25	0	4.34783	2.11957	28.5714	16.6667	28.5714	17.8571	14.2857	21.1905	19.0709	33.3333	12.5	29.1667	4.7619	20
945811	CM001013.3	72386309	5.57497	2.47567e-08	2.094e-05	NC_000086.8	Zfp275	0	0	0	0	0	0	19.3548	23.0769	22.8571	16.6667	15.7895	19.549	19.549	4.34783	17.8571	21.0526	17.3913	21.7391
945812	CM001013.3	72386311	4.4315	9.35816e-06	0.00336241	NC_000086.8	Zfp275	0	0	0	0	0	0	9.67742	23.0769	17.1429	13.8889	26.3158	18.0204	18.0204	0	10.7143	15.7895	13.0435	30.4348
945813	CM001013.3	72386315	3.75931	0.000170379	0.041322	NC_000086.8	Zfp275	0	4.54545	0	6.66667	0	2.24242	16.129	15.3846	20	19.4444	5.26316	15.2442	13.0018	13.0435	11.1111	15.7895	26.087	21.7391
945815	CM001013.3	72386349	7.32615	2.36857e-13	1.18951e-09	NC_000086.8	Zfp275	0	0	0	0	0	0	38.7097	23.0769	25.7143	41.6667	15.7895	28.9914	28.9914	13.0435	10.7143	21.0526	21.7391	30.4348
945816	CM001013.3	72386356	6.04496	1.49448e-09	1.91744e-06	NC_000086.8	Zfp275	0	0	0	0	0	0	22.5806	33.3333	18.1818	27.7778	10.5263	22.48	22.48	19.0476	7.40741	16.6667	15.7895	26.087
945821	CM001013.3	72546754	5.23245	1.67281e-07	0.000108398	NC_000086.8	Atp2b3	0	0	6.66667	0	0	1.33333	24.1379	26.6667	24.1379	16	20	22.1885	20.8552	12.5	6.66667	31.5789	25	25
945822	CM001013.3	72546759	5.43596	5.45034e-08	4.08653e-05	NC_000086.8	Atp2b3	0	0	0	7.14286	0	1.42857	34.4828	40	24.1379	12	20	26.1241	24.6956	8.33333	6.66667	31.5789	20	10
945823	CM001013.3	72546772	6.65782	2.77914e-11	6.79221e-08	NC_000086.8	Atp2b3	0	0	0	0	0	0	34.4828	33.3333	31.0345	20	20	27.7701	27.7701	16.6667	13.3333	36.8421	40	15
945824	CM001013.3	72546785	4.07828	4.53699e-05	0.0132231	NC_000086.8	Atp2b3	0	0	0	0	0	0	13.7931	6.66667	17.2414	16	6.66667	12.0736	12.0736	4.16667	6.66667	36.8421	20	10
945825	CM001013.3	72546792	5.8401	5.21698e-09	5.50484e-06	NC_000086.8	Atp2b3	0	0	0	0	0	0	24.1379	40	20.6897	16	21.4286	24.4512	24.4512	12.5	6.66667	42.1053	15	20
945827	CM001013.3	72546809	4.4189	9.92042e-06	0.00353239	NC_000086.8	Atp2b3	0	10.5263	0	0	0	2.10526	31.0345	33.3333	24.1379	8	20	23.3011	21.1959	20.8333	6.66667	31.5789	30	15
945830	CM001013.3	72546838	4.10876	3.97786e-05	0.0117887	NC_000086.8	Atp2b3	0	15	0	0	4.7619	3.95238	33.3333	43.75	20.8333	24	20	28.3833	24.431	16.6667	20	47.3684	21.4286	10
945831	CM001013.3	72546846	3.71796	0.000200835	0.0475558	NC_000086.8	Atp2b3	0	0	7.69231	0	0	1.53846	35.7143	25	13.0435	12.1212	23.0769	21.7912	20.2527	8	20.6897	13.7931	23.8095	0
945832	CM001013.3	72546847	4.02881	5.6059e-05	0.0158525	NC_000086.8	Atp2b3	0	0	5.88235	0	0	1.17647	16	19.0476	17.3913	13.3333	31.25	19.4045	18.228	17.3913	33.3333	30.7692	0	17.6471
945833	CM001013.3	72546862	6.27093	3.58898e-10	5.725e-07	NC_000086.8	Atp2b3	0	0	0	0	7.14286	1.42857	46.4286	25	21.7391	21.2121	46.1538	32.1067	30.6782	28	34.4828	20.6897	42.8571	33.3333
945834	CM001013.3	72546863	5.79207	6.95235e-09	7.09958e-06	NC_000086.8	Atp2b3	0	0	0	0	0	0	28	33.3333	26.087	30	43.75	32.2341	32.2341	21.7391	41.6667	38.4615	0	29.4118
945836	CM001013.3	72546873	4.05493	5.01502e-05	0.0144437	NC_000086.8	Atp2b3	11.7647	21.0526	5.88235	0	9.09091	9.55812	59.375	44	48.1481	23.3333	25	39.9713	30.4132	13.0435	16.6667	46.6667	28.5714	29.4118
945837	CM001013.3	72546885	4.5455	5.4806e-06	0.00212608	NC_000086.8	Atp2b3	0	0	0	7.69231	4.7619	2.49084	20	14.7059	15.7895	18.75	25	18.8491	16.3582	26.087	20.8333	22.2222	42.8571	5
945838	CM001013.3	72546896	3.98206	6.83199e-05	0.0188378	NC_000086.8	Atp2b3	0	0	0	0	9.52381	1.90476	26.6667	14.7059	28.9474	9.375	20	19.939	18.0342	39.1304	8.33333	41.1765	28.5714	25
945839	CM001013.3	72546915	5.43266	5.55187e-08	4.14957e-05	NC_000086.8	Atp2b3	0	0	0	0	4.7619	0.952381	23.3333	17.6471	26.3158	15.625	20	20.5842	19.6319	34.7826	12.5	33.3333	35.7143	35
945840	CM001013.3	72546917	4.04533	5.22487e-05	0.0149755	NC_000086.8	Atp2b3	0	0	0	0	4.7619	0.952381	13.3333	11.7647	15.7895	9.375	20	14.0525	13.1001	30.4348	8.33333	22.2222	21.4286	25
945849	CM001013.3	72716730	3.86072	0.000113054	0.0291192	NC_000086.8	Gm32261	0	0	0	5	0	1	10	5.26316	47.0588	21.7391	35.7143	23.9551	22.9551	12.9032	5.26316	11.7647	5.26316	0
945853	CM001013.3	72716764	4.97183	6.63222e-07	0.000349714	NC_000086.8	Gm32261	0	0	0	0	0	0	22.5806	5	22.2222	16.6667	21.4286	17.5796	17.5796	9.67742	5.26316	0	14.2857	6.25
945853	CM001013.3	72716764	4.97183	6.63222e-07	0.000349714	NC_000086.8	Slc6a8	0	0	0	0	0	0	22.5806	5	22.2222	16.6667	21.4286	17.5796	17.5796	9.67742	5.26316	0	14.2857	6.25
945854	CM001013.3	72716796	3.74001	0.000184014	0.0441669	NC_000086.8	Gm32261	0	0	0	0	0	0	9.67742	20	22.2222	8.33333	0	12.0466	12.0466	12.9032	15.7895	5.26316	9.52381	0
945854	CM001013.3	72716796	3.74001	0.000184014	0.0441669	NC_000086.8	Slc6a8	0	0	0	0	0	0	9.67742	20	22.2222	8.33333	0	12.0466	12.0466	12.9032	15.7895	5.26316	9.52381	0
945855	CM001013.3	72716810	6.2746	3.50529e-10	5.62928e-07	NC_000086.8	Gm32261	0	0	6.25	0	0	1.25	25.8065	15	44.4444	29.1667	28.5714	28.5978	27.3478	16.129	10.5263	21.0526	23.8095	25
945855	CM001013.3	72716810	6.2746	3.50529e-10	5.62928e-07	NC_000086.8	Slc6a8	0	0	6.25	0	0	1.25	25.8065	15	44.4444	29.1667	28.5714	28.5978	27.3478	16.129	10.5263	21.0526	23.8095	25
945856	CM001013.3	72716813	6.84247	7.78386e-12	2.30537e-08	NC_000086.8	Gm32261	0	0	0	0	0	0	19.3548	20	50	25	42.8571	31.4424	31.4424	16.129	21.0526	5.26316	28.5714	25
945856	CM001013.3	72716813	6.84247	7.78386e-12	2.30537e-08	NC_000086.8	Slc6a8	0	0	0	0	0	0	19.3548	20	50	25	42.8571	31.4424	31.4424	16.129	21.0526	5.26316	28.5714	25
945857	CM001013.3	72716815	5.88089	4.08072e-09	4.45419e-06	NC_000086.8	Gm32261	0	0	0	0	0	0	22.5806	25	22.2222	25	14.2857	21.8177	21.8177	12.9032	5.26316	21.0526	14.2857	25
945857	CM001013.3	72716815	5.88089	4.08072e-09	4.45419e-06	NC_000086.8	Slc6a8	0	0	0	0	0	0	22.5806	25	22.2222	25	14.2857	21.8177	21.8177	12.9032	5.26316	21.0526	14.2857	25
945858	CM001013.3	72716887	4.71457	2.42221e-06	0.00106121	NC_000086.8	Gm32261	0	0	0	0	0	0	29.4118	10	15.3846	21.0526	14.2857	18.0269	18.0269	12.5	7.14286	6.25	15.7895	13.3333
945858	CM001013.3	72716887	4.71457	2.42221e-06	0.00106121	NC_000086.8	Slc6a8	0	0	0	0	0	0	29.4118	10	15.3846	21.0526	14.2857	18.0269	18.0269	12.5	7.14286	6.25	15.7895	13.3333
945860	CM001013.3	72716905	4.48102	7.42863e-06	0.00275771	NC_000086.8	Gm32261	0	0	0	0	0	0	17.6471	5	23.0769	21.0526	14.2857	16.2125	16.2125	37.5	7.14286	12.5	15.7895	20
945860	CM001013.3	72716905	4.48102	7.42863e-06	0.00275771	NC_000086.8	Slc6a8	0	0	0	0	0	0	17.6471	5	23.0769	21.0526	14.2857	16.2125	16.2125	37.5	7.14286	12.5	15.7895	20
945863	CM001013.3	72716967	4.83817	1.31037e-06	0.000624768	NC_000086.8	Gm32261	0	17.3913	0	0	0	3.47826	40.9091	33.3333	38.0952	27.2727	10	29.9221	26.4438	27.2727	28.5714	30.7692	30	27.7778
945863	CM001013.3	72716967	4.83817	1.31037e-06	0.000624768	NC_000086.8	Slc6a8	0	17.3913	0	0	0	3.47826	40.9091	33.3333	38.0952	27.2727	10	29.9221	26.4438	27.2727	28.5714	30.7692	30	27.7778
945865	CM001013.3	72716972	4.60972	4.0321e-06	0.001641	NC_000086.8	Gm32261	0	0	0	0	0	0	13.6364	21.4286	4.34783	16	23.3333	15.7492	15.7492	5	15.7895	11.1111	18.75	4.16667
945865	CM001013.3	72716972	4.60972	4.0321e-06	0.001641	NC_000086.8	Slc6a8	0	0	0	0	0	0	13.6364	21.4286	4.34783	16	23.3333	15.7492	15.7492	5	15.7895	11.1111	18.75	4.16667
945867	CM001013.3	72716975	5.16143	2.45073e-07	0.000148973	NC_000086.8	Gm32261	0	0	0	0	0	0	18.1818	28.5714	8.69565	16	23.3333	18.9564	18.9564	10	26.3158	11.1111	12.5	20.8333
945867	CM001013.3	72716975	5.16143	2.45073e-07	0.000148973	NC_000086.8	Slc6a8	0	0	0	0	0	0	18.1818	28.5714	8.69565	16	23.3333	18.9564	18.9564	10	26.3158	11.1111	12.5	20.8333
945869	CM001013.3	72716996	5.16612	2.39001e-07	0.000146123	NC_000086.8	Gm32261	0	0	0	0	0	0	18.1818	14.2857	8.69565	24	23.3333	17.6993	17.6993	10	22.2222	11.1111	18.75	37.5
945869	CM001013.3	72716996	5.16612	2.39001e-07	0.000146123	NC_000086.8	Slc6a8	0	0	0	0	0	0	18.1818	14.2857	8.69565	24	23.3333	17.6993	17.6993	10	22.2222	11.1111	18.75	37.5
945873	CM001013.3	72717008	4.85073	1.2301e-06	0.000592441	NC_000086.8	Gm32261	0	0	0	0	0	0	4.54545	35.7143	21.7391	12	20	18.7998	18.7998	5	11.1111	5.55556	6.25	20.8333
945873	CM001013.3	72717008	4.85073	1.2301e-06	0.000592441	NC_000086.8	Slc6a8	0	0	0	0	0	0	4.54545	35.7143	21.7391	12	20	18.7998	18.7998	5	11.1111	5.55556	6.25	20.8333
945874	CM001013.3	72717010	3.73205	0.000189928	0.0453344	NC_000086.8	Gm32261	0	0	0	0	0	0	23.8095	13.3333	28.5714	18.1818	0	16.7792	16.7792	4.54545	15.7895	3.84615	10.5263	0
945874	CM001013.3	72717010	3.73205	0.000189928	0.0453344	NC_000086.8	Slc6a8	0	0	0	0	0	0	23.8095	13.3333	28.5714	18.1818	0	16.7792	16.7792	4.54545	15.7895	3.84615	10.5263	0
945879	CM001013.3	72717029	3.93453	8.3361e-05	0.0224639	NC_000086.8	Gm32261	11.1111	20	0	7.14286	13.3333	10.3175	34.4828	46.6667	36	26.9231	23.3333	33.4812	23.1637	15	21.0526	21.0526	35.2941	33.3333
945879	CM001013.3	72717029	3.93453	8.3361e-05	0.0224639	NC_000086.8	Slc6a8	11.1111	20	0	7.14286	13.3333	10.3175	34.4828	46.6667	36	26.9231	23.3333	33.4812	23.1637	15	21.0526	21.0526	35.2941	33.3333
945885	CM001013.3	72717069	4.15643	3.23263e-05	0.009822	NC_000086.8	Gm32261	0	0	0	0	0	0	10	22.2222	13.3333	24	5.55556	15.0222	15.0222	21.4286	33.3333	14.2857	14.2857	20
945885	CM001013.3	72717069	4.15643	3.23263e-05	0.009822	NC_000086.8	Slc6a8	0	0	0	0	0	0	10	22.2222	13.3333	24	5.55556	15.0222	15.0222	21.4286	33.3333	14.2857	14.2857	20
945888	CM001013.3	72717089	4.3477	1.37575e-05	0.00469301	NC_000086.8	Gm32261	0	0	0	0	0	0	15	16.6667	16.6667	24	5.55556	15.5778	15.5778	21.4286	33.3333	14.2857	21.4286	6.66667
945888	CM001013.3	72717089	4.3477	1.37575e-05	0.00469301	NC_000086.8	Slc6a8	0	0	0	0	0	0	15	16.6667	16.6667	24	5.55556	15.5778	15.5778	21.4286	33.3333	14.2857	21.4286	6.66667
945899	CM001013.3	72717292	4.84673	1.25515e-06	0.000601601	NC_000086.8	Gm32261	0	0	0	0	0	0	30	27.2727	8.69565	18.1818	19.0476	20.6396	20.6396	3.7037	4.54545	0	9.52381	14.2857
945899	CM001013.3	72717292	4.84673	1.25515e-06	0.000601601	NC_000086.8	Slc6a8	0	0	0	0	0	0	30	27.2727	8.69565	18.1818	19.0476	20.6396	20.6396	3.7037	4.54545	0	9.52381	14.2857
945900	CM001013.3	72717298	6.13262	8.6443e-10	1.22844e-06	NC_000086.8	Gm32261	0	0	0	0	0	0	35	45.4545	17.3913	31.8182	14.2857	28.7899	28.7899	37.037	18.1818	19.0476	28.5714	21.4286
945900	CM001013.3	72717298	6.13262	8.6443e-10	1.22844e-06	NC_000086.8	Slc6a8	0	0	0	0	0	0	35	45.4545	17.3913	31.8182	14.2857	28.7899	28.7899	37.037	18.1818	19.0476	28.5714	21.4286
945902	CM001013.3	72717371	3.8744	0.000106886	0.0278864	NC_000086.8	Gm32261	0	9.09091	9.09091	6.66667	0	4.9697	33.3333	30	23.5294	10.5263	40	27.4778	22.5081	23.0769	27.2727	16.6667	5.26316	27.2727
945902	CM001013.3	72717371	3.8744	0.000106886	0.0278864	NC_000086.8	Slc6a8	0	9.09091	9.09091	6.66667	0	4.9697	33.3333	30	23.5294	10.5263	40	27.4778	22.5081	23.0769	27.2727	16.6667	5.26316	27.2727
945903	CM001013.3	72717379	5.54451	2.94775e-08	2.43905e-05	NC_000086.8	Gm32261	0	0	0	6.66667	0	1.33333	47.3684	16.6667	35.2941	21.0526	40	32.0764	30.743	33.3333	18.1818	21.0526	5	36.3636
945903	CM001013.3	72717379	5.54451	2.94775e-08	2.43905e-05	NC_000086.8	Slc6a8	0	0	0	6.66667	0	1.33333	47.3684	16.6667	35.2941	21.0526	40	32.0764	30.743	33.3333	18.1818	21.0526	5	36.3636
945905	CM001013.3	72717399	4.64415	3.41474e-06	0.00142076	NC_000086.8	Gm32261	0	0	0	6.66667	0	1.33333	31.5789	16.6667	29.4118	21.0526	10	21.742	20.4087	16.6667	18.1818	15.7895	0	18.1818
945905	CM001013.3	72717399	4.64415	3.41474e-06	0.00142076	NC_000086.8	Slc6a8	0	0	0	6.66667	0	1.33333	31.5789	16.6667	29.4118	21.0526	10	21.742	20.4087	16.6667	18.1818	15.7895	0	18.1818
945907	CM001013.3	72717418	5.05828	4.23045e-07	0.000237844	NC_000086.8	Gm32261	0	0	0	6.66667	0	1.33333	31.5789	25	23.5294	26.3158	20	25.2848	23.9515	8.33333	18.1818	15.7895	5	36.3636
945907	CM001013.3	72717418	5.05828	4.23045e-07	0.000237844	NC_000086.8	Slc6a8	0	0	0	6.66667	0	1.33333	31.5789	25	23.5294	26.3158	20	25.2848	23.9515	8.33333	18.1818	15.7895	5	36.3636
945909	CM001013.3	72717442	5.76707	8.06617e-09	8.02806e-06	NC_000086.8	Gm32261	0	0	0	6.66667	0	1.33333	31.5789	25	29.4118	26.3158	50	32.4613	31.128	33.3333	27.2727	21.0526	10	45.4545
945909	CM001013.3	72717442	5.76707	8.06617e-09	8.02806e-06	NC_000086.8	Slc6a8	0	0	0	6.66667	0	1.33333	31.5789	25	29.4118	26.3158	50	32.4613	31.128	33.3333	27.2727	21.0526	10	45.4545
945910	CM001013.3	72717463	4.8556	1.20023e-06	0.000580699	NC_000086.8	Gm32261	5.88235	0	0	0	0	1.17647	31.5789	16.6667	17.6471	26.3158	30	24.4417	23.2652	18.1818	18.1818	10.5263	0	18.1818
945910	CM001013.3	72717463	4.8556	1.20023e-06	0.000580699	NC_000086.8	Slc6a8	5.88235	0	0	0	0	1.17647	31.5789	16.6667	17.6471	26.3158	30	24.4417	23.2652	18.1818	18.1818	10.5263	0	18.1818
945911	CM001013.3	72760841	4.19087	2.77883e-05	0.00859706	NC_000086.8	Bcap31	7.69231	9.52381	10	0	16.6667	8.77656	33.3333	30.4348	25.8065	39.3939	32	32.1937	23.4171	38.8889	20	12.5	44	29.4118
945912	CM001013.3	72760856	5.34179	9.20312e-08	6.45117e-05	NC_000086.8	Bcap31	0	0	0	5	0	1	15.7895	20.8333	18.5185	21.2121	40	23.2707	22.2707	27.7778	23.3333	8	34.6154	35.2941
945913	CM001013.3	72760857	4.80698	1.5323e-06	0.000715512	NC_000086.8	Bcap31	0	0	0	0	10.5263	2.10526	13.8889	20.8333	21.7391	31.25	32.2581	23.9939	21.8886	33.3333	25.9259	20.8333	6.45161	19.0476
945914	CM001013.3	72760866	5.10277	3.34713e-07	0.00019476	NC_000086.8	Bcap31	0	0	0	5	0	1	15.7895	25	18.5185	18.1818	24	20.298	19.298	16.6667	23.3333	12	30.7692	29.4118
945916	CM001013.3	72760889	6.48006	9.16875e-11	1.87057e-07	NC_000086.8	Bcap31	0	0	0	0	0	0	26.3158	29.1667	18.5185	15.1515	44	26.6305	26.6305	27.7778	26.6667	20	38.4615	35.2941
945917	CM001013.3	72760890	6.76357	1.34629e-11	3.67798e-08	NC_000086.8	Bcap31	0	0	0	0	5.26316	1.05263	27.7778	33.3333	26.087	31.25	29.0323	29.4961	28.4434	33.3333	25.9259	20.8333	10	15
945918	CM001013.3	72760902	6.11375	9.73166e-10	1.35919e-06	NC_000086.8	Bcap31	0	0	0	0	11.1111	2.22222	26.4706	26.087	22.7273	39.3939	29.0323	28.7422	26.52	41.6667	25.9259	29.1667	12.9032	23.8095
945926	CM001013.3	72830665	3.82928	0.000128519	0.0324772	NC_000086.8	Ssr4	0	0	0	5	0	1	21.4286	19.0476	16	17.2414	4.7619	15.6959	14.6959	18.75	4	18.5185	14.2857	5.26316
945933	CM001013.3	72867430	3.71511	0.000203113	0.0479996	NC_000086.8	Pdzd4	11.7647	0	0	13.3333	0	5.01961	18.1818	26.3158	28.5714	17.6471	21.0526	22.3537	17.3341	30.303	28.5714	38.8889	27.7778	10.5263
945934	CM001013.3	72867437	4.5715	4.84235e-06	0.00192089	NC_000086.8	Pdzd4	0	15.3846	9.52381	20	12.5	11.4817	45.8333	35	43.75	23.5294	36.8421	36.991	25.5093	54.5455	57.1429	41.6667	41.6667	52.6316
945938	CM001013.3	72867502	5.01916	5.18972e-07	0.00028291	NC_000086.8	Pdzd4	7.69231	0	14.2857	0	8.33333	6.06227	46.6667	42.3077	31.0345	25	35.7143	36.1446	30.0824	40.9091	21.0526	29.4118	52.6316	23.5294
945940	CM001013.3	72867515	6.38395	1.72574e-10	3.21703e-07	NC_000086.8	Pdzd4	0	0	0	0	0	0	33.3333	30.7692	41.3793	12.5	23.0769	28.2118	28.2118	18.1818	16.6667	47.0588	14.2857	17.6471
945943	CM001013.3	72867541	5.29433	1.19456e-07	8.08895e-05	NC_000086.8	Pdzd4	15.3846	0	5.26316	0	7.14286	5.55813	33.3333	42.3077	31.0345	33.3333	23.0769	32.6172	27.059	40.9091	22.2222	35.2941	21.4286	29.4118
945950	CM001013.3	72867960	4.76047	1.93141e-06	0.000870246	NC_000086.8	Pdzd4	0	0	0	0	0	0	17.6471	36	13.0435	9.09091	12.5	17.6563	17.6563	7.69231	13.0435	13.6364	6.66667	20
945951	CM001013.3	72867977	5.04759	4.47418e-07	0.000250363	NC_000086.8	Pdzd4	0	0	0	0	0	0	29.4118	28	31.8182	9.09091	18.75	23.4142	23.4142	23.0769	17.3913	13.6364	43.75	60
945952	CM001013.3	72868010	5.61989	1.91079e-08	1.67585e-05	NC_000086.8	Pdzd4	0	0	0	0	0	0	17.6471	40	26.087	9.09091	31.25	24.815	24.815	23.0769	17.3913	22.7273	43.75	50
945953	CM001013.3	72868020	3.80799	0.000140101	0.0348681	NC_000086.8	Pdzd4	0	0	0	0	0	0	5.88235	24	21.7391	4.54545	6.25	12.4834	12.4834	11.5385	8.69565	9.09091	25	10
945954	CM001013.3	72868285	4.69274	2.69568e-06	0.00115913	NC_000086.8	Pdzd4	0	0	0	0	0	0	11.1111	30	8	25.9259	28	20.6074	20.6074	25	0	25	17.3913	11.7647
945955	CM001013.3	72868305	6.0968	1.08215e-09	1.47818e-06	NC_000086.8	Pdzd4	0	0	0	0	0	0	44.4444	20	16	40.7407	28	29.837	29.837	45	18.1818	41.6667	17.3913	23.5294
945956	CM001013.3	72868316	4.73093	2.23489e-06	0.000991018	NC_000086.8	Pdzd4	15.3846	0	0	0	0	3.07692	33.3333	15	20	25.9259	32	25.2519	22.1749	35	18.1818	33.3333	21.7391	17.6471
945958	CM001013.3	72868328	4.47117	7.77936e-06	0.00286998	NC_000086.8	Pdzd4	0	0	0	0	0	0	22.2222	15	12	25.9259	16	18.2296	18.2296	20	9.09091	16.6667	13.0435	5.88235
945959	CM001013.3	72868330	3.76678	0.000165365	0.0402703	NC_000086.8	Pdzd4	0	0	0	0	0	0	22.2222	10	12	11.1111	16	14.2667	14.2667	20	18.1818	25	8.69565	11.7647
945963	CM001013.3	72868533	5.58939	2.27875e-08	1.96058e-05	NC_000086.8	Pdzd4	0	0	0	0	0	0	18.1818	26.087	20.8333	31.0345	16.6667	22.5607	22.5607	8	11.7647	27.7778	18.1818	20.8333
945964	CM001013.3	72868534	3.80507	0.000141765	0.0352454	NC_000086.8	Pdzd4	0	0	0	0	8.33333	1.66667	20	26.3158	12	13.6364	13.0435	16.9991	15.3325	12.5	6.66667	15.3846	21.4286	17.6471
945965	CM001013.3	72868563	4.89545	9.80818e-07	0.000489747	NC_000086.8	Pdzd4	0	0	0	0	0	0	15	11.1111	12.5	40.9091	26.087	21.1214	21.1214	13.3333	6.66667	15.3846	7.69231	29.4118
945966	CM001013.3	72966100	5.0078	5.50563e-07	0.00029808	NC_000086.8	Renbp	0	6.66667	0	0	5.55556	2.44444	32	26.3158	37.5	21.7391	12	25.911	23.4665	21.7391	28.5714	33.3333	13.3333	20
945967	CM001013.3	72966119	5.09955	3.4046e-07	0.000197366	NC_000086.8	Renbp	0	0	8.33333	0	0	1.66667	32	13.0435	40	17.3913	16	23.687	22.0203	17.3913	23.8095	33.3333	25	6.66667
945969	CM001013.3	73010912	4.51843	6.22988e-06	0.00236724	NC_000086.8	Hcfc1	0	3.44828	0	0	0	0.689655	14.2857	23.8095	11.1111	19.4444	9.09091	15.5483	14.8587	11.5385	15.7895	23.8095	5.55556	15
945970	CM001013.3	73010917	3.96337	7.38996e-05	0.0201947	NC_000086.8	Hcfc1	4.34783	10	0	0	0	2.86957	16.129	23.8095	24.1379	20	5.88235	17.9918	15.1222	18.9189	6.25	15	18.1818	33.3333
945971	CM001013.3	73010918	5.09333	3.51836e-07	0.000202725	NC_000086.8	Hcfc1	0	3.44828	0	0	0	0.689655	34.2857	33.3333	19.4444	40.5405	13.6364	28.2481	27.5584	3.84615	31.5789	35	11.1111	35
945972	CM001013.3	73010921	3.92857	8.54514e-05	0.0229491	NC_000086.8	Hcfc1	0	0	0	0	0	0	16.129	14.2857	6.89655	20	5.88235	12.6387	12.6387	18.9189	6.25	15	4.54545	24.2424
945973	CM001013.3	73010922	5.41193	6.23485e-08	4.59145e-05	NC_000086.8	Hcfc1	0	3.44828	0	0	0	0.689655	17.1429	28.5714	16.6667	27.027	9.09091	19.6998	19.0101	11.5385	21.0526	23.8095	5.55556	30
945976	CM001013.3	73010957	5.50341	3.72519e-08	2.94457e-05	NC_000086.8	Hcfc1	0	0	0	0	0	0	22.5806	38.0952	20.6897	20	5.88235	21.4496	21.4496	24.3243	12.5	30	27.2727	30.303
945977	CM001013.3	73010958	5.88161	4.06293e-09	4.44498e-06	NC_000086.8	Hcfc1	0	3.44828	0	0	0	0.689655	31.4286	33.3333	25	40.5405	18.1818	29.6969	29.0072	15.3846	42.1053	42.8571	5.55556	35
945979	CM001013.3	73010960	4.72148	2.34131e-06	0.001031	NC_000086.8	Hcfc1	0	6.89655	0	0	0	1.37931	28.5714	38.0952	19.4444	27.027	9.09091	24.4458	23.0665	19.2308	26.3158	14.2857	0	10
945980	CM001013.3	73010977	4.84271	1.28078e-06	0.000612504	NC_000086.8	Hcfc1	0	3.44828	0	0	0	0.689655	22.8571	25	20	24.3243	9.09091	20.2545	19.5648	7.69231	26.3158	52.9412	20	21.0526
945981	CM001013.3	73067376	4.1563	3.23448e-05	0.00982449	NC_000086.8	Irak1	0	9.09091	9.09091	0	0	3.63636	20	10	28.5714	21.875	20	20.0893	16.4529	41.6667	30	22.2222	36	35
945982	CM001013.3	73067394	4.90588	9.30086e-07	0.000468599	NC_000086.8	Irak1	0	9.09091	0	0	0	1.81818	20	10	28.5714	25	26.6667	22.0476	20.2294	33.3333	25	22.2222	26.9231	35
945988	CM001013.3	73067424	4.34317	1.40442e-05	0.00477712	NC_000086.8	Irak1	0	0	0	0	0	0	20	10.7143	27.5862	13.3333	15	17.3268	17.3268	13.0435	4.7619	15.3846	15.625	21.7391
945989	CM001013.3	73067426	6.01051	1.84939e-09	2.26577e-06	NC_000086.8	Irak1	7.14286	0	0	0	0	1.42857	40	28.5714	31.0345	30	35	32.9212	31.4926	17.3913	28.5714	23.0769	9.375	21.7391
945992	CM001013.3	73289968	4.52293	6.09884e-06	0.00232582	NC_000086.8	Flna	0	0	0	0	0	0	5.88235	33.3333	22.2222	37.5	6.25	21.0376	21.0376	25	10.5263	10	12.5	16.6667
945994	CM001013.3	73289980	4.73323	2.20977e-06	0.000980795	NC_000086.8	Flna	0	0	0	0	0	0	17.6471	41.6667	22.2222	38.7097	6.25	25.2991	25.2991	35	36.8421	10	18.75	16.6667
945995	CM001013.3	73289993	5.04617	4.50764e-07	0.000251643	NC_000086.8	Flna	0	0	0	0	0	0	14.2857	45.4545	20	43.75	12.5	27.1981	27.1981	35	42.1053	15	21.4286	16.6667
945999	CM001013.3	73298563	4.81022	1.50762e-06	0.000706417	NC_000086.8	Emd	0	0	0	0	0	0	16.6667	20	25	30	15.7895	21.4912	21.4912	0	16.6667	10	26.6667	33.3333
946000	CM001013.3	73298571	4.89168	9.99771e-07	0.000497382	NC_000086.8	Emd	0	0	5.55556	0	0	1.11111	17.6471	20	29.1667	20	36.8421	24.7312	23.6201	0	16.6667	25	13.3333	29.1667
946001	CM001013.3	73298581	6.34654	2.20211e-10	3.92057e-07	NC_000086.8	Emd	0	0	0	0	0	0	22.2222	20	29.1667	40	36.8421	29.6462	29.6462	6.25	17.6471	25	20	33.3333
946002	CM001013.3	73298596	5.62329	1.87355e-08	1.64775e-05	NC_000086.8	Emd	0	0	5.55556	0	0	1.11111	11.1111	26.6667	37.5	20	36.8421	26.424	25.3129	6.25	16.6667	25	20	29.1667
946003	CM001013.3	73298606	6.16228	7.17051e-10	1.04879e-06	NC_000086.8	Emd	0	0	0	0	0	0	16.6667	20	37.5	30	31.5789	27.1491	27.1491	6.25	16.6667	25	20	33.3333
946006	CM001013.3	73326270	4.93742	7.91616e-07	0.000406592	NC_000086.8	Taz	0	0	0	0	0	0	15.3846	18.5185	33.3333	25.9259	0	18.6325	18.6325	26.6667	28	21.7391	26.6667	25
946007	CM001013.3	73326278	3.96953	7.2013e-05	0.0197245	NC_000086.8	Taz	0	0	0	0	0	0	19.2308	7.40741	27.7778	14.8148	0	13.8462	13.8462	13.3333	28	13.0435	20	25
946008	CM001013.3	73326290	5.7353	9.73409e-09	9.39685e-06	NC_000086.8	Taz	0	0	0	0	0	0	23.0769	23.0769	27.7778	29.6296	8.33333	22.3789	22.3789	13.3333	28	17.3913	26.6667	33.3333
946011	CM001013.3	73326339	5.25842	1.453e-07	9.59962e-05	NC_000086.8	Taz	0	0	0	0	0	0	23.0769	22.2222	33.3333	14.8148	8.33333	20.3561	20.3561	21.4286	28	21.7391	13.3333	25
946013	CM001013.3	73340934	4.71937	2.36579e-06	0.00103985	NC_000086.8	Atp6ap1	0	0	0	0	0	0	20	10.5263	21.0526	14.2857	27.7778	18.7285	18.7285	8.33333	18.75	21.4286	15.3846	22.2222
946036	CM001013.3	73412165	6.41271	1.42952e-10	2.71814e-07	NC_000086.8	Gm44504	0	0	0	0	0	0	27.5862	44.4444	31.8182	15.3846	16.6667	27.18	27.18	20.8333	20	12.5	29.1667	10.5263
946038	CM001013.3	73412176	4.49133	7.078e-06	0.00264511	NC_000086.8	Gm44504	0	0	0	0	0	0	17.2414	29.6296	13.6364	15.3846	0	15.1784	15.1784	20.8333	13.3333	18.75	16.6667	5.26316
946040	CM001013.3	73412178	5.13869	2.7666e-07	0.000165425	NC_000086.8	Gm44504	0	0	0	0	0	0	20.6897	18.5185	27.2727	15.3846	16.6667	19.7064	19.7064	25	13.3333	18.75	16.6667	0
946042	CM001013.3	73412182	4.20845	2.57133e-05	0.00803089	NC_000086.8	Gm44504	0	0	0	0	0	0	10.3448	14.8148	22.7273	11.5385	16.6667	15.2184	15.2184	16.6667	20	12.5	16.6667	10.5263
946046	CM001013.3	73412196	4.40625	1.05178e-05	0.00371863	NC_000086.8	Gm44504	0	0	7.14286	0	0	1.42857	20.6897	29.6296	18.1818	11.5385	8.33333	17.6746	16.246	29.1667	20	11.7647	16.6667	5.26316
946048	CM001013.3	73412202	5.04481	4.53965e-07	0.000253281	NC_000086.8	Gm44504	0	0	0	0	0	0	24.1379	29.6296	18.1818	7.69231	16.6667	19.2617	19.2617	20.8333	6.66667	11.7647	25	10.5263
946050	CM001013.3	73412217	5.63596	1.74081e-08	1.5453e-05	NC_000086.8	Gm44504	0	0	0	0	0	0	20.6897	33.3333	27.2727	15.3846	16.6667	22.6694	22.6694	12.5	20	17.6471	25	10.5263
946051	CM001013.3	73412224	4.60385	4.14742e-06	0.00168217	NC_000086.8	Gm44504	6.66667	0	0	0	6.66667	2.66667	16	39.1304	30	23.0769	16.6667	24.9748	22.3081	20.8333	20	7.69231	27.2727	15.7895
946052	CM001013.3	73436606	5.66381	1.48045e-08	1.35076e-05	NC_000086.8	Fam3a	10.5263	4	0	5	0	3.90526	21.875	36.3636	18.75	33.3333	33.3333	28.7311	24.8258	22.2222	23.8095	25.7143	28.5714	20
946053	CM001013.3	73436618	6.29664	3.0416e-10	5.03733e-07	NC_000086.8	Fam3a	0	0	0	0	0	0	21.2121	16	12.1212	33.3333	20.8333	20.7	20.7	13.8889	13.6364	23.6842	15.3846	18.75
946054	CM001013.3	73436623	6.90283	5.09778e-12	1.61551e-08	NC_000086.8	Fam3a	0	0	0	0	0	0	21.2121	32	12.1212	33.3333	25	24.7333	24.7333	25	22.7273	26.3158	26.9231	12.5
946055	CM001013.3	73436627	6.73239	1.66898e-11	4.38418e-08	NC_000086.8	Fam3a	0	0	0	0	0	0	21.2121	32	12.1212	40	12.5	23.5667	23.5667	19.4444	27.2727	21.0526	19.2308	18.75
946058	CM001013.3	73436715	6.22201	4.90831e-10	7.56305e-07	NC_000086.8	Fam3a	0	0	0	0	0	0	28.125	14.2857	21.0526	19.4444	36.3636	23.8543	23.8543	18.75	26.087	29.4118	30	20
946067	CM001013.3	74199532	4.52889	5.9293e-06	0.00227485	NC_000086.8	Smim9	0	5.26316	5.26316	0	0	2.10526	14.2857	30.4348	26.9231	17.3913	23.0769	22.4224	20.3171	20	23.5294	15.7895	12	0
946069	CM001013.3	74199615	5.18304	2.18299e-07	0.00013547	NC_000086.8	Smim9	0	0	0	8.33333	0	1.66667	26.6667	26.3158	26.6667	36.3636	33.3333	29.8692	28.2026	37.5	45.4545	27.7778	36.3636	38.8889
946070	CM001013.3	74199619	5.66422	1.47691e-08	1.34882e-05	NC_000086.8	Smim9	0	0	0	8.33333	0	1.66667	33.3333	36.8421	33.3333	27.2727	33.3333	32.823	31.1563	31.25	36.3636	36.8421	54.5455	55.5556
946097	CM001013.3	74460588	3.87623	0.000106088	0.0276857	NC_000086.8	Brcc3	7.14286	5.88235	0	0	4.54545	3.51413	8	52.9412	33.3333	37.5	15.3846	29.4318	25.9177	35	29.1667	18.1818	31.8182	22.2222
946100	CM001013.3	74460627	5.19878	2.00598e-07	0.000126049	NC_000086.8	Brcc3	6.66667	0	0	0	4.34783	2.2029	20	38.8889	29.4118	33.3333	15.3846	27.4037	25.2008	40	13.0435	26.087	20	22.2222
946101	CM001013.3	74460628	6.11383	9.7266e-10	1.35919e-06	NC_000086.8	Brcc3	0	0	0	0	0	0	13.7931	40	17.3913	17.3913	15.3846	20.7921	20.7921	23.5294	12.9032	32.1429	19.0476	28.5714
946102	CM001013.3	74460641	6.44486	1.1571e-10	2.27758e-07	NC_000086.8	Brcc3	0	0	0	0	0	0	20	33.3333	29.4118	50	7.69231	28.0875	28.0875	35	26.087	21.7391	20	27.7778
946103	CM001013.3	74460642	3.79382	0.000148345	0.0367084	NC_000086.8	Brcc3	0	13.3333	8.33333	0	0	4.33333	20.6897	43.3333	13.0435	26.087	15.3846	23.7076	19.3743	17.6471	16.129	35.7143	14.2857	19.0476
946104	CM001013.3	74460658	6.32017	2.61267e-10	4.4917e-07	NC_000086.8	Brcc3	6.66667	0	0	0	0	1.33333	20	50	35.2941	41.6667	23.0769	34.0075	32.6742	35	21.7391	8.69565	24	33.3333
946105	CM001013.3	74460659	7.07282	1.51816e-12	5.81991e-09	NC_000086.8	Brcc3	0	0	7.69231	0	0	1.53846	24.1379	46.6667	21.7391	26.087	23.0769	28.3415	26.8031	29.4118	22.5806	39.2857	28.5714	23.8095
946107	CM001013.3	74558190	4.03913	5.36499e-05	0.0153106	NC_000086.8	Vbp1	0	0	0	0	0	0	12	6.25	24.1379	12.5	13.3333	13.6443	13.6443	22.7273	25	0	15	7.14286
946108	CM001013.3	74558191	5.70847	1.13998e-08	1.07413e-05	NC_000086.8	Vbp1	0	0	0	0	0	0	27.5862	17.3913	30	25	12.5	22.4955	22.4955	13.0435	22.2222	30.7692	16.129	15.7895
946110	CM001013.3	74558195	4.82819	1.37781e-06	0.000652724	NC_000086.8	Vbp1	0	0	0	0	0	0	17.2414	13.0435	20	20	18.75	17.807	17.807	17.3913	22.2222	11.5385	12.9032	10.5263
946125	CM001013.3	74917709	4.42578	9.60929e-06	0.00343835	NC_000086.8	Pls3	0	8.33333	7.69231	0	0	3.20513	33.3333	20	32	10.3448	20.8333	23.3023	20.0972	22.2222	15	30	15.7895	17.6471
946126	CM001013.3	74917740	7.4381	1.02145e-13	5.67898e-10	NC_000086.8	Pls3	0	0	0	0	0	0	40.7407	36	36	34.4828	33.3333	36.1114	36.1114	40.7407	25	55	21.0526	41.1765
946127	CM001013.3	74917756	4.50069	6.77325e-06	0.00254222	NC_000086.8	Pls3	4.7619	0	0	0	0	0.952381	14.8148	16	24	24.1379	25	20.7905	19.8382	29.6296	15	45	15.7895	23.5294
946128	CM001013.3	74917764	4.25079	2.13022e-05	0.00684431	NC_000086.8	Pls3	0	8.33333	0	9.09091	0	3.48485	11.1111	24	32	24.1379	16.6667	21.5831	18.0983	25.9259	15	30	10.5263	17.6471
946129	CM001013.3	74918480	4.83381	1.33942e-06	0.000637339	NC_000086.8	Pls3	0	0	0	0	7.69231	1.53846	13.6364	25	40	15.7895	16.6667	22.2185	20.68	18.1818	11.1111	25	33.3333	23.5294
946130	CM001013.3	74918510	4.78608	1.70074e-06	0.000781499	NC_000086.8	Pls3	0	5.55556	0	0	0	1.11111	9.09091	40	26.6667	21.0526	16.6667	22.6954	21.5843	18.1818	11.1111	30	33.3333	35.2941
946173	CM001013.3	76554836	6.50084	7.98702e-11	1.66887e-07	NC_000086.8	Tbl1x	0	0	0	0	0	0	30	26.3158	23.0769	33.3333	33.3333	29.2119	29.2119	33.3333	29.1667	50	25	28.5714
946174	CM001013.3	76554837	5.26327	1.41519e-07	9.38242e-05	NC_000086.8	Tbl1x	0	0	0	0	0	0	17.6471	23.5294	15.3846	17.6471	23.5294	19.5475	19.5475	15.3846	26.087	45.4545	21.7391	32
946175	CM001013.3	76554845	5.1606	2.46165e-07	0.000149542	NC_000086.8	Tbl1x	0	0	0	0	0	0	20	10.5263	11.5385	37.5	25	20.913	20.913	20.8333	16.6667	4.54545	15	13.6364
946176	CM001013.3	76554846	4.43294	9.29557e-06	0.00334498	NC_000086.8	Tbl1x	0	0	0	0	0	0	11.7647	23.5294	7.69231	17.6471	17.6471	15.6561	15.6561	15.3846	8.69565	18.1818	17.3913	8
946177	CM001013.3	76554847	5.23153	1.68109e-07	0.000108723	NC_000086.8	Tbl1x	8.33333	0	0	0	0	1.66667	20	15.7895	15.3846	37.5	33.3333	24.4015	22.7348	20.8333	25	31.8182	15	22.7273
946178	CM001013.3	76554848	4.5449	5.49615e-06	0.00213103	NC_000086.8	Tbl1x	0	0	0	3.84615	0	0.769231	23.5294	17.6471	19.2308	17.6471	11.7647	17.9638	17.1946	15.3846	17.3913	36.3636	17.3913	20
946179	CM001013.3	76554862	6.46496	1.01323e-10	2.05392e-07	NC_000086.8	Tbl1x	0	0	0	0	0	0	30	15.7895	26.9231	33.3333	41.6667	29.5425	29.5425	33.3333	33.3333	45.4545	25	31.8182
946180	CM001013.3	76554863	4.91369	8.93776e-07	0.000451742	NC_000086.8	Tbl1x	0	0	0	3.84615	0	0.769231	17.6471	23.5294	15.3846	23.5294	23.5294	20.724	19.9548	30.7692	17.3913	36.3636	26.087	40
946181	CM001013.3	76554867	6.6227	3.52686e-11	8.29961e-08	NC_000086.8	Tbl1x	0	0	0	0	0	0	25	21.0526	26.9231	37.5	41.6667	30.4285	30.4285	29.1667	29.1667	50	20	27.2727
946182	CM001013.3	76554868	4.82037	1.43296e-06	0.000676096	NC_000086.8	Tbl1x	0	0	0	0	0	0	17.6471	29.4118	11.5385	11.7647	17.6471	17.6018	17.6018	23.0769	26.087	27.2727	21.7391	32
946183	CM001013.3	76554869	6.25963	3.8589e-10	6.10436e-07	NC_000086.8	Tbl1x	0	0	0	0	0	0	30	10.5263	23.0769	37.5	41.6667	28.554	28.554	25	37.5	50	25	27.2727
946184	CM001013.3	76554870	4.25739	2.06829e-05	0.00667466	NC_000086.8	Tbl1x	0	0	0	0	5.88235	1.17647	17.6471	25	11.5385	11.7647	17.6471	16.7195	15.543	30.7692	17.3913	27.2727	26.087	32
946185	CM001013.3	76554872	4.96933	6.7184e-07	0.000353474	NC_000086.8	Tbl1x	0	0	0	0	0	0	20	15.7895	19.2308	16.6667	25	19.3374	19.3374	20.8333	8.33333	27.2727	25	22.7273
946187	CM001013.3	76554885	3.79843	0.000145616	0.0360988	NC_000086.8	Tbl1x	0	0	0	0	0	0	10	5.26316	11.5385	16	25	13.5603	13.5603	16.6667	4.16667	27.2727	20	9.09091
946189	CM001013.3	76554889	3.92579	8.64448e-05	0.0231832	NC_000086.8	Tbl1x	12.5	0	0	0	0	2.5	11.7647	13.3333	19.2308	11.7647	23.5294	15.9246	13.4246	46.1538	26.087	40	21.0526	36
946216	CM001013.3	76838684	5.48092	4.23127e-08	3.27051e-05	NC_000086.8	Prkx	0	4.7619	0	8.33333	0	2.61905	22.7273	34.6154	21.4286	21.4286	41.1765	28.2753	25.6562	32.1429	16.6667	45.4545	35.7143	23.5294
946220	CM001013.3	76839394	5.4613	4.72648e-08	3.59771e-05	NC_000086.8	Prkx	0	0	0	0	4.16667	0.833333	28.125	21.7391	10	28	20	21.5728	20.7395	16	16.6667	15	22.7273	14.2857
946221	CM001013.3	76839398	4.37225	1.22972e-05	0.00425906	NC_000086.8	Prkx	0	0	0	0	4.16667	0.833333	56.25	21.7391	10	28	20	27.1978	26.3645	4	16.6667	10	33.3333	23.8095
946225	CM001013.3	76839474	3.9851	6.74528e-05	0.0186312	NC_000086.8	Prkx	0	0	0	0	8.33333	1.66667	31.25	26.087	10	19.2308	10	19.3135	17.6469	4.16667	16.6667	0	22.7273	9.52381
946228	CM001013.3	76839482	3.95035	7.80358e-05	0.0212032	NC_000086.8	Prkx	0	0	0	0	4.16667	0.833333	15.625	17.3913	5	19.2308	10	13.4494	12.6161	0	8.33333	0	9.09091	14.2857
946243	CM001013.3	77627226	5.02303	5.08627e-07	0.000278227	NC_000086.8	Prrg1	0	5.55556	0	0	0	1.11111	21.4286	26.3158	23.8095	22.2222	11.7647	21.1082	19.9971	16.2162	16	33.3333	40	31.8182
946244	CM001013.3	77627242	5.38159	7.38293e-08	5.31747e-05	NC_000086.8	Prrg1	0	0	0	0	0	0	23.3333	20	23.8095	18.5185	11.7647	19.4852	19.4852	10.8108	12	28	36	22.7273
946245	CM001013.3	77627243	6.36597	1.94066e-10	3.55493e-07	NC_000086.8	Prrg1	0	4.54545	0	0	0	0.909091	41.3793	21.7391	17.1429	41.3793	30	30.3281	29.419	40	29.4118	38.4615	27.7778	25
946246	CM001013.3	77627252	3.73397	0.000188486	0.0450922	NC_000086.8	Prrg1	0	11.1111	0	0	0	2.22222	23.3333	20	14.2857	11.1111	5.88235	14.9225	12.7003	13.8889	12	20	16	18.1818
946247	CM001013.3	77627253	5.31869	1.04516e-07	7.21082e-05	NC_000086.8	Prrg1	0	0	0	0	0	0	20.6897	17.3913	28.5714	34.4828	25	25.227	25.227	25	0	26.9231	22.2222	37.5
946249	CM001013.3	77627272	4.09014	4.31108e-05	0.0126853	NC_000086.8	Prrg1	0	4.54545	0	0	0	0.909091	13.7931	21.7391	14.2857	20.6897	10	16.1015	15.1924	5	23.5294	23.0769	16.6667	20.8333
946291	CM001013.3	84092222	4.26769	1.97507e-05	0.00642177	NC_000086.8	Dmd	0	0	0	0	0	0	9.09091	18.75	10.7143	13.5135	18.75	14.1637	14.1637	6.25	5.88235	4.34783	6.25	21.4286
946296	CM001013.3	84092311	5.2731	1.34138e-07	8.94927e-05	NC_000086.8	Dmd	0	0	0	0	0	0	38.8889	14.2857	39.1304	26.3158	6.25	24.9742	24.9742	30.7692	16.6667	25	25	23.0769
946297	CM001013.3	84092316	4.93615	7.96819e-07	0.000409043	NC_000086.8	Dmd	0	0	0	0	7.69231	1.53846	22.2222	28.5714	43.4783	47.3684	6.25	29.5781	28.0396	38.4615	25	25	33.3333	23.0769
946300	CM001013.3	84092374	4.15541	3.2471e-05	0.00985196	NC_000086.8	Dmd	9.09091	0	0	0	0	1.81818	16.6667	21.4286	21.7391	31.5789	12.5	20.7827	18.9645	7.69231	16.6667	18.75	25	0
946301	CM001013.3	84092381	6.09778	1.07553e-09	1.47182e-06	NC_000086.8	Dmd	0	0	0	0	0	0	38.8889	28.5714	43.4783	31.5789	12.5	31.0035	31.0035	23.0769	25	18.75	33.3333	15.3846
946307	CM001013.3	84617480	4.83048	1.36203e-06	0.00064675	NC_000086.8	Tab3	0	0	0	0	0	0	11.7647	14.2857	18.1818	16.129	21.0526	16.2828	16.2828	28	13.0435	15.3846	21.4286	25
946308	CM001013.3	84617481	6.09101	1.12198e-09	1.51733e-06	NC_000086.8	Tab3	0	0	0	0	0	0	25	11.7647	23.8095	16.129	38.4615	23.033	23.033	24.1379	33.3333	42.8571	40.9091	18.1818
946310	CM001013.3	84617487	4.03674	5.41999e-05	0.0154277	NC_000086.8	Tab3	0	0	0	0	0	0	15.7895	5.88235	9.52381	9.67742	19.2308	12.0208	12.0208	13.7931	25.9259	32.1429	22.7273	18.1818
946311	CM001013.3	84617490	4.37506	1.21399e-05	0.00420919	NC_000086.8	Tab3	0	0	0	0	0	0	5.88235	14.2857	18.1818	9.67742	25	14.6055	14.6055	24	17.3913	7.69231	21.4286	25
946312	CM001013.3	84617491	4.75351	1.99914e-06	0.000895027	NC_000086.8	Tab3	0	0	0	0	5.26316	1.05263	25	17.6471	23.8095	12.9032	34.6154	22.795	21.7424	17.2414	22.2222	53.5714	22.7273	22.7273
946313	CM001013.3	84617493	4.21479	2.50011e-05	0.00783936	NC_000086.8	Tab3	0	0	0	0	0	0	5.88235	9.52381	18.1818	19.3548	10	12.5886	12.5886	24	13.0435	23.0769	21.4286	16.6667
946314	CM001013.3	84617494	4.76181	1.91861e-06	0.000864888	NC_000086.8	Tab3	0	0	0	0	0	0	15	11.7647	28.5714	19.3548	42.3077	23.3997	23.3997	31.0345	29.6296	60.7143	36.3636	13.6364
946318	CM001013.3	84617651	6.56369	5.24919e-11	1.177e-07	NC_000086.8	Tab3	0	0	0	0	0	0	17.3913	31.0345	23.8095	22.7273	57.1429	30.4211	30.4211	21.7391	20	35	30	23.5294
946319	CM001013.3	84617652	5.1765	2.26091e-07	0.000139758	NC_000086.8	Tab3	5	4.7619	0	0	0	1.95238	33.3333	35.7143	11.1111	40.625	24	28.9567	27.0044	37.5	40	25	6.25	31.5789
946320	CM001013.3	84617656	5.06036	4.18456e-07	0.000235809	NC_000086.8	Tab3	7.14286	5.26316	0	0	0	2.4812	13.0435	31.0345	28.5714	25	64.2857	32.387	29.9058	21.7391	20	30	40	23.5294
946321	CM001013.3	84617657	5.78582	7.21584e-09	7.32928e-06	NC_000086.8	Tab3	0	4.7619	0	0	0	0.952381	27.7778	40	22.2222	43.75	20	30.75	29.7976	41.6667	45	25	6.25	36.8421
946322	CM001013.3	84617659	5.29541	1.18747e-07	8.05207e-05	NC_000086.8	Tab3	0	0	0	0	0	0	8.69565	27.5862	19.0476	18.1818	57.1429	26.1308	26.1308	17.3913	20	35	25	12.5
946323	CM001013.3	84617660	3.93154	8.44027e-05	0.0226931	NC_000086.8	Tab3	0	4.7619	0	0	0	0.952381	22.2222	13.3333	16.6667	28.125	12	18.4694	17.5171	33.3333	35	20	0	15.7895
946324	CM001013.3	84617661	6.77849	1.21441e-11	3.32725e-08	NC_000086.8	Tab3	0	0	0	0	0	0	13.0435	27.5862	28.5714	29.5455	57.1429	31.1779	31.1779	17.3913	20	40	30	18.75
946325	CM001013.3	84617662	4.31315	1.60948e-05	0.00537273	NC_000086.8	Tab3	0	4.7619	0	0	0	0.952381	22.2222	33.3333	16.6667	37.5	16	25.1444	24.1921	25	45	25	0	31.5789
946326	CM001013.3	84617677	6.75989	1.38096e-11	3.72982e-08	NC_000086.8	Tab3	0	0	0	0	0	0	13.0435	37.931	28.5714	29.5455	64.2857	34.6754	34.6754	17.3913	20	30	35	17.6471
946327	CM001013.3	84617678	4.8147	1.47421e-06	0.000693837	NC_000086.8	Tab3	5	4.7619	0	5.26316	0	3.00501	27.7778	33.3333	27.7778	46.875	20	31.1528	28.1478	37.5	45	25	6.25	47.3684
946328	CM001013.3	84617682	4.56756	4.9344e-06	0.00194899	NC_000086.8	Tab3	0	0	0	0	11.1111	2.22222	18.75	40	17.6471	46.875	20	28.6544	26.4322	41.6667	40	27.7778	6.66667	42.1053
946329	CM001013.3	84617710	5.92946	3.03934e-09	3.44488e-06	NC_000086.8	Tab3	0	0	0	0	0	0	23.5294	29.4118	40	29.4118	13.6364	27.1979	27.1979	21.7391	31.25	30	13.3333	0
946330	CM001013.3	84617722	5.57525	2.47178e-08	2.09257e-05	NC_000086.8	Tab3	0	0	0	0	0	0	29.4118	23.5294	35	20.5882	18.1818	25.3422	25.3422	26.087	37.5	30	40	18.1818
946331	CM001013.3	84617726	4.94474	7.62455e-07	0.00039546	NC_000086.8	Tab3	0	0	0	8.33333	0	1.66667	29.4118	17.6471	35	20.5882	18.1818	24.1658	22.4991	21.7391	31.25	30	20	9.09091
946332	CM001013.3	84617731	5.58231	2.37349e-08	2.02378e-05	NC_000086.8	Tab3	0	0	0	0	0	0	23.5294	17.6471	42.1053	20.5882	22.7273	25.3194	25.3194	21.7391	25	20	33.3333	9.09091
946355	CM001013.3	92330151	4.27422	1.91805e-05	0.00625562	NC_000086.8	Arx	6.25	0	0	5.26316	5.88235	3.4791	38.8889	29.4118	20	18.75	13.3333	24.0768	20.5977	35.7143	45	25	33.3333	53.8462
946364	CM001013.3	92332043	8.97357	2.87064e-19	8.02696e-15	NC_000086.8	Arx	0	0	0	0	0	0	28.5714	25	43.2432	32.5581	23.5294	30.5804	30.5804	17.3913	35.8974	29.0323	41.6667	25.8065
946365	CM001013.3	92332058	6.87121	6.36587e-12	1.96498e-08	NC_000086.8	Arx	3.84615	0	0	10	3.84615	3.53846	35.7143	27.027	29.7297	20.9302	32.3529	29.1508	25.6124	13.6364	35.8974	25.8065	33.3333	25.8065
946366	CM001013.3	92332064	6.1038	1.03578e-09	1.42509e-06	NC_000086.8	Arx	7.69231	0	0	5	0	2.53846	25	27.027	37.8378	30.2326	14.7059	26.9607	24.4222	13.0435	38.4615	22.5806	33.3333	25.8065
946374	CM001013.3	92332552	4.1065	4.01699e-05	0.0118898	NC_000086.8	Arx	0	0	0	7.14286	0	1.42857	9.52381	15	31.7073	17.9487	15.7895	17.9939	16.5653	41.6667	16.6667	28.5714	6.25	13.3333
946375	CM001013.3	92332553	4.84253	1.28196e-06	0.000612762	NC_000086.8	Arx	4.54545	0	0	0	0	0.909091	14.2857	34.7826	16.6667	16.129	18.1818	20.0092	19.1001	17.6471	6.66667	28.5714	11.1111	15.3846
946384	CM001013.3	92332583	3.83181	0.000127207	0.0322327	NC_000086.8	Arx	4.7619	0	7.14286	0	0	2.38095	14.2857	22.2222	13.7931	16.129	27.2727	18.7406	16.3596	35.2941	13.3333	23.0769	28.5714	15.3846
946386	CM001013.3	92332774	4.97632	6.48058e-07	0.000342336	NC_000086.8	Arx	0	0	0	0	0	0	26.3158	5.55556	20	21.7391	27.2727	20.1766	20.1766	11.1111	11.1111	26.087	29.4118	11.7647
946387	CM001013.3	92332777	4.17831	2.93682e-05	0.00904185	NC_000086.8	Arx	0	0	0	0	0	0	15.7895	5.55556	20	16.6667	9.09091	13.4205	13.4205	11.1111	18.5185	16.6667	16.6667	5.88235
946389	CM001013.3	92332783	4.30356	1.68079e-05	0.00557165	NC_000086.8	Arx	0	0	0	0	0	0	10.5263	5.55556	23.3333	12.5	27.2727	15.8376	15.8376	3.7037	14.8148	25	11.1111	11.7647
946390	CM001013.3	92332786	4.75456	1.98879e-06	0.000891453	NC_000086.8	Arx	6.66667	0	6.66667	0	0	2.66667	36.8421	22.2222	20	16.6667	27.2727	24.6007	21.9341	18.5185	14.8148	16.6667	22.2222	17.6471
946391	CM001013.3	92332795	3.98793	6.66529e-05	0.018437	NC_000086.8	Arx	0	0	0	0	0	0	21.0526	5.55556	10	16.6667	18.1818	14.2913	14.2913	11.1111	14.8148	12.5	11.1111	11.7647
946393	CM001013.3	92332801	6.08759	1.14626e-09	1.5414e-06	NC_000086.8	Arx	0	0	6.66667	0	0	1.33333	36.8421	27.7778	16.6667	37.5	36.3636	31.03	29.6967	18.5185	29.6296	25	27.7778	17.6471
946400	CM001013.3	92332864	5.14931	2.61442e-07	0.000157514	NC_000086.8	Arx	0	0	0	0	0	0	19.2308	26.6667	20	14.7059	14.2857	18.9778	18.9778	14.2857	20	12.5	16.6667	11.1111
946401	CM001013.3	92332865	3.86826	0.000109617	0.0284195	NC_000086.8	Arx	0	0	0	0	0	0	14.2857	22.7273	41.1765	19.2308	6.66667	20.8174	20.8174	13.6364	22.2222	36.3636	17.6471	0
946408	CM001013.3	92333963	7.52321	5.34472e-14	3.11737e-10	NC_000086.8	Arx	10	10.5263	0	14.2857	6.66667	8.29574	48.2759	54.8387	52.6316	55.5556	45.8333	51.427	43.1313	60.7143	39.2857	50	59.2593	50
946411	CM001013.3	92334554	3.83778	0.000124153	0.0316106	NC_000086.8	Arx	0	5.55556	12.5	0	0	3.61111	15	18.5185	34.4828	8.33333	14.2857	18.1241	14.513	16.6667	17.6471	15.7895	27.2727	18.75
946412	CM001013.3	92334598	4.23618	2.27355e-05	0.0072412	NC_000086.8	Arx	6.66667	11.1111	6.25	0	5	5.80556	25	42.8571	44.8276	24	14.2857	30.1941	24.3885	36.6667	17.6471	47.3684	30.4348	18.75
946420	CM001013.3	92340680	4.20234	2.64164e-05	0.00821541	NC_000086.8	Arx	0	0	0	4.54545	0	0.909091	14.2857	33.3333	20.8333	31.25	21.0526	24.151	23.2419	16.6667	30.7692	46.6667	21.7391	0
946421	CM001013.3	92340705	6.05161	1.43409e-09	1.84744e-06	NC_000086.8	Arx	0	0	0	0	5.55556	1.11111	23.8095	28.5714	25	31.25	36.8421	29.0946	27.9835	13.0435	7.69231	40	21.7391	13.3333
946423	CM001013.3	92340890	4.68639	2.78062e-06	0.00119187	NC_000086.8	Arx	0	0	0	0	0	0	14.2857	30	29.6296	32	0	21.1831	21.1831	4.34783	33.3333	28	20.6897	18.1818
946424	CM001013.3	92340892	4.14739	3.36283e-05	0.0101689	NC_000086.8	Arx	0	4.7619	0	0	0	0.952381	14.2857	25	29.6296	32	0	20.1831	19.2307	8.69565	33.3333	36	20.6897	18.1818
946425	CM001013.3	92340903	4.44549	8.76917e-06	0.00317841	NC_000086.8	Arx	0	0	0	0	0	0	14.2857	35	22.2222	28	0	19.9016	19.9016	4.34783	16.6667	32	24.1379	27.2727
946437	CM001013.3	92341437	3.88543	0.000102148	0.0268343	NC_000086.8	Arx	0	6.66667	14.2857	0	5.88235	5.36695	25	15	21.7391	31.8182	31.5789	25.0273	19.6603	18.1818	20	31.8182	13.3333	21.0526
946438	CM001013.3	92341439	3.84789	0.000119141	0.0304568	NC_000086.8	Arx	10	13.3333	0	5.55556	0	5.77778	41.6667	30	39.1304	18.1818	15.7895	28.9537	23.1759	31.8182	25	50	26.6667	15.7895
946440	CM001013.3	92675843	3.85039	0.000117929	0.0302366	NC_000086.8	Pola1	0	0	0	0	0	0	7.40741	18.75	4.7619	14.7059	28.5714	14.8393	14.8393	27.2727	5.55556	25	13.0435	29.4118
946441	CM001013.3	92675844	5.03713	4.72564e-07	0.000262733	NC_000086.8	Pola1	0	0	0	0	0	0	50	23.0769	11.5385	23.8095	8.33333	23.3516	23.3516	13.6364	30	18.1818	16.6667	33.3333
946442	CM001013.3	92675847	4.03909	5.36596e-05	0.0153106	NC_000086.8	Pola1	0	0	0	0	0	0	11.1111	17.6471	4.7619	14.7059	28.5714	15.3595	15.3595	22.7273	22.2222	25	30.4348	29.4118
946443	CM001013.3	92675848	5.4166	6.07434e-08	4.48715e-05	NC_000086.8	Pola1	0	0	5.88235	0	0	1.17647	44.4444	30.7692	19.2308	23.8095	25	28.6508	27.4743	18.1818	40	18.1818	25	33.3333
946447	CM001013.3	92675859	4.6112	4.00349e-06	0.00163496	NC_000086.8	Pola1	0	0	0	0	0	0	22.2222	30.7692	11.5385	14.2857	25	20.7631	20.7631	13.6364	40	18.1818	16.6667	33.3333
946451	CM001013.3	92675866	4.07029	4.69543e-05	0.0136306	NC_000086.8	Pola1	0	0	0	0	0	0	27.7778	30.7692	11.5385	14.2857	0	16.8742	16.8742	13.6364	20	18.1818	25	5.55556
946452	CM001013.3	92675871	4.65194	3.28822e-06	0.00137656	NC_000086.8	Pola1	5.88235	7.69231	0	5.26316	16.6667	7.1009	28	18.1818	31.7073	36	26.087	27.9952	20.8943	25	7.69231	27.7778	24.2424	18.75
946454	CM001013.3	92675880	5.73034	1.00231e-08	9.606e-06	NC_000086.8	Pola1	0	0	0	0	0	0	20.8333	9.09091	25.5814	28	13.0435	19.3098	19.3098	22.2222	3.7037	11.1111	20	18.75
946455	CM001013.3	92675882	4.51042	6.46981e-06	0.00243989	NC_000086.8	Pola1	0	0	0	0	0	0	21.7391	9.09091	18.6047	16	4.34783	13.9565	13.9565	11.1111	3.7037	27.7778	6.66667	3.125
946457	CM001013.3	92675918	4.61941	3.84836e-06	0.00157702	NC_000086.8	Pola1	0	0	0	0	0	0	16.6667	10	16.2791	20	8.69565	14.3283	14.3283	10.7143	7.40741	16.6667	13.3333	12.5
946458	CM001013.3	92675925	5.00227	5.66601e-07	0.000305199	NC_000086.8	Pola1	0	0	0	0	0	0	29.1667	9.09091	16.2791	20	8.69565	16.6465	16.6465	25	11.1111	33.3333	10	9.375
946459	CM001013.3	92675934	6.04394	1.50398e-09	1.92444e-06	NC_000086.8	Pola1	0	0	4.7619	5.55556	0	2.06349	33.3333	9.09091	34.8837	32	26.087	27.079	25.0155	25	14.8148	27.7778	13.3333	18.75
946494	CM001013.3	93165320	4.241	2.22525e-05	0.00711598	NC_000086.8	Zfx	0	0	0	0	0	0	7.14286	21.0526	15.3846	21.4286	22.2222	17.4462	17.4462	11.1111	10	23.5294	26.3158	30
946495	CM001013.3	93165330	4.30624	1.66049e-05	0.00551399	NC_000086.8	Zfx	0	0	0	0	9.09091	1.81818	13.3333	23.8095	35.7143	25	5.55556	20.6825	18.8644	11.1111	20	5.88235	15	15
946496	CM001013.3	93165333	7.10369	1.21465e-12	4.85203e-09	NC_000086.8	Zfx	0	0	0	0	0	0	23.3333	42.8571	50	35.7143	33.3333	37.0476	37.0476	16.6667	30	23.5294	50	30
946529	CM001013.3	93277951	4.52641	5.99936e-06	0.00229709	NC_000086.8	Klhl15	0	0	0	0	0	0	27.7778	26.6667	13.0435	25	8.33333	20.1643	20.1643	18.1818	14.2857	14.2857	11.1111	11.7647
946530	CM001013.3	93277983	4.68071	2.85885e-06	0.00121926	NC_000086.8	Klhl15	0	0	0	0	0	0	22.2222	33.3333	13.0435	33.3333	8.33333	22.0531	22.0531	40.9091	14.2857	28.5714	16.6667	17.6471
946531	CM001013.3	93277987	4.24222	2.21323e-05	0.00708231	NC_000086.8	Klhl15	0	0	0	0	0	0	27.7778	33.3333	8.69565	16.6667	8.33333	18.9614	18.9614	22.7273	0	21.4286	11.1111	11.7647
946533	CM001013.3	93278006	4.69319	2.68983e-06	0.00115758	NC_000086.8	Klhl15	0	0	0	0	0	0	27.7778	35.7143	8.69565	16.6667	25	22.7709	22.7709	19.0476	14.2857	35.7143	16.6667	11.7647
946546	CM001013.3	93278420	4.96119	7.00642e-07	0.000367408	NC_000086.8	Klhl15	0	0	0	0	0	0	26.087	5.26316	24	25.7143	7.69231	17.7513	17.7513	11.7647	25	22.7273	8.69565	22.7273
946554	CM001013.3	93410393	4.6478	3.35499e-06	0.00139958	NC_000086.8	Fam90a1b	0	0	0	0	0	0	21.0526	27.2727	14.2857	15.3846	13.3333	18.2658	18.2658	13.6364	8.33333	16	30.7692	14.2857
946555	CM001013.3	93410407	4.60719	4.08139e-06	0.00165822	NC_000086.8	Fam90a1b	0	5.88235	0	0	0	1.17647	33.3333	30	26.6667	11.5385	26.6667	25.641	24.4646	9.09091	8.33333	31.8182	46.6667	20
946557	CM001013.3	93410738	4.04228	5.29341e-05	0.01514	NC_000086.8	Apoo	13.0435	9.52381	0	6.25	8.33333	7.43012	45.8333	44.4444	23.0769	25.9259	26.6667	33.1895	25.7593	27.2727	32.2581	40	59.0909	21.4286
946558	CM001013.3	93410744	4.69507	2.66521e-06	0.00114914	NC_000086.8	Apoo	4.7619	0	0	0	0	0.952381	14.2857	33.3333	8.69565	22.2222	20	19.7074	18.755	4.7619	17.2414	11.7647	14.2857	3.84615
946559	CM001013.3	93410746	5.62805	1.82261e-08	1.61039e-05	NC_000086.8	Apoo	0	5.26316	0	0	0	1.05263	33.3333	13.3333	26.087	18.5185	26.6667	23.5878	22.5351	22.7273	24.1379	29.4118	21.4286	11.5385
946560	CM001013.3	93410756	5.37709	7.56981e-08	5.4315e-05	NC_000086.8	Apoo	0	0	0	0	0	0	19.0476	20	17.3913	11.1111	46.6667	22.8433	22.8433	31.8182	24.1379	29.4118	14.2857	7.69231
946564	CM001013.3	93410839	4.46947	7.8415e-06	0.00288955	NC_000086.8	Apoo	5.88235	5.55556	0	0	7.69231	3.82604	22.2222	18.75	27.7778	15	35	23.75	19.924	32	20.8333	43.75	24	13.3333
946566	CM001013.3	93410843	4.82441	1.40419e-06	0.000663183	NC_000086.8	Apoo	0	0	0	0	6.66667	1.33333	20.6897	15	21.2121	15	22.2222	18.8248	17.4915	25	17.3913	29.4118	20	33.3333
946567	CM001013.3	93410844	6.74055	1.5779e-11	4.16866e-08	NC_000086.8	Apoo	4.7619	7.69231	0	0	0	2.49084	43.4783	36.6667	30	21.6216	32.1429	32.7819	30.291	38.0952	17.6471	22.2222	14.8148	12.5
946568	CM001013.3	93410864	3.99483	6.47412e-05	0.0179657	NC_000086.8	Apoo	0	0	0	0	6.25	1.25	13.7931	5	18.1818	15	22.2222	14.8394	13.5894	16	21.7391	5.88235	4	6.66667
946569	CM001013.3	93410865	5.76038	8.39263e-09	8.32012e-06	NC_000086.8	Apoo	0	3.84615	0	0	0	0.769231	34.7826	36.6667	20	18.9189	14.2857	24.9308	24.1616	33.3333	5.88235	11.1111	7.40741	16.6667
946570	CM001013.3	93410893	4.91439	8.90576e-07	0.000450604	NC_000086.8	Apoo	0	4.16667	8.69565	5.88235	0	3.74893	38.0952	25	22.2222	21.6216	21.4286	25.6735	21.9246	38.0952	12.5	14.2857	25	20.8333
946580	CM001013.3	93584806	4.30871	1.6421e-05	0.00546818	NC_000086.8	Maged1	0	0	0	0	0	0	13.3333	18.1818	20	21.0526	5.55556	15.6247	15.6247	8.69565	0	12.5	5.55556	27.2727
946623	CM001013.3	94209856	4.68647	2.77963e-06	0.00119187	NC_000086.8	Arhgef9	0	0	0	0	0	0	22.2222	31.25	28.5714	10	13.3333	21.0754	21.0754	16.6667	16.6667	38.8889	40	36.3636
946634	CM001013.3	94210139	4.85046	1.23178e-06	0.00059295	NC_000086.8	Arhgef9	0	0	0	0	4.54545	0.909091	25.9259	30.4348	11.1111	18.75	16.6667	20.5777	19.6686	12.5	30.4348	18.5185	15.7895	6.66667
946635	CM001013.3	94210152	4.79123	1.65765e-06	0.000765472	NC_000086.8	Arhgef9	0	0	7.14286	0	5	2.42857	36	31.8182	12.5	25	16.6667	24.397	21.9684	20.8333	30.4348	30.4348	16.6667	13.3333
946640	CM001013.3	94488009	5.56392	2.63787e-08	2.20957e-05	NC_000086.8	Amer1	0	0	0	0	0	0	24.1379	19.3548	14.2857	10.5263	26.6667	18.9943	18.9943	9.09091	25	16	11.5385	13.0435
946641	CM001013.3	94488026	5.21578	1.83046e-07	0.000116952	NC_000086.8	Amer1	0	0	0	0	0	0	20.6897	16.129	21.4286	5.26316	20	16.7021	16.7021	9.09091	8.33333	12	7.69231	13.0435
946649	CM001013.3	94755335	4.23408	2.29488e-05	0.00730179	NC_000086.8	Zc3h12b	0	0	0	0	9.09091	1.81818	22.2222	15.7895	26.087	27.2727	7.14286	19.7028	17.8847	20	21.0526	31.25	21.0526	14.2857
946656	CM001013.3	94755452	4.32008	1.55971e-05	0.00522678	NC_000086.8	Zc3h12b	0	0	0	7.14286	0	1.42857	10	30	18.5185	22.2222	6.25	17.3981	15.9696	18.5185	10	32	14.2857	8.33333
946657	CM001013.3	94755453	4.70917	2.48725e-06	0.00108471	NC_000086.8	Zc3h12b	7.69231	0	0	0	0	1.53846	41.3793	14.2857	10	29.1667	23.5294	23.6722	22.1338	14.2857	29.1667	14.2857	13.6364	38.0952
946658	CM001013.3	94755467	5.30223	1.14396e-07	7.77954e-05	NC_000086.8	Zc3h12b	0	0	0	0	0	0	30	25	14.8148	25	6.25	20.213	20.213	14.8148	10	28	17.8571	20.8333
946659	CM001013.3	94755468	4.0597	4.91363e-05	0.0141943	NC_000086.8	Zc3h12b	7.69231	0	0	0	6.25	2.78846	34.4828	21.4286	15	16.6667	23.5294	22.2215	19.433	7.14286	37.5	7.14286	27.2727	28.5714
946679	CM001013.3	97934043	4.43267	9.30725e-06	0.00334792	NC_000086.8	Ophn1	0	0	0	0	0	0	11.1111	25	14.2857	15.625	17.6471	16.7338	16.7338	16.6667	22.7273	13.3333	16.6667	15
946681	CM001013.3	97934056	5.5253	3.28924e-08	2.66593e-05	NC_000086.8	Ophn1	0	0	0	0	0	0	33.3333	18.5185	4.34783	27.7778	14.8148	19.7585	19.7585	14.2857	25	20.8333	12.1212	22.2222
946690	CM001013.3	97934133	3.87234	0.000107796	0.0280789	NC_000086.8	Ophn1	0	0	0	0	0	0	19.2308	18.75	8.69565	15.3846	4.16667	13.2455	13.2455	10	9.09091	19.2308	20.4545	22.7273
946691	CM001013.3	97934134	4.31594	1.58926e-05	0.00530897	NC_000086.8	Ophn1	0	0	0	0	0	0	17.3913	19.3548	10.5263	4	15.3846	13.3314	13.3314	16.2162	8.10811	16.6667	21.7391	25
946696	CM001013.3	97934182	5.51917	3.40598e-08	2.74417e-05	NC_000086.8	Ophn1	0	0	0	0	0	0	13.6364	23.3333	20.8333	34.6154	9.52381	20.3884	20.3884	12.9032	21.0526	10.5263	21.4286	26.6667
946699	CM001013.3	97934199	4.56907	4.89896e-06	0.00193821	NC_000086.8	Ophn1	0	0	0	0	0	0	8.69565	15.625	24	14.8148	13.0435	15.2358	15.2358	15.1515	10.5263	5	6.66667	13.7931
946702	CM001013.3	97934247	4.85656	1.19443e-06	0.000578778	NC_000086.8	Ophn1	0	5.88235	7.69231	0	11.1111	4.93715	40.625	32.2581	22.2222	23.0769	17.3913	27.1147	22.1775	15.1515	26.3158	11.1111	27.5862	27.5862
946703	CM001013.3	97934432	3.96375	7.37811e-05	0.0201681	NC_000086.8	Ophn1	5	0	0	7.14286	0	2.42857	28.5714	15	4.54545	23.3333	10.5263	16.3953	13.9667	13.7931	23.5294	16.6667	18.1818	12.5
946704	CM001013.3	97934442	4.29977	1.70977e-05	0.0056618	NC_000086.8	Ophn1	5	0	0	0	0	1	17.2414	9.52381	13.0435	26.6667	10.5263	15.4003	14.4003	14.2857	23.5294	22.5806	19.2308	6.25
946725	CM001013.3	97981796	5.7848	7.26008e-09	7.35849e-06	NC_000086.8	Yipf6	0	0	0	0	0	0	21.4286	21.4286	18.5185	36	22.7273	24.0206	24.0206	33.3333	50	26.087	40.625	31.25
946726	CM001013.3	97981804	3.82823	0.000129066	0.032591	NC_000086.8	Yipf6	0	0	7.14286	0	0	1.42857	14.2857	7.14286	14.8148	38.4615	9.09091	16.7592	15.3306	18.1818	31.8182	17.3913	34.375	31.25
946727	CM001013.3	97981842	5.37007	7.87061e-08	5.61343e-05	NC_000086.8	Yipf6	0	0	0	0	0	0	25	14.2857	7.40741	34.6154	27.2727	21.7162	21.7162	30.303	40.9091	21.7391	28.125	18.75
946728	CM001013.3	97981848	5.97795	2.25968e-09	2.66209e-06	NC_000086.8	Yipf6	0	0	0	0	0	0	32.1429	21.4286	14.8148	30.7692	27.2727	25.2856	25.2856	30.303	45.4545	21.7391	31.25	25
946729	CM001013.3	97981860	5.51181	3.55169e-08	2.83752e-05	NC_000086.8	Yipf6	0	11.1111	4.54545	0	8.33333	4.79798	38.7097	52.1739	37.1429	32.1429	23.5294	36.7397	31.9418	33.3333	14.2857	27.5862	45.7143	15.3846
946730	CM001013.3	97981878	5.66066	1.50795e-08	1.3719e-05	NC_000086.8	Yipf6	3.7037	0	0	0	0	0.740741	21.4286	33.3333	16.129	14.8148	17.6471	20.6706	19.9298	26.6667	21.4286	11.1111	28.5714	16
946731	CM001013.3	97981931	5.65112	1.59404e-08	1.42835e-05	NC_000086.8	Yipf6	0	0	0	0	0	0	21.4286	28.5714	9.67742	18.5185	11.7647	17.9921	17.9921	20	24.1379	18.5185	25	8
946732	CM001013.3	98086551	4.21218	2.52922e-05	0.00791498	NC_000086.8	Stard8	8.69565	0	5.55556	0	6.25	4.10024	31.8182	10.5263	30.4348	29.0323	17.3913	23.8406	19.7403	29.4118	18.1818	20	10.5263	13.0435
946733	CM001013.3	98086572	4.04236	5.29158e-05	0.01514	NC_000086.8	Stard8	4	6.25	0	0	0	2.05	24	26.087	7.40741	12.5	17.3913	17.4771	15.4271	20.5882	26.087	23.8095	18.1818	17.3913
946787	CM001013.3	98514237	4.29126	1.7766e-05	0.00585051	NC_000086.8	Pja1	0	0	5	0	7.14286	2.42857	13.3333	21.0526	20	15.1515	10	15.9075	13.4789	19.2308	15.3846	11.1111	16.6667	5
946790	CM001013.3	98514245	4.60358	4.15281e-06	0.00168293	NC_000086.8	Pja1	4.7619	4.16667	5	0	7.14286	4.21429	23.3333	31.5789	27.7778	15.1515	20	23.5683	19.354	26.9231	11.5385	27.7778	22.2222	10
946791	CM001013.3	98514262	5.2335	1.66333e-07	0.000108043	NC_000086.8	Pja1	0	0	5	0	7.14286	2.42857	16.6667	36.8421	22.2222	15.1515	20	22.1765	19.7479	15.3846	19.2308	22.2222	16.6667	5.26316
946830	CM001013.3	99019675	4.92447	8.4589e-07	0.000432133	NC_000086.8	Eda	0	0	0	0	0	0	19.0476	13.6364	12.5	20	19.2308	16.883	16.883	11.1111	0	22.2222	7.14286	20
946833	CM001013.3	99019696	6.19474	5.83807e-10	8.75448e-07	NC_000086.8	Eda	8.33333	0	0	0	0	1.66667	26.3158	35.7143	35.7143	44.4444	29.1667	34.2711	32.6044	39.1304	33.3333	30.7692	45.8333	18.1818
946834	CM001013.3	99019697	7.84298	4.39992e-15	3.54498e-11	NC_000086.8	Eda	0	4	0	0	0	0.8	33.3333	45.7143	38.4615	30.9524	23.0769	34.3077	33.5077	50	32.1429	46.1538	33.3333	19.2308
946835	CM001013.3	99019712	7.1671	7.66044e-13	3.26587e-09	NC_000086.8	Eda	0	0	0	0	0	0	26.3158	42.8571	39.2857	44.4444	33.3333	37.2473	37.2473	39.1304	40	34.6154	58.3333	22.7273
946836	CM001013.3	99019713	8.62622	6.34124e-18	1.31059e-13	NC_000086.8	Eda	0	0	0	0	0	0	33.3333	40	38.4615	33.3333	26.9231	34.4103	34.4103	36.6667	32.1429	40	27.2727	26.9231
946838	CM001013.3	99019740	3.82405	0.000131278	0.0330706	NC_000086.8	Eda	11.5385	7.40741	0	0	0	3.78917	23.3333	20.5882	31.7073	15.9091	16	21.5076	17.7184	26.6667	16.6667	33.3333	28.125	7.69231
946839	CM001013.3	99019775	4.20419	2.62021e-05	0.0081621	NC_000086.8	Eda	0	23.0769	0	9.09091	5	7.43357	26.087	30	28.125	34.2857	18.75	27.4495	20.016	19.0476	30	18.1818	28.5714	33.3333
946841	CM001013.3	99019953	5.65245	1.58179e-08	1.42078e-05	NC_000086.8	Eda	0	0	0	0	0	0	27.2727	22.5806	32.1429	12	9.09091	20.6174	20.6174	23.8095	29.4118	20	33.3333	36.3636
946842	CM001013.3	99019954	4.62167	3.80663e-06	0.00156329	NC_000086.8	Eda	0	0	0	0	0	0	15.625	14.2857	31.8182	20	0	16.3458	16.3458	15.7895	28.5714	24	32	40
946845	CM001013.3	99019991	4.86863	1.12372e-06	0.00054899	NC_000086.8	Eda	0	0	0	0	0	0	31.5789	20	9.52381	13.3333	28.5714	20.6015	20.6015	35	22.2222	15.3846	31.25	22.2222
946851	CM001013.3	99020050	4.25299	2.10937e-05	0.00678419	NC_000086.8	Eda	3.7037	0	0	5.88235	0	1.91721	33.3333	14.2857	12	13.8889	25	19.7016	17.7844	8.33333	4.54545	31.5789	7.40741	23.8095
946860	CM001013.3	99669492	4.10704	4.00769e-05	0.0118697	NC_000086.8	Pdzd11	11.7647	0	8.33333	0	0	4.01961	20	15.7895	17.8571	17.0732	8.82353	15.9087	11.8891	9.67742	10	15.3846	12.9032	10
946861	CM001013.3	99669506	7.68081	1.5809e-14	1.08128e-10	NC_000086.8	Pdzd11	5.55556	0	0	4	0	1.91111	32	29.2683	37.931	43.9024	26.4706	33.9145	32.0034	29.0323	26.6667	46.1538	40.625	25
946862	CM001013.3	99669507	6.93426	4.08343e-12	1.33408e-08	NC_000086.8	Pdzd11	6.25	0	0	0	0	1.25	32	22.7273	30.4348	34.2105	40.9091	32.0563	30.8063	29.4118	22.5806	28.125	20	29.1667
946863	CM001013.3	99669513	4.75584	1.97622e-06	0.000887344	NC_000086.8	Pdzd11	5.55556	4.16667	0	0	0	1.94444	16	9.7561	31.0345	21.9512	14.7059	18.6895	16.7451	12.9032	16.6667	15.3846	15.625	15
946864	CM001013.3	99669514	4.20432	2.6187e-05	0.00816044	NC_000086.8	Pdzd11	6.25	0	0	0	0	1.25	20	22.7273	8.69565	10.5263	22.7273	16.9353	15.6853	11.7647	9.375	12.5	15	25
946865	CM001013.3	99669525	7.99361	1.31041e-15	1.24583e-11	NC_000086.8	Pdzd11	5.55556	4.16667	0	0	0	1.94444	32	29.2683	41.3793	41.4634	35.2941	35.881	33.9366	29.0323	20	46.1538	40.625	30
946866	CM001013.3	99669526	6.56542	5.18874e-11	1.1662e-07	NC_000086.8	Pdzd11	6.25	0	0	0	0	1.25	32	33.3333	17.3913	23.6842	50	31.2818	30.0318	29.4118	21.875	31.25	20	12.5
946869	CM001013.3	99669531	7.15011	8.67099e-13	3.63156e-09	NC_000086.8	Pdzd11	5.55556	0	0	0	0	1.11111	24	26.8293	31.0345	34.1463	20.5882	27.3197	26.2086	22.5806	26.6667	30.7692	34.375	20
946870	CM001013.3	99669532	5.20989	1.88955e-07	0.000119922	NC_000086.8	Pdzd11	6.25	0	0	0	0	1.25	20	22.7273	21.7391	18.4211	27.2727	22.032	20.782	29.4118	18.75	25	15	25
946872	CM001013.3	99669538	4.24035	2.23172e-05	0.00713028	NC_000086.8	Pdzd11	6.25	0	6.66667	0	0	2.58333	25.9259	19.0476	20.8333	15.3846	13.6364	18.9656	16.3822	29.4118	9.375	12.9032	26.3158	16
946873	CM001013.3	99669543	7.1252	1.03931e-12	4.24071e-09	NC_000086.8	Pdzd11	0	0	0	0	0	0	35.2941	33.3333	35.2941	38.2353	40	36.4314	36.4314	38.0952	21.4286	11.7647	26.6667	15.7895
946874	CM001013.3	99669714	3.74917	0.00017742	0.0427894	NC_000086.8	Kif4	8.33333	12	7.69231	8.69565	17.3913	10.8225	42.8571	27.7778	39.3939	23.0769	19.3548	30.4921	19.6696	28	24.2424	36.6667	41.6667	22.2222
946876	CM001013.3	99669741	5.48743	4.07817e-08	3.18062e-05	NC_000086.8	Kif4	0	0	0	0	0	0	25.9259	11.4286	22.5806	17.9487	6.66667	16.9101	16.9101	16	15.625	19.2308	16.129	11.1111
946877	CM001013.3	99669753	6.05907	1.36909e-09	1.78059e-06	NC_000086.8	Kif4	0	0	0	0	0	0	29.6296	11.4286	19.3548	20.5128	16.6667	19.5185	19.5185	20	15.625	15.3846	22.5806	22.2222
946882	CM001013.3	99774020	4.56623	4.96573e-06	0.00195832	NC_000086.8	Gdpd2	0	15	11.1111	11.1111	14.2857	10.3016	38.0952	34.7826	30.303	39.2857	46.1538	37.7241	27.4225	27.2727	31.25	14.8148	46.1538	27.2727
946883	CM001013.3	99774021	4.55378	5.2691e-06	0.00205641	NC_000086.8	Gdpd2	20	13.3333	9.09091	15.3846	20	15.5618	52.9412	50	45.4545	33.3333	50	46.3458	30.784	50	50	21.4286	46.4286	31.8182
946885	CM001013.3	99811784	4.00312	6.25133e-05	0.0174288	NC_000086.8	Dlg3	0	11.1111	11.1111	0	5.55556	5.55556	69.2308	60	21.4286	37.5	23.5294	42.3378	36.7822	17.3913	52.381	30	38.4615	7.14286
946894	CM001013.3	100128484	5.2909	1.21717e-07	8.19536e-05	NC_000086.8	Slc7a3	0	7.69231	0	0	5	2.53846	17.8571	36.8421	25.9259	32	35.7143	29.6679	27.1294	21.0526	14.2857	25	47.619	43.4783
946896	CM001013.3	100128944	4.03174	5.53659e-05	0.0156705	NC_000086.8	Slc7a3	0	0	4.7619	0	0	0.952381	17.3913	14.8148	4.34783	40	11.7647	17.6637	16.7113	18.5185	9.09091	15.7895	22.7273	15.3846
946898	CM001013.3	100128971	6.31632	2.67867e-10	4.58857e-07	NC_000086.8	Slc7a3	0	0	0	11.5385	0	2.30769	30.4348	33.3333	28	40	35.2941	33.4124	31.1048	29.6296	40.9091	31.5789	45.4545	23.0769
946899	CM001013.3	100128972	5.08713	3.63518e-07	0.000208445	NC_000086.8	Slc7a3	7.14286	10	0	0	3.7037	4.16931	22.7273	35.7143	14.8148	37.5	41.1765	30.3866	26.2173	38.4615	33.3333	34.6154	13.3333	34.7826
946900	CM001013.3	100128998	4.53203	5.84209e-06	0.00225047	NC_000086.8	Slc7a3	10.5263	0	4.7619	0	0	3.05764	34.7826	14.8148	20	26.6667	17.6471	22.7822	19.7246	25.9259	27.2727	21.0526	9.09091	19.2308
946901	CM001013.3	100128999	4.65318	3.26852e-06	0.00136891	NC_000086.8	Slc7a3	3.57143	0	0	0	3.7037	1.45503	9.09091	39.2857	11.1111	25	23.5294	21.6034	20.1484	19.2308	4.7619	15.3846	20	17.3913
946902	CM001013.3	100129015	3.87018	0.000108753	0.0282804	NC_000086.8	Slc7a3	4.34783	0	5.55556	5.26316	0	3.03331	20.8333	20.8333	11.1111	18.75	16.6667	17.6389	14.6056	15.3846	9.52381	20	37.5	26.087
946904	CM001013.3	100298258	6.7435	1.54621e-11	4.10615e-08	NC_000086.8	Foxo4	0	0	0	0	0	0	19.0476	42.8571	40	34.2857	27.2727	32.6926	32.6926	44	35	15.7895	35.2941	34.7826
946905	CM001013.3	100298265	4.99947	5.74891e-07	0.000309139	NC_000086.8	Foxo4	0	0	0	0	0	0	19.0476	21.4286	10	28.5714	18.1818	19.4459	19.4459	20	25	21.0526	23.5294	21.7391
946907	CM001013.3	100298700	6.76219	1.35922e-11	3.69071e-08	NC_000086.8	Foxo4	0	0	0	0	5.55556	1.11111	27.5862	59.0909	25	47.2222	40	39.7799	38.6688	38.6364	64.2857	66.6667	59.0909	50
946909	CM001013.3	100298718	4.38097	1.18152e-05	0.00411613	NC_000086.8	Foxo4	17.6471	23.8095	5	0	12.5	11.7913	55.5556	28.5714	46.875	29.6296	34.7826	39.0828	27.2915	32.3529	28.5714	33.3333	31.1111	20
946910	CM001013.3	100298774	4.38398	1.16529e-05	0.00407001	NC_000086.8	Foxo4	5.88235	0	0	0	14.2857	4.03361	35	24.2424	28.5714	21.7391	9.52381	23.8154	19.7817	26.4706	30	12.5	21.4286	8.33333
946911	CM001013.3	100298775	3.78073	0.000156369	0.0383645	NC_000086.8	Foxo4	0	5.26316	18.1818	10.5263	10	8.79426	41.6667	14.2857	33.3333	37.931	27.2727	30.8979	22.1036	30	31.25	36.6667	12.5	17.6471
946926	CM001013.3	100428209	6.19937	5.66879e-10	8.51407e-07	NC_000086.8	Gjb1	0	0	0	4.7619	0	0.952381	32	30.7692	38.0952	26.9231	17.2414	29.0058	28.0534	36.6667	14.2857	26.6667	21.4286	46.6667
946931	CM001013.3	100428329	5.11384	3.15669e-07	0.000185483	NC_000086.8	Gjb1	0	0	0	0	0	0	11.1111	27.7778	17.3913	42.1053	16.6667	23.0104	23.0104	25	28.5714	14.2857	42.8571	15.7895
946933	CM001013.3	100428359	3.92453	8.69009e-05	0.0232858	NC_000086.8	Gjb1	0	0	0	6.25	0	1.25	10.7143	35.2941	13.0435	31.5789	16.6667	21.4595	20.2095	25	35.7143	14.2857	57.1429	21.0526
946936	CM001013.3	100428388	3.83197	0.000127123	0.0322288	NC_000086.8	Gjb1	0	0	0	0	0	0	3.84615	33.3333	15.3846	8.33333	9.52381	14.0842	14.0842	25	11.1111	5.55556	21.7391	20
946939	CM001013.3	100428394	4.77698	1.77946e-06	0.00080984	NC_000086.8	Gjb1	0	5.55556	0	0	0	1.11111	17.8571	13.3333	22.7273	19.3548	13.6364	17.3818	16.2707	23.8095	21.7391	33.3333	15	18.75
946942	CM001013.3	100463621	4.03865	5.37609e-05	0.0153234	NC_000086.8	Zmym3	0	0	6.66667	0	0	1.33333	16	5.26316	16.6667	18.5185	17.2414	14.7379	13.4046	22.2222	19.2308	33.3333	26.087	7.69231
946943	CM001013.3	100463622	4.90529	9.32893e-07	0.000469764	NC_000086.8	Zmym3	0	8.33333	0	0	0	1.66667	13.6364	28	33.3333	23.5294	31.5789	26.0156	24.3489	8.33333	27.2727	22.2222	12.5	42.1053
946944	CM001013.3	100463661	3.86992	0.00010887	0.0283031	NC_000086.8	Zmym3	6.25	0	0	0	0	1.25	8	10.5263	22.2222	14.8148	17.2414	14.5609	13.3109	11.1111	7.69231	27.7778	4.34783	0
946957	CM001013.3	100893105	4.55056	5.35042e-06	0.00208387	NC_000086.8	Nhsl2	0	5.55556	0	4.54545	0	2.0202	4.54545	26.087	18.75	25	17.2414	18.3248	16.3046	8	14.8148	20	3.84615	10
946958	CM001013.3	100893123	4.29404	1.7545e-05	0.00579178	NC_000086.8	Nhsl2	0	0	0	0	0	0	13.3333	3.22581	17.2414	20	8.33333	12.4268	12.4268	7.14286	8.33333	14.2857	18.1818	23.8095
946959	CM001013.3	100893124	4.70939	2.48457e-06	0.00108454	NC_000086.8	Nhsl2	0	0	0	0	6.25	1.25	18.1818	17.3913	12.5	27.7778	6.89655	16.5495	15.2995	8	22.2222	10	19.2308	5
946960	CM001013.3	100893141	4.42237	9.76233e-06	0.00348655	NC_000086.8	Nhsl2	0	6.66667	0	0	0	1.33333	13.3333	16.6667	13.7931	25	4.16667	14.592	13.2586	10.7143	16.6667	10.7143	27.2727	23.8095
946961	CM001013.3	100893142	4.63276	3.60816e-06	0.00149275	NC_000086.8	Nhsl2	0	5.55556	0	0	6.25	2.36111	18.1818	21.7391	15.625	22.2222	14.2857	18.4108	16.0497	24	29.6296	15	24	5
946965	CM001013.3	100893406	3.81095	0.000138432	0.0345068	NC_000086.8	Nhsl2	0	0	0	5.26316	0	1.05263	37.5	16.6667	14.2857	12.5	8.33333	17.8571	16.8045	25.9259	7.40741	21.0526	13.3333	31.25
946967	CM001013.3	100893719	4.89595	9.78332e-07	0.000489019	NC_000086.8	Nhsl2	5.55556	0	0	0	8.33333	2.77778	28.5714	25	19.0476	24.1379	23.5294	24.0573	21.2795	17.2414	13.6364	28	21.0526	20
946968	CM001013.3	100893726	5.58187	2.37951e-08	2.02709e-05	NC_000086.8	Nhsl2	5.26316	0	0	0	0	1.05263	28.5714	28.5714	17.3913	20.6897	29.4118	24.9271	23.8745	24.1379	9.09091	30.7692	18.1818	40
946969	CM001013.3	100893727	5.04642	4.50176e-07	0.000251462	NC_000086.8	Nhsl2	0	0	0	0	0	0	22.2222	17.2414	5	19.0476	10.5263	14.8075	14.8075	13.3333	5.88235	6.66667	10	10
946970	CM001013.3	100893734	5.41123	6.25936e-08	4.60594e-05	NC_000086.8	Nhsl2	0	0	0	0	0	0	17.8571	28.5714	13.0435	20.6897	23.5294	20.7382	20.7382	24.1379	13.6364	38.4615	27.2727	20
946972	CM001013.3	100893742	3.90993	9.23225e-05	0.0245311	NC_000086.8	Nhsl2	0	0	0	0	0	0	3.57143	28.5714	17.3913	17.2414	17.6471	16.8845	16.8845	20.6897	4.54545	38.4615	22.7273	20
946974	CM001013.3	100893771	5.3569	8.46632e-08	6.00333e-05	NC_000086.8	Nhsl2	0	0	0	0	0	0	21.4286	14.2857	13.0435	17.2414	41.1765	21.4351	21.4351	17.2414	9.09091	11.5385	4.54545	20
946978	CM001013.3	100893777	6.65212	2.88902e-11	6.98889e-08	NC_000086.8	Nhsl2	0	0	0	0	0	0	25	28.5714	26.087	24.1379	41.1765	28.9946	28.9946	20.6897	9.52381	34.6154	27.2727	40
946979	CM001013.3	100893778	4.4435	8.8509e-06	0.00320559	NC_000086.8	Nhsl2	0	0	0	3.22581	0	0.645161	44.4444	20.6897	5	23.8095	15	21.7887	21.1436	36.6667	11.7647	26.6667	15	35
946980	CM001013.3	100893786	4.50755	6.55806e-06	0.00247023	NC_000086.8	Nhsl2	0	0	0	0	14.2857	2.85714	14.2857	28.5714	17.3913	24.1379	11.7647	19.2302	16.3731	13.7931	13.6364	15.3846	36.3636	26.6667
946985	CM001013.3	100893802	3.83226	0.000126974	0.032208	NC_000086.8	Nhsl2	0	0	0	0	0	0	3.44828	13.3333	14.2857	12.9032	28.5714	14.5084	14.5084	11.5385	11.7647	14.2857	4.54545	4.54545
946987	CM001013.3	100893805	4.28109	1.8598e-05	0.00608445	NC_000086.8	Nhsl2	0	0	0	0	0	0	20.6897	6.66667	14.2857	9.67742	23.0769	14.8793	14.8793	15.3846	17.6471	14.2857	9.09091	9.09091
946989	CM001013.3	100893812	5.3059	1.12118e-07	7.65746e-05	NC_000086.8	Nhsl2	0	0	0	0	0	0	24.1379	13.3333	28.5714	9.67742	28.5714	20.8583	20.8583	19.2308	5.88235	9.52381	4.54545	9.09091
946990	CM001013.3	100893826	4.02569	5.68095e-05	0.0160361	NC_000086.8	Nhsl2	0	0	0	0	0	0	37.5	17.6471	6.25	15.3846	5.88235	16.5328	16.5328	21.0526	5.88235	12.5	13.3333	27.2727
946991	CM001013.3	100893827	4.90441	9.37095e-07	0.000471381	NC_000086.8	Nhsl2	0	0	0	0	0	0	17.2414	6.66667	21.4286	16.129	28.5714	18.0074	18.0074	19.2308	11.7647	14.2857	13.6364	4.54545
946992	CM001013.3	100893836	3.7388	0.0001849	0.044346	NC_000086.8	Nhsl2	0	0	0	0	0	0	41.6667	35.2941	18.75	7.69231	11.7647	23.0336	23.0336	26.3158	17.6471	18.75	0	27.2727
946993	CM001013.3	100893837	4.75656	1.9692e-06	0.00088476	NC_000086.8	Nhsl2	0	0	6.66667	0	0	1.33333	37.931	26.6667	17.8571	9.67742	26.6667	23.7598	22.4265	19.2308	29.4118	18.1818	17.3913	4.54545
946995	CM001013.3	100893849	6.30794	2.8278e-10	4.78368e-07	NC_000086.8	Nhsl2	0	0	0	0	0	0	48.2759	28.5714	23.0769	15.625	25	28.1098	28.1098	17.6471	20	26.9231	5.55556	35.2941
946996	CM001013.3	100893853	6.03137	1.62575e-09	2.05476e-06	NC_000086.8	Nhsl2	0	0	0	0	0	0	34.4828	23.8095	15.3846	21.875	20	23.1104	23.1104	17.6471	20	23.0769	0	23.5294
946997	CM001013.3	100893862	4.92243	8.54758e-07	0.000435028	NC_000086.8	Nhsl2	0	0	0	0	0	0	24.1379	14.2857	19.2308	9.375	15	16.4059	16.4059	11.7647	10	11.5385	0	0
946998	CM001013.3	100893864	4.12632	3.6862e-05	0.0110344	NC_000086.8	Nhsl2	0	0	0	0	0	0	10.3448	19.0476	15.3846	12.5	5	12.4554	12.4554	11.7647	0	11.5385	5.55556	17.6471
946999	CM001013.3	100893872	6.72131	1.80102e-11	4.65287e-08	NC_000086.8	Nhsl2	0	0	0	0	0	0	37.931	28.5714	23.0769	21.875	20	26.2909	26.2909	17.6471	10	15.3846	5.55556	35.2941
947000	CM001013.3	100893878	5.97583	2.28925e-09	2.68694e-06	NC_000086.8	Nhsl2	0	0	0	0	0	0	21.4286	28.5714	15.3846	21.875	25	22.4519	22.4519	11.7647	20	23.0769	0	23.5294
947001	CM001013.3	100893891	4.03808	5.38903e-05	0.0153488	NC_000086.8	Nhsl2	0	0	0	0	5.55556	1.11111	24.1379	9.52381	7.69231	15.625	15	14.3958	13.2847	17.6471	10	7.69231	11.1111	17.6471
947003	CM001013.3	100893905	4.31864	1.56992e-05	0.0052573	NC_000086.8	Nhsl2	0	0	0	0	0	0	17.2414	14.2857	11.5385	9.375	15	13.4881	13.4881	11.7647	0	3.84615	5.55556	17.6471
947010	CM001013.3	100893991	5.81547	6.04655e-09	6.25278e-06	NC_000086.8	Nhsl2	0	0	0	0	4.54545	0.909091	36	17.6471	30.4348	23.8095	15	24.5783	23.6692	15.7895	23.8095	9.52381	16.6667	20
947011	CM001013.3	100894000	6.60283	4.03374e-11	9.33075e-08	NC_000086.8	Nhsl2	0	0	0	4.7619	0	0.952381	40	41.1765	34.7826	28.5714	10	30.9061	29.9537	15.7895	38.0952	19.0476	22.2222	30
947012	CM001013.3	100894026	4.45704	8.30993e-06	0.0030351	NC_000086.8	Nhsl2	0	0	0	0	0	0	21.7391	25	44.4444	19.0476	4.34783	22.9158	22.9158	16	35	35	30.4348	10
947013	CM001013.3	100894027	3.8536	0.000116392	0.0298822	NC_000086.8	Nhsl2	0	0	0	0	0	0	21.0526	45	27.2727	38.4615	4.7619	27.3098	27.3098	41.6667	47.3684	13.3333	15.3846	6.25
947014	CM001013.3	100894056	4.2161	2.48568e-05	0.00779925	NC_000086.8	Nhsl2	0	0	0	0	0	0	26.087	12.5	25.9259	9.52381	4.34783	15.6769	15.6769	8	10	30	17.3913	5
947019	CM001013.3	100894091	4.16118	3.16603e-05	0.00963814	NC_000086.8	Nhsl2	8.33333	0	0	0	0	1.66667	30	38.0952	38.4615	61.5385	9.52381	35.5238	33.8571	30.7692	57.8947	20	38.4615	12.5
947025	CM001013.3	100997823	3.79818	0.000145764	0.0361263	NC_000086.8	Nhsl2	0	0	0	0	0	0	15.3846	0	12.5	26.3158	18.1818	14.4764	14.4764	26.087	20	8	13.0435	18.75
947026	CM001013.3	100997824	4.55002	5.36409e-06	0.00208748	NC_000086.8	Nhsl2	5.26316	0	0	0	0	1.05263	40	18.1818	18.75	20	13.3333	22.053	21.0004	17.8571	25	21.0526	25	35.7143
947027	CM001013.3	100997851	5.06142	4.16146e-07	0.000234939	NC_000086.8	Nhsl2	0	0	0	0	0	0	10	36.3636	12.5	26.6667	26.6667	22.4394	22.4394	25	15	10	15	14.2857
947029	CM001013.3	100997853	4.082	4.46489e-05	0.0130731	NC_000086.8	Nhsl2	0	0	0	0	0	0	10	13.6364	25	13.3333	20	16.3939	16.3939	3.57143	10	5	10	7.14286
947030	CM001013.3	100997854	4.12252	3.74749e-05	0.0111862	NC_000086.8	Nhsl2	0	0	0	0	0	0	23.0769	16.6667	8.33333	21.0526	9.09091	15.6441	15.6441	17.3913	0	16	17.3913	31.25
947031	CM001013.3	100997855	5.80464	6.45062e-09	6.62279e-06	NC_000086.8	Nhsl2	0	0	0	0	0	0	40	22.7273	25	26.6667	20	26.8788	26.8788	25	10	15	10	28.5714
947037	CM001013.3	100997871	5.70376	1.17195e-08	1.09773e-05	NC_000086.8	Nhsl2	0	0	0	0	0	0	35	36.3636	25	26.6667	6.66667	25.9394	25.9394	17.8571	25	20	25	42.8571
947039	CM001013.3	100997877	4.81383	1.48067e-06	0.00069619	NC_000086.8	Nhsl2	0	0	0	0	0	0	30	18.1818	12.5	20	20	20.1364	20.1364	14.2857	15	15	10	35.7143
947040	CM001013.3	100997886	4.56141	5.08114e-06	0.00199534	NC_000086.8	Nhsl2	0	0	0	0	0	0	30	18.1818	12.5	26.6667	6.66667	18.803	18.803	21.4286	15	15	20	14.2857
947042	CM001013.3	100997889	4.49559	6.93765e-06	0.00259776	NC_000086.8	Nhsl2	0	0	0	0	0	0	20	18.1818	18.75	13.3333	20	18.053	18.053	10.7143	20	15	20	28.5714
947045	CM001013.3	100997909	3.94952	7.83078e-05	0.0212551	NC_000086.8	Nhsl2	0	0	0	0	0	0	23.0769	16.6667	8.33333	15.7895	9.09091	14.5915	14.5915	21.7391	10	20	13.0435	25
947046	CM001013.3	100997910	6.3114	2.76523e-10	4.71137e-07	NC_000086.8	Nhsl2	0	0	0	0	0	0	35	38.0952	31.25	26.6667	21.4286	30.4881	30.4881	25	20	20	22.2222	35.7143
947048	CM001013.3	100997912	4.88745	1.02152e-06	0.000506115	NC_000086.8	Nhsl2	0	0	0	0	0	0	30	19.0476	31.25	20	21.4286	24.3452	24.3452	21.4286	20	0	22.2222	35.7143
947050	CM001013.3	101200497	4.93786	7.89862e-07	0.000406416	NC_000086.8	Ercc6l	0	0	0	0	0	0	30	16.6667	13.0435	25	15.3846	20.019	20.019	30.7692	29.4118	12.5	8.33333	34.6154
947088	CM001013.3	101293683	3.86926	0.000109165	0.0283563	NC_000086.8	Cited1	0	0	0	5.88235	0	1.17647	25	16.6667	12.5	16	20	18.0333	16.8569	27.7778	26.3158	0	5.26316	16.6667
947089	CM001013.3	101293684	4.85977	1.17522e-06	0.000570343	NC_000086.8	Cited1	0	0	0	0	0	0	22.2222	25	4.34783	14.2857	23.5294	17.877	17.877	20.8333	16.6667	29.1667	7.40741	15.7895
947090	CM001013.3	101293688	4.34004	1.4246e-05	0.00483537	NC_000086.8	Cited1	0	10	0	5.88235	0	3.17647	33.3333	27.7778	12.5	16	20	21.9222	18.7458	22.2222	36.8421	20	15.7895	11.1111
947091	CM001013.3	101293689	4.78491	1.71067e-06	0.000785304	NC_000086.8	Cited1	4	0	0	0	0	0.8	33.3333	36.3636	8.69565	17.1429	29.4118	24.9894	24.1894	33.3333	11.7647	37.5	11.1111	21.0526
947095	CM001013.3	101293699	6.32969	2.45654e-10	4.25408e-07	NC_000086.8	Cited1	0	0	0	0	0	0	25.9259	41.6667	17.3913	17.1429	35.2941	27.4842	27.4842	25	16.6667	33.3333	18.5185	26.3158
947096	CM001013.3	101293707	4.76868	1.85437e-06	0.000839113	NC_000086.8	Cited1	0	10	0	0	0	2	37.5	22.2222	18.75	16	26.6667	24.2278	22.2278	22.2222	42.1053	28.5714	5.26316	22.2222
947097	CM001013.3	101293708	6.4248	1.32041e-10	2.54632e-07	NC_000086.8	Cited1	0	0	0	0	5.88235	1.17647	25.9259	33.3333	13.0435	34.2857	35.2941	28.3765	27.2	33.3333	16.6667	33.3333	18.5185	31.5789
947110	CM001013.3	101294997	4.14556	3.38991e-05	0.0102424	NC_000086.8	Cited1	5.55556	0	0	5.26316	7.14286	3.59231	35	16.6667	33.3333	21.7391	21.4286	25.6335	22.0412	18.75	23.8095	18.75	37.5	40
947112	CM001013.3	101295023	4.1424	3.43686e-05	0.0103631	NC_000086.8	Cited1	0	0	0	0	0	0	9.09091	15.7895	21.875	11.6279	21.4286	15.9624	15.9624	13.3333	7.69231	11.7647	15.3846	13.0435
947113	CM001013.3	101295024	4.07992	4.50511e-05	0.0131504	NC_000086.8	Cited1	0	0	0	5.26316	0	1.05263	35	12.5	11.1111	8.69565	21.4286	17.7471	16.6944	25	19.0476	6.25	26.3158	20
947114	CM001013.3	101295025	4.88902	1.01337e-06	0.00050362	NC_000086.8	Cited1	0	0	0	0	0	0	31.8182	10.5263	25	18.6047	14.2857	20.047	20.047	13.3333	0	23.5294	23.0769	4.34783
947116	CM001013.3	101295038	4.78803	1.68429e-06	0.000775065	NC_000086.8	Cited1	7.14286	0	0	0	0	1.42857	22.7273	15.7895	25	23.2558	21.4286	21.6402	20.2117	16.6667	7.69231	35.2941	11.5385	13.0435
947119	CM001013.3	101295052	6.97857	2.98208e-12	1.01254e-08	NC_000086.8	Cited1	0	0	0	0	0	0	12.5	23.8095	36.3636	41.3793	41.1765	31.0458	31.0458	30	7.69231	40.9091	18.75	16.6667
947149	CM001013.3	101687653	4.30479	1.67147e-05	0.00554464	NC_000086.8	Phka1	0	0	0	0	0	0	12.1212	11.5385	25	9.375	6.25	12.8569	12.8569	0	8.69565	0	4.7619	9.52381
947150	CM001013.3	101687676	5.21616	1.82674e-07	0.000116793	NC_000086.8	Phka1	0	0	0	0	0	0	18.1818	23.0769	14.2857	15.625	12.5	16.7339	16.7339	30	17.3913	11.1111	13.6364	19.0476
947151	CM001013.3	101687678	5.34956	8.81702e-08	6.20464e-05	NC_000086.8	Phka1	0	0	0	0	0	0	21.2121	11.5385	17.8571	18.75	15.625	16.9965	16.9965	30	13.0435	22.2222	18.1818	28.5714
947152	CM001013.3	101687691	4.54364	5.52907e-06	0.00214292	NC_000086.8	Phka1	0	0	0	0	0	0	12.1212	19.2308	14.2857	12.5	9.375	13.5025	13.5025	15	4.34783	16.6667	4.54545	14.2857
947153	CM001013.3	101687693	3.87848	0.000105112	0.0274764	NC_000086.8	Phka1	0	0	0	5.55556	0	1.11111	12.1212	15.3846	28.5714	9.375	6.25	14.3405	13.2293	20	8.69565	5.55556	13.6364	28.5714
947154	CM001013.3	101687705	7.11743	1.09955e-12	4.44007e-09	NC_000086.8	Phka1	0	0	0	0	0	0	39.3939	34.6154	46.4286	28.125	15.625	32.8376	32.8376	50	17.3913	22.2222	22.7273	38.0952
947156	CM001013.3	101687721	4.48924	7.14778e-06	0.00266804	NC_000086.8	Phka1	4.16667	0	0	10	0	2.83333	26.087	12.5	38.0952	19.5122	16.6667	22.5722	19.7389	23.8095	12.5	9.09091	25	4.7619
947157	CM001013.3	101687739	5.02775	4.96256e-07	0.000272715	NC_000086.8	Phka1	0	0	0	0	0	0	26.087	12.5	23.8095	19.5122	11.1111	18.604	18.604	23.8095	0	18.1818	18.75	9.52381
947158	CM001013.3	101687748	4.35724	1.3171e-05	0.00452545	NC_000086.8	Phka1	0	0	7.14286	0	0	1.42857	14.2857	25	23.8095	17.0732	16.6667	19.367	17.9384	14.2857	18.75	10.5263	12.5	4.7619
947159	CM001013.3	101687770	5.2552	1.47863e-07	9.71494e-05	NC_000086.8	Phka1	0	0	0	0	0	0	35	33.3333	10	16.6667	28.5714	24.7143	24.7143	20.8333	30	15.7895	42.8571	16.6667
947206	CM001013.3	102366025	3.74762	0.000178517	0.0430431	NC_000086.8	Cdx4	20	7.14286	4.34783	8.69565	23.5294	12.7431	32.1429	45.4545	41.1765	25.9259	22.7273	33.4854	20.7423	40.7407	30	26.3158	34.375	14.2857
947300	CM001013.3	103243673	3.879	0.000104887	0.0274403	NC_000086.8	Nexmif	0	6.66667	0	0	0	1.33333	21.0526	27.7778	13.0435	21.0526	9.09091	18.4035	17.0702	31.25	40	26.6667	46.1538	37.5
947304	CM001013.3	103243691	3.88174	0.00010371	0.0271815	NC_000086.8	Nexmif	0	6.66667	0	0	0	1.33333	26.3158	22.2222	13.0435	21.0526	9.09091	18.345	17.0117	37.5	30	23.3333	30.7692	37.5
947307	CM001013.3	103243734	4.69458	2.67156e-06	0.00115084	NC_000086.8	Nexmif	0	6.66667	0	0	0	1.33333	17.6471	25	26.3158	38.4615	12.5	23.9849	22.6515	21.0526	11.7647	18.75	45.4545	20
947308	CM001013.3	103243739	4.17499	2.97997e-05	0.00915085	NC_000086.8	Nexmif	0	0	0	0	0	0	17.6471	16.6667	15.7895	30.7692	6.25	17.4245	17.4245	15.7895	11.7647	12.5	18.1818	20
947311	CM001013.3	103243767	4.41742	9.98877e-06	0.0035554	NC_000086.8	Nexmif	0	0	0	0	0	0	11.7647	25	21.0526	23.0769	12.5	18.6789	18.6789	26.3158	11.7647	31.25	45.4545	20
947312	CM001013.3	103243777	5.1908	2.09388e-07	0.000130794	NC_000086.8	Nexmif	0	0	5.88235	0	0	1.17647	23.5294	25	31.5789	46.1538	12.5	27.7524	26.576	31.5789	11.7647	12.5	45.4545	20
947313	CM001013.3	103243788	4.48561	7.27051e-06	0.00270748	NC_000086.8	Nexmif	0	0	0	0	0	0	5.88235	25	21.0526	38.4615	12.5	20.5793	20.5793	21.0526	17.6471	12.5	36.3636	20
947314	CM001013.3	103243798	3.92412	8.70472e-05	0.0233119	NC_000086.8	Nexmif	0	0	0	0	0	0	17.6471	25	21.0526	30.7692	12.5	21.3938	21.3938	0	11.7647	18.75	54.5455	10
947315	CM001013.3	103243801	4.04897	5.14432e-05	0.0147754	NC_000086.8	Nexmif	5	0	0	0	0	1	11.7647	16.6667	26.3158	30.7692	12.5	19.6033	18.6033	21.0526	11.7647	12.5	9.09091	0
947316	CM001013.3	103243804	3.89312	9.89633e-05	0.0260883	NC_000086.8	Nexmif	0	0	0	0	0	0	5.88235	8.33333	21.0526	30.7692	12.5	15.7075	15.7075	15.7895	17.6471	12.5	54.5455	30
947319	CM001013.3	103243822	3.84471	0.000120696	0.0308212	NC_000086.8	Nexmif	0	0	0	0	0	0	5.88235	27.2727	16.6667	30.7692	6.25	17.3682	17.3682	31.5789	17.6471	18.75	30	18.1818
947320	CM001013.3	103244227	4.40322	1.06656e-05	0.00376531	NC_000086.8	Nexmif	0	0	7.14286	0	4.54545	2.33766	24	17.6471	37.5	14.2857	17.6471	22.216	19.8783	13.6364	10.5263	11.1111	10.5263	21.4286
947323	CM001013.3	103244256	4.75844	1.95095e-06	0.000877388	NC_000086.8	Nexmif	0	0	7.14286	0	4.54545	2.33766	32	17.6471	31.25	21.4286	17.6471	23.9945	21.6569	18.1818	26.3158	17.6471	15.7895	28.5714
947324	CM001013.3	103244261	4.2447	2.18882e-05	0.00702071	NC_000086.8	Nexmif	0	10	7.14286	0	4.54545	4.33766	28	23.5294	25	21.4286	17.6471	23.121	18.7833	22.7273	26.3158	11.1111	21.0526	28.5714
947325	CM001013.3	103244265	4.25481	2.09229e-05	0.00673609	NC_000086.8	Nexmif	0	0	7.14286	0	4.54545	2.33766	28	17.6471	25	14.2857	17.6471	20.516	18.1783	13.6364	21.0526	11.1111	15.7895	21.4286
947331	CM001013.3	103244295	4.83392	1.33869e-06	0.000637314	NC_000086.8	Nexmif	0	0	0	0	0	0	23.8095	13.6364	22.2222	24.2424	5.55556	17.8932	17.8932	16.6667	30.7692	14.2857	7.69231	7.69231
947333	CM001013.3	103244305	4.77752	1.77475e-06	0.000808084	NC_000086.8	Nexmif	0	0	0	0	0	0	14.2857	13.6364	27.7778	27.2727	5.55556	17.7056	17.7056	11.1111	23.0769	14.2857	7.69231	7.69231
947334	CM001013.3	103244306	3.98129	6.85435e-05	0.018883	NC_000086.8	Nexmif	0	0	0	0	0	0	22.2222	11.1111	7.14286	9.09091	17.6471	13.4428	13.4428	29.6296	17.6471	15.3846	27.7778	29.4118
947335	CM001013.3	103244309	4.02195	5.77182e-05	0.0162685	NC_000086.8	Nexmif	0	0	6.25	0	0	1.25	19.0476	13.6364	16.6667	24.2424	5.55556	15.8297	14.5797	11.1111	23.0769	14.2857	7.69231	0
947336	CM001013.3	103244310	3.73187	0.000190062	0.0453551	NC_000086.8	Nexmif	0	0	0	0	0	0	16.6667	11.1111	3.57143	13.6364	17.6471	12.5265	12.5265	25.9259	11.7647	15.3846	16.6667	23.5294
947337	CM001013.3	103244329	3.74951	0.000177182	0.0427537	NC_000086.8	Nexmif	0	0	0	0	0	0	9.52381	18.1818	16.6667	12.1212	5.55556	12.4098	12.4098	5.55556	23.0769	0	7.69231	7.69231
947341	CM001013.3	103244335	4.69311	2.69088e-06	0.00115758	NC_000086.8	Nexmif	0	0	0	0	0	0	14.2857	18.1818	22.2222	24.2424	5.55556	16.8975	16.8975	11.1111	30.7692	14.2857	7.69231	7.69231
947345	CM001013.3	103244341	4.22401	2.3999e-05	0.00757511	NC_000086.8	Nexmif	0	10	0	0	0	2	19.0476	9.09091	22.2222	27.2727	5.55556	16.6378	14.6378	16.6667	23.0769	14.2857	15.3846	7.69231
947353	CM001013.3	103244567	4.37346	1.22294e-05	0.00423866	NC_000086.8	Nexmif	0	0	0	0	0	0	6.25	14.2857	20	22.7273	7.69231	14.1911	14.1911	25	25	26.3158	28.5714	10.5263
947357	CM001013.3	103244576	4.24136	2.22165e-05	0.00710684	NC_000086.8	Nexmif	0	4.34783	0	0	0	0.869565	12.5	19.0476	24	18.1818	7.69231	16.2843	15.4148	33.3333	18.75	31.5789	50	31.5789
947358	CM001013.3	103244577	3.93763	8.22886e-05	0.0222001	NC_000086.8	Nexmif	0	0	0	0	0	0	18.1818	7.14286	9.09091	15.3846	20	13.96	13.96	5.55556	16.6667	12.5	23.5294	10.5263
947359	CM001013.3	103244580	4.40562	1.05482e-05	0.00372799	NC_000086.8	Nexmif	0	0	0	0	0	0	12.5	23.8095	16	22.7273	0	15.0074	15.0074	33.3333	31.25	15.7895	50	26.3158
947360	CM001013.3	103244581	4.32912	1.49705e-05	0.0050399	NC_000086.8	Nexmif	0	0	0	0	0	0	22.7273	28.5714	0	15.3846	20	17.3367	17.3367	11.1111	11.1111	12.5	11.7647	15.7895
947361	CM001013.3	103244582	3.72367	0.000196351	0.0466451	NC_000086.8	Nexmif	6.66667	0	0	0	6.25	2.58333	18.75	14.2857	20	18.1818	7.69231	15.782	13.1986	12.5	25	31.5789	50	15.7895
947362	CM001013.3	103244583	4.31618	1.58753e-05	0.00530505	NC_000086.8	Nexmif	0	0	0	0	0	0	22.7273	21.4286	9.09091	11.5385	20	16.957	16.957	5.55556	5.55556	25	12.5	5.26316
947363	CM001013.3	103244596	4.6163	3.9065e-06	0.00159878	NC_000086.8	Nexmif	0	0	0	0	0	0	22.7273	21.4286	10	15.3846	26.6667	19.2414	19.2414	16.6667	11.7647	30.7692	38.4615	10.5263
947368	CM001013.3	103457061	4.49351	7.006e-06	0.00262129	NC_000086.8	Abcb7	0	0	0	7.14286	16.6667	4.7619	46.6667	38.4615	12.5	44	23.0769	32.941	28.1791	36.8421	25	40.9091	18.1818	38.4615
947452	CM001013.3	104808553	5.06286	4.13009e-07	0.000233584	NC_000086.8	Fgf16	0	0	0	0	0	0	16	15.7895	13.3333	34.7826	17.6471	19.5105	19.5105	15.7895	31.8182	18.1818	15	9.52381
947453	CM001013.3	104808565	4.17099	3.03279e-05	0.00929203	NC_000086.8	Fgf16	0	0	0	0	0	0	8	10.5263	20	26.087	11.7647	15.2756	15.2756	15.7895	9.09091	9.09091	5	0
947455	CM001013.3	104808596	5.58828	2.2933e-08	1.97132e-05	NC_000086.8	Fgf16	0	0	0	0	0	0	16	21.0526	26.6667	26.087	29.4118	23.8436	23.8436	10.5263	40.9091	18.1818	15	14.2857
947462	CM001013.3	104808642	4.80115	1.57755e-06	0.000733756	NC_000086.8	Fgf16	0	0	0	7.14286	0	1.42857	8.10811	18.1818	13.8889	21.4286	21.875	16.6965	15.2679	9.375	20	15.3846	17.2414	10
947464	CM001013.3	104808649	3.71776	0.000201	0.047583	NC_000086.8	Fgf16	7.14286	0	0	7.14286	0	2.85714	8.10811	18.1818	19.4444	14.2857	18.75	15.754	12.8969	9.375	20	3.84615	3.44828	5
947465	CM001013.3	104808654	7.65437	1.94267e-14	1.30987e-10	NC_000086.8	Fgf16	0	0	0	7.14286	0	1.42857	24.3243	27.2727	36.1111	28.5714	40.625	31.3809	29.9523	21.875	45	46.1538	27.5862	30
947466	CM001013.3	104808668	5.16441	2.41197e-07	0.000147153	NC_000086.8	Fgf16	0	4	0	0	0	0.8	10.8108	13.6364	19.4444	25	25	18.7783	17.9783	15.625	25	23.0769	17.2414	20
947467	CM001013.3	104808688	4.51264	6.40242e-06	0.00241927	NC_000086.8	Fgf16	0	0	0	0	8.33333	1.66667	14.2857	10.5263	18.9189	20.6897	12.5	15.3841	13.7175	16.129	20	20.8333	17.2414	20
947493	CM001013.3	105263071	4.28428	1.83333e-05	0.00600819	NC_000086.8	Taf9b	0	0	0	0	0	0	11.7647	12.5	21.4286	22.2222	26.6667	18.9164	18.9164	28	19.0476	0	27.2727	18.75
947496	CM001013.3	105263078	4.04102	5.32201e-05	0.0152164	NC_000086.8	Taf9b	0	0	0	0	0	0	11.7647	12.5	14.2857	14.2857	20	14.5672	14.5672	24	14.2857	15	22.7273	25
947500	CM001013.3	105263105	3.88183	0.000103672	0.0271815	NC_000086.8	Taf9b	0	11.7647	7.69231	4.7619	8.33333	6.51045	22.2222	25	32	17.6471	38.4615	27.0662	20.5557	23.3333	27.7778	29.4118	42.3077	10.5263
947502	CM001013.3	105263112	3.76144	0.000168941	0.0410149	NC_000086.8	Taf9b	0	0	0	0	0	0	12.5	11.7647	22.2222	12.1212	4	12.5216	12.5216	0	11.1111	10	12	10.5263
947503	CM001013.3	105263113	3.89048	0.000100045	0.0263182	NC_000086.8	Taf9b	0	0	0	0	0	0	25	10.5263	12	7.69231	13.3333	13.7104	13.7104	13.6364	23.0769	9.52381	4.16667	20
947504	CM001013.3	105263116	5.66044	1.50981e-08	1.37228e-05	NC_000086.8	Taf9b	0	0	0	0	0	0	26.087	17.6471	40.7407	12.1212	36	26.5192	26.5192	20	33.3333	40	24	10.5263
947505	CM001013.3	105263117	4.87038	1.11385e-06	0.000545011	NC_000086.8	Taf9b	0	0	0	0	0	0	25	21.0526	16	11.5385	26.6667	20.0516	20.0516	18.1818	44	19.0476	16.6667	5.26316
947506	CM001013.3	105263148	6.14396	8.04911e-10	1.1577e-06	NC_000086.8	Taf9b	0	0	0	0	0	0	25	17.6471	37.037	18.1818	32	25.9732	25.9732	10	22.2222	30	28	10.5263
947507	CM001013.3	105263149	4.91504	8.87654e-07	0.000449604	NC_000086.8	Taf9b	0	0	0	0	0	0	37.5	15.7895	16	11.5385	26.6667	21.4989	21.4989	18.1818	38.4615	19.0476	16.6667	5
947508	CM001013.3	105263155	5.63877	1.7127e-08	1.52462e-05	NC_000086.8	Taf9b	0	0	0	5	0	1	29.1667	17.6471	40.7407	18.1818	36	28.3473	27.3473	26.6667	22.2222	45	32	10.5263
947509	CM001013.3	105263156	4.67495	2.94021e-06	0.00124902	NC_000086.8	Taf9b	0	5	0	0	0	1	37.5	21.0526	20	7.69231	26.6667	22.5823	21.5823	13.6364	34.6154	19.0476	12.5	20
947511	CM001013.3	105263173	5.13023	2.89392e-07	0.000171956	NC_000086.8	Taf9b	0	0	0	0	5.88235	1.17647	16.6667	31.25	21.875	13.7931	21.0526	20.9275	19.751	13.3333	14.2857	25	23.3333	15
947512	CM001013.3	105263175	5.01894	5.19569e-07	0.000283073	NC_000086.8	Taf9b	0	0	0	0	0	0	16.6667	25	16.129	13.7931	15.7895	17.4757	17.4757	13.3333	10.7143	16.6667	23.3333	25
947513	CM001013.3	105263177	5.23254	1.672e-07	0.000108398	NC_000086.8	Taf9b	0	0	0	0	0	0	16.6667	12.5	31.25	13.7931	10.5263	16.9472	16.9472	16.6667	10.7143	16.6667	16.6667	5
947515	CM001013.3	105263198	6.08663	1.15311e-09	1.54842e-06	NC_000086.8	Taf9b	0	0	0	0	0	0	16.6667	31.25	21.875	20.6897	26.3158	23.3594	23.3594	20	32.1429	25	27.5862	25
947516	CM001013.3	105263203	4.33745	1.44142e-05	0.0048855	NC_000086.8	Taf9b	0	0	0	7.14286	0	1.42857	16.6667	18.75	21.875	13.7931	5.26316	15.2696	13.841	10	14.2857	25	27.5862	30
947524	CM001013.3	105528634	6.28538	3.27059e-10	5.32577e-07	NC_000086.8	Fndc3c1	0	0	0	0	6.25	1.25	30.7692	29.1667	30.2326	35.2941	12.5	27.5925	26.3425	25	18.5185	26.3158	36	7.14286
947526	CM001013.3	105528638	3.71131	0.00020619	0.04863	NC_000086.8	Fndc3c1	0	0	0	3.84615	0	0.769231	5.88235	13.0435	10	21.4286	26.9231	15.4555	14.6863	17.3913	30.7692	25	25	0
947527	CM001013.3	105528647	6.36169	1.99544e-10	3.64126e-07	NC_000086.8	Fndc3c1	0	0	7.14286	0	0	1.42857	23.0769	32	27.2727	32.3529	18.75	26.6905	25.2619	30	25.9259	30	36	7.14286
947528	CM001013.3	105528648	4.71866	2.37408e-06	0.00104301	NC_000086.8	Fndc3c1	0	7.14286	11.7647	0	14.2857	6.63866	17.6471	30.4348	36.6667	42.8571	34.6154	32.4442	25.8056	30.4348	53.8462	25	31.25	18.1818
947529	CM001013.3	105528675	4.63143	3.63148e-06	0.00150033	NC_000086.8	Fndc3c1	0	21.0526	11.1111	0	0	6.43275	41.3793	27.2727	32.5	35.7143	31.8182	33.7369	27.3042	33.3333	19.0476	36	36.3636	8.33333
947530	CM001013.3	105528676	3.93441	8.34025e-05	0.0224687	NC_000086.8	Fndc3c1	0	7.14286	16.6667	0	8.33333	6.42857	23.5294	30.4348	27.5862	10.7143	32.1429	24.8815	18.4529	30.4348	25	21.4286	31.25	16.6667
947548	CM001013.3	106720674	4.39872	1.08891e-05	0.00383426	NC_000086.8	Tbx22	6.66667	5.26316	14.2857	5.88235	0	6.41958	33.3333	28	25	25.8065	22.2222	26.8724	20.4528	37.5	47.619	22.8571	28.125	13.6364
947552	CM001013.3	106720693	3.82226	0.000132232	0.0332756	NC_000086.8	Tbx22	6.66667	5.26316	7.14286	11.1111	4.7619	6.98914	20.8333	52	29.1667	29.0323	16.6667	29.5398	22.5506	15.625	47.619	19.4444	18.75	26.087
947635	CM001013.3	128650553	5.62368	1.86927e-08	1.64694e-05	NC_000086.8	Diaph2	0	0	0	5	0	1	30	35.2941	20	17.6471	16.6667	23.9216	22.9216	25	23.8095	19.0476	15.625	14.2857
947636	CM001013.3	128650554	6.02139	1.72921e-09	2.16461e-06	NC_000086.8	Diaph2	0	0	0	0	0	0	27.7778	9.09091	23.8095	43.75	35.7143	28.0285	28.0285	25	39.1304	45.8333	35	30
947637	CM001013.3	128650562	4.72387	2.31404e-06	0.00102088	NC_000086.8	Diaph2	0	0	0	10	0	2	20	5.88235	25	23.5294	22.2222	19.3268	17.3268	28.5714	14.2857	19.0476	24.2424	7.14286
947638	CM001013.3	128650563	6.00669	1.89355e-09	2.31094e-06	NC_000086.8	Diaph2	0	8.33333	0	0	0	1.66667	22.2222	22.7273	33.3333	46.875	21.4286	29.3173	27.6506	21.4286	34.7826	20.8333	40	23.8095
947639	CM001013.3	128650565	5.09361	3.51315e-07	0.000202547	NC_000086.8	Diaph2	0	0	0	5	0	1	20	23.5294	25	17.6471	16.6667	20.5686	19.5686	21.4286	9.52381	14.2857	18.1818	21.4286
947640	CM001013.3	128650566	6.41691	1.39069e-10	2.65492e-07	NC_000086.8	Diaph2	0	0	0	0	0	0	27.7778	22.7273	33.3333	34.375	35.7143	30.7855	30.7855	17.8571	43.4783	25	40	28.5714
947641	CM001013.3	128650592	4.30554	1.66581e-05	0.00552779	NC_000086.8	Diaph2	0	0	0	0	0	0	11.1111	26.087	25	12.5	14.2857	17.7968	17.7968	18.5185	4.34783	27.2727	36	14.2857
947642	CM001013.3	128650824	4.18441	2.85904e-05	0.00882226	NC_000086.8	Diaph2	0	5	0	0	0	1	8	20	17.5	7.69231	38.0952	18.2575	17.2575	22.7273	8.33333	26.6667	10	11.7647
947644	CM001013.3	128650835	6.30442	2.89266e-10	4.84172e-07	NC_000086.8	Diaph2	0	0	0	0	0	0	13.7931	21.7391	22.5	23.0769	33.3333	22.8885	22.8885	22.7273	25	33.3333	21.7391	23.5294
947645	CM001013.3	128650846	7.30842	2.70308e-13	1.33847e-09	NC_000086.8	Diaph2	0	0	0	0	0	0	24.1379	21.7391	25	38.4615	33.3333	28.5344	28.5344	17.3913	29.1667	16.6667	30.4348	35.2941
947646	CM001013.3	128650877	5.75849	8.48707e-09	8.38751e-06	NC_000086.8	Diaph2	0	0	0	0	0	0	17.2414	21.7391	12.5	19.2308	33.3333	20.8089	20.8089	17.3913	24	16.6667	21.7391	17.6471
947648	CM001013.3	128650895	8.24	1.72212e-16	2.30599e-12	NC_000086.8	Diaph2	0	0	0	0	0	0	27.5862	26.087	32.5	42.3077	42.8571	34.2676	34.2676	30.4348	36	27.7778	34.7826	29.4118
947649	CM001013.3	128650903	5.76318	8.2542e-09	8.19143e-06	NC_000086.8	Diaph2	0	0	0	0	0	0	17.2414	17.3913	25	23.0769	9.52381	18.4467	18.4467	17.3913	24	27.7778	17.3913	6.25
947651	CM001013.3	128650935	4.80545	1.54406e-06	0.000720296	NC_000086.8	Diaph2	0	0	0	0	0	0	7.14286	8.33333	43.75	25	6.25	18.0952	18.0952	22.7273	22.7273	22.2222	14.2857	35.2941
947653	CM001013.3	128650970	4.5849	4.54213e-06	0.00181364	NC_000086.8	Diaph2	0	0	0	0	0	0	20.8333	16.6667	16.129	20	8.33333	16.3925	16.3925	27.2727	27.7778	26.087	55.5556	46.1538
947655	CM001013.3	128650981	4.55319	5.28374e-06	0.00206128	NC_000086.8	Diaph2	0	0	0	0	0	0	29.1667	8.33333	12.9032	16	12.5	15.7806	15.7806	18.1818	33.3333	26.087	50	38.4615
947656	CM001013.3	128650997	4.11717	3.83548e-05	0.0114273	NC_000086.8	Diaph2	0	0	0	0	0	0	33.3333	16.6667	19.3548	12	4.16667	17.1043	17.1043	18.1818	33.3333	17.3913	33.3333	53.8462
947657	CM001013.3	128651003	4.64068	3.47271e-06	0.00144236	NC_000086.8	Diaph2	0	0	0	0	0	0	20.8333	16.6667	22.5806	20	4.16667	16.8495	16.8495	13.6364	27.7778	21.7391	38.8889	46.1538
947659	CM001013.3	128651014	4.46312	8.07744e-06	0.00296157	NC_000086.8	Diaph2	0	0	0	0	0	0	25	16.6667	19.3548	16	4.16667	16.2376	16.2376	9.52381	27.7778	26.087	44.4444	30.7692
947663	CM001013.3	132587874	3.93179	8.4317e-05	0.0226816	NC_000086.8	Pcdh19	5.88235	0	0	0	0	1.17647	14.2857	23.5294	30.7692	20.8333	10.3448	19.9525	18.776	30.7692	7.14286	6.25	0	0
947665	CM001013.3	132587878	4.02859	5.61121e-05	0.0158628	NC_000086.8	Pcdh19	5.88235	0	0	6.25	0	2.42647	21.4286	29.4118	26.9231	12.5	17.2414	21.501	19.0745	7.69231	7.14286	6.25	0	0
947666	CM001013.3	132587890	3.72116	0.000198313	0.0470642	NC_000086.8	Pcdh19	5.88235	0	0	0	0	1.17647	21.4286	23.5294	19.2308	4.16667	17.2414	17.1194	15.9429	15.3846	0	6.25	0	7.14286
947668	CM001013.3	132587903	4.60465	4.13158e-06	0.00167718	NC_000086.8	Pcdh19	5.88235	0	0	0	0	1.17647	21.4286	29.4118	34.6154	16.6667	13.7931	23.1831	22.0066	30.7692	6.66667	6.25	0	7.14286
947672	CM001013.3	132587913	4.11594	3.85602e-05	0.011471	NC_000086.8	Pcdh19	0	0	0	0	5.55556	1.11111	36.3636	14.8148	13.3333	13.3333	21.7391	19.9168	18.8057	4.7619	7.40741	3.7037	15.3846	20
947673	CM001013.3	132587914	3.91325	9.10636e-05	0.0242237	NC_000086.8	Pcdh19	0	0	7.14286	0	0	1.42857	12.5	23.0769	19.0476	7.69231	10	14.4634	13.0348	4.7619	10	15	23.0769	20
947674	CM001013.3	132587926	5.9354	2.93124e-09	3.33746e-06	NC_000086.8	Pcdh19	0	0	0	0	0	0	40.9091	22.2222	20	26.6667	30.4348	28.0466	28.0466	19.0476	14.8148	14.8148	7.69231	40
947675	CM001013.3	132587927	5.82909	5.57302e-09	5.82878e-06	NC_000086.8	Pcdh19	0	0	0	4.7619	0	0.952381	29.1667	34.6154	38.0952	11.5385	20	26.6832	25.7308	28.5714	23.8095	28.5714	15.3846	30
947676	CM001013.3	132587930	5.83549	5.36331e-09	5.63423e-06	NC_000086.8	Pcdh19	0	0	0	0	0	0	31.8182	25.9259	20	26.6667	30.4348	26.9691	26.9691	14.2857	18.5185	14.8148	7.69231	40
947677	CM001013.3	132587931	6.39508	1.60464e-10	3.00307e-07	NC_000086.8	Pcdh19	0	0	0	0	0	0	25	34.6154	42.8571	11.5385	20	26.8022	26.8022	28.5714	14.2857	30	15.3846	20
947679	CM001013.3	132587958	4.62341	3.77491e-06	0.00155295	NC_000086.8	Pcdh19	0	0	0	0	5.26316	1.05263	16.6667	20	33.3333	7.69231	20	19.5385	18.4858	28.5714	9.52381	14.2857	15.3846	20
947680	CM001013.3	132587963	5.68965	1.27297e-08	1.18465e-05	NC_000086.8	Pcdh19	0	0	0	0	0	0	27.2727	22.2222	20	20	39.1304	25.7251	25.7251	9.52381	14.8148	14.8148	15.3846	30
947681	CM001013.3	132587964	4.62012	3.83516e-06	0.00157365	NC_000086.8	Pcdh19	0	5.88235	0	0	0	1.17647	12.5	23.0769	23.8095	7.69231	30	19.4158	18.2393	23.8095	19.0476	23.8095	23.0769	25
947682	CM001013.3	132587994	3.78007	0.000156786	0.0384469	NC_000086.8	Pcdh19	7.14286	11.1111	14.2857	4.54545	5.88235	8.5935	35.4839	40.7407	54.1667	16	20	33.2783	24.6848	14.2857	27.2727	22.7273	47.0588	27.2727
947684	CM001013.3	132588168	4.70418	2.54892e-06	0.00110703	NC_000086.8	Pcdh19	0	6.66667	0	0	0	1.33333	17.3913	21.4286	12	24.2424	16.6667	18.3458	17.0125	10.5263	8.69565	43.75	9.09091	20
947685	CM001013.3	132588169	3.952	7.75008e-05	0.0210927	NC_000086.8	Pcdh19	0	0	7.14286	0	0	1.42857	11.5385	7.14286	25	23.8095	16.6667	16.8315	15.4029	26.3158	22.2222	21.4286	28	38.0952
947686	CM001013.3	132588170	3.76366	0.000167445	0.0407245	NC_000086.8	Pcdh19	0	0	0	0	0	0	17.3913	28.5714	8	20.5882	8.33333	16.5769	16.5769	10.5263	0	31.25	9.09091	30
947687	CM001013.3	132588171	4.04499	5.23256e-05	0.0149885	NC_000086.8	Pcdh19	0	0	0	0	0	0	11.5385	0	29.1667	14.2857	25	15.9982	15.9982	31.5789	11.1111	21.4286	16	23.8095
947688	CM001013.3	132588172	4.72847	2.26213e-06	0.00100123	NC_000086.8	Pcdh19	5.55556	0	0	0	0	1.11111	18.1818	28.5714	8	23.5294	20.8333	19.8232	18.7121	21.0526	8.69565	18.75	4.54545	20
947690	CM001013.3	132588183	3.98969	6.61589e-05	0.0183163	NC_000086.8	Pcdh19	5.26316	0	0	0	5.55556	2.16374	13.0435	21.4286	16	17.6471	20.8333	17.7905	15.6267	10.5263	13.0435	31.25	4.7619	10
947691	CM001013.3	132588184	4.54864	5.3993e-06	0.00209775	NC_000086.8	Pcdh19	0	0	0	0	0	0	15.3846	14.2857	20.8333	19.0476	16.6667	17.2436	17.2436	26.3158	27.7778	21.4286	24	38.0952
947692	CM001013.3	132588185	5.91845	3.24983e-09	3.63917e-06	NC_000086.8	Pcdh19	0	0	0	0	0	0	13.0435	35.7143	32	23.5294	29.1667	26.6908	26.6908	31.5789	18.1818	50	9.09091	10
947693	CM001013.3	132588186	4.97996	6.35973e-07	0.000336613	NC_000086.8	Pcdh19	0	7.14286	0	0	0	1.42857	15.3846	14.2857	33.3333	28.5714	25	23.315	21.8864	21.0526	38.8889	28.5714	28	33.3333
947694	CM001013.3	132588240	4.91935	8.68302e-07	0.000440976	NC_000086.8	Pcdh19	0	0	0	8.33333	0	1.66667	12.5	14.2857	30.4348	38.0952	25	24.0631	22.3965	42.1053	29.4118	28.5714	25	28.5714
947696	CM001013.3	132589064	4.2654	1.99547e-05	0.00647924	NC_000086.8	Gm26851	0	9.52381	0	0	5	2.90476	26.6667	9.09091	20	23.0769	22.2222	20.2113	17.3066	9.67742	18.1818	16	31.0345	11.7647
947696	CM001013.3	132589064	4.2654	1.99547e-05	0.00647924	NC_000086.8	Pcdh19	0	9.52381	0	0	5	2.90476	26.6667	9.09091	20	23.0769	22.2222	20.2113	17.3066	9.67742	18.1818	16	31.0345	11.7647
947700	CM001013.3	132589791	5.57881	2.42165e-08	2.05562e-05	NC_000086.8	Gm26851	0	6.25	0	5	0	2.25	33.3333	25	30.4348	21.7391	18.5185	25.8052	23.5552	34.375	22.2222	35	36.3636	33.3333
947700	CM001013.3	132589791	5.57881	2.42165e-08	2.05562e-05	NC_000086.8	Pcdh19	0	6.25	0	5	0	2.25	33.3333	25	30.4348	21.7391	18.5185	25.8052	23.5552	34.375	22.2222	35	36.3636	33.3333
947702	CM001013.3	132589814	3.9498	7.82173e-05	0.0212403	NC_000086.8	Gm26851	0	6.25	0	0	0	1.25	10.2564	16.6667	21.7391	8.33333	18.5185	15.1028	13.8528	15.625	18.5185	10	27.2727	20
947704	CM001013.3	132589830	4.89401	9.88005e-07	0.000492793	NC_000086.8	Gm26851	0	6.25	0	5	0	2.25	25.7143	28.5714	17.3913	25	18.5185	23.0391	20.7891	21.875	22.2222	36.8421	29.6296	20
947705	CM001013.3	132590772	5.06023	4.18741e-07	0.000235809	NC_000086.8	Gm26851	4.7619	0	0	0	0	0.952381	22.2222	13.3333	16.6667	33.3333	25	22.1111	21.1587	19.2308	14.2857	23.5294	21.0526	6.66667
947706	CM001013.3	132590785	6.25431	3.99283e-10	6.29527e-07	NC_000086.8	Gm26851	0	0	0	0	0	0	31.5789	31.25	11.1111	50	20	28.788	28.788	26.9231	14.2857	29.4118	25	6.66667
947707	CM001013.3	132590794	4.71396	2.42946e-06	0.00106292	NC_000086.8	Gm26851	0	0	0	0	0	0	21.0526	25	16.6667	33.3333	5	20.2105	20.2105	19.2308	14.2857	11.7647	25	0
947708	CM001013.3	132590796	4.17008	3.04491e-05	0.00932618	NC_000086.8	Gm26851	0	0	0	0	0	0	10.5263	25	5.55556	16.6667	15	14.5497	14.5497	11.5385	14.2857	11.7647	0	0
947709	CM001013.3	132590799	4.63038	3.64995e-06	0.00150676	NC_000086.8	Gm26851	0	7.14286	0	0	0	1.42857	31.5789	25	16.6667	54.1667	20	29.4825	28.0539	23.0769	19.0476	35.2941	25	0
947711	CM001013.3	132590815	4.48453	7.30736e-06	0.00271907	NC_000086.8	Gm26851	4.34783	7.14286	0	0	0	2.29814	26.3158	31.25	16.6667	50	20	28.8465	26.5484	23.0769	19.0476	29.4118	25	0
947714	CM001013.3	132799027	8.2305	1.86437e-16	2.39524e-12	NC_000086.8	Tspan6	7.14286	0	0	0	0	1.42857	23.3333	42.8571	32.1429	36.7347	39.1304	34.8397	33.4111	38.4615	20.5882	17.6471	23.3333	41.6667
947715	CM001013.3	132799028	4.97163	6.63927e-07	0.000349892	NC_000086.8	Tspan6	5.55556	0	0	0	4.7619	2.06349	36.3636	8.33333	33.3333	25	16.6667	23.9394	21.8759	13.0435	30	20	30	29.4118
947716	CM001013.3	132799038	5.0676	4.02854e-07	0.000228793	NC_000086.8	Tspan6	7.14286	0	0	0	0	1.42857	10	14.2857	21.4286	20.4082	17.3913	16.7028	15.2742	17.9487	8.82353	5.88235	16.6667	33.3333
947717	CM001013.3	132799039	4.72985	2.24685e-06	0.000995393	NC_000086.8	Tspan6	0	0	0	0	0	0	22.7273	12.5	6.66667	22.2222	16.6667	16.1566	16.1566	8.69565	10	28	10	29.4118
947718	CM001013.3	132799052	5.12028	3.05085e-07	0.000180603	NC_000086.8	Tspan6	0	0	10	0	5	3	30	22.7273	35.7143	19.4444	16.6667	24.9105	21.9105	17.3913	30	41.6667	35.7143	37.5
947719	CM001013.3	132799073	5.53732	3.07137e-08	2.52377e-05	NC_000086.8	Tspan6	4.7619	0	0	0	0	0.952381	31.5789	12	22.2222	24.2424	35	25.0087	24.0563	31.8182	11.1111	50	22.7273	19.2308
947720	CM001013.3	132799077	6.3362	2.35502e-10	4.1462e-07	NC_000086.8	Tspan6	0	0	0	0	0	0	36.8421	11.5385	21.0526	18.1818	30	23.523	23.523	36.3636	15.7895	37.5	20.8333	11.1111
947721	CM001013.3	132799078	7.27149	3.55556e-13	1.67343e-09	NC_000086.8	Tspan6	0	0	0	0	0	0	21.7391	35.7143	31.25	22.2222	23.8095	26.947	26.947	20.5882	27.7778	20	33.3333	31.5789
947722	CM001013.3	132799081	7.37225	1.67774e-13	8.76401e-10	NC_000086.8	Tspan6	0	0	0	4	0	0.8	42.1053	23.0769	28.9474	24.2424	40	31.6744	30.8744	36.3636	21.0526	41.6667	20.8333	22.2222
947723	CM001013.3	132799082	8.7436	2.25802e-18	5.23593e-14	NC_000086.8	Tspan6	0	0	0	0	0	0	30.4348	39.2857	43.75	25.9259	42.8571	36.4507	36.4507	35.2941	33.3333	20	39.3939	31.5789
947724	CM001013.3	132799086	6.97025	3.16383e-12	1.07043e-08	NC_000086.8	Tspan6	0	0	0	4	0	0.8	42.1053	15.3846	28.9474	24.2424	35	29.1359	28.3359	36.3636	21.0526	33.3333	20.8333	22.2222
947725	CM001013.3	132799087	8.57246	1.01296e-17	1.96537e-13	NC_000086.8	Tspan6	0	0	0	0	0	0	26.087	42.8571	46.875	18.5185	42.8571	35.439	35.439	33.3333	27.7778	20	42.4242	38.8889
947727	CM001013.3	132799100	6.46143	1.03715e-10	2.08905e-07	NC_000086.8	Tspan6	0	0	0	0	0	0	13.0435	28.5714	25	18.5185	28.5714	22.741	22.741	14.7059	11.1111	10	30.303	26.3158
947728	CM001013.3	132799101	5.77354	7.76224e-09	7.80093e-06	NC_000086.8	Tspan6	0	0	5.26316	0	0	1.05263	36.8421	7.69231	23.6842	21.2121	20	21.8861	20.8335	22.7273	15.7895	29.1667	16.6667	14.8148
947729	CM001013.3	132799102	6.59013	4.39454e-11	1.00674e-07	NC_000086.8	Tspan6	0	0	8.69565	0	0	1.73913	17.3913	42.8571	31.25	22.2222	25	27.7441	26.005	23.5294	16.6667	10	15.1515	26.3158
947730	CM001013.3	132799111	7.36413	1.78303e-13	9.26312e-10	NC_000086.8	Tspan6	0	0	0	0	0	0	42.1053	15.3846	26.3158	24.2424	35	28.6096	28.6096	36.3636	15.7895	29.1667	20.8333	14.8148
947731	CM001013.3	132799112	8.59779	8.12636e-18	1.6438e-13	NC_000086.8	Tspan6	0	0	0	0	0	0	26.087	39.2857	46.875	22.2222	42.8571	35.4654	35.4654	32.3529	33.3333	20	36.3636	26.3158
947732	CM001013.3	132799121	6.02081	1.73544e-09	2.16632e-06	NC_000086.8	Tspan6	0	0	0	0	0	0	36.8421	11.5385	15.7895	21.2121	20	21.0764	21.0764	22.7273	15.7895	25	4.16667	22.2222
947733	CM001013.3	132799122	6.99644	2.62553e-12	9.21082e-09	NC_000086.8	Tspan6	0	0	0	0	0	0	13.0435	28.5714	46.875	18.5185	38.0952	29.0207	29.0207	20.5882	16.6667	10	33.3333	15.7895
947734	CM001013.3	132799131	7.49348	6.7069e-14	3.86446e-10	NC_000086.8	Tspan6	0	0	0	4	0	0.8	42.1053	23.0769	31.5789	24.2424	40	32.2007	31.4007	36.3636	21.0526	41.6667	20.8333	25.9259
947735	CM001013.3	132799132	8.33516	7.73957e-17	1.11487e-12	NC_000086.8	Tspan6	0	0	0	0	0	0	30.4348	35.7143	43.75	25.9259	35	34.165	34.165	32.3529	27.7778	20	39.3939	36.8421
947736	CM001013.3	132799141	5.50433	3.70564e-08	2.93584e-05	NC_000086.8	Tspan6	0	0	0	0	0	0	21.0526	19.2308	18.4211	12.1212	15	17.1651	17.1651	27.2727	5.26316	16.6667	4.16667	22.2222
947737	CM001013.3	132799142	4.56553	4.98245e-06	0.00196144	NC_000086.8	Tspan6	0	0	0	0	0	0	17.3913	21.4286	40.625	3.7037	14.2857	19.4869	19.4869	17.6471	17.6471	0	15.1515	21.0526
947742	CM001013.3	132799213	4.93219	8.13148e-07	0.000416302	NC_000086.8	Tspan6	0	0	0	0	0	0	17.6471	15.7895	14.2857	21.0526	45.4545	22.8459	22.8459	16.129	23.0769	18.5185	38.4615	52.6316
947748	CM001013.3	132959946	4.5556	5.22353e-06	0.0020445	NC_000086.8	Cstf2	0	0	0	0	0	0	17.2414	30	33.3333	13.0435	35.7143	25.8665	25.8665	0	26.6667	28.5714	27.7778	11.7647
947749	CM001013.3	132959951	4.37926	1.19085e-05	0.00414557	NC_000086.8	Cstf2	0	9.09091	0	0	0	1.81818	20.6897	30	25	21.7391	28.5714	25.2	23.3819	0	20	33.3333	27.7778	11.7647
947750	CM001013.3	132959958	4.89967	9.6e-07	0.000480855	NC_000086.8	Cstf2	0	0	0	0	0	0	27.5862	20	25	13.0435	21.4286	21.4117	21.4117	6.66667	13.3333	19.0476	11.7647	11.7647
947751	CM001013.3	132959964	5.66005	1.51326e-08	1.37409e-05	NC_000086.8	Cstf2	0	0	0	0	0	0	24.1379	10	41.6667	21.7391	42.8571	28.0802	28.0802	20	26.6667	33.3333	27.7778	23.5294
947752	CM001013.3	132959968	4.25129	2.12541e-05	0.00683118	NC_000086.8	Cstf2	0	8.33333	0	0	0	1.66667	13.7931	30	33.3333	17.3913	21.4286	23.1893	21.5226	13.3333	13.3333	35	38.8889	23.5294
947753	CM001013.3	132959970	4.26435	2.00484e-05	0.00650228	NC_000086.8	Cstf2	0	0	0	0	8.33333	1.66667	20.6897	40	33.3333	13.0435	28.5714	27.1276	25.4609	6.66667	6.66667	23.8095	38.8889	6.25
947754	CM001013.3	132959978	4.56183	5.07092e-06	0.00199215	NC_000086.8	Cstf2	0	0	0	0	0	0	17.2414	10	25	17.3913	28.5714	19.6408	19.6408	6.66667	13.3333	19.0476	11.1111	23.5294
947755	CM001013.3	132959982	6.01841	1.76138e-09	2.19185e-06	NC_000086.8	Cstf2	0	0	0	0	0	0	27.5862	40	25	21.7391	42.8571	31.4365	31.4365	20	26.6667	33.3333	33.3333	23.5294
947756	CM001013.3	132959986	4.04732	5.1807e-05	0.0148668	NC_000086.8	Cstf2	0	16.6667	0	0	18.1818	6.9697	38.8889	36.3636	52.9412	32	30.7692	38.1926	31.2229	13.3333	13.3333	42.1053	56	18.75
947757	CM001013.3	132960031	4.39412	1.11221e-05	0.0039076	NC_000086.8	Cstf2	0	0	0	0	0	0	20	14.2857	10	5.26316	28.5714	15.6241	15.6241	25	24.1379	26.3158	16.6667	15.3846
947758	CM001013.3	132960035	4.30749	1.65115e-05	0.00549275	NC_000086.8	Cstf2	0	5.88235	0	0	0	1.17647	44.4444	13.1579	9.09091	10.5263	33.3333	22.1106	20.9341	17.8571	20	21.0526	26.3158	23.0769
947759	CM001013.3	132960036	4.05515	5.0103e-05	0.0144344	NC_000086.8	Cstf2	4.54545	5.88235	0	0	0	2.08556	40.9091	19.0476	10	13.1579	28.5714	22.3372	20.2516	22.7273	27.7778	41.1765	42.8571	17.3913
947760	CM001013.3	132960041	5.35311	8.64576e-08	6.10506e-05	NC_000086.8	Cstf2	0	0	0	0	0	0	29.6296	18.9189	14.2857	7.89474	28.5714	19.8601	19.8601	14.8148	20	26.3158	26.3158	23.0769
947761	CM001013.3	132960042	4.38098	1.18144e-05	0.00411613	NC_000086.8	Cstf2	0	0	5.88235	0	0	1.17647	36.3636	14.2857	5	13.1579	33.3333	20.4281	19.2516	27.2727	16.6667	23.5294	19.0476	13.0435
947762	CM001013.3	132960051	6.20478	5.47745e-10	8.25276e-07	NC_000086.8	Cstf2	0	0	0	0	0	0	33.3333	23.6842	13.6364	13.1579	38.0952	24.3814	24.3814	25.9259	23.3333	26.3158	21.0526	30.7692
947763	CM001013.3	132960052	5.91736	3.27148e-09	3.65911e-06	NC_000086.8	Cstf2	0	0	0	0	0	0	36.3636	28.5714	5	18.4211	33.3333	24.3379	24.3379	27.2727	33.3333	29.4118	42.8571	26.087
947764	CM001013.3	132960059	6.17416	6.65172e-10	9.81971e-07	NC_000086.8	Cstf2	0	0	0	0	0	0	40.7407	15.7895	18.1818	13.1579	38.0952	25.193	25.193	22.2222	23.3333	26.3158	21.0526	23.0769
947765	CM001013.3	132960060	5.72884	1.01117e-08	9.67139e-06	NC_000086.8	Cstf2	0	0	0	0	0	0	36.3636	23.8095	10	15.7895	28.5714	22.9068	22.9068	22.7273	33.3333	35.2941	38.0952	21.7391
947766	CM001013.3	132960063	6.09639	1.08494e-09	1.47839e-06	NC_000086.8	Cstf2	0	0	0	0	0	0	37.037	23.6842	18.1818	7.89474	38.0952	24.9786	24.9786	22.2222	23.3333	26.3158	26.3158	30.7692
947767	CM001013.3	132960064	6.13564	8.48169e-10	1.21076e-06	NC_000086.8	Cstf2	0	0	0	0	0	0	45.4545	23.8095	10	18.9189	28.5714	25.3509	25.3509	19.0476	22.2222	35.2941	38.0952	26.087
947768	CM001013.3	132960067	5.10718	3.27003e-07	0.000191197	NC_000086.8	Cstf2	0	0	0	0	0	0	33.3333	21.0526	4.54545	10.5263	19.0476	17.7011	17.7011	18.5185	20	21.0526	10.5263	7.69231
947769	CM001013.3	132960068	5.71639	1.08811e-08	1.03036e-05	NC_000086.8	Cstf2	0	0	0	0	0	0	40.9091	23.8095	10	15.7895	23.8095	22.8635	22.8635	13.6364	27.7778	29.4118	23.8095	17.3913
947770	CM001013.3	132960069	4.02912	5.59857e-05	0.0158365	NC_000086.8	Cstf2	0	0	6.66667	0	0	1.33333	29.6296	10.8108	13.6364	7.89474	14.2857	15.2515	13.9181	14.8148	16.6667	15.7895	10.5263	0
947771	CM001013.3	132960070	4.71554	2.41068e-06	0.00105713	NC_000086.8	Cstf2	0	0	0	0	0	0	22.7273	14.2857	5	15.7895	23.8095	16.3224	16.3224	22.7273	16.6667	29.4118	19.0476	17.3913
947775	CM001013.3	132960256	4.23716	2.26368e-05	0.00721702	NC_000086.8	Cstf2	0	0	0	0	0	0	20.8333	5	11.5385	12.5	20	13.9744	13.9744	17.8571	23.8095	15.7895	8.33333	0
947776	CM001013.3	132960260	4.69572	2.65671e-06	0.001146	NC_000086.8	Cstf2	0	0	0	0	0	0	8.33333	35	11.5385	20.8333	6.66667	16.4744	16.4744	10.7143	14.2857	21.0526	16.6667	6.66667
947777	CM001013.3	132960266	4.78891	1.6769e-06	0.000772748	NC_000086.8	Cstf2	0	0	0	0	5.55556	1.11111	16.6667	40	15.3846	12.5	13.3333	19.5769	18.4658	21.4286	23.8095	21.0526	12.5	13.3333
947779	CM001013.3	133063508	4.33691	1.44501e-05	0.0048959	NC_000086.8	Xkrx	0	0	6.66667	0	0	1.33333	10.3448	22.2222	37.037	28.5714	20	23.6351	22.3018	42.8571	37.5	29.1667	13.3333	12.5
947780	CM001013.3	133063511	4.61885	3.85864e-06	0.00158056	NC_000086.8	Xkrx	0	0	6.66667	6.25	0	2.58333	19.3548	38.8889	25.9259	28.5714	15	25.5482	22.9649	39.2857	18.75	34.6154	23.5294	18.75
947782	CM001013.3	133196516	6.07491	1.24054e-09	1.63805e-06	NC_000086.8	Tmem35a	0	0	0	6.66667	0	1.33333	31.5789	28.5714	32.1429	40	23.0769	31.074	29.7407	28.5714	33.3333	52.9412	37.5	18.75
947783	CM001013.3	133196534	3.76158	0.000168841	0.0410013	NC_000086.8	Tmem35a	0	7.14286	0	0	0	1.42857	31.5789	15.3846	26.6667	20	0	18.726	17.2975	14.2857	25	17.6471	41.1765	17.6471
947784	CM001013.3	133196540	4.97629	6.48148e-07	0.000342336	NC_000086.8	Tmem35a	0	0	0	0	0	0	26.3158	28.5714	26.6667	20	0	20.3108	20.3108	14.2857	25	23.5294	12.5	5.88235
947785	CM001013.3	133196582	6.60114	4.08004e-11	9.41493e-08	NC_000086.8	Tmem35a	0	0	0	0	0	0	42.1053	35.7143	33.3333	33.3333	7.69231	30.4357	30.4357	28.5714	25	47.0588	17.6471	17.6471
947786	CM001013.3	133196592	4.94315	7.68702e-07	0.000397831	NC_000086.8	Tmem35a	0	0	0	0	0	0	29.4118	15.3846	24.1379	20	7.69231	19.3253	19.3253	14.2857	8.33333	18.75	37.5	5.88235
947789	CM001013.3	133327147	4.5538	5.26867e-06	0.00205641	NC_000086.8	Drp2	7.14286	14.8148	0	17.6471	4.7619	8.87333	16.6667	27.7778	43.2432	32.2581	36	31.1892	22.3158	19.0476	38.0952	33.3333	33.3333	31.25
947791	CM001013.3	133442162	6.07073	1.27331e-09	1.66973e-06	NC_000086.8	Timm8a1	0	0	0	0	0	0	26.9231	28.5714	31.5789	23.5294	38.4615	29.8129	29.8129	22.2222	26.6667	35	28.5714	18.75
947792	CM001013.3	133442163	4.51286	6.39597e-06	0.00241779	NC_000086.8	Timm8a1	0	0	0	0	0	0	20	8.69565	14.2857	33.3333	6.66667	16.5963	16.5963	30.4348	14.2857	23.5294	20	40
947794	CM001013.3	133442181	4.11232	3.91709e-05	0.0116303	NC_000086.8	Timm8a1	0	0	0	0	0	0	14.2857	8.33333	13.0435	33.3333	6.25	15.0492	15.0492	21.7391	13.3333	5.88235	12	33.3333
947820	CM001013.3	133486802	4.50916	6.50842e-06	0.00245347	NC_000086.8	Rpl36a	0	0	5	0	0	1	25.9259	17.8571	7.69231	21.4286	9.52381	16.4856	15.4856	18.1818	12.5	21.4286	10	23.8095
947829	CM001013.3	133502451	5.68246	1.32772e-08	1.2291e-05	NC_000086.8	Hnrnph2	0	0	0	0	0	0	38.8889	5.26316	19.0476	33.3333	27.7778	24.8622	24.8622	16.6667	25	24	29.4118	25
947830	CM001013.3	133502468	4.17809	2.93972e-05	0.00904185	NC_000086.8	Hnrnph2	0	0	0	9.09091	0	1.81818	50	10.5263	9.52381	33.3333	38.8889	28.4545	26.6363	16.6667	25	24	35.2941	8.33333
947837	CM001013.3	133619002	4.42601	9.59926e-06	0.00343735	NC_000086.8	Armcx1	0	3.57143	0	7.69231	0	2.25275	23.0769	9.52381	30.7692	22.2222	9.09091	18.9366	16.6839	21.4286	18.75	10	18.1818	38.8889
947838	CM001013.3	133619035	3.74713	0.000178869	0.0431169	NC_000086.8	Armcx1	0	4.16667	0	0	0	0.833333	23.0769	5.26316	12	14.8148	13.6364	13.7583	12.9249	7.14286	12.5	16.6667	10	16.6667
947846	CM001013.3	133709700	4.70575	2.52939e-06	0.00110056	NC_000086.8	Armcx2	0	0	5.55556	5.88235	0	2.28758	30	20.6897	22.5806	27.7778	25	25.2096	22.922	34.2857	4.54545	33.3333	10	18.1818
947847	CM001013.3	133709712	5.66228	1.49378e-08	1.36031e-05	NC_000086.8	Armcx2	4.16667	0	11.1111	0	0	3.05556	35	44.8276	38.7097	33.3333	10	32.3741	29.3186	34.2857	22.7273	33.3333	20	22.7273
947849	CM001013.3	133709736	5.22913	1.70312e-07	0.000109999	NC_000086.8	Armcx2	0	0	5.55556	0	0	1.11111	15	29.6296	32.2581	16.6667	11.1111	20.9331	19.822	20	18.1818	25	16.6667	18.1818
947850	CM001013.3	134111174	4.52138	6.14391e-06	0.00234113	NC_000086.8	Tceal6	0	0	0	0	0	0	15	44.4444	20	15	25	23.8889	23.8889	47.0588	12.5	26.6667	42.8571	6.25
947863	CM001013.3	134786822	4.88743	1.02158e-06	0.000506115	NC_000086.8	Bhlhb9	0	0	0	0	0	0	5.88235	23.0769	15.625	39.3939	5.88235	17.9721	17.9721	15.7895	24	36	30.4348	33.3333
947867	CM001013.3	134786853	6.0773	1.22222e-09	1.61836e-06	NC_000086.8	Bhlhb9	0	0	0	0	0	0	11.7647	30.7692	15.625	36.3636	11.7647	21.2575	21.2575	31.5789	41.6667	28	26.087	33.3333
947869	CM001013.3	134786862	6.51046	7.49191e-11	1.58634e-07	NC_000086.8	Bhlhb9	0	0	0	0	0	0	11.7647	30.7692	18.75	42.4242	11.7647	23.0946	23.0946	36.8421	40	52	34.7826	50
947931	CM001013.3	135938776	5.00823	5.4932e-07	0.000297576	NC_000086.8	Slc25a53	0	0	0	0	4.54545	0.909091	15.3846	27.2727	29.1667	31.25	38.8889	28.3926	27.4835	21.7391	30	34.7826	0	33.3333
947932	CM001013.3	135938785	4.34648	1.38342e-05	0.00471581	NC_000086.8	Slc25a53	0	0	0	0	4.54545	0.909091	10.7143	20.8333	26.9231	15.625	11.1111	17.0414	16.1323	17.3913	20	28	5.26316	23.5294
947933	CM001013.3	135938786	4.9379	7.89699e-07	0.000406416	NC_000086.8	Slc25a53	0	0	0	0	0	0	25	17.6471	21.7391	18.6047	6.25	17.8482	17.8482	12.9032	9.09091	15.3846	13.0435	17.3913
947934	CM001013.3	135938790	4.20074	2.66049e-05	0.00826861	NC_000086.8	Slc25a53	0	0	0	0	4.54545	0.909091	3.57143	16	23.0769	18.75	27.7778	17.8352	16.9261	21.7391	10	24	15.7895	17.6471
947935	CM001013.3	135938791	5.08489	3.67831e-07	0.000210664	NC_000086.8	Slc25a53	0	0	0	0	0	0	25	23.5294	26.087	16.6667	6.25	19.5066	19.5066	25.8065	9.09091	15.3846	22.7273	26.087
947936	CM001013.3	135938792	4.93777	7.90209e-07	0.000406416	NC_000086.8	Slc25a53	0	0	0	0	4.54545	0.909091	21.4286	16.6667	19.2308	15.625	33.3333	21.2569	20.3478	17.3913	20	28	5.26316	29.4118
947937	CM001013.3	135938793	5.22109	1.7787e-07	0.000114364	NC_000086.8	Slc25a53	0	0	0	0	0	0	31.5789	23.5294	21.7391	18.6047	6.25	20.3404	20.3404	25.8065	18.1818	7.69231	13.0435	21.7391
947938	CM001013.3	135938803	4.35923	1.30522e-05	0.00448949	NC_000086.8	Slc25a53	0	0	0	0	4.54545	0.909091	10.7143	20	23.0769	12.5	23.5294	17.9641	17.055	13.0435	20	24	5.26316	23.5294
947939	CM001013.3	135938804	5.26252	1.42096e-07	9.40754e-05	NC_000086.8	Slc25a53	0	0	0	0	0	0	20	29.4118	17.3913	20.9302	12.5	20.0467	20.0467	19.3548	13.6364	15.3846	31.8182	13.0435
947940	CM001013.3	135938816	4.91645	8.81296e-07	0.000446859	NC_000086.8	Slc25a53	0	0	0	0	4.54545	0.909091	14.2857	20	19.2308	18.75	33.3333	21.12	20.2109	13.0435	25	16	5.26316	29.4118
947941	CM001013.3	135938817	4.77521	1.79517e-06	0.000815818	NC_000086.8	Slc25a53	0	0	0	0	0	0	30	17.6471	17.3913	16.2791	6.25	17.5135	17.5135	13.7931	13.6364	11.5385	13.0435	13.0435
947943	CM001013.3	135938828	4.47209	7.74593e-06	0.00286098	NC_000086.8	Slc25a53	0	0	0	5.26316	0	1.05263	20.6897	31.25	35	18.1818	6.66667	22.3576	21.305	40.9091	33.3333	21.0526	20	50
947947	CM001013.3	135938937	4.60804	4.06478e-06	0.00165288	NC_000086.8	Slc25a53	0	0	0	0	0	0	7.69231	18.5185	10	17.6471	19.2308	14.6177	14.6177	11.5385	19.2308	18.1818	10.5263	14.2857
947973	CM001013.3	135951238	5.24712	1.54496e-07	0.000101028	NC_000086.8	Fam199x	5.55556	7.14286	5.26316	5.88235	0	4.76878	29.6296	55	24	39.1304	26.9231	34.9366	30.1678	50	36	48.2759	35.7143	50
948004	CM001013.3	136019179	3.8231	0.000131782	0.0331798	NC_000086.8	Esx1	10	0	0	0	0	2	12.5	47.619	35.2941	13.3333	5.88235	22.9258	20.9258	9.09091	27.2727	14.2857	20	23.5294
948006	CM001013.3	136019201	4.14978	3.32788e-05	0.010076	NC_000086.8	Esx1	0	0	0	0	5	1	12.5	38.0952	23.5294	20	5.88235	20.0014	19.0014	9.09091	18.1818	14.2857	15	31.25
948008	CM001013.3	136019212	5.46633	4.59439e-08	3.5197e-05	NC_000086.8	Esx1	0	0	0	0	0	0	16.6667	42.8571	25	26.6667	11.7647	24.591	24.591	18.1818	18.1818	21.4286	10	35.2941
948038	CM001013.3	137815573	6.65382	2.85586e-11	6.92629e-08	NC_000086.8	Nrk	0	0	0	6.25	0	1.25	25	23.5294	30	44.1176	40.9091	32.7112	31.4612	30.4348	29.4118	31.8182	31.8182	30.4348
948039	CM001013.3	137815581	6.17274	6.71151e-10	9.89261e-07	NC_000086.8	Nrk	0	0	0	0	0	0	17.3913	23.8095	20	29.4118	36.3636	25.3952	25.3952	26.087	23.5294	17.3913	13.0435	30.4348
948040	CM001013.3	137815582	5.85025	4.90826e-09	5.22965e-06	NC_000086.8	Nrk	0	0	0	0	0	0	29.6296	25	16.6667	22.5806	30	24.7754	24.7754	16	33.3333	37.5	16.6667	18.75
948042	CM001013.3	138110935	6.04221	1.52021e-09	1.94259e-06	NC_000086.8	Pwwp3b	12.5	4.54545	0	0	0	3.40909	28.9474	24	44.8276	32	31.5789	32.2708	28.8617	32.2581	13.7931	25	8	21.0526
948043	CM001013.3	138110956	7.78325	7.06842e-15	5.46346e-11	NC_000086.8	Pwwp3b	0	0	0	0	0	0	30	36	40	32	16.6667	30.9333	30.9333	29.0323	14.2857	16.6667	11.1111	15.7895
948044	CM001013.3	138110978	4.29815	1.72233e-05	0.00569547	NC_000086.8	Pwwp3b	0	0	0	6.25	0	1.25	12.8205	8	30	8	16.6667	15.0974	13.8474	12.9032	21.4286	12.9032	7.40741	5.26316
948045	CM001013.3	138110986	6.52184	6.94485e-11	1.49042e-07	NC_000086.8	Pwwp3b	0	0	0	0	0	0	12.5	24	40	20	33.3333	25.9667	25.9667	19.3548	14.2857	16.129	11.1111	10.5263
948046	CM001013.3	138111013	4.5309	5.87319e-06	0.00225799	NC_000086.8	Pwwp3b	0	9.09091	4.34783	0	0	2.68775	20	12	33.3333	16	22.2222	20.7111	18.0234	19.3548	17.8571	16.129	11.1111	10.5263
948087	CM001013.3	138512096	3.83781	0.000124138	0.0316106	NC_000086.8	Rnf128	0	13.6364	0	5.88235	0	3.90374	11.4286	22.2222	16.129	23.8095	16.129	17.9437	14.0399	35.8491	33.3333	29.6296	18.1818	36.3636
948088	CM001013.3	138771196	4.34015	1.42385e-05	0.00483456	NC_000086.8	Morc4	0	4.54545	5.55556	0	0	2.0202	11.7647	12.5	29.6296	35.7143	12.5	20.4217	18.4015	26.6667	11.7647	30.4348	35	16.6667
948091	CM001013.3	138771225	5.29238	1.20733e-07	8.1464e-05	NC_000086.8	Morc4	0	0	5.55556	0	0	1.11111	11.7647	6.25	29.6296	42.8571	25	23.1003	21.9892	33.3333	29.4118	21.7391	25	16.6667
948092	CM001013.3	138771234	5.51081	3.57184e-08	2.84644e-05	NC_000086.8	Morc4	0	0	5.55556	0	4.54545	2.0202	17.6471	12.5	33.3333	42.8571	29.1667	27.1008	25.0806	33.3333	29.4118	39.1304	30	16.6667
948093	CM001013.3	138771257	5.74132	9.39419e-09	9.12277e-06	NC_000086.8	Morc4	0	0	5.55556	0	0	1.11111	17.6471	18.75	29.6296	35.7143	25	25.3482	24.2371	21.4286	23.5294	36.3636	11.7647	16.6667
948095	CM001013.3	138772021	5.54603	2.92228e-08	2.42431e-05	NC_000086.8	Morc4	5.26316	0	0	0	0	1.05263	23.8095	20.8333	23.0769	23.5294	33.3333	24.9165	23.8639	15.1515	3.84615	5	8.69565	6.66667
948097	CM001013.3	138772031	4.53323	5.8088e-06	0.00223946	NC_000086.8	Morc4	5.26316	0	0	0	0	1.05263	9.52381	12.5	26.9231	20.5882	22.2222	18.3515	17.2988	15.1515	3.84615	10	4.34783	13.3333
948098	CM001013.3	138772032	3.99374	6.50381e-05	0.0180375	NC_000086.8	Morc4	0	0	0	0	14.2857	2.85714	24	17.8571	18.5185	21.2121	4.7619	17.2699	14.4128	12.5	8.33333	6.66667	12.5	4.16667
948099	CM001013.3	138772048	4.59826	4.26033e-06	0.00172063	NC_000086.8	Morc4	5.26316	0	0	0	0	1.05263	4.7619	16.6667	23.0769	35.2941	42.1053	24.381	23.3283	33.3333	23.0769	20	17.3913	13.3333
948100	CM001013.3	138772049	6.5543	5.59023e-11	1.23598e-07	NC_000086.8	Morc4	0	0	0	7.69231	0	1.53846	52	28.5714	33.3333	27.2727	19.0476	32.045	30.5066	12.5	25	13.3333	33.3333	29.1667
948102	CM001013.3	138772054	4.83143	1.35554e-06	0.000644367	NC_000086.8	Morc4	0	0	0	0	0	0	16	25	18.5185	18.1818	9.52381	17.4448	17.4448	6.25	8.33333	6.66667	12.5	16.6667
948103	CM001013.3	138772060	5.07287	3.91856e-07	0.000223589	NC_000086.8	Morc4	5.26316	0	0	0	0	1.05263	9.52381	25	19.2308	26.4706	26.3158	21.3082	20.2556	24.2424	15.3846	15	13.0435	6.66667
948104	CM001013.3	138772061	5.24282	1.58144e-07	0.00010305	NC_000086.8	Morc4	0	0	0	0	0	0	25	21.4286	29.6296	12.1212	14.2857	20.493	20.493	18.75	8.33333	13.3333	12.5	20.8333
948105	CM001013.3	138772065	5.10069	3.38418e-07	0.000196662	NC_000086.8	Morc4	0	8.33333	5	0	0	2.66667	39.1304	26.9231	26.9231	27.2727	19.0476	27.8594	25.1927	12.5	0	7.69231	25	20.8333
948111	CM001013.3	138772245	4.08285	4.44863e-05	0.0130335	NC_000086.8	Morc4	5.55556	0	0	0	16.6667	4.44444	33.3333	35	20.8333	26.6667	11.1111	25.3889	20.9444	18.75	19.0476	19.0476	46.6667	23.0769
948113	CM001013.3	138772270	4.40463	1.05965e-05	0.00374231	NC_000086.8	Morc4	5.55556	0	0	0	0	1.11111	29.6296	30	12.5	16.6667	11.1111	19.9815	18.8704	18.75	4.7619	9.52381	30	15.3846
948114	CM001013.3	138772275	5.31457	1.06909e-07	7.33864e-05	NC_000086.8	Morc4	0	0	0	0	0	0	25.9259	25	20.8333	20	11.1111	20.5741	20.5741	18.75	19.0476	14.2857	33.3333	30.7692
948115	CM001013.3	138772277	3.88784	0.000101139	0.026584	NC_000086.8	Morc4	0	0	0	6.66667	0	1.33333	18.5185	25	16.6667	13.3333	5.55556	15.8148	14.4815	12.5	14.2857	4.7619	26.6667	23.0769
948117	CM001013.3	138772314	3.88675	0.000101597	0.0266971	NC_000086.8	Morc4	0	5.55556	16.6667	0	0	4.44444	34.7826	31.25	17.3913	23.3333	11.1111	23.5737	19.1292	18.75	19.0476	21.0526	43.4783	38.4615
948119	CM001013.3	138898848	4.61014	4.02404e-06	0.00163983	NC_000086.8	Rbm41	0	0	0	0	0	0	25	24.2424	32.2581	7.14286	3.84615	18.4979	18.4979	11.4286	18.1818	4.34783	10	21.4286
948124	CM001013.3	138898934	5.18086	2.20861e-07	0.000136881	NC_000086.8	Rbm41	0	5.55556	4.16667	0	0	1.94444	35	10	33.3333	23.5294	10.5263	22.4778	20.5334	28.5714	25.9259	10	29.4118	19.0476
948125	CM001013.3	138898935	4.41991	9.87407e-06	0.00351852	NC_000086.8	Rbm41	6.25	0	0	0	0	1.25	35.2941	14.8148	38.8889	8.10811	23.8095	24.1831	22.9331	20	18.1818	18.75	22.7273	35.7143
948126	CM001013.3	138898953	5.65596	1.54982e-08	1.40061e-05	NC_000086.8	Rbm41	0	0	0	0	0	0	25	15	21.2121	17.6471	5.26316	16.8245	16.8245	22.8571	25.9259	5	23.5294	33.3333
948127	CM001013.3	138898954	4.52028	6.17577e-06	0.00235044	NC_000086.8	Rbm41	0	0	0	0	0	0	23.5294	14.8148	44.4444	8.10811	10	20.1794	20.1794	15	18.1818	12.5	22.7273	28.5714
948132	CM001013.3	138899048	3.96823	7.2408e-05	0.019827	NC_000086.8	Rbm41	0	0	0	0	0	0	20.8333	9.09091	21.4286	15.3846	18.1818	16.9838	16.9838	29.4118	66.6667	35	15.3846	20
948136	CM001013.3	138962280	4.95146	7.36572e-07	0.00038392	NC_000086.8	Nup62cl	0	0	0	6.66667	6.25	2.58333	56.25	17.6471	27.2727	16.129	27.7778	29.0153	26.432	23.8095	28.5714	33.3333	36.3636	27.2727
948137	CM001013.3	138962293	3.87143	0.000108198	0.0281668	NC_000086.8	Nup62cl	0	0	0	0	0	0	6.25	11.7647	18.1818	13.3333	16.6667	13.2393	13.2393	19.0476	9.52381	5.55556	9.09091	0
948138	CM001013.3	138962300	4.36693	1.26005e-05	0.00435458	NC_000086.8	Nup62cl	0	0	0	0	12.5	2.5	25	11.7647	22.7273	22.5806	22.2222	20.859	18.359	9.52381	23.8095	16.6667	9.09091	18.1818
948139	CM001013.3	138962438	3.87276	0.00010761	0.0280444	NC_000086.8	Nup62cl	7.14286	0	7.69231	0	0	2.96703	5.26316	20	30	26.087	42.1053	24.6911	21.724	15.3846	11.1111	33.3333	13.0435	18.1818
948141	CM001013.3	138962443	6.89084	5.54628e-12	1.74024e-08	NC_000086.8	Nup62cl	15	0	0	10.5263	0	5.10526	57.6923	40.7407	38.2353	35	42.8571	42.9051	37.7998	38.0952	21.7391	28.5714	42.8571	33.3333
948143	CM001013.3	138962449	7.47062	7.98191e-14	4.54402e-10	NC_000086.8	Nup62cl	0	0	0	0	0	0	42.3077	18.5185	37.1429	22.5	28.5714	29.8081	29.8081	14.2857	26.087	17.8571	34.2857	19.0476
948145	CM001013.3	138962459	6.28811	3.21352e-10	5.25842e-07	NC_000086.8	Nup62cl	0	0	0	5.26316	4.34783	1.9222	38.4615	18.5185	34.2857	22.5	33.3333	29.4198	27.4976	19.0476	22.7273	17.8571	28.5714	20
948147	CM001013.3	138962461	5.94207	2.81449e-09	3.23161e-06	NC_000086.8	Nup62cl	0	0	5.88235	0	0	1.17647	42.3077	18.5185	20	22.5	14.2857	23.5224	22.3459	16.6667	17.3913	17.8571	25.7143	19.0476
948148	CM001013.3	138962491	5.86671	4.44539e-09	4.7863e-06	NC_000086.8	Nup62cl	0	0	0	0	0	0	21.7391	8.33333	30	27.5	14.2857	20.3716	20.3716	21.4286	8.69565	12	17.2414	14.2857
948149	CM001013.3	138962950	3.81755	0.000134783	0.0337849	NC_000086.8	Nup62cl	7.14286	8.33333	20	13.3333	0	9.7619	38.0952	22.2222	30.4348	47.0588	26.6667	32.8955	23.1336	25	23.5294	21.4286	35.7143	28.5714
948150	CM001013.3	138962974	3.90153	9.5586e-05	0.0252852	NC_000086.8	Nup62cl	0	0	5.26316	13.3333	5.88235	4.89577	40	15	36.3636	35.2941	13.3333	27.9982	23.1024	10	25	14.2857	21.4286	42.8571
948151	CM001013.3	138962975	4.9677	6.77519e-07	0.000356265	NC_000086.8	Nup62cl	5.26316	0	7.14286	0	5.55556	3.59231	20	34.6154	33.3333	33.3333	15.7895	27.4143	23.822	42.1053	15.3846	27.2727	16.6667	25
948156	CM001013.3	138963003	3.81614	0.000135555	0.0339232	NC_000086.8	Nup62cl	0	8.33333	5.26316	6.66667	0	4.05263	15	15	31.8182	35.2941	13.3333	22.0891	18.0365	25	25	7.14286	21.4286	35.7143
948157	CM001013.3	138963004	4.16598	3.10012e-05	0.00947392	NC_000086.8	Nup62cl	5.26316	0	7.14286	0	0	2.4812	15	11.5385	18.5185	38.8889	21.0526	20.9997	18.5185	31.5789	15.3846	18.1818	16.6667	41.6667
948159	CM001013.3	138963016	3.95162	7.76245e-05	0.0211095	NC_000086.8	Nup62cl	10.5263	0	0	6.66667	11.1111	5.66082	30	23.0769	22.2222	33.3333	20	25.7265	20.0657	26.3158	7.69231	22.7273	16.6667	41.6667
948162	CM001013.3	138963039	4.79823	1.60074e-06	0.000743309	NC_000086.8	Nup62cl	10	6.66667	7.14286	0	5.26316	5.81454	36.3636	36.3636	28.5714	31.5789	25	31.5755	25.761	31.5789	7.69231	20	40	16.6667
948168	CM001013.3	138963402	5.11755	3.09537e-07	0.000182897	NC_000086.8	Nup62cl	0	0	0	0	0	0	31.5789	15.3846	27.2727	10.5263	33.3333	23.6192	23.6192	29.1667	8.33333	40	22.2222	33.3333
948169	CM001013.3	138963406	4.30117	1.69902e-05	0.00562818	NC_000086.8	Nup62cl	0	0	0	0	8.33333	1.66667	21.0526	30.7692	27.2727	5.26316	30	22.8715	21.2049	25	8.33333	30	27.7778	26.6667
948179	CM001013.3	139178905	4.03861	5.37689e-05	0.0153234	NC_000086.8	Frmpd3	0	0	0	0	0	0	9.52381	22.7273	14.2857	12.9032	22.7273	16.4335	16.4335	0	12.5	15	0	16
948180	CM001013.3	139178910	4.67398	2.95425e-06	0.00125285	NC_000086.8	Frmpd3	0	0	0	0	0	0	28.5714	27.2727	14.2857	9.67742	27.2727	21.416	21.416	21.0526	29.1667	35	16.6667	16
948182	CM001013.3	139178920	4.24966	2.141e-05	0.0068743	NC_000086.8	Frmpd3	0	0	0	0	0	0	28.5714	27.2727	14.2857	6.45161	18.1818	18.9527	18.9527	26.3158	8.33333	15	8.33333	12
948203	CM001013.3	139499212	4.70497	2.53903e-06	0.00110375	NC_000086.8	Tsc22d3	0	0	0	0	0	0	8	16.6667	14.2857	29.1667	27.7778	19.1794	19.1794	11.1111	18.1818	22.7273	35.7143	21.0526
948207	CM001013.3	139499239	3.88495	0.000102349	0.0268798	NC_000086.8	Tsc22d3	0	6.25	0	0	0	1.25	8	12.5	14.2857	41.6667	33.3333	21.9571	20.7071	11.1111	13.6364	14.2857	35.7143	15.7895
948208	CM001013.3	139499245	5.54274	2.97783e-08	2.4618e-05	NC_000086.8	Tsc22d3	0	0	0	0	0	0	12	16.6667	22.2222	41.6667	27.7778	24.0667	24.0667	14.8148	27.2727	14.2857	35.7143	15.7895
948212	CM001013.3	139499258	4.3705	1.23963e-05	0.0042887	NC_000086.8	Tsc22d3	5.55556	0	0	5.26316	0	2.16374	6.66667	18.1818	26.087	31.0345	14.2857	19.2511	17.0874	22.2222	21.4286	17.6471	22.2222	17.6471
948214	CM001013.3	139499266	3.70629	0.000210317	0.0494929	NC_000086.8	Tsc22d3	0	0	0	5.26316	0	1.05263	6.66667	13.6364	17.3913	24.1379	4.7619	13.3188	12.2662	27.7778	17.8571	11.7647	16.6667	11.7647
948215	CM001013.3	139499297	3.77466	0.000160225	0.0392194	NC_000086.8	Tsc22d3	0	6.25	0	5	12.5	4.75	13.3333	9.09091	30.4348	27.5862	28.5714	21.8033	17.0533	27.7778	15.3846	14.2857	25	11.7647
948217	CM001013.3	139499835	3.84565	0.000120233	0.0307112	NC_000086.8	Tsc22d3	0	0	0	0	0	0	5	15	17.2414	9.09091	25	14.2665	14.2665	9.52381	4.34783	0	0	13.6364
948222	CM001013.3	139499853	3.73535	0.000187451	0.0448673	NC_000086.8	Tsc22d3	0	0	0	0	0	0	12.5	6.25	13.7931	13.7931	7.14286	10.6958	10.6958	25.9259	5.26316	37.5	22.2222	13.6364
948224	CM001013.3	139499855	4.3844	1.16308e-05	0.00406432	NC_000086.8	Tsc22d3	0	0	0	0	0	0	12.5	12.5	6.89655	27.5862	14.2857	14.7537	14.7537	18.5185	5.26316	20.8333	5.55556	13.6364
948229	CM001013.3	139499874	5.29269	1.20527e-07	8.13827e-05	NC_000086.8	Tsc22d3	0	0	0	0	0	0	11.7647	12.5	26.6667	32.1429	7.14286	18.0434	18.0434	35.7143	10.5263	34.7826	27.7778	18.1818
948247	CM001013.3	139500868	4.80726	1.5301e-06	0.000714834	NC_000086.8	Tsc22d3	0	0	0	0	0	0	14.2857	25	5.88235	16	23.0769	16.849	16.849	28	17.3913	10.7143	13.7931	6.25
948248	CM001013.3	139500871	5.51853	3.41844e-08	2.74722e-05	NC_000086.8	Tsc22d3	0	0	0	0	0	0	25.9259	29.1667	11.7647	16	15.3846	19.6484	19.6484	24	17.3913	21.4286	13.7931	18.75
948250	CM001013.3	139500875	5.67528	1.38464e-08	1.27188e-05	NC_000086.8	Tsc22d3	0	0	3.7037	0	0	0.740741	21.4286	41.6667	11.7647	20	30.7692	25.1258	24.3851	32	17.3913	28.5714	13.7931	31.25
948251	CM001013.3	139500882	5.9965	2.01611e-09	2.42933e-06	NC_000086.8	Tsc22d3	0	0	0	0	0	0	28.5714	29.1667	11.7647	20	23.0769	22.5159	22.5159	32	17.3913	28.5714	10.3448	26.6667
948252	CM001013.3	139500891	5.03764	4.71316e-07	0.000262193	NC_000086.8	Tsc22d3	0	0	0	0	0	0	25	16.6667	11.7647	12	23.0769	17.7017	17.7017	28	4.34783	14.2857	6.89655	25
948253	CM001013.3	139500906	5.35465	8.57221e-08	6.0683e-05	NC_000086.8	Tsc22d3	5.88235	0	0	0	5.26316	2.2291	30.303	42.3077	11.1111	12	28.5714	24.8587	22.6296	24	20	20.6897	16.6667	18.75
948262	CM001013.3	139566034	4.40073	1.0789e-05	0.00380461	NC_000086.8	Mid2	0	0	0	0	0	0	4.54545	15	17.2414	22.2222	41.1765	20.0371	20.0371	28.5714	24	29.4118	20.6897	17.6471
948263	CM001013.3	139566035	3.87987	0.000104512	0.0273571	NC_000086.8	Mid2	0	0	0	0	0	0	4.54545	9.09091	27.7778	10	30.7692	16.4367	16.4367	30.7692	31.5789	21.0526	27.2727	15.3846
948267	CM001013.3	139566045	4.06136	4.87873e-05	0.014111	NC_000086.8	Mid2	0	0	0	0	0	0	9.09091	22.7273	22.2222	6.66667	23.0769	16.7568	16.7568	30.7692	31.5789	5.26316	27.2727	7.69231
948268	CM001013.3	139566047	5.54107	3.00633e-08	2.47889e-05	NC_000086.8	Mid2	0	9.09091	0	0	0	1.81818	22.7273	15	31.0345	37.037	47.0588	30.5715	28.7533	47.619	24	41.1765	51.7241	41.1765
948269	CM001013.3	139566048	4.30687	1.65581e-05	0.00550422	NC_000086.8	Mid2	0	0	0	0	5.88235	1.17647	9.09091	18.1818	41.1765	16.6667	61.5385	29.3309	28.1544	46.1538	47.3684	31.5789	36.3636	30.7692
948272	CM001013.3	139566089	4.31072	1.62726e-05	0.00542828	NC_000086.8	Mid2	0	0	0	0	0	0	12.5	15.3846	26.3158	20	11.1111	17.0623	17.0623	20.6897	10	8.33333	41.6667	30
948273	CM001013.3	139566092	5.67103	1.41941e-08	1.30005e-05	NC_000086.8	Mid2	0	0	0	0	0	0	12.5	30.7692	31.5789	35	22.2222	26.4141	26.4141	48.2759	10	16.6667	50	40
948274	CM001013.3	139566096	3.93998	8.14881e-05	0.0220404	NC_000086.8	Mid2	0	0	0	6.25	0	1.25	6.25	15.3846	21.0526	25	22.2222	17.9819	16.7319	34.4828	10	25	41.6667	30
948276	CM001013.3	139566142	5.97706	2.27203e-09	2.67003e-06	NC_000086.8	Mid2	0	0	0	0	0	0	29.1667	26.3158	24	22.8571	16.6667	23.8013	23.8013	35.1351	31.8182	20	44	20
948277	CM001013.3	139566145	5.75978	8.42231e-09	8.33217e-06	NC_000086.8	Mid2	0	0	0	0	0	0	32	35.2941	9.09091	25.7143	20	24.4199	24.4199	21.0526	31.8182	38.4615	30.4348	16
948279	CM001013.3	139566259	4.18527	2.84831e-05	0.00879198	NC_000086.8	Mid2	0	0	0	0	0	0	8.69565	11.5385	18.1818	10	6.66667	11.0165	11.0165	13.0435	26.087	12.5	15.3846	5.26316
948280	CM001013.3	139566270	5.00465	5.59645e-07	0.00030248	NC_000086.8	Mid2	0	0	0	0	0	0	8.69565	12	27.2727	10	20	15.5937	15.5937	21.7391	8.69565	8.33333	23.0769	5.26316
[truncated: 594 more rows]
