# Supplementary material for: Late‐life exercise mitigates skeletal muscle epigenetic aging
Source: Aging Cell. 2021 Dec 21;21(1):e13527. doi: 10.1111/acel.13527 (PMC8761012; doi:10.1111/acel.13527)
Supplement: Supplementary file 7 — Table S4 [file ACEL-21-e13527-s009.xlsx]

## Sheet: Promot AgedEx v Young FDR<0.05
Table S4. CpGs significantly different (FDR-corrected p-values <0.05) in the promoters of aged PoWeR-trained (AgedEx) mice compared to young mice (YoungSed); the methylation of aged sedentary (AgedSed) mice promoters are included for reference. Results are split into hypomethylated (A) or hypermethylated (B) promoter CpGs in the AgedEx mice compared to the YoungSed mice, and describe the CpG iden…
A. Hypomethylated CpGs in the promoters of aged PoWeR-trained mice relative to young mice
number	chr	pos	stat	pvals	fdrs	refseq	promoter	YoungSed1	YoungSed2	YoungSed3	YoungSed4	YoungSed5	YoungSed Average	AgedSed1	AgedSed2	AgedSed3	AgedSed4	AgedSed5	AgedEx1	AgedEx2	AgedEx3	AgedEx4	AgedEx5	AgedEx Average	AgedEx minus YoungSed
61696	CM000995.3	19662920	4.08377	4.43108e-05	0.0141271	NC_000068.8	Gm3230	12.5	9.67742	13.8889	3.33333	11.3636	10.1527	11.1111	3.125	10.8108	0	3.125	0	0	0	2.22222	0	0.444444	-9.70821
173518	CM000996.3	137773572	4.08803	4.35046e-05	0.0139261	NC_000069.7	Gm5105	46.1538	47.3684	32.1429	38.0952	41.6667	41.0854	18.75	22.2222	16.6667	16.6667	0	0	17.6471	25	21.7391	5.55556	13.9883	-27.0971
173520	CM000996.3	137773606	4.08624	4.38417e-05	0.0140151	NC_000069.7	Gm5105	57.6923	47.3684	57.1429	42.8571	41.6667	49.3455	18.75	33.3333	22.2222	25	9.09091	23.0769	29.4118	25	30.4348	5.55556	22.6958	-26.6497
209477	CM000997.3	115933141	3.73592	0.000187027	0.048755	NC_000070.7	Uqcrh	6.81818	13.6364	18.5185	7.89474	6.89655	10.7529	10.2564	5	6.66667	7.5	5.88235	0	0	0	9.52381	4	2.70476	-8.04811
258678	CM000998.3	31294319	3.82262	0.000132042	0.0362398	NC_000071.7	Gm15469	16.6667	12.5	14.2857	12.5	9.09091	13.0087	12.9032	18.75	17.3913	5.26316	7.14286	0	0	6.25	0	0	1.25	-11.7587
290402	CM000998.3	115703036	3.90723	9.33606e-05	0.0267912	NC_000071.7	Gcn1	24.1379	18.1818	25	19.0476	23.5294	21.9794	15.3846	6.25	13.0435	10.5263	13.3333	0	9.09091	7.14286	0	18.75	6.99675	-14.9826
405870	CM001000.3	112278147	3.90754	9.3239e-05	0.0267644	NC_000073.7	Tead1	16.6667	18.1818	24.1379	13.7931	14.2857	17.413	8.33333	9.7561	6.06061	12.5	0	10	5.55556	0	5.12821	0	4.13675	-13.2763
452674	CM001001.3	85558295	4.13452	3.55691e-05	0.0116989	NC_000074.7	Gadd45gip1	15.3846	22.2222	26.9231	10.8108	9.09091	16.8863	0	7.69231	18.1818	4.7619	0	0	0	5.26316	0	0	1.05263	-15.8337
500367	CM001002.3	61190791	3.98114	6.85841e-05	0.0205616	NC_000075.7	Gm51681	31.8182	45.4545	45.4545	31.25	36.8421	38.1639	12.5	28	31.25	5.55556	13.6364	14.2857	9.09091	22.2222	11.1111	13.6364	14.0693	-24.0946
580361	CM001004.3	4046106	3.79781	0.000145982	0.0395293	NC_000077.7	Mtfp1	15.7895	17.3913	21.0526	8.69565	25	17.5858	0	0	0	0	0	0	6.66667	5.88235	0	0	2.5098	-15.076
654412	CM001005.3	3285119	5.81015	6.24161e-09	7.07664e-06	NC_000078.7	Rab10os	54.5455	60	47.619	35.7143	66.6667	52.9091	16	15	16.6667	10.7143	6.25	20.6897	10.5263	23.0769	8.33333	5.55556	13.6364	-39.2727
654413	CM001005.3	3285150	5.86841	4.39987e-09	5.22225e-06	NC_000078.7	Rab10os	54.5455	37.5	33.3333	57.1429	70	50.5043	7.40741	5	8.33333	10.7143	25	17.2414	5.26316	7.14286	5.88235	16.6667	10.4393	-40.065
654414	CM001005.3	3285151	6.40131	1.54045e-10	3.12266e-07	NC_000078.7	Rab10os	16.6667	50	20	50	40	35.3333	0	13.6364	11.1111	9.52381	7.14286	0	0	7.69231	0	0	1.53846	-33.7949
654415	CM001005.3	3285158	7.24018	4.48081e-13	2.20724e-09	NC_000078.7	Rab10os	45.4545	31.25	33.3333	50	55	43.0076	3.7037	0	8.33333	3.57143	0	10.3448	0	0	0	5.55556	3.18008	-39.8275
654416	CM001005.3	3285159	4.14667	3.37353e-05	0.0111907	NC_000078.7	Rab10os	5.55556	42.3077	30	42.8571	33.3333	30.8107	0	9.09091	0	4.7619	0	7.40741	0	11.5385	3.33333	0	4.45584	-26.3549
654417	CM001005.3	3285164	5.81881	5.92688e-09	6.76443e-06	NC_000078.7	Rab10os	45.4545	25	19.0476	42.8571	50	36.4719	3.84615	5	12.5	0	0	6.89655	0	0	0	5.55556	2.49042	-33.9814
654418	CM001005.3	3285165	6.03969	1.54411e-09	2.14308e-06	NC_000078.7	Rab10os	16.6667	34.6154	20	32.1429	26.6667	26.0183	0	9.09091	0	0	0	0	4.16667	7.69231	0	0	2.37179	-23.6465
654419	CM001005.3	3285179	5.23134	1.68289e-07	0.000118603	NC_000078.7	Rab10os	11.1111	30.7692	20	28.5714	6.66667	19.4237	0	5.26316	4	4.7619	3.7037	0	0	8	0	0	1.6	-17.8237
654420	CM001005.3	3285200	5.29123	1.21498e-07	8.97513e-05	NC_000078.7	Rab10os	29.4118	10.7143	23.0769	12	27.7778	20.5962	0	9.52381	0	0	3.44828	0	2.32558	3.125	0	0	1.09012	-19.506
654421	CM001005.3	3285214	4.61409	3.9482e-06	0.00179943	NC_000078.7	Rab10os	27.7778	18.75	11.5385	8	30	19.2132	0	9.09091	0	0	3.44828	3.0303	2.27273	0	4.16667	0	1.89394	-17.3193
654422	CM001005.3	3285215	4.70374	2.55435e-06	0.00123272	NC_000078.7	Rab10os	10.5263	16.6667	28.5714	16	45	23.3529	3.33333	5.12821	3.57143	3.33333	2.38095	9.67742	4.54545	0	0	0	2.84457	-20.5083
654423	CM001005.3	3285224	6.01712	1.77544e-09	2.43219e-06	NC_000078.7	Rab10os	33.3333	15.625	15.3846	12	25	20.2686	0	0	0	0	6.89655	0	0	0	0	5.26316	1.05263	-19.216
654424	CM001005.3	3285225	4.65206	3.28639e-06	0.00153534	NC_000078.7	Rab10os	10.5263	11.1111	23.8095	12	35	18.4894	3.33333	2.5641	0	0	0	3.22581	4.54545	0	0	0	1.55425	-16.9351
654425	CM001005.3	3285229	6.2295	4.67932e-10	8.01567e-07	NC_000078.7	Rab10os	27.7778	15.625	15.3846	12	25	19.1575	0	4.54545	0	0	6.89655	0	0	0	0	0	0	-19.1575
654426	CM001005.3	3285230	3.85	0.000118119	0.0328548	NC_000078.7	Rab10os	10.5263	11.1111	23.8095	12	35	18.4894	3.33333	5.12821	0	0	2.38095	9.67742	4.54545	0	0	0	2.84457	-15.6448
654428	CM001005.3	3285500	4.96886	6.73463e-07	0.000390647	NC_000078.7	Rab10os	21.4286	20.8333	5.88235	31.25	30	21.8789	4	8.33333	3.33333	3.7037	3.84615	4.54545	0	0	0	5	1.90909	-19.9698
654429	CM001005.3	3285507	4.30271	1.68725e-05	0.00619381	NC_000078.7	Rab10os	31.25	16	5.88235	25	22.7273	20.1719	0	0	6.66667	0	4	4.54545	0	0	0	10	2.90909	-17.2628
654430	CM001005.3	3285508	4.56198	5.06745e-06	0.00222733	NC_000078.7	Rab10os	8.82353	29.5455	6.06061	12	24	16.0859	0	7.14286	2.12766	2.5	0	2.38095	0	2.77778	0	0	1.03175	-15.0542
654431	CM001005.3	3285520	4.99429	5.90537e-07	0.000348716	NC_000078.7	Rab10os	33.3333	16	6.25	31.25	22.7273	21.9121	0	0	6.66667	0	0	4.54545	0	0	0	5	1.90909	-20.003
654432	CM001005.3	3285521	5.79409	6.8694e-09	7.65632e-06	NC_000078.7	Rab10os	11.7647	25	9.09091	12	24	16.3711	0	10.7143	2.12766	2.5	0	2.38095	0	0	0	0	0.47619	-15.8949
654433	CM001005.3	3285535	4.63435	3.58057e-06	0.00165167	NC_000078.7	Rab10os	26.6667	12	6.25	31.25	22.7273	19.7788	0	0	3.33333	3.7037	0	4.54545	0	0	0	5	1.90909	-17.8697
654434	CM001005.3	3285536	4.06481	4.80712e-05	0.0151181	NC_000078.7	Rab10os	8.82353	27.2727	6.06061	12	24	15.6314	6.97674	3.57143	4.25532	0	0	2.38095	3.7037	2.77778	0	0	1.77249	-13.8589
654435	CM001005.3	3285556	4.9689	6.73332e-07	0.000390647	NC_000078.7	Rab10os	29.4118	12	11.7647	31.25	22.7273	21.4307	0	0	3.33333	0	0	4.54545	0	0	0	5	1.90909	-19.5217
654436	CM001005.3	3285557	4.82187	1.42216e-06	0.000743302	NC_000078.7	Rab10os	5.88235	25	6.06061	12	24	14.5886	2.32558	7.40741	2.12766	0	0	2.38095	0	0	0	0	0.47619	-14.1124
654437	CM001005.3	3285559	4.75844	1.95098e-06	0.000977766	NC_000078.7	Rab10os	35.2941	16	5.88235	18.75	22.7273	19.7307	8	0	3.33333	0	4	4.54545	0	0	0	5	1.90909	-17.8217
654438	CM001005.3	3285560	5.06647	4.05267e-07	0.00025315	NC_000078.7	Rab10os	11.7647	23.2558	6.06061	12	24	15.4162	2.32558	7.14286	2.12766	0	0	4.7619	0	0	0	0	0.952381	-14.4638
654443	CM001005.3	3285593	4.27734	1.89142e-05	0.00681911	NC_000078.7	Rab10os	5.26316	7.40741	15.7895	17.3913	29.0323	14.9767	0	0	0	0	0	3.44828	0	0	0	4.54545	1.59875	-13.378
692645	CM001005.3	111875467	4.23686	2.26664e-05	0.00795176	NC_000078.7	Ppp1r13b	16.129	17.1429	13.7931	6.45161	6.25	11.9533	11.1111	27.7778	11.1111	10	4.34783	0	0	3.57143	0	0	0.714286	-11.239
702156	CM001006.3	32418306	4.53668	5.71464e-06	0.00246618	NC_000079.7	Gm52055	16	29.4118	28.5714	33.3333	37.5	28.9633	8.33333	19.0476	30.4348	10	16.6667	3.57143	10.5263	10	0	0	4.81955	-24.1438
733807	CM001006.3	119624924	5.07254	3.92534e-07	0.000246818	NC_000079.7	3110070M22Rik	78	43.9024	70.3125	78.5714	78.3133	69.8199	30.5085	36.3636	19.2982	33.7838	16.3636	46.2687	28.5714	33.8235	41.0714	19.2308	33.7932	-36.0268
733809	CM001006.3	119624927	5.43098	5.60464e-08	4.66586e-05	NC_000079.7	3110070M22Rik	67.9245	44.4444	71.875	78.5714	78.1609	68.1953	33.3333	31.6667	20.339	30.137	16.3636	44.7761	26.7857	29.7297	38.7097	18.8679	31.7738	-36.4214
733810	CM001006.3	119624928	6.48655	8.78253e-11	1.95543e-07	NC_000079.7	3110070M22Rik	75.8621	53.9474	75.4717	85.0746	72	72.4712	40	33.3333	24.6575	29.7872	49.0909	45.7143	26.1364	29.2929	42.029	26.2626	33.887	-38.5841
733811	CM001006.3	119624930	5.20684	1.92081e-07	0.000133588	NC_000079.7	3110070M22Rik	71.6981	42.2222	73.4375	78.5714	79.0698	68.9998	31.746	33.3333	20.339	31.5068	14.5455	43.9394	28.5714	30.137	40.3226	20.7547	32.745	-36.2548
733812	CM001006.3	119624931	7.93567	2.09368e-15	2.05206e-11	NC_000079.7	3110070M22Rik	77.7778	58.6667	79.4393	82.0896	75.2	74.6346	41.6667	30.1587	28.7671	29.7872	47.2727	45.7143	26.1364	27.2727	39.1304	24.2424	32.4992	-42.1354
733813	CM001006.3	119624932	5.0789	3.7962e-07	0.000240171	NC_000079.7	3110070M22Rik	77.3585	42.2222	67.1875	73.8095	77.0115	67.5178	28.5714	34.4262	18.6441	31.5068	16.3636	46.2687	25	28.3784	38.7097	18.8679	31.4449	-36.0729
733814	CM001006.3	119624933	6.89439	5.40969e-12	1.76738e-08	NC_000079.7	3110070M22Rik	75.2137	53.9474	78.7037	83.3333	75	73.2396	42.3529	31.746	29.1667	27.6596	46.2963	45.7143	27.2727	26.2626	40.5797	23.4694	32.6597	-40.5799
733815	CM001006.3	119624934	5.45398	4.92548e-08	4.17356e-05	NC_000079.7	3110070M22Rik	75.4717	45.4545	70.3125	73.8095	76.7442	68.3585	30.1587	35.5932	20.339	31.5068	14.5455	44.7761	26.7857	27.027	40.3226	20.3704	31.8564	-36.5021
733816	CM001006.3	119624935	7.47951	7.46008e-14	4.82477e-10	NC_000079.7	3110070M22Rik	76.9231	56.5789	75.9259	85.0746	76	74.1005	41.1765	31.746	27.3973	29.7872	44.4444	46.3768	27.2727	28.2828	39.1304	23.2323	32.859	-41.2415
733817	CM001006.3	119624936	5.30677	1.11588e-07	8.37316e-05	NC_000079.7	3110070M22Rik	73.5849	44.4444	71.875	73.8095	78.1609	68.375	30.1587	34.4262	20.339	30.137	14.5455	46.2687	26.3158	29.7297	38.7097	18.5185	31.9085	-36.4665
733818	CM001006.3	119624937	7.05752	1.69502e-12	6.57748e-09	NC_000079.7	3110070M22Rik	76.7241	55.2632	75.7009	85.0746	75.2	73.5926	38.8235	31.746	27.3973	28.7234	47.2727	47.1429	25	30.303	39.1304	25.2525	33.3658	-40.2268
733819	CM001006.3	119624949	5.26871	1.37384e-07	9.95528e-05	NC_000079.7	3110070M22Rik	77.3585	42.2222	70.3125	80.9524	78.1609	69.8013	30.1587	31.6667	20.339	28.169	14.5455	45.4545	26.7857	31.0811	40.3226	20.3704	32.8029	-36.9984
733820	CM001006.3	119624950	7.37045	1.70056e-13	9.62351e-10	NC_000079.7	3110070M22Rik	77.7778	55.2632	77.7778	82.0896	71.7742	72.9365	41.1765	30.1587	24.6575	30.8511	47.2727	44.2857	26.1364	28.2828	36.2319	23.2323	31.6338	-41.3027
733821	CM001006.3	119624953	5.18704	2.13663e-07	0.000146878	NC_000079.7	3110070M22Rik	77.3585	40	70.3125	76.7442	75.8621	68.0554	31.746	33.3333	20.339	30.5556	14.5455	45.4545	28.0702	29.7297	34.4262	19.2308	31.3823	-36.6732
733822	CM001006.3	119624954	7.48422	7.19756e-14	4.71919e-10	NC_000079.7	3110070M22Rik	73.5043	53.9474	75.7009	78.7879	71.7742	70.7429	38.8235	31.746	27.3973	29.7872	43.6364	44.2857	25	28.2828	40.5797	25.2525	32.6802	-38.0628
733823	CM001006.3	119624960	5.54296	2.97399e-08	2.72129e-05	NC_000079.7	3110070M22Rik	69.8113	44.4444	73.4375	79.0698	73.2558	68.0038	33.3333	36.0656	18.6441	31.5068	16.3636	43.9394	24.5614	27.027	37.0968	18.5185	30.2286	-37.7751
733824	CM001006.3	119624961	7.39184	1.44809e-13	8.44615e-10	NC_000079.7	3110070M22Rik	75	55.2632	77.7778	85.0746	74.4	73.5031	38.8235	33.3333	28.7671	27.6596	47.2727	42.8571	23.8636	25.2525	40.5797	24.2424	31.3591	-42.144
733825	CM001006.3	119624965	5.32735	9.96533e-08	7.60369e-05	NC_000079.7	3110070M22Rik	67.9245	40.9091	62.5	62.7907	67.8161	60.3881	30.1587	29.5082	18.6441	29.1667	12.7273	40.2985	26.3158	20.2703	33.871	16.6667	27.4844	-32.9036
733826	CM001006.3	119624966	8.58202	9.32195e-18	1.83119e-13	NC_000079.7	3110070M22Rik	70.9402	51.3158	71.2963	66.6667	68.8	65.8038	38.8235	26.9841	23.2877	25.5319	38.8889	35.7143	19.3182	24.2424	30.4348	19.1919	25.7803	-40.0235
733827	CM001006.3	119624968	5.22023	1.78705e-07	0.000125114	NC_000079.7	3110070M22Rik	77.3585	44.4444	70.3125	76.7442	77.0115	69.1742	30.1587	34.4262	20.339	31.5068	16.3636	47.7612	26.3158	32.4324	40.3226	20.3704	33.4405	-35.7337
733828	CM001006.3	119624969	7.44611	9.61358e-14	5.85883e-10	NC_000079.7	3110070M22Rik	77.7778	56.5789	78.7037	78.4615	73.6	73.0244	41.1765	28.5714	28.7671	29.7872	47.2727	45.7143	27.2727	28.2828	40.5797	25.2525	33.4204	-39.604
733829	CM001006.3	119624971	7.1334	9.79219e-13	4.14826e-09	NC_000079.7	3110070M22Rik	20.7547	8.88889	20.3125	30.2326	22.093	20.4563	1.5873	1.63934	3.38983	0	0	5.97015	0	0	0	0	1.19403	-19.2623
733830	CM001006.3	119624972	10.0618	8.14599e-24	5.95732e-19	NC_000079.7	3110070M22Rik	24.7863	19.7368	20.3704	22.7273	18.4	21.2042	1.17647	0	2.73973	1.06383	0	4.34783	0	2.0202	2.89855	1.0101	2.05534	-19.1488
733831	CM001006.3	119624975	5.32074	1.03347e-07	7.82276e-05	NC_000079.7	3110070M22Rik	75.4717	42.2222	71.875	79.0698	75.8621	68.9002	30.1587	32.7869	20.339	31.5068	18.1818	47.7612	24.5614	29.7297	38.7097	20.3704	32.2265	-36.6737
733832	CM001006.3	119624976	7.38651	1.50728e-13	8.68478e-10	NC_000079.7	3110070M22Rik	80.3419	57.8947	77.7778	84.8485	72	74.5726	41.1765	31.746	27.3973	28.7234	47.2727	45.7143	27.5862	27.2727	39.1304	24.2424	32.7892	-41.7834
733833	CM001006.3	119624979	5.34399	9.09239e-08	7.00508e-05	NC_000079.7	3110070M22Rik	71.6981	44.4444	67.1875	79.0698	74.7126	67.4225	33.3333	34.4262	20.339	30.5556	16.3636	44.7761	26.3158	29.7297	38.7097	18.5185	31.61	-35.8125
733834	CM001006.3	119624980	7.28317	3.26059e-13	1.71265e-09	NC_000079.7	3110070M22Rik	76.9231	53.9474	76.8519	83.3333	72.8	72.7711	42.3529	31.746	27.3973	29.7872	47.2727	44.2857	25	26.2626	36.2319	22.2222	30.8005	-41.9706
733835	CM001006.3	119624986	6.04548	1.48966e-09	2.08958e-06	NC_000079.7	3110070M22Rik	73.5849	42.2222	65.625	80.9524	72.4138	66.9597	26.9841	31.1475	18.6441	31.5068	16.3636	35.8209	26.3158	27.027	37.7049	20.3704	29.4478	-37.5119
733836	CM001006.3	119624987	7.19278	6.34873e-13	2.91586e-09	NC_000079.7	3110070M22Rik	70.9402	56.5789	75	84.8485	72	71.8735	37.6471	26.9841	24.6575	28.7234	43.6364	45.7143	22.7273	24.2424	37.6812	22.449	30.5628	-41.3107
733837	CM001006.3	119624988	5.04519	4.53071e-07	0.000277334	NC_000079.7	3110070M22Rik	71.6981	40	70.3125	81.3953	75.8621	67.8536	31.746	32.7869	20.339	30.137	16.3636	46.2687	26.3158	29.7297	38.7097	22.2222	32.6492	-35.2044
733838	CM001006.3	119624989	7.79458	6.46223e-15	5.9648e-11	NC_000079.7	3110070M22Rik	73.5043	56.5789	75	80.303	74.1935	71.916	41.1765	31.746	27.3973	28.7234	48.1481	42.8571	26.1364	27.2727	39.1304	24.2424	31.9278	-39.9881
733839	CM001006.3	119624993	5.4647	4.63695e-08	3.97871e-05	NC_000079.7	3110070M22Rik	71.6981	44.4444	68.75	83.7209	77.0115	69.125	31.746	32.7869	18.9655	31.5068	16.3636	46.2687	26.3158	28.3784	35.4839	20.3704	31.3634	-37.7616
733840	CM001006.3	119624994	7.06973	1.55232e-12	6.09842e-09	NC_000079.7	3110070M22Rik	75.2137	56.5789	76.6355	86.1538	72.8	73.4764	42.8571	31.746	29.1667	30.8511	47.2727	47.1429	26.1364	27.2727	39.1304	23.2323	32.5829	-40.8935
733841	CM001006.3	119624995	5.2735	1.33847e-07	9.73604e-05	NC_000079.7	3110070M22Rik	69.8113	44.4444	67.1875	76.7442	77.381	67.1137	31.746	31.1475	17.2414	28.7671	14.5455	46.2687	26.3158	25.6757	37.0968	20.3704	31.1455	-35.9682
733842	CM001006.3	119624996	7.59239	3.14066e-14	2.40796e-10	NC_000079.7	3110070M22Rik	77.7778	56.5789	75.9259	84.8485	73.6	73.7462	42.8571	32.2581	28.7671	28.7234	43.6364	45.7143	26.1364	28.2828	37.6812	24.2424	32.4114	-41.3348
733844	CM001006.3	119624999	7.58117	3.42448e-14	2.56355e-10	NC_000079.7	3110070M22Rik	77.9661	62.3529	78.2609	83.5821	76.7442	75.7812	44.7059	38.9831	30.137	32.9787	38.1818	48.6111	30	30.5263	47.2222	23.2323	35.9184	-39.8628
733846	CM001006.3	119625009	7.63974	2.17669e-14	1.71026e-10	NC_000079.7	3110070M22Rik	88.5965	74.0741	87.0504	81.3953	74.7748	81.1782	59.322	48.7179	63.3803	46.4286	43.1034	48.4848	30.303	50.8772	43.3333	39.3443	42.4685	-38.7097
733848	CM001006.3	119625014	6.42106	1.3533e-10	2.81243e-07	NC_000079.7	3110070M22Rik	92.9825	72.8395	90.6475	86.0465	77.4775	83.9987	61.0169	46.1538	66.1972	49.5495	41.3793	53.0303	34.8485	56.1404	45	39.3443	45.6727	-38.326
733850	CM001006.3	119625016	7.27338	3.50599e-13	1.81152e-09	NC_000079.7	3110070M22Rik	91.2281	71.6049	87.0504	87.2093	79.2793	83.2744	61.0169	46.1538	63.3803	47.7477	44.8276	51.5152	34.8485	56.1404	43.3333	37.7049	44.7084	-38.5659
733852	CM001006.3	119625021	6.988	2.78838e-12	1.00036e-08	NC_000079.7	3110070M22Rik	91.0714	72.8395	88.4892	86.0465	79.2793	83.5452	62.7119	48.7179	61.9718	45.9459	41.3793	51.5152	30.303	57.8947	40	37.7049	43.4836	-40.0616
733853	CM001006.3	119625024	6.82825	8.59568e-12	2.61924e-08	NC_000079.7	3110070M22Rik	92.9825	71.6216	89.2086	85.0575	76.1062	82.9953	59.322	48.7805	64.2857	47.7477	44.8276	51.5152	33.8462	52.6316	42.3077	38.7097	43.8021	-39.1932
733854	CM001006.3	119625047	8.46901	2.47494e-17	4.12801e-13	NC_000079.7	3110070M22Rik	91.3978	69.3333	82.5581	91.8919	84.2105	83.8783	48.1481	45.7143	54.902	40.5405	43.4783	48	28.2609	33.3333	42.2222	30.7692	36.5171	-47.3612
733855	CM001006.3	119625049	7.88945	3.0352e-15	2.85704e-11	NC_000079.7	3110070M22Rik	92.4731	69.3333	79.0698	86.4865	83.1579	82.1041	48.1481	48.5714	56.8627	40.5405	41.3043	46	30.4348	33.3333	46.6667	35.8974	38.4664	-43.6377
733856	CM001006.3	119625054	8.32564	8.38769e-17	1.24599e-12	NC_000079.7	3110070M22Rik	91.3978	68	80.2326	85.1351	83.1579	81.5847	48.1481	48.5714	52.9412	40.5405	45.6522	48.9796	28.2609	33.3333	42.2222	30.7692	36.713	-44.8716
733857	CM001006.3	119625068	7.69604	1.4035e-14	1.15029e-10	NC_000079.7	3110070M22Rik	92.3913	71.4286	77.907	91.8919	81.9149	83.1067	48.1481	47.0588	56.8627	39.1892	47.8261	50	30.4348	35.8974	41.4634	35.8974	38.7386	-44.3681
733858	CM001006.3	119625496	6.25242	4.04139e-10	7.1152e-07	NC_000079.7	3110070M22Rik	90.3704	89.4118	86.9822	92.4528	84.5161	88.7467	64.4737	66.6667	58.1818	58.5366	39.6552	66.6667	40	61.6667	72.093	41.1765	56.3206	-32.4261
733859	CM001006.3	119625514	7.09972	1.2501e-12	5.12279e-09	NC_000079.7	3110070M22Rik	92.8058	85.4167	84.3373	91.5094	87.013	88.2164	62.0253	65.625	62.5	56.0976	48.2759	68.3333	41.8182	57.1429	66.6667	40.2985	54.8519	-33.3645
733860	CM001006.3	119625515	8.3109	9.49799e-17	1.36816e-12	NC_000079.7	3110070M22Rik	92.1569	83.3333	91.7293	95.0495	84.0426	89.2623	55.1724	58.1395	63.9344	55.8824	53.4884	66.6667	38.8889	58.7302	56.25	55	55.1071	-34.1552
733861	CM001006.3	119625520	8.43317	3.36429e-17	5.42116e-13	NC_000079.7	3110070M22Rik	85.6115	84.375	79.3939	83.9623	79.4872	82.566	56.962	59.375	60.7143	56.0976	46.5517	56.6667	40	55.5556	61.6667	38.806	50.539	-32.027
733862	CM001006.3	119625521	7.27587	3.442e-13	1.798e-09	NC_000079.7	3110070M22Rik	89.2157	73.8095	85.0746	88	79.7872	83.1774	53.4483	59.5238	63.9344	52.9412	60.4651	60.6061	36.1111	58.7302	51.5625	50	51.402	-31.7754
733863	CM001006.3	119625536	7.9375	2.06298e-15	2.04303e-11	NC_000079.7	3110070M22Rik	92.7536	88.2979	88.4848	91.5094	84.6154	89.1322	60.7595	68.254	58.9286	61.5385	48.2759	68.3333	45.4545	60.3175	61.6667	40.2985	55.2141	-33.9181
733864	CM001006.3	119625537	9.57068	1.06201e-21	5.31405e-17	NC_000079.7	3110070M22Rik	95.0495	83.3333	93.2836	94	90.4255	91.2184	58.6207	64.2857	67.2131	58.8235	59.5238	66.6667	44.4444	63.4921	56.25	52.5	56.6706	-34.5478
733865	CM001006.3	119625571	5.91515	3.31564e-09	4.09518e-06	NC_000079.7	3110070M22Rik	94.2029	87.3684	85.6287	93.5185	81.4103	88.4258	64.557	70.3125	61.4035	58.5366	48.2759	68.3333	51.8519	65.0794	65	41.1765	58.2882	-30.1376
733866	CM001006.3	119625572	7.49531	6.6144e-14	4.39749e-10	NC_000079.7	3110070M22Rik	89.1089	79.7619	91.791	95.0495	90.4255	89.2274	56.8966	62.7907	65.5738	55.8824	58.1395	57.5758	45.7143	66.6667	65.625	52.5	57.6163	-31.611
733867	CM001006.3	119625580	6.09717	1.07963e-09	1.5963e-06	NC_000079.7	3110070M22Rik	92.8058	90.625	89.2216	92.5926	85.1613	90.0812	63.2911	73.4375	64.9123	63.4146	48.2759	76.6667	52.7273	67.1875	70	47.7612	62.8685	-27.2127
733868	CM001006.3	119625581	8.57953	9.52609e-18	1.83119e-13	NC_000079.7	3110070M22Rik	95.0495	84.5238	94.7761	94.0594	89.4737	91.5765	61.4035	65.1163	67.2131	55.8824	62.7907	57.5758	45.7143	66.129	68.254	57.5	59.0346	-32.5419
733869	CM001006.3	119625599	5.76625	8.10568e-09	8.77698e-06	NC_000079.7	3110070M22Rik	97.1014	86.4583	91.0714	91.6667	88.3117	90.9219	65.8228	76.5625	70.6897	60.9756	53.4483	76.6667	56.3636	70.3125	68.3333	47.7612	63.8875	-27.0344
733870	CM001006.3	119625600	8.79822	1.39007e-18	3.38861e-14	NC_000079.7	3110070M22Rik	97	86.5854	93.2331	96.0396	91.4894	92.8695	61.8182	76.7442	75.4098	64.7059	67.4419	66.6667	54.2857	65.0794	66.6667	55	61.5397	-31.3298
733871	CM001006.3	119625608	7.54364	4.57016e-14	3.17147e-10	NC_000079.7	3110070M22Rik	93.5252	91.6667	89.2216	95.3704	90.2597	92.0087	69.6203	76.5625	72.4138	70.7317	62.069	81.3559	58.1818	70.3125	67.2131	59.7015	67.353	-24.6557
733872	CM001006.3	119625609	7.18515	6.71343e-13	3.03931e-09	NC_000079.7	3110070M22Rik	96.0396	87.9518	94.7368	89.1089	88.4211	91.2516	59.6491	66.6667	73.7705	63.6364	65.1163	69.697	60	71.4286	73.0159	60	66.8283	-24.4234
733873	CM001006.3	119625610	7.96471	1.65608e-15	1.71137e-11	NC_000079.7	3110070M22Rik	95.6835	93.75	92.2156	96.2963	91.5584	93.9008	77.2152	79.6875	77.5862	80.4878	68.9655	81.6667	66.6667	71.875	77.0492	60.6061	71.5727	-22.328
733874	CM001006.3	119625611	5.21596	1.82869e-07	0.000127741	NC_000079.7	3110070M22Rik	96.0396	89.1566	95.4545	100	90.5263	94.2354	75.4386	83.7209	75.4098	79.4118	74.4186	72.7273	65.7143	76.1905	80.9524	75	74.1169	-20.1185
733875	CM001006.3	119625622	7.7196	1.16692e-14	1.00855e-10	NC_000079.7	3110070M22Rik	94.2446	92.7083	88.6905	93.5185	88.961	91.6246	63.2911	78.125	74.1379	70	56.8966	75	56.3636	62.5	67.2131	51.4706	62.5095	-29.1151
733876	CM001006.3	119625623	9.40608	5.14965e-21	2.33136e-16	NC_000079.7	3110070M22Rik	96.0396	87.9518	96.9925	94.0594	94.7368	93.956	75.8621	76.7442	68.8525	70.5882	65.1163	69.697	60	69.8413	70.3125	57.5	65.4701	-28.4859
733877	CM001006.3	119625644	9.44684	3.49212e-21	1.66001e-16	NC_000079.7	3110070M22Rik	90.7216	85.8974	93.2331	94	91.3978	91.05	65.4545	64.2857	72.1311	64.7059	62.7907	57.5758	42.8571	62.2951	70.3704	50	56.6197	-34.4303
B. Hypermethylated CpGs in the promoters of aged PoWeR-trained mice relative to young mice
number	chr	pos	stat	pvals	fdrs	refseq	promoter	YoungSed1	YoungSed2	YoungSed3	YoungSed4	YoungSed5	YoungSed Average	AgedSed1	AgedSed2	AgedSed3	AgedSed4	AgedSed5	AgedEx1	AgedEx2	AgedEx3	AgedEx4	AgedEx5	AgedEx Average	AgedEx minus YoungSed
7204	CM000994.3	36408366	4.52145	6.14166e-06	0.00260435	NC_000067.7	Kansl3	3.22581	14.7059	6.25	10.5263	11.1111	9.16382	22.5806	33.3333	23.3333	20.9302	16.6667	45.7143	16.129	28.5714	25.8065	26.087	28.4616	19.2978
121614	CM000995.3	164010070	3.87667	0.000105894	0.0298652	NC_000068.8	LOC115486434	2.5	0	3.22581	0	0	1.14516	7.69231	13.0435	3.57143	2.85714	0	21.7391	14.2857	13.7931	11.1111	4.54545	13.0949	11.9497
121652	CM000995.3	164010583	4.26222	2.02408e-05	0.00721437	NC_000068.8	LOC115486434	0	11.7647	0	0	3.57143	3.06723	17.2414	13.0435	13.6364	3.33333	26.9231	22.2222	14.2857	15.7895	15	23.5294	18.1654	15.0981
248038	CM000997.3	155739488	5.56167	2.67206e-08	2.48569e-05	NC_000070.7	Mmp23	15.1515	16.6667	14.2857	38.4615	19.4444	20.802	50	36.3636	36	33.3333	48	52.1739	52	50	52	59.0909	53.053	32.251
279062	CM000998.3	99003114	3.74464	0.000180654	0.0472751	NC_000071.7	Gm34563	0	5	0	0	2.27273	1.45455	20	6.89655	3.57143	3.57143	8.57143	8.33333	7.69231	12.5	20	9.52381	11.6099	10.1553
436939	CM001001.3	41870216	3.79297	0.000148858	0.0401706	NC_000074.7	Frg1	0	3.44828	0	2.77778	2.7027	1.78575	7.5	6.06061	3.57143	3.22581	0	5.40541	6.89655	8.33333	22.5	15.3846	11.704	9.91823
436939	CM001001.3	41870216	3.79297	0.000148858	0.0401706	NC_000074.7	Gm50494	0	3.44828	0	2.77778	2.7027	1.78575	7.5	6.06061	3.57143	3.22581	0	5.40541	6.89655	8.33333	22.5	15.3846	11.704	9.91823
873304	CM001010.3	71297831	4.8148	1.47345e-06	0.000765065	NC_000083.7	Myl12b	13.6364	7.69231	7.40741	5	8	8.34722	21.7391	40	34.4828	23.0769	30	25	14.2857	43.75	40.9091	35.2941	31.8478	23.5006
942526	CM001013.3	7241890	5.18627	2.14551e-07	0.000147382	NC_000086.8	Gm14379	9.09091	0	0	0	0	1.81818	31.5789	6.66667	17.2414	25.9259	26.3158	35	13.6364	38.8889	16.6667	26.6667	26.1717	24.3535
942527	CM001013.3	7241926	5.06028	4.18632e-07	0.000260641	NC_000086.8	Gm14379	0	0	0	0	0	0	15.7895	0	10.3448	11.1111	10	15	13.6364	22.2222	25	33.3333	21.8384	21.8384
942528	CM001013.3	7241928	5.19927	2.00078e-07	0.000138511	NC_000086.8	Gm14379	0	0	0	0	0	0	26.3158	0	20.6897	11.5385	10	20	13.6364	22.2222	25	33.3333	22.8384	22.8384
942530	CM001013.3	7241965	6.7408	1.57518e-11	4.39162e-08	NC_000086.8	Gm14379	0	0	0	0	0	0	9.09091	16	18.1818	22.8571	34.7826	14.2857	32.1429	37.5	31.8182	26.087	28.3667	28.3667
942535	CM001013.3	7242267	5.6366	1.73443e-08	1.71765e-05	NC_000086.8	Usp27x	0	0	4.54545	0	0	0.909091	36	18.75	20.8333	36.3636	26.3158	26.087	30	25	21.4286	17.3913	23.9814	23.0723
942536	CM001013.3	7242273	4.21838	2.4606e-05	0.00853769	NC_000086.8	Usp27x	0	0	4.54545	0	0	0.909091	24	18.75	25	36.3636	10.5263	26.087	20	41.6667	14.2857	4.34783	21.2774	20.3683
942538	CM001013.3	7242286	4.05405	5.03389e-05	0.0157295	NC_000086.8	Usp27x	0	0	4.54545	0	0	0.909091	16	6.25	12.5	31.8182	21.0526	26.087	25	29.1667	7.14286	4.34783	18.3489	17.4398
942548	CM001013.3	7523423	3.91799	8.92895e-05	0.0257942	NC_000086.8	Prickle3	0	4.7619	20	27.2727	21.0526	14.6175	30	25	43.2432	41.6667	21.7391	41.3793	42.3077	41.3793	43.4783	26.6667	39.0422	24.4248
942549	CM001013.3	7523429	5.56499	2.62172e-08	2.44124e-05	NC_000086.8	Prickle3	0	0	0	18.1818	5.55556	4.74747	23.3333	20	37.8378	33.3333	21.7391	27.5862	26.9231	27.5862	31.8182	23.3333	27.4494	22.7019
942550	CM001013.3	7523468	4.48698	7.22409e-06	0.00299131	NC_000086.8	Prickle3	12.5	10	9.52381	8.33333	10	10.0714	37.1429	30.4348	32.4324	29.1667	21.7391	34.4828	26.9231	36.6667	52.1739	30.303	36.1099	26.0385
942554	CM001013.3	7537632	4.02866	5.60959e-05	0.0172537	NC_000086.8	Plp2	0	7.14286	0	0	0	1.42857	22.2222	5.26316	3.57143	25.9259	7.69231	20.8333	19.0476	23.5294	10.5263	7.69231	16.3258	14.8972
942576	CM001013.3	7594473	5.03449	4.79114e-07	0.000290683	NC_000086.8	Praf2	0	5.55556	0	0	7.69231	2.64957	38.4615	20	26.6667	23.0769	45	15.7895	45.4545	18.1818	30.4348	33.3333	28.6388	25.9892
942577	CM001013.3	7594494	4.80795	1.52484e-06	0.000787872	NC_000086.8	Praf2	0	0	0	0	7.69231	1.53846	30.7692	25	20	21.4286	30	10.5263	45.4545	18.1818	21.7391	27.7778	24.7359	23.1975
942579	CM001013.3	7628751	4.34514	1.39185e-05	0.00527173	NC_000086.8	Tfe3	0	0	0	0	0	0	20.8333	31.5789	13.0435	16	25	16.6667	13.6364	12.5	13.3333	23.5294	15.9332	15.9332
942676	CM001013.3	7744473	4.28237	1.84911e-05	0.00668179	NC_000086.8	Pim2	0	0	0	0	0	0	22.5806	16	0	12.9032	5.26316	6.89655	18.9189	15.7895	15.7895	15	14.4789	14.4789
942677	CM001013.3	7744496	3.94867	7.85872e-05	0.0231027	NC_000086.8	Pim2	0	0	0	0	0	0	3.22581	11.5385	10.5263	12.9032	26.3158	6.89655	10.8108	19.0476	13.0435	10	11.9597	11.9597
942679	CM001013.3	7744505	4.53186	5.84662e-06	0.0025106	NC_000086.8	Pim2	4.54545	0	0	0	0	0.909091	12.9032	26.9231	10.5263	19.3548	21.0526	13.7931	16.2162	14.2857	21.7391	20	17.2068	16.2977
942680	CM001013.3	7744506	4.89031	1.00677e-06	0.000552628	NC_000086.8	Pim2	0	0	0	0	5.88235	1.17647	21.4286	29.4118	21.875	13.9535	23.0769	14.8148	26.3158	27.2727	26.087	9.09091	20.7162	19.5398
942681	CM001013.3	7744507	4.80163	1.57376e-06	0.000808757	NC_000086.8	Pim2	0	4.16667	0	0	0	0.833333	12.9032	19.2308	10.5263	19.3548	26.3158	17.2414	18.9189	23.8095	17.3913	15	18.4722	17.6389
942682	CM001013.3	7744508	3.98445	6.7638e-05	0.0203174	NC_000086.8	Pim2	0	0	0	0	11.7647	2.35294	17.8571	35.2941	25	16.2791	15.3846	7.40741	26.3158	18.1818	21.7391	13.6364	17.4561	15.1032
942683	CM001013.3	7744514	5.2493	1.52675e-07	0.000108972	NC_000086.8	Pim2	0	0	7.69231	0	0	1.53846	22.5806	23.0769	10.5263	16.129	10.5263	17.8571	18.9189	19.0476	21.7391	25	20.5126	18.9741
942684	CM001013.3	7744515	4.35028	1.35962e-05	0.00516011	NC_000086.8	Pim2	0	0	0	0	11.7647	2.35294	17.8571	23.5294	15.625	18.6047	19.2308	14.8148	21.0526	30.4348	26.087	4.54545	19.3869	17.034
942685	CM001013.3	7744524	4.32526	1.52353e-05	0.00566905	NC_000086.8	Pim2	0	0	5.88235	7.14286	5.88235	3.78151	24	35.2941	28.125	27.907	19.2308	14.8148	21.0526	34.7826	38.8889	13.6364	24.6351	20.8535
942768	CM001013.3	7813597	4.65117	3.30057e-06	0.00154045	NC_000086.8	Gm39488	4.7619	0	0	4.54545	0	1.86147	25	53.3333	28	31.25	18.1818	18.1818	13.6364	30	26.3158	26.087	22.8442	20.9827
942771	CM001013.3	7813834	6.06851	1.291e-09	1.87959e-06	NC_000086.8	Gm39488	5.55556	0	0	0	0	1.11111	40.9091	14.2857	23.6842	10.7143	27.5862	37.8378	18.75	18.1818	23.3333	22.7273	24.1661	23.0549
942772	CM001013.3	7813856	5.27757	1.30909e-07	9.58556e-05	NC_000086.8	Gm39488	0	4.7619	0	0	0	0.952381	36.3636	19.0476	31.5789	10.7143	13.7931	24.3243	18.75	18.1818	13.3333	18.1818	18.5543	17.6019
942773	CM001013.3	7813900	7.00547	2.46158e-12	8.93229e-09	NC_000086.8	Gm39488	0	0	0	0	0	0	45.4545	14.2857	31.5789	17.8571	20.6897	32.4324	18.75	31.8182	36.6667	13.6364	26.6607	26.6607
942774	CM001013.3	7813908	5.59188	2.24622e-08	2.14453e-05	NC_000086.8	Gm39488	0	0	4.16667	0	0	0.833333	19.0476	15	23.5294	17.8571	20.6897	27.027	18.1818	21.7391	26.087	13.6364	21.3343	20.5009
942825	CM001013.3	8011649	3.98748	6.67782e-05	0.0200845	NC_000086.8	Rbm3os	0	0	0	0	0	0	12	7.69231	5.55556	20	26.3158	17.2414	5	21.0526	8.69565	16.6667	13.7313	13.7313
942827	CM001013.3	8011661	4.06397	4.82459e-05	0.015163	NC_000086.8	Rbm3os	0	0	5.88235	0	0	1.17647	8	23.0769	22.2222	26.6667	26.3158	13.7931	5	26.3158	21.7391	50	23.3696	22.1931
942828	CM001013.3	8011664	4.29827	1.7214e-05	0.00629446	NC_000086.8	Rbm3os	0	0	0	0	0	0	12	7.69231	22.2222	16.6667	5.26316	17.2414	5	26.3158	8.69565	25	16.4506	16.4506
942868	CM001013.3	8118680	4.32865	1.50025e-05	0.00559556	NC_000086.8	Ftsj1	0	0	0	0	0	0	21.0526	12.5	13.1579	25.7143	31.25	9.375	10	21.4286	6.25	13.0435	12.0194	12.0194
942869	CM001013.3	8118681	4.32729	1.50956e-05	0.00562367	NC_000086.8	Ftsj1	0	0	0	0	0	0	16.6667	23.3333	12.5	10.8108	16.6667	9.43396	25	3.0303	7.14286	17.2414	12.3697	12.3697
942871	CM001013.3	8118755	4.74303	2.10544e-06	0.00104362	NC_000086.8	Ftsj1	0	0	0	0	0	0	14.7059	15	13.7931	32.6531	28.5714	12.9032	36	31.5789	9.375	14.2857	20.8286	20.8286
942874	CM001013.3	8119094	5.80408	6.47189e-09	7.27296e-06	NC_000086.8	Ftsj1	0	0	0	0	0	0	20.5882	14.8148	18.1818	17.0213	20.8333	10	23.8095	32.2581	12.9032	20.6897	19.9321	19.9321
942875	CM001013.3	8119099	4.91426	8.91184e-07	0.000498476	NC_000086.8	Ftsj1	4.34783	7.14286	0	0	6.06061	3.51026	17.8571	24	10	24.2424	45.4545	18.5185	19.2308	34.6154	28.5714	34.7826	27.1437	23.6335
942876	CM001013.3	8119100	8.8627	7.80969e-19	2.06244e-14	NC_000086.8	Ftsj1	0	0	0	0	0	0	23.5294	29.6296	54.5455	36.1702	50	33.3333	42.8571	41.9355	29.0323	41.3793	37.7075	37.7075
942878	CM001013.3	8758856	6.10607	1.02117e-09	1.53004e-06	NC_000086.8	LOC118568438	0	0	0	0	0	0	16.6667	21.0526	40.625	5.55556	37.5	35	16.6667	31.5789	22.2222	22.7273	25.639	25.639
942880	CM001013.3	8758864	5.44931	5.05651e-08	4.26558e-05	NC_000086.8	LOC118568438	0	0	0	0	0	0	16.6667	21.0526	31.25	5.55556	25	25	8.33333	31.5789	16.6667	18.1818	19.9522	19.9522
942881	CM001013.3	8758874	5.11016	3.21886e-07	0.000208037	NC_000086.8	LOC118568438	0	0	0	0	0	0	16.6667	16.6667	28.125	0	31.25	30	16.6667	26.3158	11.1111	31.8182	23.1823	23.1823
942882	CM001013.3	8758879	6.50923	7.55355e-11	1.71391e-07	NC_000086.8	LOC118568438	0	0	0	0	0	0	16.6667	15.7895	31.25	5.55556	25	35	16.6667	31.5789	33.3333	18.1818	26.9522	26.9522
942883	CM001013.3	8758881	3.79281	0.00014895	0.0401842	NC_000086.8	LOC118568438	4.16667	0	0	7.69231	0	2.37179	12.5	15.7895	37.5	0	37.5	20	25	31.5789	33.3333	18.1818	25.6188	23.247
942884	CM001013.3	8758886	6.17894	6.45347e-10	1.03565e-06	NC_000086.8	LOC118568438	0	0	0	0	0	0	8.33333	10.5263	31.25	5.55556	6.25	35	16.6667	31.5789	22.2222	18.1818	24.7299	24.7299
942885	CM001013.3	8758891	6.05606	1.395e-09	1.97948e-06	NC_000086.8	LOC118568438	0	0	0	0	0	0	16.6667	15.7895	37.5	5.55556	18.75	25	18.1818	26.3158	27.7778	22.7273	24.0005	24.0005
942886	CM001013.3	8758893	5.59099	2.25776e-08	2.14864e-05	NC_000086.8	LOC118568438	4.16667	0	0	0	0	0.833333	20.8333	15.7895	34.375	5.55556	25	36.8421	16.6667	31.5789	27.7778	13.6364	25.3004	24.467
942887	CM001013.3	8758896	4.92607	8.38986e-07	0.000473656	NC_000086.8	LOC118568438	4.16667	0	0	0	0	0.833333	8.33333	10.5263	37.5	5.55556	25	40	8.33333	27.7778	27.7778	27.2727	26.2323	25.399
942911	CM001013.3	9138964	4.0328	5.51161e-05	0.0169968	NC_000086.8	Xk	0	0	0	0	0	0	6.89655	11.1111	22.2222	18.5185	5.88235	9.67742	13.6364	5.88235	13.0435	18.5185	12.1516	12.1516
942912	CM001013.3	9138970	5.88994	3.86345e-09	4.65531e-06	NC_000086.8	Xk	0	0	0	0	0	0	10.3448	11.1111	18.5185	14.8148	11.7647	16.129	18.1818	35.2941	21.7391	25.9259	23.454	23.454
942915	CM001013.3	9138981	4.53649	5.71973e-06	0.00246726	NC_000086.8	Xk	0	0	0	0	0	0	6.89655	0	11.1111	14.8148	11.7647	16.129	9.52381	11.7647	26.087	11.1111	14.9231	14.9231
942917	CM001013.3	9138997	3.85212	0.000117097	0.0326087	NC_000086.8	Xk	0	0	0	0	0	0	6.89655	0	7.40741	7.40741	5.88235	16.129	13.6364	0	17.3913	11.1111	11.6536	11.6536
942935	CM001013.3	10583323	7.36521	1.76862e-13	9.93459e-10	NC_000086.8	Mid1ip1	0	0	0	0	0	0	28.5714	17.3913	25.8065	31.5789	21.4286	41.9355	24.1379	51.7241	20	20	31.5595	31.5595
942936	CM001013.3	10583326	5.15695	2.50999e-07	0.000167812	NC_000086.8	Mid1ip1	0	0	0	0	0	0	17.1429	8.69565	16.129	10.5263	14.2857	16.129	13.7931	31.0345	24	8.33333	18.658	18.658
942937	CM001013.3	10583341	6.66305	2.68194e-11	7.02412e-08	NC_000086.8	Mid1ip1	0	0	0	0	0	0	28.5714	13.0435	32.2581	31.5789	28.5714	35.4839	20.6897	31.0345	24	24	27.0416	27.0416
943406	CM001013.3	12453694	6.13948	8.27931e-10	1.28826e-06	NC_000086.8	Atp6ap2	0	0	0	0	0	0	12.1212	43.4783	32.2581	30.7692	25	33.3333	20	21.0526	22.2222	20.8333	23.4883	23.4883
943407	CM001013.3	12453695	6.26997	3.61114e-10	6.46547e-07	NC_000086.8	Atp6ap2	0	0	0	0	0	0	26.6667	33.3333	10	31.5789	31.8182	33.3333	20	22.7273	30.4348	28.5714	27.0134	27.0134
943408	CM001013.3	12453713	4.05651	4.98117e-05	0.0155933	NC_000086.8	Atp6ap2	0	0	0	0	0	0	3.0303	26.087	29.0323	26.9231	25	11.1111	16.6667	15.7895	11.1111	12.5	13.4357	13.4357
943410	CM001013.3	12453720	4.4436	8.84673e-06	0.00356386	NC_000086.8	Atp6ap2	11.7647	8.33333	0	0	0	4.01961	31.25	30.7692	15.7895	21.0526	19.0476	25	15	27.2727	20.8333	35.7143	24.7641	20.7445
943412	CM001013.3	12453771	9.03976	1.57019e-19	4.976e-15	NC_000086.8	Atp6ap2	0	0	0	0	0	0	33.3333	32.1429	45.8333	30	29.1667	34.6154	33.3333	34.4828	42.8571	47.8261	38.6229	38.6229
943413	CM001013.3	12453772	7.04828	1.81149e-12	6.94439e-09	NC_000086.8	Atp6ap2	0	0	0	0	7.14286	1.42857	35	25	23.5294	42.4242	18.1818	27.7778	27.7778	30.7692	38.2353	23.5294	29.6179	28.1893
943414	CM001013.3	12453807	5.96687	2.41843e-09	3.17136e-06	NC_000086.8	Atp6ap2	4.7619	0	6.25	0	0	2.20238	23.3333	10.7143	25	20	29.1667	23.0769	20.8333	27.5862	31.4286	21.7391	24.9328	22.7305
943415	CM001013.3	12453808	5.26225	1.42301e-07	0.000102568	NC_000086.8	Atp6ap2	0	0	0	0	6.66667	1.33333	17.5	9.09091	19.4444	24.2424	18.1818	19.4444	16.6667	15.3846	26.4706	17.6471	19.1227	17.7893
943416	CM001013.3	12453809	7.29325	3.02558e-13	1.61599e-09	NC_000086.8	Atp6ap2	0	0	0	0	0	0	20	21.4286	29.1667	30	37.5	30.7692	20.8333	24.1379	31.4286	30.4348	27.5208	27.5208
943417	CM001013.3	12453810	5.13708	2.79036e-07	0.000184239	NC_000086.8	Atp6ap2	0	5	0	0	6.66667	2.33333	17.5	15.1515	22.2222	27.2727	22.7273	22.2222	22.2222	19.2308	29.4118	11.7647	20.9703	18.637
943418	CM001013.3	12453828	8.64406	5.42479e-18	1.12118e-13	NC_000086.8	Atp6ap2	0	0	0	5.55556	0	1.11111	26.6667	25	43.4783	35	45.8333	42.3077	20.8333	37.931	42.8571	52.1739	39.2206	38.1095
943419	CM001013.3	12453829	6.19762	5.73227e-10	9.42864e-07	NC_000086.8	Atp6ap2	0	0	0	0	6.66667	1.33333	29.2683	21.2121	27.7778	39.3939	31.8182	27.7778	22.2222	23.0769	29.4118	17.6471	24.0271	22.6938
943420	CM001013.3	12453835	5.40489	6.48479e-08	5.26489e-05	NC_000086.8	Atp6ap2	5.55556	0	0	4.34783	7.14286	3.40925	31.5789	26.6667	18.1818	30.303	42.1053	30.5556	23.5294	23.0769	33.3333	23.5294	26.8049	23.3957
943432	CM001013.3	12627694	4.66331	3.11157e-06	0.00146447	NC_000086.8	Gm14634	0	0	0	0	0	0	28.5714	24	8.33333	13.6364	14.2857	11.5385	14.2857	30.7692	29.1667	5.55556	18.2631	18.2631
943433	CM001013.3	12627695	5.13622	2.80316e-07	0.000184813	NC_000086.8	Gm14634	0	0	0	0	0	0	40	16.129	35.7143	35	16	12.9032	13.0435	28.5714	18.1818	13.0435	17.1487	17.1487
943536	CM001013.3	13713198	3.73713	0.000186132	0.0485615	NC_000086.8	Cask	9.09091	0	0	0	0	1.81818	33.3333	14.2857	25	17.8571	7.69231	30	8.33333	23.0769	5.26316	28.5714	19.049	17.2308
943805	CM001013.3	20484010	5.25081	1.51432e-07	0.000108165	NC_000086.8	Ndufb11	0	4.54545	0	0	0	0.909091	16	35.7143	17.2414	27.2727	11.7647	21.0526	13.3333	25	43.3333	12.5	23.0439	22.1348
943806	CM001013.3	20484012	6.59904	4.13835e-11	1.02458e-07	NC_000086.8	Ndufb11	0	0	0	6.66667	0	1.33333	44	35.7143	17.2414	33.3333	17.6471	36.8421	30	21.4286	36.6667	18.75	28.7375	27.4041
943807	CM001013.3	20484038	6.75456	1.43273e-11	4.0419e-08	NC_000086.8	Ndufb11	0	0	0	0	0	0	40	35.7143	13.7931	36.3636	17.6471	47.3684	26.6667	35.7143	26.6667	12.5	29.7832	29.7832
943808	CM001013.3	20484043	5.04054	4.6422e-07	0.000283092	NC_000086.8	Ndufb11	0	0	0	0	0	0	28	21.4286	17.2414	24.2424	23.5294	31.5789	23.3333	14.8148	30	0	19.9454	19.9454
943813	CM001013.3	20484309	4.0346	5.46956e-05	0.0168941	NC_000086.8	Ndufb11	0	0	0	0	0	0	21.4286	14.2857	20	21.875	6.66667	20	11.7647	34.7826	0	9.09091	15.1276	15.1276
943814	CM001013.3	20484317	5.18063	2.21133e-07	0.000151139	NC_000086.8	Ndufb11	0	0	0	0	0	0	21.4286	21.4286	28	28.125	13.3333	20	17.6471	43.4783	9.09091	18.1818	21.6796	21.6796
943914	CM001013.3	20828290	4.71115	2.46318e-06	0.00119418	NC_000086.8	Uxt	0	0	0	0	0	0	5.88235	19.2308	12.5	0	12.5	9.52381	20	27.2727	25	8.69565	18.0984	18.0984
943917	CM001013.3	20828307	3.91837	8.91502e-05	0.0257775	NC_000086.8	Uxt	0	0	0	0	0	0	20	21.7391	6.66667	5.55556	18.75	9.52381	15	13.6364	14.2857	13.0435	13.0979	13.0979
944161	CM001013.3	36167135	5.17605	2.26628e-07	0.000154009	NC_000086.8	Nkrf	0	0	0	0	3.7037	0.740741	35	56.25	13.3333	29.4118	9.09091	34.7826	36.3636	21.4286	33.3333	13.6364	27.9089	27.1682
944176	CM001013.3	36312236	3.83911	0.000123482	0.0341566	NC_000086.8	Sowahd	5	9.09091	7.69231	0	23.5294	9.06253	32.1429	50	29.6296	16.6667	15.3846	21.7391	46.1538	30.4348	44	27.7778	34.0211	24.9586
944179	CM001013.3	36312271	5.63671	1.73329e-08	1.71765e-05	NC_000086.8	Sowahd	0	0	0	20	0	4	25	33.3333	18.1818	15.3846	35.7143	34.4828	50	35.2941	50	16.6667	37.2887	33.2887
944180	CM001013.3	36312275	4.62849	3.68338e-06	0.00169335	NC_000086.8	Sowahd	0	18.1818	0	0	0	3.63636	33.3333	25	16	11.1111	8.33333	17.3913	23.0769	20.8333	22.7273	22.2222	21.2502	17.6138
944181	CM001013.3	36312276	4.46272	8.09268e-06	0.00330349	NC_000086.8	Sowahd	8.33333	0	5	0	0	2.66667	0	38.8889	13.6364	26.9231	25	31.0345	44.4444	35.2941	48	22.2222	36.1991	33.5324
944183	CM001013.3	36312278	6.40327	1.52082e-10	3.08945e-07	NC_000086.8	Sowahd	0	0	0	6.66667	0	1.33333	17.8571	44.4444	13.6364	34.6154	25	27.5862	27.7778	35.2941	52	22.2222	32.9761	31.6427
944184	CM001013.3	36312288	4.68169	2.8452e-06	0.00135384	NC_000086.8	Sowahd	0	0	0	0	0	0	18.5185	16.6667	12	5.55556	0	8.69565	30.7692	25	18.1818	11.1111	18.7516	18.7516
944185	CM001013.3	36312289	5.65859	1.52624e-08	1.53223e-05	NC_000086.8	Sowahd	0	0	0	0	0	0	14.2857	22.2222	4.7619	11.5385	10.7143	20.6897	33.3333	17.6471	20	22.2222	22.7785	22.7785
944187	CM001013.3	36312292	5.72163	1.05505e-08	1.10837e-05	NC_000086.8	Sowahd	8.33333	14.2857	5	6.66667	0	6.85714	32.1429	33.3333	13.6364	38.4615	28.5714	37.931	38.8889	47.0588	64	27.7778	43.1313	36.2742
944189	CM001013.3	36312294	4.31815	1.57339e-05	0.00582268	NC_000086.8	Sowahd	0	4.7619	0	6.66667	6.66667	3.61905	21.4286	22.2222	9.09091	26.9231	21.4286	24.1379	27.7778	29.4118	16	22.2222	23.9099	20.2909
944197	CM001013.3	36312443	5.18193	2.19607e-07	0.000150204	NC_000086.8	Sowahd	0	0	15.3846	10	0	5.07692	44	47.619	38.8889	33.3333	12.5	29.1667	38.0952	42.8571	27.7778	35	34.5794	29.5024
944198	CM001013.3	36312455	5.34917	8.83609e-08	6.84088e-05	NC_000086.8	Sowahd	0	0	7.69231	0	8.33333	3.20513	28	47.619	29.4118	16.6667	18.75	16.6667	33.3333	42.8571	38.8889	40	34.3492	31.1441
944200	CM001013.3	36312490	3.94147	8.09853e-05	0.0236977	NC_000086.8	Sowahd	0	0	0	0	0	0	8	33.3333	38.8889	5.55556	12.5	12.5	14.2857	14.2857	16.6667	20	15.5476	15.5476
944209	CM001013.3	36347663	4.77829	1.76793e-06	0.00089786	NC_000086.8	Snora69	0	0	0	0	0	0	18.5185	14.2857	25.9259	31.25	18.1818	7.69231	32	25	22.2222	16	20.5829	20.5829
944250	CM001013.3	36454850	4.74722	2.06236e-06	0.00102602	NC_000086.8	Rnf113a1	0	0	4.16667	4	0	1.63333	29.4118	21.7391	15.3846	14.2857	20.8333	18	7.69231	17.8571	20	14.2857	15.567	13.9337
944251	CM001013.3	36454862	5.05873	4.2206e-07	0.000262126	NC_000086.8	Rnf113a1	0	0	0	0	0	0	24.2424	8.33333	8.33333	20.8333	20.8333	9.80392	18.5185	20.6897	14.2857	3.57143	13.3738	13.3738
944252	CM001013.3	36454865	4.78469	1.71254e-06	0.000873934	NC_000086.8	Rnf113a1	0	0	0	0	0	0	15.1515	4.16667	22.2222	12.5	16.6667	25.4902	14.8148	20.6897	7.14286	3.57143	14.3418	14.3418
944253	CM001013.3	36454895	7.27481	3.46911e-13	1.80226e-09	NC_000086.8	Ndufa1	0	0	0	0	0	0	24.2424	17.3913	22.2222	18.75	20.8333	17.6471	25.9259	31.0345	26.1905	14.2857	23.0167	23.0167
944254	CM001013.3	36454899	6.55395	5.60346e-11	1.3285e-07	NC_000086.8	Ndufa1	0	0	0	0	0	0	24.2424	25	30.5556	31.25	25	19.6078	25.9259	24.1379	23.8095	3.57143	19.4105	19.4105
944255	CM001013.3	36454901	4.83529	1.32949e-06	0.000703766	NC_000086.8	Ndufa1	4.7619	0	0	0	0	0.952381	9.09091	20.8333	13.8889	12.5	20.8333	17.6471	11.1111	13.7931	14.2857	7.14286	12.796	11.8436
944256	CM001013.3	36454913	7.14834	8.78316e-13	3.77841e-09	NC_000086.8	Ndufa1	0	0	0	0	0	0	30.303	25	27.7778	29.1667	20.8333	23.5294	11.1111	27.5862	26.1905	17.8571	21.2549	21.2549
944259	CM001013.3	36454939	3.77952	0.00015713	0.0420094	NC_000086.8	Ndufa1	3.57143	0	0	0	0	0.714286	4.16667	28.5714	12.5	4.54545	36.8421	12.5	23.8095	15.625	11.5385	11.1111	14.9168	14.2025
944261	CM001013.3	36454962	3.91877	8.90038e-05	0.0257508	NC_000086.8	Ndufa1	3.57143	0	0	0	0	0.714286	16.6667	19.0476	12.5	36.3636	15.7895	21.875	4.7619	9.375	15.3846	11.1111	12.5015	11.7872
944262	CM001013.3	36454981	4.2923	1.76834e-05	0.00643885	NC_000086.8	Ndufa1	0	0	5.55556	5.88235	0	2.28758	5.55556	35.7143	23.0769	23.0769	10.5263	15.7895	13.3333	33.3333	33.3333	26.6667	24.4912	22.2036
944263	CM001013.3	36454982	5.07887	3.7969e-07	0.000240171	NC_000086.8	Ndufa1	0	0	0	0	0	0	29.1667	28.5714	25	45.4545	36.8421	22.5806	28.5714	21.875	30.7692	0	20.7593	20.7593
944265	CM001013.3	36454992	4.17409	2.99184e-05	0.0100829	NC_000086.8	Ndufa1	3.57143	0	0	5.26316	0	1.76692	25	9.52381	6.25	22.7273	31.5789	18.75	9.52381	12.5	23.0769	16.6667	16.1035	14.3366
944267	CM001013.3	36454995	5.53172	3.171e-08	2.86298e-05	NC_000086.8	Ndufa1	0	0	0	0	0	0	25	15	18.75	31.8182	21.0526	21.875	14.2857	15.625	24	11.1111	17.3794	17.3794
944268	CM001013.3	36454996	4.04538	5.22389e-05	0.0162273	NC_000086.8	Ndufa1	0	0	5.55556	5.88235	0	2.28758	27.7778	64.2857	15.3846	46.1538	26.3158	31.5789	6.66667	29.4118	38.8889	40	29.3093	27.0217
944269	CM001013.3	36454997	7.51643	5.62906e-14	3.79549e-10	NC_000086.8	Ndufa1	0	0	0	0	0	0	37.5	28.5714	31.25	40.9091	47.3684	31.25	33.3333	18.75	46.1538	16.6667	29.2308	29.2308
944270	CM001013.3	36455001	4.29627	1.737e-05	0.00633687	NC_000086.8	Ndufa1	0	0	5.55556	5.88235	0	2.28758	27.7778	57.1429	15.3846	46.1538	21.0526	36.8421	6.66667	33.3333	38.8889	33.3333	29.8129	27.5253
944271	CM001013.3	36455002	7.0971	1.27405e-12	5.18361e-09	NC_000086.8	Ndufa1	0	0	5.26316	0	0	1.05263	29.1667	23.8095	37.5	27.2727	47.3684	34.375	33.3333	25	34.6154	16.6667	28.7981	27.7454
944272	CM001013.3	36455007	4.38809	1.14349e-05	0.00443727	NC_000086.8	Ndufa1	0	15	11.1111	7.14286	0	6.65079	31.0345	37.037	17.6471	26.3158	28.5714	28	16.6667	25.7143	47.8261	46.1538	32.8722	26.2214
944273	CM001013.3	36455008	3.99001	6.60693e-05	0.0199028	NC_000086.8	Ndufa1	0	15.3846	9.52381	0	6.66667	6.31502	30.4348	42.1053	44.4444	45.4545	65	29.4118	47.8261	20	48	16.6667	32.3809	26.0659
944274	CM001013.3	36455011	4.87163	1.1068e-06	0.000598951	NC_000086.8	Ndufa1	0	0	0	0	0	0	4.34783	26.9231	5.71429	20	9.52381	12	16.6667	12.5	15.7895	30.7692	17.5451	17.5451
944275	CM001013.3	36455012	3.97908	6.91823e-05	0.0207028	NC_000086.8	Ndufa1	0	0	4.54545	0	0	0.909091	28	28.5714	10.7143	9.7561	17.3913	17.1429	39.1304	20	9.09091	9.52381	18.9776	18.0685
944276	CM001013.3	36455014	5.00011	5.72981e-07	0.000340251	NC_000086.8	Ndufa1	0	0	3.84615	0	0	0.769231	13.0435	26.9231	14.2857	30	15	16.6667	22.2222	15	15.7895	38.4615	21.628	20.8587
944278	CM001013.3	36455016	4.72284	2.32574e-06	0.0011374	NC_000086.8	Ndufa1	0	5.55556	3.84615	0	0	1.88034	4.34783	26.9231	20.5882	17.5	15	20.8333	11.1111	20	21.0526	30.7692	20.7533	18.8729
944279	CM001013.3	36455017	5.03807	4.70256e-07	0.000285881	NC_000086.8	Ndufa1	0	0	4.54545	0	0	0.909091	36	14.2857	14.2857	10	21.7391	28.5714	17.3913	25	18.1818	19.0476	21.6384	20.7293
944281	CM001013.3	36455050	3.94254	8.06242e-05	0.0236141	NC_000086.8	Ndufa1	0	0	4.54545	0	0	0.909091	32	4.7619	3.57143	12.5	17.3913	22.8571	26.087	15	9.09091	15	17.607	16.6979
944282	CM001013.3	36455065	3.96131	7.45399e-05	0.0221111	NC_000086.8	Ndufa1	8.33333	6.25	0	0	21.4286	7.20238	14.7059	7.14286	17.6471	25	18.75	40	18.5185	12.5	31.0345	35.7143	27.5535	20.3511
944286	CM001013.3	36455114	4.13883	3.49085e-05	0.0115156	NC_000086.8	Ndufa1	0	0	5	0	7.69231	2.53846	14.7059	35.2941	23.3333	5.88235	28.125	36.8421	12	15	19.3548	28.5714	22.3537	19.8152
944287	CM001013.3	36455124	5.43705	5.4169e-08	4.54539e-05	NC_000086.8	Ndufa1	0	0	0	0	7.69231	1.53846	14.7059	5.88235	26.6667	5.88235	15.625	36.8421	28	20	12.9032	28.5714	25.2634	23.7249
944288	CM001013.3	36455127	4.32916	1.49678e-05	0.00558699	NC_000086.8	Ndufa1	0	0	0	0	7.69231	1.53846	8.82353	5.88235	16.6667	11.7647	12.5	31.5789	20	10	9.67742	21.4286	18.537	16.9985
944290	CM001013.3	36455135	5.67743	1.36737e-08	1.3771e-05	NC_000086.8	Ndufa1	7.69231	0	0	0	7.69231	3.07692	17.6471	35.2941	36.6667	11.7647	31.25	47.3684	40	20	22.5806	42.8571	34.5612	31.4843
944291	CM001013.3	36455141	4.05025	5.11639e-05	0.0159618	NC_000086.8	Ndufa1	0	0	0	0	7.69231	1.53846	2.94118	29.4118	16.6667	0	18.75	36.8421	20	10.5263	22.5806	21.4286	22.2755	20.7371
944293	CM001013.3	36455211	3.82427	0.000131161	0.0360186	NC_000086.8	Ndufa1	0	25	13.0435	0	6.06061	8.82082	41.6667	33.3333	23.3333	24	23.8095	35	19.0476	45.8333	34.375	22.2222	31.2956	22.4748
944295	CM001013.3	36455226	4.39429	1.11137e-05	0.00432678	NC_000086.8	Ndufa1	0	0	0	0	3.125	0.625	10	21.7391	4	16.6667	10	20	14.2857	25	11.5385	11.7647	16.5178	15.8928
944296	CM001013.3	36455238	6.13006	8.78468e-10	1.34705e-06	NC_000086.8	Ndufa1	0	0	0	0	0	0	25	30.4348	16	12.5	25	25	14.2857	50	15.3846	17.6471	24.4635	24.4635
944297	CM001013.3	36455253	6.16909	6.86853e-10	1.09197e-06	NC_000086.8	Ndufa1	0	0	0	0	0	0	25	47.8261	12	16.6667	10	25	19.0476	29.1667	19.2308	23.5294	23.1949	23.1949
944300	CM001013.3	36455287	5.26898	1.37181e-07	9.94814e-05	NC_000086.8	Ndufa1	0	0	0	0	0	0	15	26.087	20	25	0	20	14.2857	29.1667	19.2308	17.6471	20.066	20.066
944301	CM001013.3	36455299	6.13795	8.35953e-10	1.29862e-06	NC_000086.8	Ndufa1	0	0	0	0	0	0	25	34.7826	24	20.8333	20	40	9.52381	37.5	15.3846	17.6471	24.0111	24.0111
944302	CM001013.3	36455305	7.17074	7.45935e-13	3.31388e-09	NC_000086.8	Ndufa1	0	0	4.34783	0	0	0.869565	35	43.4783	28	30.4348	25	40	23.8095	50	19.2308	35.2941	33.6669	32.7973
944323	CM001013.3	37278636	5.29495	1.19046e-07	8.81458e-05	NC_000086.8	Zbtb33	0	0	0	0	0	0	21.4286	9.52381	31.25	14.2857	15.3846	16.6667	21.4286	35	18.1818	23.5294	22.9613	22.9613
944324	CM001013.3	37278641	3.79792	0.000145914	0.0395222	NC_000086.8	Zbtb33	0	0	0	0	0	0	10.7143	4.7619	12.5	0	0	5.55556	7.14286	20	22.7273	11.7647	13.4381	13.4381
944326	CM001013.3	37278647	6.10897	1.00273e-09	1.5132e-06	NC_000086.8	Zbtb33	0	0	0	0	0	0	25	14.2857	31.25	14.2857	23.0769	27.7778	21.4286	30	27.2727	35.2941	28.3546	28.3546
944327	CM001013.3	37278656	4.42833	9.49661e-06	0.00379309	NC_000086.8	Zbtb33	4.7619	0	0	0	0	0.952381	25	9.52381	31.25	14.2857	15.3846	5.55556	14.2857	30	27.2727	29.4118	21.3052	20.3528
944329	CM001013.3	37278667	5.07321	3.91169e-07	0.000246285	NC_000086.8	Zbtb33	0	0	0	7.14286	16.6667	4.7619	25	14.2857	31.25	28.5714	23.0769	22.2222	35.7143	35	27.2727	29.4118	29.9242	25.1623
944355	CM001013.3	37653274	4.14928	3.33527e-05	0.0110909	NC_000086.8	Mcts1	5.88235	0	0	0	0	1.17647	40.625	13.7931	13.7931	27.027	20	17.2414	15.3846	11.1111	22.7273	23.5294	17.9988	16.8223
944356	CM001013.3	37653275	4.49937	6.81563e-06	0.00285073	NC_000086.8	Mcts1	0	8.33333	0	0	0	1.66667	14.2857	29.4118	38.8889	21.0526	23.0769	20	21.0526	15.7895	31.8182	23.0769	22.3474	20.6808
944434	CM001013.3	41237806	4.07571	4.58742e-05	0.0145232	NC_000086.8	Stag2	0	0	0	0	0	0	20	20	38.7097	17.9487	17.6471	13.3333	18.75	22.2222	11.7647	8.33333	14.8807	14.8807
944518	CM001013.3	47345246	6.23405	4.54528e-10	7.84259e-07	NC_000086.8	Utp14a	7.14286	0	0	0	0	1.42857	22.7273	12	34.6154	18.1818	42.8571	30	33.3333	38.8889	50	16	33.6444	32.2159
944522	CM001013.3	47345818	5.33834	9.37992e-08	7.20341e-05	NC_000086.8	Gm39511	0	0	0	0	0	0	3.7037	3.7037	9.375	9.09091	2.63158	10.3448	16.6667	12.9032	27.7778	18.1818	17.1749	17.1749
944523	CM001013.3	47345839	6.04288	1.5139e-09	2.10969e-06	NC_000086.8	Gm39511	0	0	0	0	0	0	0	14.8148	18.75	9.09091	10.5263	17.2414	25	19.3548	28.5714	13.6364	20.7608	20.7608
944524	CM001013.3	47345852	5.81796	5.957e-09	6.79066e-06	NC_000086.8	Gm39511	0	0	0	0	0	0	29.6296	14.8148	18.75	27.2727	13.1579	24.1379	18.75	16.129	27.7778	9.09091	19.1771	19.1771
944527	CM001013.3	47374877	4.94009	7.80846e-07	0.000443997	NC_000086.8	9530027J09Rik	5.55556	5.88235	0	0	6.66667	3.62092	26.3158	13.3333	20	20.6897	30	29.4118	27.7778	19.2308	42.8571	11.7647	26.2084	22.5875
944529	CM001013.3	47374892	4.52165	6.13603e-06	0.00260429	NC_000086.8	9530027J09Rik	0	5	0	6.25	0	2.25	22.7273	22.2222	32.3529	26.087	38.4615	31.25	26.087	12.5	28	33.3333	26.2341	23.9841
944531	CM001013.3	47374895	4.50321	6.69332e-06	0.00280822	NC_000086.8	9530027J09Rik	9.09091	0	10	12.5	0	6.31818	13.6364	17.6471	17.6471	17.3913	23.0769	37.5	34.7826	29.1667	28	8.33333	27.5565	21.2383
944534	CM001013.3	47374921	6.59158	4.35173e-11	1.0663e-07	NC_000086.8	9530027J09Rik	0	0	0	0	0	0	19.0476	11.1111	26.9231	10.3448	25	32.3529	33.3333	21.4286	29.1667	11.7647	25.6092	25.6092
944536	CM001013.3	47374940	5.7669	8.0743e-09	8.75297e-06	NC_000086.8	9530027J09Rik	0	0	0	12.5	0	2.5	27.2727	33.3333	24.2424	27.2727	15.3846	31.25	43.4783	22.7273	36.3636	25	31.7638	29.2638
944540	CM001013.3	47429743	7.65635	1.91297e-14	1.54126e-10	NC_000086.8	Bcorl1	0	0	0	0	0	0	25.9259	29.4118	22.2222	37.8378	33.3333	37.5	40	35.7143	30	26.6667	33.9762	33.9762
944607	CM001013.3	47602135	6.21603	5.09876e-10	8.61006e-07	NC_000086.8	Rab33a	0	0	0	0	0	0	33.3333	36.3636	20.8333	18.75	39.1304	20	18.75	33.3333	42.8571	27.7778	28.5437	28.5437
944608	CM001013.3	47602136	6.13689	8.4154e-10	1.30304e-06	NC_000086.8	Rab33a	0	0	0	0	7.14286	1.42857	29.6296	23.8095	28.5714	32.2581	41.1765	21.7391	39.1304	42.8571	22.2222	22.2222	29.6342	28.2057
944609	CM001013.3	47602146	5.71293	1.11046e-08	1.15507e-05	NC_000086.8	Rab33a	0	0	0	0	0	0	37.037	31.8182	25	18.75	39.1304	20	18.75	38.0952	28.5714	22.2222	25.5278	25.5278
944610	CM001013.3	47602147	6.221	4.93988e-10	8.38646e-07	NC_000086.8	Rab33a	0	0	0	0	0	0	29.6296	23.8095	28.5714	29.0323	41.1765	21.7391	34.7826	38.0952	22.2222	16.6667	26.7012	26.7012
944611	CM001013.3	47602153	5.0859	3.65893e-07	0.000232527	NC_000086.8	Rab33a	0	0	5.55556	0	0	1.11111	33.3333	27.2727	12.5	18.75	39.1304	20	18.75	28.5714	33.3333	22.2222	24.5754	23.4643
944612	CM001013.3	47602154	4.6944	2.67393e-06	0.00128132	NC_000086.8	Rab33a	0	6.25	0	0	0	1.25	29.6296	14.2857	14.2857	29.0323	41.1765	13.0435	17.3913	38.0952	14.8148	22.2222	21.1134	19.8634
944613	CM001013.3	47602157	4.25518	2.08884e-05	0.00741006	NC_000086.8	Rab33a	0	0	0	6.66667	0	1.33333	22.2222	27.2727	16.6667	12.5	21.7391	13.3333	18.75	19.0476	33.3333	11.1111	19.1151	17.7817
944614	CM001013.3	47602158	4.87413	1.09287e-06	0.000594058	NC_000086.8	Rab33a	0	0	0	0	7.14286	1.42857	25.9259	23.8095	19.0476	22.5806	35.2941	13.0435	26.087	33.3333	22.2222	11.1111	21.1594	19.7308
944648	CM001013.3	47783868	3.87278	0.000107602	0.0302837	NC_000086.8	Rbmx2	0	3.7037	0	0	0	0.740741	20.6897	26.6667	11.1111	19.4444	9.09091	4.54545	11.7647	13.6364	29.1667	22.2222	16.2671	15.5263
944650	CM001013.3	47783880	4.72824	2.26478e-06	0.0011116	NC_000086.8	Rbmx2	0	3.22581	0	0	0	0.645161	16.6667	19.0476	11.1111	16.2162	18.1818	22.7273	16.6667	7.69231	23.0769	33.3333	20.6993	20.0541
944799	CM001013.3	50769721	5.0764	3.84645e-07	0.000242982	NC_000086.8	Gm35727	0	0	0	0	0	0	33.3333	7.14286	18.5185	16.6667	5.26316	15	31.5789	22.7273	25	10.5263	20.9665	20.9665
944803	CM001013.3	50769758	4.27556	1.90657e-05	0.00687115	NC_000086.8	Gm35727	0	0	0	0	0	0	0	27.7778	12.5	18.9189	20	15.7895	27.7778	20	11.7647	8.33333	16.7331	16.7331
944804	CM001013.3	50769760	5.24522	1.56097e-07	0.000110832	NC_000086.8	Gm35727	0	0	0	0	0	0	7.69231	16.6667	25	27.027	33.3333	26.3158	33.3333	20	17.6471	16.6667	22.7926	22.7926
944805	CM001013.3	50769765	4.30269	1.68736e-05	0.00619381	NC_000086.8	Gm35727	0	0	0	0	0	0	15.3846	27.7778	31.25	24.3243	26.6667	10.5263	22.2222	13.3333	23.5294	16.6667	17.2556	17.2556
944808	CM001013.3	50770023	3.8327	0.000126745	0.0349372	NC_000086.8	Gm35727	0	0	0	0	0	0	30	44.4444	42.8571	45.4545	18.75	41.6667	0	11.1111	21.7391	25	19.9034	19.9034
944813	CM001013.3	50770084	3.83875	0.000123663	0.0341967	NC_000086.8	Gm35727	0	0	9.09091	0	0	1.81818	40	22.2222	33.3333	45.4545	12.5	50	7.69231	15.7895	13.0435	33.3333	23.9717	22.1535
944815	CM001013.3	50770105	4.03994	5.34644e-05	0.0165568	NC_000086.8	Gm35727	0	0	0	0	0	0	35	27.7778	28.5714	9.09091	12.5	25	7.69231	5.26316	21.7391	25	16.9389	16.9389
944817	CM001013.3	50770130	3.94103	8.11316e-05	0.0237332	NC_000086.8	Gm35727	0	0	0	0	0	0	40	38.8889	38.0952	45.4545	18.75	58.3333	0	15.7895	21.7391	33.3333	25.8391	25.8391
944820	CM001013.3	50770409	4.87017	1.11501e-06	0.000602304	NC_000086.8	Gm35727	0	8.33333	0	5.88235	0	2.84314	28.5714	28.5714	40	30.4348	13.3333	70	15.3846	42.8571	17.6471	42.8571	37.7492	34.9061
944822	CM001013.3	50770413	5.72366	1.04254e-08	1.09763e-05	NC_000086.8	Gm35727	0	0	0	0	0	0	35.7143	23.8095	40	21.7391	13.3333	60	15.3846	35.7143	17.6471	28.5714	31.4635	31.4635
944825	CM001013.3	50770418	4.56915	4.89701e-06	0.0021614	NC_000086.8	Gm35727	0	0	5.55556	9.09091	0	2.92929	15	13.3333	11.1111	12.9032	0	27.7778	19.0476	30	25	16.6667	23.6984	20.7691
944826	CM001013.3	50770430	3.79699	0.000146464	0.0396371	NC_000086.8	Gm35727	0	4.54545	5.55556	13.6364	0	4.74747	28.5714	28.5714	27.7778	25.8065	10	27.7778	29.1667	58.8235	46.1538	8	33.9844	29.2369
944838	CM001013.3	51253906	4.37586	1.20952e-05	0.00465174	NC_000086.8	Gpc4	0	5.88235	0	0	0	1.17647	17.6471	5.26316	10	21.4286	31.25	13.3333	8.69565	24.1379	34.4828	11.7647	18.4829	17.3064
944839	CM001013.3	51253911	5.34585	8.99914e-08	6.95003e-05	NC_000086.8	Gpc4	0	0	0	0	0	0	23.5294	31.5789	10	21.4286	37.5	13.3333	13.0435	20.6897	44.8276	17.6471	21.9082	21.9082
944840	CM001013.3	51253923	5.99099	2.08565e-09	2.79276e-06	NC_000086.8	Gpc4	0	0	0	0	0	0	17.6471	31.5789	20	25	37.5	13.3333	22.7273	27.5862	31.0345	17.6471	22.4657	22.4657
944842	CM001013.3	51253936	4.2169	2.47688e-05	0.00858401	NC_000086.8	Gpc4	5	0	0	0	0	1	17.6471	26.3158	10	14.2857	25	6.66667	13.0435	17.2414	31.0345	11.7647	15.9501	14.9501
944843	CM001013.3	51253964	4.00315	6.25052e-05	0.0189431	NC_000086.8	Gpc4	0	0	0	0	0	0	11.7647	21.0526	15	10.3448	18.75	13.3333	4.34783	13.7931	20.6897	5.88235	11.6093	11.6093
944845	CM001013.3	51253980	5.27768	1.30828e-07	9.58556e-05	NC_000086.8	Gpc4	0	0	0	0	0	0	17.6471	31.5789	10	24.1379	43.75	13.3333	17.3913	17.2414	31.0345	11.7647	18.153	18.153
944847	CM001013.3	51254159	5.33866	9.36361e-08	7.20341e-05	NC_000086.8	Gpc4	0	0	0	4.54545	0	0.909091	19.2308	25	12.5	29.4118	19.0476	23.0769	35.2941	16	24.1379	21.0526	23.9123	23.0032
944848	CM001013.3	51254163	4.59566	4.31378e-06	0.00194405	NC_000086.8	Gpc4	0	0	0	4.54545	7.14286	2.33766	19.2308	17.8571	8.33333	32.3529	19.0476	19.2308	35.2941	16	20.6897	21.0526	22.4534	20.1158
944849	CM001013.3	51254167	4.60001	4.22467e-06	0.00190896	NC_000086.8	Gpc4	0	0	7.69231	4.54545	0	2.44755	15.3846	25	12.5	38.2353	23.8095	23.0769	41.1765	16	20.6897	15.7895	23.3465	20.899
944851	CM001013.3	51254207	4.50345	6.6859e-06	0.00280759	NC_000086.8	Gpc4	0	0	0	0	0	0	8	23.0769	12.5	26.4706	14.2857	11.5385	23.5294	13.0435	16.6667	15.7895	16.1135	16.1135
944855	CM001013.3	51880007	4.80759	1.52761e-06	0.000788879	NC_000086.8	Ccdc160	0	16.6667	0	0	0	3.33333	5.88235	23.0769	33.3333	28.5714	27.7778	29.1667	24	27.2727	30	25	27.0879	23.7545
944856	CM001013.3	51880026	3.98068	6.8717e-05	0.020583	NC_000086.8	Ccdc160	0	5.26316	0	0	0	1.05263	11.7647	30.7692	26.087	35.7143	36.8421	33.3333	20	27.2727	4.54545	12.5	19.5303	18.4777
944857	CM001013.3	51880027	4.62356	3.77205e-06	0.00172743	NC_000086.8	Ccdc160	0	4.16667	0	4.54545	0	1.74242	20	31.8182	20.6897	22.5806	31.5789	25	10.3448	13.6364	55	22.7273	25.3417	23.5993
944859	CM001013.3	51880050	4.61561	3.91933e-06	0.00178799	NC_000086.8	Ccdc160	0	0	0	0	0	0	22.5	13.6364	10.3448	9.67742	26.3158	17.5	13.7931	9.09091	15	9.09091	12.895	12.895
944877	CM001013.3	52000881	4.42271	9.74702e-06	0.00386593	NC_000086.8	Phf6	0	0	0	0	0	0	25	22.2222	13.6364	19.0476	26.3158	3.33333	10	28.125	24.2424	18.75	16.8902	16.8902
944878	CM001013.3	52000927	3.78423	0.000154184	0.0413615	NC_000086.8	Phf6	5.88235	0	0	0	0	1.17647	18.75	22.2222	18.1818	19.0476	31.5789	3.33333	25	34.375	33.3333	12.5	21.7083	20.5319
944879	CM001013.3	52000959	4.01962	5.82933e-05	0.0178143	NC_000086.8	Phf6	0	8.69565	0	0	0	1.73913	28.5714	25	13.0435	20	28.5714	22.7273	19.3548	10.5263	29.4118	6.25	17.654	15.9149
944881	CM001013.3	52000963	4.6002	4.22093e-06	0.00190818	NC_000086.8	Phf6	0	0	0	0	0	0	30.4348	18.5185	16.6667	15	7.69231	19.0476	20	10.5263	9.09091	18.75	15.483	15.483
944882	CM001013.3	52000964	4.09614	4.20102e-05	0.0135237	NC_000086.8	Phf6	0	0	15.3846	0	4.34783	3.94649	16.6667	31.5789	15	36.3636	23.5294	28.5714	17.6471	11.7647	22.7273	54.5455	27.0512	23.1047
944883	CM001013.3	52000971	5.91221	3.37545e-09	4.14077e-06	NC_000086.8	Phf6	0	0	0	0	0	0	26.087	22.2222	12.5	20	14.2857	23.8095	22.5806	21.0526	22.7273	25	23.034	23.034
944884	CM001013.3	52000972	5.79337	6.89871e-09	7.67999e-06	NC_000086.8	Phf6	0	0	7.69231	0	0	1.53846	22.2222	36.8421	15	50	35.2941	35.7143	35.2941	11.7647	36.3636	36.3636	31.1001	29.5616
944885	CM001013.3	52000987	4.91579	8.84265e-07	0.000495103	NC_000086.8	Phf6	0	0	0	0	0	0	26.087	14.8148	8.33333	15	21.4286	9.52381	22.5806	21.0526	19.0476	12.5	16.9409	16.9409
944886	CM001013.3	52000988	4.73817	2.15655e-06	0.00106673	NC_000086.8	Phf6	0	0	7.69231	0	0	1.53846	22.2222	31.5789	15	40.9091	29.4118	21.4286	29.4118	5.88235	22.7273	27.2727	21.3445	19.8061
944887	CM001013.3	52000989	4.88294	1.04513e-06	0.000570066	NC_000086.8	Phf6	0	0	0	0	5.26316	1.05263	30.4348	14.8148	12.5	15	14.2857	23.8095	12.9032	15.7895	31.8182	18.75	20.6141	19.5614
944888	CM001013.3	52000990	6.09815	1.07306e-09	1.59154e-06	NC_000086.8	Phf6	0	0	7.69231	0	0	1.53846	33.3333	36.8421	20	50	35.2941	35.7143	29.4118	17.6471	27.2727	45.4545	31.1001	29.5616
944889	CM001013.3	52000991	3.88701	0.000101487	0.0287671	NC_000086.8	Phf6	0	0	0	0	0	0	8.69565	14.8148	12.5	5	21.4286	20	9.67742	10.5263	9.09091	12.5	12.3589	12.3589
944891	CM001013.3	52000993	5.12455	2.98255e-07	0.000195286	NC_000086.8	Phf6	0	0	0	0	0	0	30.4348	11.1111	25	20	28.5714	14.2857	19.3548	15.7895	22.7273	18.75	18.1815	18.1815
944892	CM001013.3	52000994	6.06446	1.32398e-09	1.91307e-06	NC_000086.8	Phf6	0	0	7.69231	0	0	1.53846	33.3333	26.3158	20	36.3636	35.2941	28.5714	29.4118	11.7647	31.8182	60	32.3132	30.7748
944893	CM001013.3	52001004	5.11267	3.17629e-07	0.000206126	NC_000086.8	Phf6	0	0	0	0	0	0	26.087	22.2222	16.6667	20	28.5714	14.2857	16.6667	15.7895	22.7273	25	18.8938	18.8938
944894	CM001013.3	52001005	5.74075	9.42575e-09	1.00402e-05	NC_000086.8	Phf6	0	0	7.69231	0	0	1.53846	27.7778	21.0526	15	40.9091	35.2941	21.4286	23.5294	17.6471	31.8182	45.4545	27.9756	26.4371
944895	CM001013.3	52001014	6.06658	1.30665e-09	1.89367e-06	NC_000086.8	Phf6	0	0	0	0	0	0	26.087	18.5185	20.8333	20	28.5714	23.8095	23.3333	21.0526	31.8182	18.75	23.7527	23.7527
944896	CM001013.3	52001015	5.30394	1.13327e-07	8.48359e-05	NC_000086.8	Phf6	0	5.55556	7.69231	0	0	2.64957	33.3333	36.8421	20	45.4545	29.4118	21.4286	29.4118	17.6471	36.3636	27.2727	26.4248	23.7752
944897	CM001013.3	52001023	6.17878	6.45976e-10	1.03565e-06	NC_000086.8	Phf6	0	0	0	0	0	0	30.4348	25.9259	20.8333	15	7.14286	23.8095	25.8065	15.7895	31.8182	25	24.4447	24.4447
944898	CM001013.3	52001024	6.05689	1.3878e-09	1.97711e-06	NC_000086.8	Phf6	0	0	7.69231	0	0	1.53846	33.3333	42.1053	20	59.0909	29.4118	35.7143	37.5	17.6471	27.2727	45.4545	32.7177	31.1793
944905	CM001013.3	52001050	4.51334	6.38157e-06	0.00269168	NC_000086.8	Phf6	0	0	0	0	0	0	17.6471	31.25	10	14.2857	17.3913	18.1818	11.7647	11.1111	22.2222	29.4118	18.5383	18.5383
944913	CM001013.3	52076883	4.02001	5.81963e-05	0.0178018	NC_000086.8	Hprt	0	5.26316	0	0	0	1.05263	10.5263	17.6471	4.54545	15.1515	12.5	28.5714	31.25	14.2857	4.54545	15	18.7305	17.6779
944914	CM001013.3	52076884	4.42222	9.76932e-06	0.00387176	NC_000086.8	Hprt	0	0	0	0	0	0	21.7391	11.1111	37.5	28.5714	27.2727	30	18.75	7.69231	13.3333	12.5	16.4551	16.4551
944916	CM001013.3	52076886	3.90227	9.52959e-05	0.0272725	NC_000086.8	Hprt	0	0	0	0	0	0	17.3913	5.55556	18.75	25	18.1818	30	18.75	7.69231	6.66667	6.25	13.8718	13.8718
944917	CM001013.3	52076887	4.50737	6.56348e-06	0.00275984	NC_000086.8	Hprt	0	0	0	0	0	0	5.26316	17.6471	4.54545	15.1515	6.25	35.7143	18.75	14.2857	4.54545	20	18.6591	18.6591
944918	CM001013.3	52076889	4.17762	2.94579e-05	0.00994887	NC_000086.8	Hprt	0	5.26316	0	0	0	1.05263	21.0526	12.5	19.0476	9.375	6.66667	21.4286	25	14.2857	9.52381	20	18.0476	16.995
944922	CM001013.3	52076904	4.60927	4.04083e-06	0.00183725	NC_000086.8	Hprt	0	10.5263	0	0	0	2.10526	0	11.7647	9.09091	9.09091	6.25	28.5714	18.75	28.5714	9.09091	30	22.9968	20.8915
944923	CM001013.3	52076913	4.42877	9.47712e-06	0.00378732	NC_000086.8	Hprt	0	6.25	5	0	5.88235	3.42647	16.6667	33.3333	22.7273	12.1212	6.25	26.6667	12.5	25	30.4348	28.5714	24.6346	21.2081
944924	CM001013.3	52076919	5.36939	7.90039e-08	6.21773e-05	NC_000086.8	Hprt	0	0	0	0	0	0	31.8182	41.3793	34.4828	33.3333	47.0588	29.4118	50	43.75	26.087	0	29.8497	29.8497
944926	CM001013.3	52076935	5.51709	3.44655e-08	3.0767e-05	NC_000086.8	Hprt	0	0	0	0	0	0	34.7826	37.931	25	30	29.4118	29.4118	38.8889	29.4118	21.7391	10	25.8903	25.8903
944928	CM001013.3	52076948	6.31944	2.62507e-10	4.93317e-07	NC_000086.8	Hprt	0	0	0	0	0	0	30.4348	44.8276	37.931	40	52.9412	35.2941	38.8889	41.1765	26.087	20	32.2893	32.2893
945000	CM001013.3	52977318	5.37749	7.55329e-08	5.96926e-05	NC_000086.8	Gm15482	7.14286	0	0	0	0	1.42857	13.7931	14.8148	26.6667	6.89655	9.09091	18.9189	18.1818	25	17.6471	20	19.9496	18.521
945001	CM001013.3	52977320	6.63713	3.19847e-11	8.15238e-08	NC_000086.8	Gm15482	3.57143	4.7619	4.54545	0	0	2.57576	13.7931	11.1111	36.6667	20.6897	22.7273	27.027	27.2727	45	26.4706	30	31.1541	28.5783
945003	CM001013.3	52977382	6.45863	1.05657e-10	2.27262e-07	NC_000086.8	Gm15482	7.14286	5.26316	0	4	0	3.2812	13.7931	23.0769	40	17.2414	27.2727	24.3243	30.4348	34.7826	31.4286	38.0952	31.8131	28.5319
945004	CM001013.3	52977404	4.86634	1.13682e-06	0.000612348	NC_000086.8	Gm15482	0	0	0	0	6.66667	1.33333	15.3846	20	13.3333	19.3548	28.5714	11.5385	35	36.3636	26.3158	7.14286	23.2721	21.9388
945005	CM001013.3	52977405	4.20701	2.58769e-05	0.00889402	NC_000086.8	Gm15482	0	0	0	0	0	0	22.7273	33.3333	21.0526	11.1111	35.2941	28.5714	58.3333	22.2222	11.7647	5.88235	25.3548	25.3548
945009	CM001013.3	52977435	4.05033	5.11452e-05	0.0159618	NC_000086.8	Gm15482	0	0	0	0	0	0	22.7273	40	21.0526	38.8889	23.5294	21.4286	41.6667	11.1111	5.88235	17.6471	19.5472	19.5472
945011	CM001013.3	52977976	4.90223	9.47536e-07	0.000526805	NC_000086.8	Gm15482	0	0	5.26316	0	0	1.05263	11.1111	11.1111	13.0435	18.9189	16	5	21.7391	23.5294	17.3913	40.9091	21.7138	20.6612
945012	CM001013.3	52977992	6.25893	3.87621e-10	6.88817e-07	NC_000086.8	Gm15482	0	0	0	0	0	0	5.26316	22.2222	21.7391	32.4324	25	15	26.087	21.0526	22.2222	40.9091	25.0542	25.0542
945013	CM001013.3	52978004	3.90348	9.482e-05	0.0271608	NC_000086.8	Gm15482	4.7619	0	5.26316	0	0	2.00501	21.0526	18.5185	26.087	18.9189	20	5	13.0435	20	18.5185	31.8182	17.676	15.671
945014	CM001013.3	52978006	4.89734	9.71449e-07	0.000537585	NC_000086.8	Gm15482	0	0	0	0	5.88235	1.17647	10.5263	18.5185	13.0435	21.6216	16	5	21.7391	25	14.8148	36.3636	20.5835	19.407
945015	CM001013.3	52978013	6.34465	2.22928e-10	4.28164e-07	NC_000086.8	Gm15482	0	0	0	6.25	0	1.25	21.0526	18.5185	39.1304	40.5405	28	28.5714	21.7391	20	37.037	54.5455	32.3786	31.1286
945016	CM001013.3	52978021	5.90334	3.56225e-09	4.33634e-06	NC_000086.8	Gm15482	0	0	0	6.25	0	1.25	10.5263	14.8148	26.087	32.4324	24	28.5714	13.0435	30	22.2222	45.4545	27.8583	26.6083
945029	CM001013.3	55391715	5.87863	4.13677e-09	4.94082e-06	NC_000086.8	Zfp449	6.66667	0	12.5	0	0	3.83333	28.5714	33.3333	29.4118	16.129	23.8095	36.3636	27.7778	26.6667	40.7407	17.6471	29.8392	26.0058
945033	CM001013.3	55391737	4.38222	1.17475e-05	0.00453451	NC_000086.8	Zfp449	0	11.7647	0	0	0	2.35294	10	29.4118	25	21.4286	31.5789	12.5	24	14.2857	29.4118	34.7826	22.996	20.6431
945035	CM001013.3	55391745	3.89433	9.8469e-05	0.0280287	NC_000086.8	Zfp449	0	0	0	0	0	0	10	17.6471	25	7.14286	15.7895	16.6667	16	7.14286	11.7647	17.3913	13.7931	13.7931
945040	CM001013.3	55391784	4.03209	5.52835e-05	0.0170314	NC_000086.8	Gm38625	0	0	0	0	0	0	21.7391	23.5294	14.2857	14.2857	40	18.75	41.1765	0	23.0769	6.25	17.8507	17.8507
945041	CM001013.3	55391785	4.52485	6.04388e-06	0.00257437	NC_000086.8	Gm38625	0	0	0	0	6.66667	1.33333	29.0323	21.0526	26.087	31.5789	30.4348	22.7273	14.2857	12	38.0952	17.6471	20.9511	19.6177
945044	CM001013.3	55391798	4.29215	1.76952e-05	0.00644068	NC_000086.8	Gm38625	0	0	0	5.26316	0	1.05263	21.7391	23.5294	19.0476	11.9048	20	25	29.4118	10	15.3846	12.5	18.4593	17.4066
945045	CM001013.3	55391799	3.83224	0.000126983	0.0349646	NC_000086.8	Gm38625	0	0	0	0	6.66667	1.33333	22.5806	15.7895	4.34783	36.8421	21.7391	13.6364	14.2857	20	14.2857	17.6471	15.971	14.6376
945051	CM001013.3	55643297	4.94235	7.71871e-07	0.000439682	NC_000086.8	Gm36239	0	0	0	0	0	0	3.57143	10	4.34783	10	15.3846	22.2222	11.1111	33.3333	12	11.7647	18.0863	18.0863
945053	CM001013.3	55643305	4.37086	1.23759e-05	0.0047386	NC_000086.8	Gm36239	0	0	0	0	0	0	21.4286	10	13.0435	25	15.3846	14.8148	5.55556	22.2222	24	5.88235	14.495	14.495
945053	CM001013.3	55643305	4.37086	1.23759e-05	0.0047386	NC_000086.8	Mmgt1	0	0	0	0	0	0	21.4286	10	13.0435	25	15.3846	14.8148	5.55556	22.2222	24	5.88235	14.495	14.495
945057	CM001013.3	55643341	4.33021	1.48969e-05	0.00556712	NC_000086.8	Gm36239	0	0	0	6.25	0	1.25	21.4286	25	13.0435	20	15.3846	25.9259	5.55556	15.7895	28	5.88235	16.2307	14.9807
945057	CM001013.3	55643341	4.33021	1.48969e-05	0.00556712	NC_000086.8	Mmgt1	0	0	0	6.25	0	1.25	21.4286	25	13.0435	20	15.3846	25.9259	5.55556	15.7895	28	5.88235	16.2307	14.9807
945061	CM001013.3	55643375	4.22597	2.37909e-05	0.00830031	NC_000086.8	Gm36239	7.69231	7.69231	0	0	0	3.07692	29.6296	30.4348	25.9259	26.6667	41.6667	26.087	14.2857	15.7895	20.6897	26.9231	20.755	17.6781
945061	CM001013.3	55643375	4.22597	2.37909e-05	0.00830031	NC_000086.8	Mmgt1	7.69231	7.69231	0	0	0	3.07692	29.6296	30.4348	25.9259	26.6667	41.6667	26.087	14.2857	15.7895	20.6897	26.9231	20.755	17.6781
945062	CM001013.3	55643383	4.66964	3.01724e-06	0.00142451	NC_000086.8	Gm36239	0	0	0	0	0	0	14.8148	8.69565	18.5185	6.66667	16.6667	17.3913	19.0476	10.5263	17.2414	23.0769	17.4567	17.4567
945062	CM001013.3	55643383	4.66964	3.01724e-06	0.00142451	NC_000086.8	Mmgt1	0	0	0	0	0	0	14.8148	8.69565	18.5185	6.66667	16.6667	17.3913	19.0476	10.5263	17.2414	23.0769	17.4567	17.4567
945067	CM001013.3	55643449	4.49874	6.83578e-06	0.00285451	NC_000086.8	Gm36239	0	0	0	0	0	0	26.9231	16.6667	19.2308	21.9512	22.7273	12.9032	19.2308	15.3846	17.2414	7.40741	14.4335	14.4335
945067	CM001013.3	55643449	4.49874	6.83578e-06	0.00285451	NC_000086.8	Mmgt1	0	0	0	0	0	0	26.9231	16.6667	19.2308	21.9512	22.7273	12.9032	19.2308	15.3846	17.2414	7.40741	14.4335	14.4335
945068	CM001013.3	55643455	4.52152	6.13966e-06	0.00260435	NC_000086.8	Gm36239	0	0	0	0	0	0	19.2308	6.89655	26.9231	26.8293	18.1818	16.129	19.2308	15.3846	10.3448	11.1111	14.4401	14.4401
945068	CM001013.3	55643455	4.52152	6.13966e-06	0.00260435	NC_000086.8	Mmgt1	0	0	0	0	0	0	19.2308	6.89655	26.9231	26.8293	18.1818	16.129	19.2308	15.3846	10.3448	11.1111	14.4401	14.4401
945069	CM001013.3	55643470	4.49272	7.03185e-06	0.00292317	NC_000086.8	Gm36239	0	8.69565	0	4	5.88235	3.7156	34.8837	27.2727	41.6667	20	29.4118	18.75	25	27.7778	48.2759	13.3333	26.6274	22.9118
945069	CM001013.3	55643470	4.49272	7.03185e-06	0.00292317	NC_000086.8	Mmgt1	0	8.69565	0	4	5.88235	3.7156	34.8837	27.2727	41.6667	20	29.4118	18.75	25	27.7778	48.2759	13.3333	26.6274	22.9118
945070	CM001013.3	55643497	3.94817	7.87498e-05	0.0231364	NC_000086.8	Gm36239	0	0	0	0	0	0	12.5	12.5	21.2121	11.1111	12.5	3.22581	12.5	11.1111	13.3333	13.3333	10.7007	10.7007
945070	CM001013.3	55643497	3.94817	7.87498e-05	0.0231364	NC_000086.8	Mmgt1	0	0	0	0	0	0	12.5	12.5	21.2121	11.1111	12.5	3.22581	12.5	11.1111	13.3333	13.3333	10.7007	10.7007
945071	CM001013.3	55643512	7.33499	2.2173e-13	1.21151e-09	NC_000086.8	Gm36239	0	0	0	0	0	0	22.5	15.625	27.2727	18.5185	25	19.3548	25	41.1765	30	26.6667	28.4396	28.4396
945071	CM001013.3	55643512	7.33499	2.2173e-13	1.21151e-09	NC_000086.8	Mmgt1	0	0	0	0	0	0	22.5	15.625	27.2727	18.5185	25	19.3548	25	41.1765	30	26.6667	28.4396	28.4396
945072	CM001013.3	55643516	3.87172	0.000108069	0.0303703	NC_000086.8	Gm36239	4.34783	0	4.7619	0	0	1.82195	20	18.75	18.1818	3.7037	21.875	6.45161	20.8333	22.2222	23.3333	10	16.5681	14.7462
945072	CM001013.3	55643516	3.87172	0.000108069	0.0303703	NC_000086.8	Mmgt1	4.34783	0	4.7619	0	0	1.82195	20	18.75	18.1818	3.7037	21.875	6.45161	20.8333	22.2222	23.3333	10	16.5681	14.7462
945073	CM001013.3	55643533	5.63406	1.76017e-08	1.73591e-05	NC_000086.8	Gm36239	0	0	0	0	5.55556	1.11111	22.5	21.875	30.303	22.2222	12.5	16.129	16.6667	38.8889	23.3333	13.7931	21.7622	20.6511
945073	CM001013.3	55643533	5.63406	1.76017e-08	1.73591e-05	NC_000086.8	Mmgt1	0	0	0	0	5.55556	1.11111	22.5	21.875	30.303	22.2222	12.5	16.129	16.6667	38.8889	23.3333	13.7931	21.7622	20.6511
945074	CM001013.3	55643543	3.76856	0.000164193	0.0435307	NC_000086.8	Gm36239	0	0	0	0	0	0	17.5	12.5	28.125	11.1111	18.75	3.22581	12.5	11.1111	23.3333	3.33333	10.7007	10.7007
945074	CM001013.3	55643543	3.76856	0.000164193	0.0435307	NC_000086.8	Mmgt1	0	0	0	0	0	0	17.5	12.5	28.125	11.1111	18.75	3.22581	12.5	11.1111	23.3333	3.33333	10.7007	10.7007
945075	CM001013.3	55643547	5.60369	2.09835e-08	2.02485e-05	NC_000086.8	Gm36239	0	0	4.7619	0	0	0.952381	30	25	24.2424	18.5185	12.5	19.3548	20.8333	22.2222	26.6667	13.3333	20.4821	19.5297
945075	CM001013.3	55643547	5.60369	2.09835e-08	2.02485e-05	NC_000086.8	Mmgt1	0	0	4.7619	0	0	0.952381	30	25	24.2424	18.5185	12.5	19.3548	20.8333	22.2222	26.6667	13.3333	20.4821	19.5297
945076	CM001013.3	55643555	5.902	3.59111e-09	4.36032e-06	NC_000086.8	Mmgt1	0	0	0	0	0	0	22.5	28.125	27.2727	18.5185	15.625	9.67742	16.6667	33.3333	27.5862	16.6667	20.7861	20.7861
945118	CM001013.3	56098757	5.01196	5.38775e-07	0.000322849	NC_000086.8	Htatsf1	8.69565	0	0	0	0	1.73913	23.8095	6.66667	33.3333	34.7826	26.6667	10	21.0526	17.8571	29.0323	29.4118	21.4708	19.7316
945119	CM001013.3	56098758	5.13744	2.78501e-07	0.000184239	NC_000086.8	Htatsf1	0	5	0	0	0	1	26.087	16.129	11.1111	19.4444	38.0952	18.1818	13.3333	31.5789	25	21.4286	21.9045	20.9045
945120	CM001013.3	56098769	4.78442	1.71482e-06	0.000874626	NC_000086.8	Htatsf1	0	0	0	0	0	0	14.2857	13.3333	27.7778	26.087	33.3333	5	16.6667	7.14286	25.8065	23.5294	15.6291	15.6291
945123	CM001013.3	56098779	4.56538	4.98593e-06	0.00219657	NC_000086.8	Htatsf1	0	0	0	0	0	0	26.087	12.9032	22.2222	11.1111	28.5714	9.09091	13.3333	21.0526	15	21.4286	15.9811	15.9811
945124	CM001013.3	56098795	3.92783	8.57169e-05	0.0249365	NC_000086.8	Htatsf1	0	0	0	0	0	0	23.8095	13.3333	44.4444	26.087	37.5	0	21.0526	14.2857	32.2581	35.2941	20.5781	20.5781
945125	CM001013.3	56098796	4.17545	2.97392e-05	0.0100367	NC_000086.8	Htatsf1	0	5	0	5.88235	4.16667	3.0098	30.4348	19.3548	22.2222	25	38.0952	9.09091	13.3333	36.8421	25	21.4286	21.139	18.1292
945127	CM001013.3	56098806	4.17836	2.93614e-05	0.0099198	NC_000086.8	Htatsf1	0	0	0	0	0	0	30.4348	16.129	5.55556	22.2222	38.0952	0	20	21.0526	20	15.3846	15.2874	15.2874
945131	CM001013.3	56098843	5.17515	2.2773e-07	0.000154537	NC_000086.8	Htatsf1	0	0	0	0	0	0	30.4348	16.129	22.2222	27.7778	28.5714	18.1818	13.3333	31.5789	20	14.2857	19.476	19.476
945133	CM001013.3	56098846	4.10944	3.96615e-05	0.0128604	NC_000086.8	Htatsf1	0	0	0	0	0	0	21.7391	9.67742	16.6667	22.2222	28.5714	18.1818	6.66667	15.7895	15	14.2857	13.9847	13.9847
945195	CM001013.3	57075695	4.97674	6.46651e-07	0.000377397	NC_000086.8	Zic3	8.33333	0	0	0	0	1.66667	27.2727	30.7692	20	27.2727	25	24	15.7895	23.3333	16	14.2857	18.6817	17.015
945196	CM001013.3	57075701	4.58291	4.58551e-06	0.00204288	NC_000086.8	Zic3	8.33333	4.34783	0	0	5.55556	3.64734	22.7273	30.7692	10	13.6364	25	24	15.7895	16.6667	28	28.5714	22.6055	18.9582
945197	CM001013.3	57075731	5.9394	2.86062e-09	3.62136e-06	NC_000086.8	Zic3	0	0	0	0	0	0	40.9091	19.2308	30	9.09091	8.33333	28	15.7895	16.6667	24	32.1429	23.3198	23.3198
945203	CM001013.3	57075769	4.19583	2.71874e-05	0.00929431	NC_000086.8	Zic3	0	0	0	0	0	0	13.6364	26.3158	10.5263	8.33333	6.66667	9.52381	21.0526	23.8095	17.6471	7.69231	15.9451	15.9451
945210	CM001013.3	57075829	4.40688	1.04872e-05	0.00411999	NC_000086.8	Zic3	0	0	0	0	0	0	8.33333	13.6364	23.6842	9.09091	0	28.5714	8	10	13.0435	17.6471	15.4524	15.4524
945211	CM001013.3	57075845	6.37475	1.83262e-10	3.62224e-07	NC_000086.8	Zic3	0	0	5.88235	0	5	2.17647	12.5	22.7273	36.8421	31.8182	13.3333	42.8571	20	30	30.4348	41.1765	32.8937	30.7172
945212	CM001013.3	57075850	4.78366	1.72129e-06	0.000876518	NC_000086.8	Zic3	0	0	0	5.26316	0	1.05263	12.5	18.1818	21.0526	22.7273	6.66667	25	12	10	21.7391	29.4118	19.6302	18.5775
945214	CM001013.3	57075870	4.10523	4.03907e-05	0.0130568	NC_000086.8	Zic3	0	0	0	15.7895	5	4.15789	12.5	31.8182	36.8421	31.8182	6.66667	28.5714	20	20	26.087	47.0588	28.3434	24.1855
945215	CM001013.3	57075884	3.82775	0.000129318	0.0355332	NC_000086.8	Zic3	0	0	0	0	0	0	8.33333	4.54545	13.1579	4.54545	6.66667	17.8571	12	13.3333	4.34783	5.88235	10.6841	10.6841
945321	CM001013.3	59590992	4.79728	1.60837e-06	0.000824838	NC_000086.8	Gm715	0	0	0	0	0	0	5	17.8571	13.0435	33.3333	21.7391	20.6897	19.0476	12	16.6667	17.2414	17.1291	17.1291
945330	CM001013.3	59591030	4.16723	3.08327e-05	0.0103726	NC_000086.8	Gm715	0	0	0	0	0	0	26.9231	0	16.6667	31.8182	15.3846	5.55556	9.52381	17.6471	16.6667	20	13.8786	13.8786
945331	CM001013.3	59591031	4.95564	7.20928e-07	0.000413887	NC_000086.8	Gm715	0	0	0	0	0	0	20	21.4286	26.087	40	21.7391	20.6897	14.2857	20	11.1111	20.6897	17.3552	17.3552
945333	CM001013.3	59591044	4.27266	1.93155e-05	0.00695326	NC_000086.8	Gm715	5	0	0	0	0	1	20	14.2857	26.087	33.3333	13.0435	17.2414	23.8095	12	16.6667	17.2414	17.3918	16.3918
945337	CM001013.3	59591053	3.95658	7.60303e-05	0.0224901	NC_000086.8	Gm715	0	0	0	0	0	0	10	14.2857	13.0435	26.6667	13.0435	17.2414	23.8095	12	5.55556	6.89655	13.1006	13.1006
945342	CM001013.3	59591069	4.13188	3.59814e-05	0.011804	NC_000086.8	Gm715	0	7.69231	0	0	0	1.53846	15	16.6667	26.087	46.6667	21.7391	24.1379	19.0476	13.6364	12.5	13.7931	16.623	15.0845
945343	CM001013.3	59591082	3.86282	0.000112086	0.0313788	NC_000086.8	Gm715	0	0	0	0	0	0	8.33333	10.5263	6.89655	8.57143	7.69231	16.6667	26.3158	11.1111	14.8148	0	13.7817	13.7817
945348	CM001013.3	59591106	4.2822	1.85053e-05	0.00668437	NC_000086.8	Gm715	0	0	0	0	0	0	12	15	12.5	14.2857	7.69231	38.8889	15.7895	10.5263	16.6667	0	16.3743	16.3743
945349	CM001013.3	59591115	4.73413	2.20001e-06	0.00108541	NC_000086.8	Gm715	0	0	0	0	0	0	20	15	9.375	22.8571	15.3846	33.3333	21.0526	15.7895	13.3333	6.66667	18.0351	18.0351
945355	CM001013.3	59591133	4.52959	5.90972e-06	0.00253168	NC_000086.8	Gm715	0	0	0	0	0	0	12	5	18.75	14.2857	15.3846	33.3333	10.5263	10.5263	20	6.66667	16.2105	16.2105
945357	CM001013.3	59591137	4.0502	5.11736e-05	0.0159618	NC_000086.8	Gm715	5	0	0	0	0	1	32	15	25	25.7143	23.0769	33.3333	15.7895	22.2222	23.3333	0	18.9357	17.9357
945358	CM001013.3	59591138	4.53061	5.88144e-06	0.00252214	NC_000086.8	Gm715	0	0	0	6.25	0	1.25	13.6364	19.0476	20	3.7037	0	17.3913	27.5862	13.3333	31.5789	16	21.178	19.928
945369	CM001013.3	59936305	4.19441	2.73582e-05	0.00934598	NC_000086.8	Gm38438	7.14286	0	0	0	0	1.42857	10.5263	9.09091	4.7619	12.5	27.2727	27.7778	42.8571	13.0435	9.52381	14.2857	21.4976	20.069
945376	CM001013.3	59936343	3.90385	9.46726e-05	0.027135	NC_000086.8	Gm38438	0	5.55556	8.33333	0	5.88235	3.95425	21.4286	27.2727	5	27.2727	29.4118	38.4615	15.7895	27.2727	9.09091	27.2727	23.5775	19.6232
945378	CM001013.3	59936351	4.61998	3.83769e-06	0.00175327	NC_000086.8	Gm38438	0	4	0	0	0	0.8	34.2105	9.52381	22.5806	26.1905	19.0476	11.5385	10.5263	25.9259	14.8148	16.129	15.7869	14.9869
945381	CM001013.3	59936387	4.68542	2.79382e-06	0.00133407	NC_000086.8	Gm38438	0	4.7619	0	0	0	0.952381	35.2941	30.7692	5	24.2424	33.3333	42.3077	26.3158	16.6667	14.2857	18.1818	23.5515	22.5992
945382	CM001013.3	59936388	4.69618	2.65078e-06	0.00127215	NC_000086.8	Gm38438	0	0	6.25	6.66667	7.69231	4.12179	42.1053	28.5714	29.0323	45.2381	23.8095	26.9231	42.1053	37.037	22.2222	12.9032	28.2382	24.1164
945385	CM001013.3	59936397	3.96453	7.35408e-05	0.0218488	NC_000086.8	Gm38438	0	0	6.25	6.66667	0	2.58333	21.6216	5.55556	10.7143	16.6667	19.0476	15.3846	26.3158	23.0769	8	9.67742	16.4909	13.9076
945386	CM001013.3	59936753	4.54657	5.45263e-06	0.00237358	NC_000086.8	Gm38438	5.55556	0	0	0	0	1.11111	12	4.54545	26.087	29.4118	20	27.2727	38.4615	11.5385	11.1111	33.3333	24.3434	23.2323
945388	CM001013.3	59936768	4.97678	6.46494e-07	0.000377397	NC_000086.8	Gm38438	0	0	0	4.16667	0	0.833333	16	31.8182	13.0435	23.5294	5	31.8182	23.0769	11.5385	14.8148	33.3333	22.9163	22.083
945389	CM001013.3	59936776	5.23215	1.67545e-07	0.000118166	NC_000086.8	Gm38438	0	0	0	0	0	0	12	18.1818	21.7391	23.5294	5	27.2727	23.0769	7.69231	14.8148	33.3333	21.238	21.238
945391	CM001013.3	59936816	4.05479	5.01787e-05	0.0156927	NC_000086.8	Gm38438	5	0	6.66667	4.16667	5.26316	4.2193	18.5185	39.1304	29.1667	50	21.0526	43.4783	46.6667	12	18.1818	40	32.0653	27.8461
945394	CM001013.3	59936962	4.08484	4.41067e-05	0.0140856	NC_000086.8	Gm38438	0	4.16667	0	0	5.26316	1.88596	21.4286	55	31.5789	26.9231	11.7647	25	31.25	7.14286	21.4286	28.5714	22.6786	20.7926
945395	CM001013.3	59936972	4.32434	1.52987e-05	0.00568818	NC_000086.8	Gm38438	0	4.16667	0	5.88235	0	2.0098	21.4286	40	26.3158	23.0769	11.7647	33.3333	31.25	7.14286	18.5185	21.4286	22.3347	20.3249
945397	CM001013.3	59936982	3.87356	0.000107256	0.0302134	NC_000086.8	Gm38438	0	0	0	11.7647	5.26316	3.40557	28.5714	50	26.3158	23.0769	11.7647	33.3333	31.25	7.14286	21.4286	28.5714	24.3452	20.9397
945401	CM001013.3	59937015	3.77413	0.000160567	0.0427601	NC_000086.8	Gm38438	0	8.33333	7.69231	0	0	3.20513	26.6667	30	15.7895	19.2308	5.88235	16.6667	25	14.2857	17.8571	21.4286	19.0476	15.8425
945402	CM001013.3	59937023	4.2875	1.80692e-05	0.00653677	NC_000086.8	Gm38438	0	0	0	5.88235	0	1.17647	20	50	21.0526	23.0769	11.7647	33.3333	25	7.14286	17.8571	14.2857	19.5238	18.3473
945408	CM001013.3	59937784	5.08058	3.76284e-07	0.000238334	NC_000086.8	Sox3	0	0	0	0	4.34783	0.869565	29.0323	33.3333	17.3913	21.2121	11.7647	22.7273	20	28.5714	15.9091	11.7647	19.7945	18.9249
945409	CM001013.3	59937801	5.98014	2.22952e-09	2.96453e-06	NC_000086.8	Sox3	0	0	4.34783	0	0	0.869565	22.5806	38.8889	21.7391	24.2424	17.6471	31.8182	25	33.3333	25	5.88235	24.2068	23.3372
945427	CM001013.3	67722268	4.14799	3.35412e-05	0.0111401	NC_000086.8	Fmr1os	0	0	0	0	0	0	28.5714	20	33.3333	22.2222	4.54545	16	25	13.6364	17.8571	5.26316	15.5513	15.5513
945429	CM001013.3	67722272	3.94452	7.99585e-05	0.0234464	NC_000086.8	Fmr1os	0	0	0	0	0	0	19.0476	20	27.7778	16.6667	4.54545	16	31.25	13.6364	10.7143	5.26316	15.3728	15.3728
945438	CM001013.3	67722296	5.19448	2.0529e-07	0.000141738	NC_000086.8	Fmr1os	0	0	0	0	0	0	30	22.7273	19.3548	27.7778	5.55556	20	27.7778	16.6667	27.2727	18.1818	21.9798	21.9798
945439	CM001013.3	67722297	4.24013	2.23386e-05	0.00785708	NC_000086.8	Fmr1os	0	0	0	0	0	0	28.5714	20	11.1111	22.2222	0	16	31.25	18.1818	14.2857	15.7895	19.1014	19.1014
945445	CM001013.3	67722306	4.06493	4.80463e-05	0.0151153	NC_000086.8	Fmr1os	0	0	0	10	0	2	19.0476	20	22.2222	27.7778	8.69565	20	25	13.6364	14.2857	15.7895	17.7423	15.7423
945447	CM001013.3	67722319	4.15162	3.30133e-05	0.0109934	NC_000086.8	Fmr1os	0	0	0	0	0	0	26.9231	22.2222	19.2308	37.5	15.7895	18.1818	26.6667	7.69231	16.2162	9.09091	15.5696	15.5696
945448	CM001013.3	67722323	4.78911	1.6752e-06	0.000857178	NC_000086.8	Fmr1os	0	0	0	0	0	0	26.9231	22.2222	23.0769	43.75	15.7895	18.1818	6.66667	19.2308	21.6216	27.2727	18.5947	18.5947
945450	CM001013.3	67722331	3.92795	8.5673e-05	0.0249313	NC_000086.8	Fmr1os	0	0	0	0	6.25	1.25	20	25.9259	32	34.375	11.7647	22.7273	20	20	8.33333	27.2727	19.6667	18.4167
945451	CM001013.3	67722334	4.03274	5.5131e-05	0.0169968	NC_000086.8	Fmr1os	0	0	0	0	0	0	11.5385	29.6296	15.3846	18.75	26.3158	18.1818	20	7.69231	8.10811	45.4545	19.8874	19.8874
945453	CM001013.3	67722340	4.35075	1.35674e-05	0.00515126	NC_000086.8	Fmr1os	0	0	0	0	0	0	23.0769	22.2222	3.84615	31.25	10.5263	18.1818	13.3333	11.5385	16.2162	36.3636	19.1267	19.1267
945455	CM001013.3	67722346	4.34055	1.42128e-05	0.00534507	NC_000086.8	Fmr1os	0	0	0	0	0	0	19.2308	11.1111	15.3846	15.625	15.7895	18.1818	26.6667	11.5385	11.1111	27.2727	18.9542	18.9542
945457	CM001013.3	67722352	4.76842	1.8568e-06	0.000935997	NC_000086.8	Fmr1os	0	0	0	0	0	0	23.0769	22.2222	15.3846	31.25	15.7895	18.1818	33.3333	15.3846	11.1111	36.3636	22.8749	22.8749
945458	CM001013.3	67722355	4.48744	7.20844e-06	0.00298874	NC_000086.8	Fmr1os	0	0	0	0	0	0	7.69231	18.5185	26.9231	15.625	10.5263	13.6364	33.3333	15.3846	16.2162	9.09091	17.5323	17.5323
945460	CM001013.3	67722388	4.71317	2.43894e-06	0.00118424	NC_000086.8	Fmr1os	0	0	0	0	0	0	13.0435	18.1818	38.4615	25	5.26316	19.0476	26.6667	8.69565	22.5806	27.2727	20.8527	20.8527
945461	CM001013.3	67722751	4.38355	1.16763e-05	0.00451437	NC_000086.8	Fmr1os	0	0	0	0	6.66667	1.33333	24	11.7647	31.0345	25	30	16.6667	23.0769	6.66667	22.2222	16.6667	17.0598	15.7265
945465	CM001013.3	67722812	4.32832	1.50252e-05	0.00560184	NC_000086.8	Fmr1os	0	0	0	0	6.66667	1.33333	16	6.25	31.0345	43.75	35	12.5	23.0769	13.3333	19.4444	22.2222	18.1154	16.7821
945468	CM001013.3	67722834	4.71051	2.47094e-06	0.00119733	NC_000086.8	Fmr1os	0	0	0	0	7.14286	1.42857	20	6.25	34.4828	43.75	40	20.8333	23.0769	13.3333	27.7778	16.6667	20.3376	18.909
945471	CM001013.3	67722865	5.26618	1.3929e-07	0.000100627	NC_000086.8	Fmr1os	0	0	0	0	0	0	24	19.0476	32	46.6667	9.09091	20.8333	18.75	21.4286	26.6667	26.6667	22.869	22.869
945472	CM001013.3	67722868	4.87397	1.09378e-06	0.000594216	NC_000086.8	Fmr1os	0	0	0	0	0	0	24	28.5714	24	26.6667	9.09091	12.5	25	21.4286	26.6667	20	21.119	21.119
945473	CM001013.3	67722884	4.75132	2.02093e-06	0.00100804	NC_000086.8	Fmr1os	0	0	0	0	0	0	20	33.3333	36	26.6667	0	16.6667	12.5	21.4286	33.3333	20	20.7857	20.7857
945474	CM001013.3	67722888	6.0672	1.30162e-09	1.88926e-06	NC_000086.8	Fmr1os	0	0	0	0	0	0	32	42.8571	32	26.6667	9.09091	20.8333	18.75	28.5714	40	40	29.631	29.631
945475	CM001013.3	67722892	5.86488	4.49458e-09	5.32138e-06	NC_000086.8	Fmr1os	0	0	0	0	0	0	28	33.3333	24	40	9.09091	25	12.5	21.4286	33.3333	46.6667	27.7857	27.7857
945476	CM001013.3	67722897	5.38909	7.08163e-08	5.64816e-05	NC_000086.8	Fmr1os	0	0	0	0	0	0	32	28.5714	28	33.3333	9.09091	16.6667	18.75	28.5714	20	40	24.7976	24.7976
945477	CM001013.3	67722908	3.8658	0.000110727	0.031044	NC_000086.8	Fmr1os	0	0	0	0	0	0	20	9.52381	12	20	0	12.5	12.5	7.14286	13.3333	26.6667	14.4286	14.4286
945478	CM001013.3	67722912	5.52253	3.34154e-08	2.99986e-05	NC_000086.8	Fmr1os	0	0	0	0	0	0	32	38.0952	26.9231	20	9.09091	16.6667	12.5	28.5714	33.3333	40	26.2143	26.2143
945481	CM001013.3	67722937	5.05039	4.40909e-07	0.000271077	NC_000086.8	Fmr1os	0	0	0	0	0	0	36	28.5714	19.2308	46.6667	9.09091	20.8333	12.5	21.4286	20	33.3333	21.619	21.619
945482	CM001013.3	67722968	3.80529	0.000141638	0.0385345	NC_000086.8	Fmr1os	0	0	6.66667	0	0	1.33333	29.1667	16.6667	20.8333	13.3333	9.09091	8.69565	23.5294	23.0769	20	20	19.0604	17.7271
945530	CM001013.3	69520957	4.47477	7.64923e-06	0.00314679	NC_000086.8	Tmem185a	0	0	6.25	0	0	1.25	33.3333	10.5263	16.129	11.7647	0	22.5806	15	28.5714	21.0526	27.2727	22.8955	21.6455
945629	CM001013.3	70706641	3.85197	0.00011717	0.0326193	NC_000086.8	Gpr50	10	0	0	0	6.25	3.25	12.5	27.2727	38.8889	24	11.7647	25	14.2857	22.2222	23.5294	14.2857	19.8646	16.6146
945630	CM001013.3	70706697	6.79223	1.10412e-11	3.22987e-08	NC_000086.8	Gpr50	5.55556	4.7619	0	0	0	2.06349	14.8148	26.6667	21.875	25	27.7778	40.5405	15.7895	55	21.4286	38.8889	34.3295	32.266
945738	CM001013.3	71961789	6.46198	1.0334e-10	2.23797e-07	NC_000086.8	Nsdhl	3.84615	0	5.55556	5.55556	0	2.99145	17.8571	36	13.3333	24	30.7692	43.3333	16.6667	37.5	36.3636	37.5	34.2727	31.2813
945739	CM001013.3	71961818	4.29982	1.70934e-05	0.00625777	NC_000086.8	Nsdhl	0	0	5.55556	0	0	1.11111	10.3448	11.1111	12.5	20	19.2308	10	16.6667	25	19.2308	11.7647	16.5324	15.4213
945740	CM001013.3	71961824	5.41801	6.02665e-08	4.94787e-05	NC_000086.8	Nsdhl	0	0	0	0	0	0	13.7931	19.2308	9.375	12	23.0769	16.6667	8.33333	31.25	26.9231	11.7647	18.9876	18.9876
945742	CM001013.3	71961861	5.54411	2.95446e-08	2.70863e-05	NC_000086.8	Nsdhl	3.7037	8.33333	0	0	0	2.40741	13.7931	29.6296	12.5	20	23.0769	20	23.0769	31.25	23.0769	35.2941	26.5396	24.1322
945745	CM001013.3	71961886	3.94711	7.90996e-05	0.0232246	NC_000086.8	Nsdhl	0	0	0	0	0	0	17.2414	12.5	8.69565	19.0476	21.7391	12	4.7619	9.375	13.5135	15	10.9301	10.9301
945746	CM001013.3	71961888	4.57053	4.86482e-06	0.00215102	NC_000086.8	Nsdhl	0	0	0	0	0	0	28.5714	12.5	15.7895	31.25	20	23.8095	25	9.52381	13.3333	20	18.3333	18.3333
945747	CM001013.3	71961889	6.46628	1.00447e-10	2.18527e-07	NC_000086.8	Nsdhl	0	0	4.7619	0	0	0.952381	14.8148	20	45.4545	40.4762	36.3636	45.8333	38.0952	37.5	19.4444	35	35.1746	34.2222
945750	CM001013.3	71961902	5.63163	1.78514e-08	1.75507e-05	NC_000086.8	Nsdhl	0	0	0	0	0	0	52.381	31.25	15.7895	31.25	20	23.8095	31.25	14.2857	26.6667	33.3333	25.869	25.869
945751	CM001013.3	71961903	7.94391	1.95903e-15	2.00267e-11	NC_000086.8	Nsdhl	0	0	0	0	0	0	33.3333	20	50	31.7073	27.2727	33.3333	42.8571	40.625	22.2222	35	34.8075	34.8075
945752	CM001013.3	71961930	4.58753	4.48521e-06	0.00200761	NC_000086.8	Nsdhl	0	0	0	0	0	0	33.3333	6.25	10.5263	31.25	15	23.8095	25	4.7619	20	33.3333	21.381	21.381
945753	CM001013.3	71961931	7.1305	1.00003e-12	4.20685e-09	NC_000086.8	Nsdhl	0	0	0	0	0	0	29.6296	13.3333	27.2727	30.9524	36.3636	20.8333	42.8571	34.375	19.4444	30	29.502	29.502
945756	CM001013.3	71962276	5.38708	7.16117e-08	5.69727e-05	NC_000086.8	Cetn2	2.85714	0	9.09091	0	0	2.38961	20.8333	31.0345	29.0323	27.907	12	33.3333	28.5714	30.7692	25.9259	8.33333	25.3867	22.997
945757	CM001013.3	71962277	5.42378	5.83519e-08	4.82507e-05	NC_000086.8	Cetn2	4.7619	0	0	0	0	0.952381	20.8333	14.2857	28.5714	20	42.8571	23.5294	19.0476	20	24.2424	19.2308	21.21	20.2577
945843	CM001013.3	72680694	4.44858	8.64418e-06	0.0034956	NC_000086.8	Gm46680	13.3333	14.2857	11.1111	18.1818	0	11.3824	30	28.5714	36.8421	34.6154	15.7895	55	43.4783	30	42.1053	23.0769	38.7321	27.3497
945845	CM001013.3	72680700	4.24516	2.18437e-05	0.00770008	NC_000086.8	Gm46680	26.3158	5.55556	22.2222	13.3333	11.7647	15.8383	47.8261	54.5455	50	58.0645	38.0952	48.3871	21.4286	52	43.75	40	41.1131	25.2748
945920	CM001013.3	72830556	4.30551	1.666e-05	0.00612249	NC_000086.8	Idh3g	0	9.09091	0	0	0	1.81818	14.7059	22.2222	15.1515	15.7895	15	30.4348	11.5385	12.5	24	6.89655	17.074	15.2558
945920	CM001013.3	72830556	4.30551	1.666e-05	0.00612249	NC_000086.8	Ssr4	0	9.09091	0	0	0	1.81818	14.7059	22.2222	15.1515	15.7895	15	30.4348	11.5385	12.5	24	6.89655	17.074	15.2558
945921	CM001013.3	72830567	7.08199	1.42098e-12	5.67625e-09	NC_000086.8	Idh3g	0	0	0	0	0	0	38.2353	25	27.2727	31.5789	20	30.4348	38.4615	25	40	17.2414	30.2275	30.2275
945921	CM001013.3	72830567	7.08199	1.42098e-12	5.67625e-09	NC_000086.8	Ssr4	0	0	0	0	0	0	38.2353	25	27.2727	31.5789	20	30.4348	38.4615	25	40	17.2414	30.2275	30.2275
945922	CM001013.3	72830571	6.29005	3.17368e-10	5.7802e-07	NC_000086.8	Idh3g	0	0	0	0	0	0	23.5294	27.7778	25	31.5789	15	30.4348	19.2308	21.875	36	17.8571	25.0795	25.0795
945922	CM001013.3	72830571	6.29005	3.17368e-10	5.7802e-07	NC_000086.8	Ssr4	0	0	0	0	0	0	23.5294	27.7778	25	31.5789	15	30.4348	19.2308	21.875	36	17.8571	25.0795	25.0795
945923	CM001013.3	72830573	5.8377	5.29256e-09	6.17389e-06	NC_000086.8	Idh3g	5.26316	0	0	0	0	1.05263	35.2941	19.4444	30.303	26.3158	20	30.4348	26.9231	25	32	13.7931	25.6302	24.5776
945923	CM001013.3	72830573	5.8377	5.29256e-09	6.17389e-06	NC_000086.8	Ssr4	5.26316	0	0	0	0	1.05263	35.2941	19.4444	30.303	26.3158	20	30.4348	26.9231	25	32	13.7931	25.6302	24.5776
945966	CM001013.3	72966100	4.60315	4.16154e-06	0.00188312	NC_000086.8	Naa10	0	6.66667	0	0	5.55556	2.44444	32	26.3158	37.5	21.7391	12	21.7391	28.5714	33.3333	13.3333	20	23.3954	20.951
945967	CM001013.3	72966119	4.5777	4.70109e-06	0.00209046	NC_000086.8	Naa10	0	0	8.33333	0	0	1.66667	32	13.0435	40	17.3913	16	17.3913	23.8095	33.3333	25	6.66667	21.2402	19.5735
945981	CM001013.3	73067376	5.9945	2.04115e-09	2.7409e-06	NC_000086.8	Mir5132	0	9.09091	9.09091	0	0	3.63636	20	10	28.5714	21.875	20	41.6667	30	22.2222	36	35	32.9778	29.3414
945982	CM001013.3	73067394	5.78663	7.18131e-09	7.96661e-06	NC_000086.8	Mir5132	0	9.09091	0	0	0	1.81818	20	10	28.5714	25	26.6667	33.3333	25	22.2222	26.9231	35	28.4957	26.6775
945984	CM001013.3	73067401	4.52956	5.91067e-06	0.00253168	NC_000086.8	Mir5132	0	0	0	0	0	0	15	0	19.0476	9.375	13.3333	20.8333	10	22.2222	15.3846	20	17.688	17.688
945988	CM001013.3	73067424	3.77027	0.00016307	0.0432932	NC_000086.8	Mir5132	0	0	0	0	0	0	20	10.7143	27.5862	13.3333	15	13.0435	4.7619	15.3846	15.625	21.7391	14.1108	14.1108
945989	CM001013.3	73067426	3.96656	7.29178e-05	0.0216909	NC_000086.8	Mir5132	7.14286	0	0	0	0	1.42857	40	28.5714	31.0345	30	35	17.3913	28.5714	23.0769	9.375	21.7391	20.0308	18.6022
945996	CM001013.3	73298033	4.04038	5.33636e-05	0.0165331	NC_000086.8	Emd	0	0	4	5	0	1.8	31.8182	14.8148	12.9032	13.3333	13.6364	23.0769	12	29.4118	7.69231	12.5	16.9362	15.1362
946005	CM001013.3	73326261	3.97938	6.90949e-05	0.0206831	NC_000086.8	Dnase1l1	0	0	0	0	0	0	15.3846	11.1111	16.6667	3.7037	8.33333	13.3333	20	8.69565	20	8.33333	14.0725	14.0725
946006	CM001013.3	73326270	5.81006	6.24509e-09	7.07664e-06	NC_000086.8	Dnase1l1	0	0	0	0	0	0	15.3846	18.5185	33.3333	25.9259	0	26.6667	28	21.7391	26.6667	25	25.6145	25.6145
946007	CM001013.3	73326278	4.91731	8.77428e-07	0.000492725	NC_000086.8	Dnase1l1	0	0	0	0	0	0	19.2308	7.40741	27.7778	14.8148	0	13.3333	28	13.0435	20	25	19.8754	19.8754
946008	CM001013.3	73326290	5.43366	5.52098e-08	4.60833e-05	NC_000086.8	Dnase1l1	0	0	0	0	0	0	23.0769	23.0769	27.7778	29.6296	8.33333	13.3333	28	17.3913	26.6667	33.3333	23.7449	23.7449
946009	CM001013.3	73326315	4.07455	4.61027e-05	0.0145762	NC_000086.8	Dnase1l1	0	0	6.25	0	0	1.25	11.5385	11.1111	16.6667	14.8148	8.33333	20	24	13.0435	20	8.33333	17.0754	15.8254
946011	CM001013.3	73326339	5.31416	1.07151e-07	8.07501e-05	NC_000086.8	Dnase1l1	0	0	0	0	0	0	23.0769	22.2222	33.3333	14.8148	8.33333	21.4286	28	21.7391	13.3333	25	21.9002	21.9002
946036	CM001013.3	73412165	4.84854	1.24373e-06	0.000664286	NC_000086.8	Ubl4a	0	0	0	0	0	0	27.5862	44.4444	31.8182	15.3846	16.6667	20.8333	20	12.5	29.1667	10.5263	18.6053	18.6053
946038	CM001013.3	73412176	4.14355	3.41974e-05	0.0113164	NC_000086.8	Ubl4a	0	0	0	0	0	0	17.2414	29.6296	13.6364	15.3846	0	20.8333	13.3333	18.75	16.6667	5.26316	14.9693	14.9693
946040	CM001013.3	73412178	3.87188	0.000107999	0.0303596	NC_000086.8	Ubl4a	0	0	0	0	0	0	20.6897	18.5185	27.2727	15.3846	16.6667	25	13.3333	18.75	16.6667	0	14.75	14.75
946042	CM001013.3	73412182	4.21231	2.52768e-05	0.00871638	NC_000086.8	Ubl4a	0	0	0	0	0	0	10.3448	14.8148	22.7273	11.5385	16.6667	16.6667	20	12.5	16.6667	10.5263	15.2719	15.2719
946046	CM001013.3	73412196	3.91587	9.00796e-05	0.025983	NC_000086.8	Ubl4a	0	0	7.14286	0	0	1.42857	20.6897	29.6296	18.1818	11.5385	8.33333	29.1667	20	11.7647	16.6667	5.26316	16.5722	15.1437
946048	CM001013.3	73412202	4.28804	1.80255e-05	0.00652593	NC_000086.8	Ubl4a	0	0	0	0	0	0	24.1379	29.6296	18.1818	7.69231	16.6667	20.8333	6.66667	11.7647	25	10.5263	14.9582	14.9582
946050	CM001013.3	73412217	4.48702	7.22266e-06	0.00299131	NC_000086.8	Ubl4a	0	0	0	0	0	0	20.6897	33.3333	27.2727	15.3846	16.6667	12.5	20	17.6471	25	10.5263	17.1347	17.1347
946052	CM001013.3	73436606	4.90029	9.56943e-07	0.000530794	NC_000086.8	Ikbkg	10.5263	4	0	5	0	3.90526	21.875	36.3636	18.75	33.3333	33.3333	22.2222	23.8095	25.7143	28.5714	20	24.0635	20.1582
946053	CM001013.3	73436618	5.5088	3.61283e-08	3.20408e-05	NC_000086.8	Ikbkg	0	0	0	0	0	0	21.2121	16	12.1212	33.3333	20.8333	13.8889	13.6364	23.6842	15.3846	18.75	17.0688	17.0688
946054	CM001013.3	73436623	6.7288	1.71064e-11	4.68683e-08	NC_000086.8	Ikbkg	0	0	0	0	0	0	21.2121	32	12.1212	33.3333	25	25	22.7273	26.3158	26.9231	12.5	22.6932	22.6932
946055	CM001013.3	73436627	6.22801	4.72387e-10	8.07743e-07	NC_000086.8	Ikbkg	0	0	0	0	0	0	21.2121	32	12.1212	40	12.5	19.4444	27.2727	21.0526	19.2308	18.75	21.1501	21.1501
946058	CM001013.3	73436715	6.28102	3.36365e-10	6.07961e-07	NC_000086.8	Ikbkg	0	0	0	0	0	0	28.125	14.2857	21.0526	19.4444	36.3636	18.75	26.087	29.4118	30	20	24.8497	24.8497
946075	CM001013.3	74459695	4.58374	4.56724e-06	0.00203665	NC_000086.8	Brcc3	0	4.16667	0	0	6.66667	2.16667	26.4706	38.8889	18.5185	18.75	16.6667	16.6667	6.25	26.087	18.1818	33.3333	20.1038	17.9371
946076	CM001013.3	74459715	5.702	1.18412e-08	1.22365e-05	NC_000086.8	Brcc3	0	0	0	0	0	0	20.5882	21.0526	33.3333	18.75	27.2727	16.6667	18.75	20	17.3913	28.5714	20.2759	20.2759
946078	CM001013.3	74459733	5.36208	8.22709e-08	6.44285e-05	NC_000086.8	Brcc3	0	0	0	0	0	0	20.5882	31.5789	29.6296	25	25	16.6667	12.5	20	21.7391	19.0476	17.9907	17.9907
946079	CM001013.3	74459750	5.18903	2.11398e-07	0.000145426	NC_000086.8	Brcc3	5.88235	0	0	4.16667	0	2.0098	20.5882	31.5789	29.6296	18.75	16.6667	20.8333	25	16	21.7391	33.3333	23.3812	21.3714
946080	CM001013.3	74459755	5.6143	1.97355e-08	1.91849e-05	NC_000086.8	Brcc3	0	0	0	0	0	0	29.4118	31.5789	25.9259	18.75	25	20.8333	18.75	8	26.087	28.5714	20.4483	20.4483
946081	CM001013.3	74459940	4.44411	8.8257e-06	0.00355841	NC_000086.8	Brcc3	4.7619	16	0	0	15.3846	7.2293	25.8065	30	43.75	30.4348	12.5	38.0952	40	23.5294	43.4783	25	34.0206	26.7913
946085	CM001013.3	74459959	4.82136	1.4258e-06	0.000744794	NC_000086.8	Brcc3	0	0	0	0	0	0	5.55556	5.55556	16.6667	12.5	18.75	29.1667	19.0476	13.3333	18.1818	14.2857	18.803	18.803
946092	CM001013.3	74460024	3.83332	0.000126426	0.0348696	NC_000086.8	Brcc3	0	0	0	0	0	0	7.40741	5	16.6667	13.0435	12.5	14.2857	33.3333	6.25	15.7895	5	14.9317	14.9317
946093	CM001013.3	74460025	4.39037	1.13158e-05	0.00439826	NC_000086.8	Brcc3	0	0	7.69231	0	0	1.53846	11.1111	0	27.7778	33.3333	18.75	29.1667	38.0952	20	18.1818	28.5714	26.803	25.2646
946096	CM001013.3	74460034	4.53675	5.71277e-06	0.00246618	NC_000086.8	Brcc3	8.33333	0	0	0	18.1818	5.30303	16.6667	21.0526	17.6471	16.6667	18.75	20.8333	38.0952	26.6667	28	14.2857	25.5762	20.2732
946231	CM001013.3	76839934	5.24671	1.54842e-07	0.00011027	NC_000086.8	Prkx	0	0	0	0	6.66667	1.33333	33.3333	7.14286	31.8182	17.8571	15.3846	12	22.7273	21.0526	22.7273	25.8065	20.8627	19.5294
946234	CM001013.3	76840017	5.25213	1.50352e-07	0.000107481	NC_000086.8	Prkx	0	0	0	0	0	0	34.6154	38.4615	31.0345	50	18.1818	17.3913	14.2857	5.55556	31.0345	39.1304	21.4795	21.4795
946235	CM001013.3	76840067	6.92818	4.26279e-12	1.43205e-08	NC_000086.8	Prkx	0	0	0	0	0	0	42.3077	30.7692	32.1429	30.4348	18.1818	21.7391	19.0476	33.3333	34.4828	30.4348	27.8075	27.8075
946236	CM001013.3	76840074	4.05854	4.93798e-05	0.0154887	NC_000086.8	Prkx	3.84615	0	0	0	0	0.769231	19.2308	30.7692	27.5862	17.3913	13.6364	8.69565	9.52381	11.1111	20.6897	21.7391	14.3519	13.5826
946237	CM001013.3	76840082	6.35754	2.05008e-10	3.96763e-07	NC_000086.8	Prkx	0	0	0	5	0	1	36	38.4615	35.7143	30.4348	19.0476	30.4348	19.0476	22.2222	31.0345	31.8182	26.9115	25.9115
946238	CM001013.3	76840089	4.33846	1.43486e-05	0.00538492	NC_000086.8	Prkx	4.54545	0	7.14286	11.5385	7.69231	6.18382	27.2727	15	20.5882	14.8148	11.7647	17.6471	24.1379	33.3333	40	30.7692	29.1775	22.9937
946256	CM001013.3	80114126	4.20268	2.63774e-05	0.00905322	NC_000086.8	Tmem47	0	0	0	4.54545	0	0.909091	16	7.14286	21.875	12.1951	7.40741	10.3448	22.2222	11.4286	21.7391	14.2857	16.0041	15.095
946302	CM001013.3	84617451	5.65408	1.56685e-08	1.56968e-05	NC_000086.8	Tab3	0	0	0	0	0	0	13.3333	16.6667	27.2727	16.129	20	24	17.3913	23.0769	27.2727	33.3333	25.0149	25.0149
946304	CM001013.3	84617456	7.17643	7.15565e-13	3.20795e-09	NC_000086.8	Tab3	0	0	0	0	0	0	20	17.6471	28.5714	19.3548	38.4615	20.6897	25.9259	42.8571	27.2727	27.2727	28.8036	28.8036
946345	CM001013.3	92330043	5.08294	3.71634e-07	0.00023586	NC_000086.8	Arx	0	0	0	0	0	0	16.6667	5.88235	0	0	0	21.4286	30	8.33333	14.2857	30.7692	20.9634	20.9634
946348	CM001013.3	92330099	4.19265	2.75717e-05	0.00941214	NC_000086.8	Arx	0	0	0	5.26316	0	1.05263	22.2222	0	10	12.5	13.3333	7.14286	25	8.33333	23.8095	23.0769	17.4725	16.4199
946349	CM001013.3	92330101	4.91675	8.79924e-07	0.000493483	NC_000086.8	Arx	0	0	0	0	0	0	27.7778	17.6471	15	12.5	6.66667	21.4286	30	8.33333	19.0476	15.3846	18.8388	18.8388
946350	CM001013.3	92330105	3.91347	9.09788e-05	0.0262026	NC_000086.8	Arx	0	0	0	0	0	0	5.55556	11.7647	5	18.75	13.3333	14.2857	20	16.6667	19.0476	0	14	14
946351	CM001013.3	92330107	6.90066	5.17602e-12	1.70865e-08	NC_000086.8	Arx	0	0	0	0	0	0	27.7778	11.7647	20	25	13.3333	21.4286	35	33.3333	33.3333	46.1538	33.8498	33.8498
946482	CM001013.3	92875918	3.84755	0.000119306	0.0331363	NC_000086.8	Pdk3	0	0	4.7619	0	0	0.952381	25.7143	3.125	10.7143	19.3548	21.7391	17.3913	4.34783	12.1951	15.3846	13.7931	12.6224	11.67
946483	CM001013.3	92875939	5.10774	3.26036e-07	0.00021029	NC_000086.8	Pdk3	0	0	0	0	0	0	38.0952	26.087	39.2857	45.8333	36.3636	14.8148	21.4286	37.5	28.5714	16.6667	23.7963	23.7963
946484	CM001013.3	92875940	7.20181	5.94204e-13	2.74232e-09	NC_000086.8	Pdk3	0	0	4.7619	0	0	0.952381	31.4286	21.875	32.1429	32.2581	30.4348	34.7826	30.4348	25	24	27.5862	28.3607	27.4083
946485	CM001013.3	92875960	5.11859	3.07829e-07	0.000200726	NC_000086.8	Pdk3	0	0	0	0	0	0	47.619	21.7391	35.7143	50	40.9091	14.8148	21.4286	37.5	21.4286	25	24.0344	24.0344
946486	CM001013.3	92875961	5.7008	1.19243e-08	1.2309e-05	NC_000086.8	Pdk3	0	0	4.7619	0	0	0.952381	25.7143	21.875	17.8571	38.7097	34.7826	13.0435	17.3913	24.3902	15.3846	24.1379	18.8695	17.9171
946490	CM001013.3	92876005	8.48952	2.075e-17	3.52274e-13	NC_000086.8	Pdk3	0	0	0	0	0	0	32.2581	34.6154	37.8378	37.5	13.3333	20	48.3871	23.8095	37.5	39.1304	33.7654	33.7654
946491	CM001013.3	92876032	6.742	1.56219e-11	4.36824e-08	NC_000086.8	Pdk3	0	0	0	0	0	0	32.2581	23.0769	35.1351	41.6667	20	8	32.2581	33.3333	25	47.8261	29.2835	29.2835
946492	CM001013.3	92876071	4.75917	1.94387e-06	0.00097472	NC_000086.8	Pdk3	0	0	0	0	4.54545	0.909091	22.5806	34.6154	24.3243	37.5	13.3333	16	54.8387	9.52381	18.75	30.4348	25.9095	25.0004
946493	CM001013.3	92876085	5.95293	2.63388e-09	3.38112e-06	NC_000086.8	Pdk3	4.54545	12.5	0	6.25	0	4.65909	36.3636	34.6154	25	45.8333	25	24	51.6129	28.5714	36.6667	30.4348	34.2572	29.5981
946554	CM001013.3	93410393	4.31804	1.57418e-05	0.00582334	NC_000086.8	Apoo	0	0	0	0	0	0	21.0526	27.2727	14.2857	15.3846	13.3333	13.6364	8.33333	16	30.7692	14.2857	16.6049	16.6049
946555	CM001013.3	93410407	4.22059	2.43666e-05	0.00847009	NC_000086.8	Apoo	0	5.88235	0	0	0	1.17647	33.3333	30	26.6667	11.5385	26.6667	9.09091	8.33333	31.8182	46.6667	20	23.1818	22.0053
946556	CM001013.3	93410688	4.1161	3.85345e-05	0.0125292	NC_000086.8	Fam90a1b	0	0	0	0	0	0	38.4615	27.2727	22.7273	20	26.3158	23.8095	5.55556	4.7619	42.1053	45	24.2464	24.2464
946557	CM001013.3	93410738	4.42496	9.64592e-06	0.00383209	NC_000086.8	Fam90a1b	13.0435	9.52381	0	6.25	8.33333	7.43012	45.8333	44.4444	23.0769	25.9259	26.6667	27.2727	32.2581	40	59.0909	21.4286	36.0101	28.5799
946559	CM001013.3	93410746	5.29712	1.17643e-07	8.73274e-05	NC_000086.8	Fam90a1b	0	5.26316	0	0	0	1.05263	33.3333	13.3333	26.087	18.5185	26.6667	22.7273	24.1379	29.4118	21.4286	11.5385	21.8488	20.7962
946560	CM001013.3	93410756	5.50444	3.7035e-08	3.27532e-05	NC_000086.8	Fam90a1b	0	0	0	0	0	0	19.0476	20	17.3913	11.1111	46.6667	31.8182	24.1379	29.4118	14.2857	7.69231	21.4692	21.4692
946564	CM001013.3	93410839	4.68323	2.82392e-06	0.00134574	NC_000086.8	Fam90a1b	5.88235	5.55556	0	0	7.69231	3.82604	22.2222	18.75	27.7778	15	35	32	20.8333	43.75	24	13.3333	26.7833	22.9573
946566	CM001013.3	93410843	5.46388	4.65851e-08	3.98712e-05	NC_000086.8	Fam90a1b	0	0	0	0	6.66667	1.33333	20.6897	15	21.2121	15	22.2222	25	17.3913	29.4118	20	33.3333	25.0273	23.6939
946567	CM001013.3	93410844	4.40274	1.06893e-05	0.00418459	NC_000086.8	Fam90a1b	4.7619	7.69231	0	0	0	2.49084	43.4783	36.6667	30	21.6216	32.1429	38.0952	17.6471	22.2222	14.8148	12.5	21.0559	18.565
946569	CM001013.3	93410865	3.74133	0.000183047	0.0478438	NC_000086.8	Fam90a1b	0	3.84615	0	0	0	0.769231	34.7826	36.6667	20	18.9189	14.2857	33.3333	5.88235	11.1111	7.40741	16.6667	14.8802	14.1109
946570	CM001013.3	93410893	4.23528	2.28267e-05	0.00799914	NC_000086.8	Fam90a1b	0	4.16667	8.69565	5.88235	0	3.74893	38.0952	25	22.2222	21.6216	21.4286	38.0952	12.5	14.2857	25	20.8333	22.1429	18.3939
946668	CM001013.3	97192063	4.32884	1.49895e-05	0.00559289	NC_000086.8	Ar	0	6.66667	0	0	7.69231	2.87179	17.6471	33.3333	26.6667	24.3243	30.7692	21.4286	32	6.25	6.66667	20	17.269	14.3973
946670	CM001013.3	97192087	4.38465	1.16174e-05	0.00450076	NC_000086.8	Ar	5.55556	9.52381	0	0	5.55556	4.12698	16.129	11.1111	13.5135	16.6667	17.8571	22.5	14.2857	34.375	17.8571	15	20.8036	16.6766
946745	CM001013.3	98178692	5.1827	2.18701e-07	0.000149692	NC_000086.8	Efnb1	0	0	0	0	0	0	23.5294	16.129	17.8571	12	21.0526	17.2414	15.7895	27.2727	23.5294	7.69231	18.3051	18.3051
946746	CM001013.3	98178696	4.76635	1.87591e-06	0.000944626	NC_000086.8	Efnb1	0	0	0	5.88235	0	1.17647	23.5294	28.125	17.2414	16	31.5789	13.7931	26.3158	22.7273	17.6471	15.3846	19.1736	17.9971
946853	CM001013.3	99537990	5.36356	8.15985e-08	6.39546e-05	NC_000086.8	Awat2	0	0	0	0	0	0	13.7931	11.1111	25.8065	7.69231	21.4286	21.875	13.6364	18.1818	12.1951	14.8148	16.1406	16.1406
946854	CM001013.3	99538004	5.95217	2.64603e-09	3.38576e-06	NC_000086.8	Awat2	0	0	0	4.16667	0	0.833333	17.2414	8.33333	19.3548	15.3846	14.2857	25	18.1818	24.2424	21.9512	18.5185	21.5788	20.7455
946855	CM001013.3	99538006	4.89235	9.96388e-07	0.00054883	NC_000086.8	Awat2	0	0	0	0	8.69565	1.73913	24.1379	19.4444	3.22581	21.1538	17.8571	21.875	27.2727	18.1818	14.6341	18.5185	20.0964	18.3573
946856	CM001013.3	99538012	3.86589	0.000110685	0.0310411	NC_000086.8	Awat2	6.25	12.5	10	4.16667	0	6.58333	26.4706	30.303	12.5	21.4286	16.6667	28.5714	14.8148	28.125	11.7647	25	21.6552	15.0719
946857	CM001013.3	99538013	4.08768	4.35712e-05	0.0139333	NC_000086.8	Awat2	0	5.26316	9.09091	0	8.69565	4.60994	28.5714	20	29.0323	13.7255	28.5714	27.2727	22.7273	35.4839	19.4444	10.7143	23.1285	18.5186
946859	CM001013.3	99538050	3.9563	7.61208e-05	0.0225046	NC_000086.8	Awat2	0	0	0	0	0	0	0	5	3.22581	11.1111	17.8571	16.129	13.6364	11.7647	15.3846	5.26316	12.4356	12.4356
946861	CM001013.3	99669506	7.32927	2.31412e-13	1.25718e-09	NC_000086.8	Kif4	5.55556	0	0	4	0	1.91111	32	29.2683	37.931	43.9024	26.4706	29.0323	26.6667	46.1538	40.625	25	33.4956	31.5844
946862	CM001013.3	99669507	6.09757	1.07694e-09	1.5948e-06	NC_000086.8	Kif4	6.25	0	0	0	0	1.25	32	22.7273	30.4348	34.2105	40.9091	29.4118	22.5806	28.125	20	29.1667	25.8568	24.6068
946863	CM001013.3	99669513	4.04836	5.15774e-05	0.0160666	NC_000086.8	Kif4	5.55556	4.16667	0	0	0	1.94444	16	9.7561	31.0345	21.9512	14.7059	12.9032	16.6667	15.3846	15.625	15	15.1159	13.1715
946864	CM001013.3	99669514	3.88618	0.000101836	0.0288574	NC_000086.8	Kif4	6.25	0	0	0	0	1.25	20	22.7273	8.69565	10.5263	22.7273	11.7647	9.375	12.5	15	25	14.7279	13.4779
946865	CM001013.3	99669525	7.20566	5.77631e-13	2.69197e-09	NC_000086.8	Kif4	5.55556	4.16667	0	0	0	1.94444	32	29.2683	41.3793	41.4634	35.2941	29.0323	20	46.1538	40.625	30	33.1622	31.2178
946866	CM001013.3	99669526	5.68098	1.33925e-08	1.35885e-05	NC_000086.8	Kif4	6.25	0	0	0	0	1.25	32	33.3333	17.3913	23.6842	50	29.4118	21.875	31.25	20	12.5	23.0074	21.7574
946869	CM001013.3	99669531	6.82698	8.67214e-12	2.62571e-08	NC_000086.8	Kif4	5.55556	0	0	0	0	1.11111	24	26.8293	31.0345	34.1463	20.5882	22.5806	26.6667	30.7692	34.375	20	26.8783	25.7672
946870	CM001013.3	99669532	5.55771	2.73335e-08	2.53278e-05	NC_000086.8	Kif4	6.25	0	0	0	0	1.25	20	22.7273	21.7391	18.4211	27.2727	29.4118	18.75	25	15	25	22.6324	21.3824
946872	CM001013.3	99669538	4.1318	3.5994e-05	0.0118041	NC_000086.8	Kif4	6.25	0	6.66667	0	0	2.58333	25.9259	19.0476	20.8333	15.3846	13.6364	29.4118	9.375	12.9032	26.3158	16	18.8012	16.2178
946873	CM001013.3	99669543	4.97625	6.48284e-07	0.000377887	NC_000086.8	Kif4	0	0	0	0	0	0	35.2941	33.3333	35.2941	38.2353	40	38.0952	21.4286	11.7647	26.6667	15.7895	22.7489	22.7489
946949	CM001013.3	100892671	3.89527	9.80911e-05	0.0279535	NC_000086.8	Nhsl2	29.1667	7.14286	0	12.5	23.0769	14.3773	21.7391	45	50	31.8182	46.1538	39.3939	35.7143	43.4783	48	40	41.3173	26.94
946950	CM001013.3	100892676	6.57925	4.72838e-11	1.14095e-07	NC_000086.8	Nhsl2	4.16667	0	0	0	0	0.833333	13.0435	35	28.5714	27.2727	38.4615	31.25	21.4286	34.7826	28	36.6667	30.4256	29.5922
946951	CM001013.3	100892712	6.99116	2.7263e-12	9.81793e-09	NC_000086.8	Nhsl2	0	7.14286	0	0	7.69231	2.96703	18.1818	35	33.3333	27.2727	32	42.4242	39.2857	34.7826	32	26.6667	35.0318	32.0648
947065	CM001013.3	101200708	4.43542	9.18919e-06	0.0036831	NC_000086.8	Ercc6l	8.33333	8.33333	0	0	0	3.33333	28.5714	43.4783	45.4545	15.7895	27.7778	12	42.8571	23.5294	34.6154	26.3158	27.8635	24.5302
947122	CM001013.3	101295321	5.45315	4.94839e-08	4.18923e-05	NC_000086.8	Gm14858	0	0	0	0	0	0	33.3333	6.66667	15.7895	20	27.7778	27.7778	25	16.6667	25	20	22.8889	22.8889
947123	CM001013.3	101295331	3.9617	7.4419e-05	0.0220822	NC_000086.8	Gm14858	5.26316	0	0	7.69231	0	2.59109	27.7778	13.3333	15.7895	20	22.2222	22.2222	20	16.6667	25	15	19.7778	17.1867
947128	CM001013.3	101295379	4.43679	9.13108e-06	0.00366754	NC_000086.8	Gm14858	0	0	0	5.26316	0	1.05263	12.5	37.5	13.3333	11.5385	23.0769	16.6667	30.7692	10	13.3333	30.7692	20.3077	19.2551
947132	CM001013.3	101295400	3.92061	8.83235e-05	0.0256007	NC_000086.8	Gm14858	0	0	0	5.26316	0	1.05263	12.5	18.75	26.6667	3.84615	23.0769	8.33333	23.0769	10	20	23.0769	16.8974	15.8448
947133	CM001013.3	101295410	5.06761	4.02843e-07	0.000251801	NC_000086.8	Gm14858	0	0	0	0	0	0	16.6667	27.2727	14.2857	13.3333	50	29.6296	18.1818	14.2857	31.25	9.09091	20.4876	20.4876
947134	CM001013.3	101295411	6.06386	1.32895e-09	1.91401e-06	NC_000086.8	Gm14858	0	0	0	5.26316	0	1.05263	29.1667	25	30	42.3077	40	33.3333	40	25	26.6667	30.7692	31.1538	30.1012
947140	CM001013.3	101295734	4.12256	3.74692e-05	0.012233	NC_000086.8	Gm14858	0	0	0	0	0	0	25.5814	24	18.75	20.6897	0	20.6897	20.8333	12.5	22.7273	0	15.3501	15.3501
947141	CM001013.3	101295752	4.37875	1.19362e-05	0.00459429	NC_000086.8	Gm14858	0	0	0	0	0	0	32.5581	20	18.75	13.7931	0	17.2414	20.8333	8.33333	13.6364	15.3846	15.0858	15.0858
947142	CM001013.3	101295759	4.85764	1.18792e-06	0.000636624	NC_000086.8	Gm14858	0	0	0	0	5.26316	1.05263	32.5581	28	21.875	20.6897	8.33333	17.2414	20.8333	29.1667	22.7273	7.69231	19.5322	18.4796
947143	CM001013.3	101295765	3.86647	0.000110421	0.0309854	NC_000086.8	Gm14858	0	0	4.34783	0	0	0.869565	32.5581	24	15.625	13.7931	8.33333	10.3448	16.6667	16.6667	22.7273	7.69231	14.8195	13.95
947145	CM001013.3	101295787	4.04853	5.15404e-05	0.0160604	NC_000086.8	Gm14858	6.25	8.33333	0	0	5.26316	3.9693	24.3243	28	28.125	17.2414	16.6667	17.2414	24	21.7391	25	15.3846	20.673	16.7037
947207	CM001013.3	102399937	3.87764	0.000105475	0.0297823	NC_000086.8	Chic1	0	5.55556	0	0	0	1.11111	17.3913	10	23.0769	25	6.25	27.2727	21.7391	5.88235	12.5	23.0769	18.0942	16.9831
947208	CM001013.3	102399938	5.77912	7.50909e-09	8.23895e-06	NC_000086.8	Chic1	0	0	0	0	0	0	12	19.0476	18.5185	22.2222	0	11.1111	27.5862	20	24	37.5	24.0395	24.0395
947283	CM001013.3	102866203	4.14441	3.40694e-05	0.011278	NC_000086.8	Slc16a2	6.66667	11.7647	0	0	0	3.68627	33.3333	45.4545	37.5	22.7273	22.7273	28	16.6667	18.75	33.3333	26.6667	24.6833	20.9971
947284	CM001013.3	102866217	4.12134	3.7668e-05	0.0122895	NC_000086.8	Slc16a2	5.26316	0	0	0	0	1.05263	15.7895	30	26.087	13.6364	36.3636	24	5.88235	25	11.1111	33.3333	19.8654	18.8127
947285	CM001013.3	102866236	4.59504	4.32661e-06	0.0019467	NC_000086.8	Slc16a2	10.5263	6.25	10	0	0	5.35526	36.8421	50	34.7826	18.1818	27.2727	48	23.5294	31.25	17.6471	53.3333	34.752	29.3967
947286	CM001013.3	102866241	5.10604	3.28985e-07	0.000212048	NC_000086.8	Slc16a2	0	0	0	0	0	0	15.7895	20	26.087	18.1818	27.2727	16	17.6471	25	16.6667	40	23.0627	23.0627
947289	CM001013.3	102866282	4.71184	2.45491e-06	0.00119138	NC_000086.8	Slc16a2	10.5263	0	0	0	0	2.10526	8.33333	17.6471	4.34783	20	5.26316	26.087	14.2857	20	21.7391	29.4118	22.3047	20.1995
947382	CM001013.3	103457473	4.45411	8.42422e-06	0.00341682	NC_000086.8	Abcb7	0	0	0	0	0	0	7.40741	15.3846	10	26.3158	6.66667	22.2222	8.33333	21.4286	27.7778	6.25	17.2024	17.2024
947384	CM001013.3	103457492	5.72722	1.02088e-08	1.07841e-05	NC_000086.8	Abcb7	0	0	0	0	0	0	28.5714	34.7826	30.4348	38.2353	26.087	25	34.7826	17.8571	27.7778	21.0526	25.294	25.294
947385	CM001013.3	103457494	4.48205	7.39311e-06	0.00305067	NC_000086.8	Abcb7	0	0	0	0	0	0	17.8571	36.3636	21.7391	32.3529	21.7391	4.16667	30.4348	17.8571	22.2222	15.7895	18.0941	18.0941
947389	CM001013.3	103457532	4.04721	5.18328e-05	0.0161356	NC_000086.8	Abcb7	0	0	0	0	0	0	18.5185	26.087	34.7826	26.4706	17.3913	12.5	30.4348	10.7143	16.6667	5.26316	15.1158	15.1158
947469	CM001013.3	105070732	3.91225	9.14413e-05	0.0263199	NC_000086.8	Atp7a	0	0	0	0	0	0	9.09091	17.6471	11.1111	6.66667	10	16.2162	16	5.88235	8.69565	4.54545	10.2679	10.2679
947471	CM001013.3	105070751	4.75592	1.97541e-06	0.000988449	NC_000086.8	Atp7a	0	0	3.84615	0	0	0.769231	21.2121	22.2222	18.5185	16.6667	10	18.9189	12	23.5294	21.7391	13.6364	17.9648	17.1955
947472	CM001013.3	105070770	6.48409	8.92707e-11	1.97374e-07	NC_000086.8	Atp7a	0	0	0	0	0	0	24.2424	22.2222	25.9259	23.3333	35	27.027	28	23.5294	21.7391	18.1818	23.6955	23.6955
947473	CM001013.3	105070782	5.21369	1.85117e-07	0.000129027	NC_000086.8	Atp7a	0	0	3.84615	0	6.66667	2.10256	19.3548	17.6471	14.8148	20.6897	25	21.6216	28	31.25	19.0476	18.1818	23.6202	21.5176
947474	CM001013.3	105230351	4.75379	1.99641e-06	0.000996333	NC_000086.8	Pgk1	0	0	0	0	0	0	13.6364	23.3333	14.2857	15	7.14286	17.2414	29.6296	0	16.129	19.0476	16.4095	16.4095
947475	CM001013.3	105230379	5.05482	4.30793e-07	0.000265949	NC_000086.8	Pgk1	0	0	0	0	0	0	18.1818	13.3333	14.2857	5	14.2857	24.1379	18.5185	0	22.5806	23.8095	17.8093	17.8093
947476	CM001013.3	105230393	3.98659	6.70307e-05	0.0201477	NC_000086.8	Pgk1	0	0	8.33333	0	0	1.66667	9.09091	6.66667	7.14286	10	0	10.3448	25.9259	0	19.3548	23.8095	15.887	14.2204
947477	CM001013.3	105230407	4.63607	3.55092e-06	0.00164198	NC_000086.8	Pgk1	0	0	0	0	0	0	18.1818	20	14.2857	10	7.14286	20.6897	33.3333	0	16.129	9.52381	15.9352	15.9352
947478	CM001013.3	105230431	3.76961	0.000163503	0.0433859	NC_000086.8	Pgk1	7.14286	0	0	0	0	1.42857	45.4545	30	21.4286	15	7.14286	31.0345	25.9259	0	32.2581	19.0476	21.6532	20.2246
947567	CM001013.3	107878230	4.56252	5.05429e-06	0.00222257	NC_000086.8	Brwd3	0	0	0	0	0	0	40.7407	21.0526	25	14.2857	23.8095	7.69231	40	12.5	9.52381	41.1765	22.1785	22.1785
947571	CM001013.3	108057140	7.99771	1.26758e-15	1.38518e-11	NC_000086.8	Hmgn5	0	0	0	0	0	0	32	37.931	28	42.4242	27.2727	26.9231	33.3333	45.8333	51.7241	9.09091	33.381	33.381
947572	CM001013.3	108057147	6.84918	7.42746e-12	2.27787e-08	NC_000086.8	Hmgn5	0	0	0	0	0	0	32	37.931	24	36.3636	27.2727	26.9231	33.3333	29.1667	34.4828	9.09091	26.5993	26.5993
947573	CM001013.3	108057154	5.1019	3.36255e-07	0.000216002	NC_000086.8	Hmgn5	5.55556	0	0	0	0	1.11111	24	31.0345	12	33.3333	18.1818	11.5385	19.0476	29.1667	34.4828	9.09091	20.6653	19.5542
947574	CM001013.3	108057156	5.49084	4.00036e-08	3.49238e-05	NC_000086.8	Hmgn5	0	0	0	0	0	0	16	20.6897	24	24.2424	18.1818	11.5385	28.5714	29.1667	27.5862	0	19.3726	19.3726
947575	CM001013.3	108057166	6.3573	2.05327e-10	3.96763e-07	NC_000086.8	Hmgn5	5.26316	0	7.69231	0	0	2.59109	36	41.3793	24	36.3636	27.2727	26.9231	28.5714	37.5	48.2759	9.09091	30.0723	27.4812
947576	CM001013.3	108057175	5.41961	5.97276e-08	4.91635e-05	NC_000086.8	Hmgn5	0	0	0	0	3.7037	0.740741	28	41.3793	24	36.3636	27.2727	26.9231	28.5714	33.3333	41.3793	0	26.0414	25.3007
947579	CM001013.3	108138829	8.0099	1.14803e-15	1.26913e-11	NC_000086.8	Sh3bgrl	0	0	0	3.57143	0	0.714286	19.2308	30	29.4118	26.9231	21.7391	25	36.3636	28.2051	30	33.3333	30.5804	29.8661
947581	CM001013.3	108138882	5.22383	1.75259e-07	0.000123058	NC_000086.8	Sh3bgrl	0	10.3448	6.25	0	12	5.71897	17.8571	24.1379	28.5714	11.5385	17.3913	25.641	25	27.5	19.2308	30.5556	25.5855	19.8665
947586	CM001013.3	108138933	4.63307	3.60282e-06	0.00166033	NC_000086.8	Sh3bgrl	0	0	5.26316	0	0	1.05263	17.3913	13.3333	16.6667	19.2308	16.129	12	21.6216	20	12.5	18.1818	16.8607	15.8081
947671	CM001013.3	132587912	5.14119	2.73e-07	0.000181373	NC_000086.8	Gm26851	0	0	0	0	0	0	16.6667	15.3846	4.7619	11.5385	0	28.5714	9.52381	23.8095	16.6667	20	19.7143	19.7143
947674	CM001013.3	132587926	4.21522	2.49531e-05	0.0086298	NC_000086.8	Gm26851	0	0	0	0	0	0	40.9091	22.2222	20	26.6667	30.4348	19.0476	14.8148	14.8148	7.69231	40	19.2739	19.2739
947675	CM001013.3	132587927	5.60125	2.12817e-08	2.04579e-05	NC_000086.8	Gm26851	0	0	0	4.7619	0	0.952381	29.1667	34.6154	38.0952	11.5385	20	28.5714	23.8095	28.5714	15.3846	30	25.2674	24.315
947676	CM001013.3	132587930	4.21472	2.50085e-05	0.00864582	NC_000086.8	Gm26851	0	0	0	0	0	0	31.8182	25.9259	20	26.6667	30.4348	14.2857	18.5185	14.8148	7.69231	40	19.0623	19.0623
947677	CM001013.3	132587931	5.50368	3.71941e-08	3.28634e-05	NC_000086.8	Gm26851	0	0	0	0	0	0	25	34.6154	42.8571	11.5385	20	28.5714	14.2857	30	15.3846	20	21.6484	21.6484
947679	CM001013.3	132587958	4.26722	1.97927e-05	0.00708746	NC_000086.8	Gm26851	0	0	0	0	5.26316	1.05263	16.6667	20	33.3333	7.69231	20	28.5714	9.52381	14.2857	15.3846	20	17.5531	16.5005
947680	CM001013.3	132587963	3.91886	8.89706e-05	0.0257491	NC_000086.8	Gm26851	0	0	0	0	0	0	27.2727	22.2222	20	20	39.1304	9.52381	14.8148	14.8148	15.3846	30	16.9076	16.9076
947681	CM001013.3	132587964	5.22022	1.78712e-07	0.000125114	NC_000086.8	Gm26851	0	5.88235	0	0	0	1.17647	12.5	23.0769	23.8095	7.69231	30	23.8095	19.0476	23.8095	23.0769	25	22.9487	21.7722
947684	CM001013.3	132588168	3.92079	8.82593e-05	0.02559	NC_000086.8	Gm26851	0	6.66667	0	0	0	1.33333	17.3913	21.4286	12	24.2424	16.6667	10.5263	8.69565	43.75	9.09091	20	18.4126	17.0792
947685	CM001013.3	132588169	5.58657	2.31595e-08	2.18868e-05	NC_000086.8	Gm26851	0	0	7.14286	0	0	1.42857	11.5385	7.14286	25	23.8095	16.6667	26.3158	22.2222	21.4286	28	38.0952	27.2124	25.7838
947687	CM001013.3	132588171	4.96769	6.77552e-07	0.00039278	NC_000086.8	Gm26851	0	0	0	0	0	0	11.5385	0	29.1667	14.2857	25	31.5789	11.1111	21.4286	16	23.8095	20.7856	20.7856
947689	CM001013.3	132588173	5.04094	4.63248e-07	0.000282681	NC_000086.8	Gm26851	0	0	0	0	7.14286	1.42857	7.69231	7.14286	18.1818	23.8095	8.33333	22.2222	17.6471	21.4286	24	33.3333	23.7262	22.2977
947691	CM001013.3	132588184	6.10595	1.02194e-09	1.53004e-06	NC_000086.8	Gm26851	0	0	0	0	0	0	15.3846	14.2857	20.8333	19.0476	16.6667	26.3158	27.7778	21.4286	24	38.0952	27.5235	27.5235
947692	CM001013.3	132588185	5.13694	2.79251e-07	0.000184239	NC_000086.8	Gm26851	0	0	0	0	0	0	13.0435	35.7143	32	23.5294	29.1667	31.5789	18.1818	50	9.09091	10	23.7703	23.7703
947693	CM001013.3	132588186	5.91237	3.37228e-09	4.14077e-06	NC_000086.8	Gm26851	0	7.14286	0	0	0	1.42857	15.3846	14.2857	33.3333	28.5714	25	21.0526	38.8889	28.5714	28	33.3333	29.9693	28.5407
947694	CM001013.3	132588240	5.86545	4.47929e-09	5.30988e-06	NC_000086.8	Gm26851	0	0	0	8.33333	0	1.66667	12.5	14.2857	30.4348	38.0952	25	42.1053	29.4118	28.5714	25	28.5714	30.732	29.0653
947702	CM001013.3	132589814	4.8211	1.42768e-06	0.000744962	NC_000086.8	Pcdh19	0	6.25	0	0	0	1.25	10.2564	16.6667	21.7391	8.33333	18.5185	15.625	18.5185	10	27.2727	20	18.2832	17.0332
947704	CM001013.3	132589830	5.35898	8.36943e-08	6.54354e-05	NC_000086.8	Pcdh19	0	6.25	0	5	0	2.25	25.7143	28.5714	17.3913	25	18.5185	21.875	22.2222	36.8421	29.6296	20	26.1138	23.8638
947705	CM001013.3	132590772	4.13377	3.56864e-05	0.0117234	NC_000086.8	Pcdh19	4.7619	0	0	0	0	0.952381	22.2222	13.3333	16.6667	33.3333	25	19.2308	14.2857	23.5294	21.0526	6.66667	16.953	16.0007
947706	CM001013.3	132590785	5.04735	4.47982e-07	0.000274422	NC_000086.8	Pcdh19	0	0	0	0	0	0	31.5789	31.25	11.1111	50	20	26.9231	14.2857	29.4118	25	6.66667	20.4574	20.4574
947707	CM001013.3	132590794	3.73884	0.00018487	0.048272	NC_000086.8	Pcdh19	0	0	0	0	0	0	21.0526	25	16.6667	33.3333	5	19.2308	14.2857	11.7647	25	0	14.0562	14.0562
947829	CM001013.3	133502451	5.70307	1.17665e-08	1.21726e-05	NC_000086.8	Gla	0	0	0	0	0	0	38.8889	5.26316	19.0476	33.3333	27.7778	16.6667	25	24	29.4118	25	24.0157	24.0157
947840	CM001013.3	133657695	6.84986	7.39199e-12	2.27433e-08	NC_000086.8	Armcx6	0	0	0	0	0	0	34.2857	38.0952	29.1667	37.1429	31.25	31.25	30.4348	10.5263	42.1053	26.6667	28.1966	28.1966
947840	CM001013.3	133657695	6.84986	7.39199e-12	2.27433e-08	NC_000086.8	Mir7093	0	0	0	0	0	0	34.2857	38.0952	29.1667	37.1429	31.25	31.25	30.4348	10.5263	42.1053	26.6667	28.1966	28.1966
947841	CM001013.3	133657703	6.88626	5.72799e-12	1.8586e-08	NC_000086.8	Armcx6	0	0	0	0	4.7619	0.952381	45.7143	33.3333	45.8333	42.8571	31.25	34.375	30.4348	26.3158	36.8421	26.6667	30.9269	29.9745
947841	CM001013.3	133657703	6.88626	5.72799e-12	1.8586e-08	NC_000086.8	Mir7093	0	0	0	0	4.7619	0.952381	45.7143	33.3333	45.8333	42.8571	31.25	34.375	30.4348	26.3158	36.8421	26.6667	30.9269	29.9745
947843	CM001013.3	133657762	5.05858	4.22394e-07	0.000262126	NC_000086.8	Armcx6	8.69565	18.1818	5.88235	0	4.7619	7.50435	42.8571	28.5714	36.6667	21.9512	18.1818	33.3333	24.1379	36.8421	43.3333	42.1053	35.9504	28.446
947843	CM001013.3	133657762	5.05858	4.22394e-07	0.000262126	NC_000086.8	Mir7093	8.69565	18.1818	5.88235	0	4.7619	7.50435	42.8571	28.5714	36.6667	21.9512	18.1818	33.3333	24.1379	36.8421	43.3333	42.1053	35.9504	28.446
947844	CM001013.3	133657763	5.39704	6.77498e-08	5.45854e-05	NC_000086.8	Armcx6	0	16.6667	7.69231	0	0	4.87179	18.5185	20	37.5	46.6667	33.3333	35	35	28	33.3333	57.1429	37.6952	32.8234
947844	CM001013.3	133657763	5.39704	6.77498e-08	5.45854e-05	NC_000086.8	Mir7093	0	16.6667	7.69231	0	0	4.87179	18.5185	20	37.5	46.6667	33.3333	35	35	28	33.3333	57.1429	37.6952	32.8234
947886	CM001013.3	134934112	4.3392	1.43001e-05	0.00537364	NC_000086.8	Arxes1	0	4.7619	0	4.16667	0	1.78571	33.3333	35.2941	27.7778	18.5185	33.3333	20	22.7273	25	10.5263	29.4118	21.5331	19.7474
947960	CM001013.3	135939053	4.65842	3.1864e-06	0.00149672	NC_000086.8	Slc25a53	0	0	0	0	0	0	30.7692	14.8148	42.8571	9.09091	19.0476	15	18.1818	8.69565	20	35.2941	19.4343	19.4343
947961	CM001013.3	135939054	4.51563	6.31297e-06	0.00266986	NC_000086.8	Slc25a53	0	0	0	0	0	0	21.7391	21.875	17.3913	22.2222	21.4286	9.09091	18.75	13.6364	28.5714	9.52381	15.9145	15.9145
947964	CM001013.3	135939063	4.98484	6.20121e-07	0.0003637	NC_000086.8	Slc25a53	0	0	0	0	0	0	7.69231	7.40741	19.0476	9.09091	9.52381	20	13.6364	17.3913	16.6667	35.2941	20.5977	20.5977
947966	CM001013.3	135939077	5.79573	6.80248e-09	7.61746e-06	NC_000086.8	Slc25a53	0	0	0	0	0	0	30.7692	18.5185	42.8571	13.6364	14.2857	15	13.6364	26.087	33.3333	35.2941	24.6702	24.6702
947968	CM001013.3	135939091	3.94207	8.07813e-05	0.0236526	NC_000086.8	Slc25a53	0	21.0526	0	4.7619	0	5.16291	40	30.303	34.7826	29.6296	42.8571	30.4348	18.75	20.8333	62.5	19.0476	30.3131	25.1502
947970	CM001013.3	135939109	5.70045	1.19494e-08	1.23182e-05	NC_000086.8	Slc25a53	0	5.26316	0	0	0	1.05263	21.0526	21.4286	40	31.5789	20	41.6667	33.3333	38.0952	27.7778	11.7647	30.5275	29.4749
947971	CM001013.3	135939116	5.53408	3.12868e-08	2.83284e-05	NC_000086.8	Slc25a53	0	5.26316	0	0	0	1.05263	21.0526	21.4286	40	26.3158	20	41.6667	33.3333	38.0952	22.2222	11.7647	29.4164	28.3638
947972	CM001013.3	135939119	4.36722	1.2584e-05	0.0048144	NC_000086.8	Slc25a53	0	5.26316	0	0	0	1.05263	15.7895	7.14286	30	26.3158	13.3333	25	33.3333	23.8095	11.1111	11.7647	21.0037	19.9511
948151	CM001013.3	138962975	4.37979	1.18792e-05	0.00457608	NC_000086.8	Dnaaf6b	5.26316	0	7.14286	0	5.55556	3.59231	20	34.6154	33.3333	33.3333	15.7895	42.1053	15.3846	27.2727	16.6667	25	25.2859	21.6935
948153	CM001013.3	138962987	4.58519	4.53563e-06	0.00202541	NC_000086.8	Dnaaf6b	21.0526	20	7.14286	0	5.55556	10.7502	30	34.6154	22.2222	44.4444	26.3158	42.1053	38.4615	36.3636	33.3333	50	40.0528	29.3025
948156	CM001013.3	138963003	3.75565	0.000172895	0.0454825	NC_000086.8	Dnaaf6b	0	8.33333	5.26316	6.66667	0	4.05263	15	15	31.8182	35.2941	13.3333	25	25	7.14286	21.4286	35.7143	22.8571	18.8045
948157	CM001013.3	138963004	4.52348	6.08303e-06	0.00258757	NC_000086.8	Dnaaf6b	5.26316	0	7.14286	0	0	2.4812	15	11.5385	18.5185	38.8889	21.0526	31.5789	15.3846	18.1818	16.6667	41.6667	24.6957	22.2145
948168	CM001013.3	138963402	5.45499	4.89751e-08	4.15356e-05	NC_000086.8	Dnaaf6b	0	0	0	0	0	0	31.5789	15.3846	27.2727	10.5263	33.3333	29.1667	8.33333	40	22.2222	33.3333	26.6111	26.6111
948169	CM001013.3	138963406	4.68738	2.76732e-06	0.00132207	NC_000086.8	Dnaaf6b	0	0	0	0	8.33333	1.66667	21.0526	30.7692	27.2727	5.26316	30	25	8.33333	30	27.7778	26.6667	23.5556	21.8889
948170	CM001013.3	138963429	3.77977	0.000156971	0.0419789	NC_000086.8	Dnaaf6b	0	0	0	0	0	0	15.7895	7.69231	9.52381	5.26316	25	33.3333	0	40	11.1111	13.3333	19.5556	19.5556
948171	CM001013.3	138963488	5.41674	6.06953e-08	4.97019e-05	NC_000086.8	Dnaaf6b	0	5.88235	0	0	0	1.17647	26.3158	23.0769	23.8095	10.5263	41.6667	37.5	8.33333	40	27.7778	33.3333	29.3889	28.2124
948171	CM001013.3	138963488	5.41674	6.06953e-08	4.97019e-05	NC_000086.8	Nup62cl	0	5.88235	0	0	0	1.17647	26.3158	23.0769	23.8095	10.5263	41.6667	37.5	8.33333	40	27.7778	33.3333	29.3889	28.2124
948172	CM001013.3	138963492	4.69214	2.70368e-06	0.00129363	NC_000086.8	Dnaaf6b	0	5.88235	0	8.33333	0	2.84314	31.5789	23.0769	42.8571	10.5263	41.6667	33.3333	8.33333	40	33.3333	40	31	28.1569
948172	CM001013.3	138963492	4.69214	2.70368e-06	0.00129363	NC_000086.8	Nup62cl	0	5.88235	0	8.33333	0	2.84314	31.5789	23.0769	42.8571	10.5263	41.6667	33.3333	8.33333	40	33.3333	40	31	28.1569
948173	CM001013.3	138963516	4.43003	9.42201e-06	0.00376847	NC_000086.8	Dnaaf6b	0	17.3913	0	8.69565	11.7647	7.57033	46.6667	15.625	23.0769	41.1765	22.2222	38.8889	25	32	41.9355	33.3333	34.2315	26.6612
948173	CM001013.3	138963516	4.43003	9.42201e-06	0.00376847	NC_000086.8	Nup62cl	0	17.3913	0	8.69565	11.7647	7.57033	46.6667	15.625	23.0769	41.1765	22.2222	38.8889	25	32	41.9355	33.3333	34.2315	26.6612
948174	CM001013.3	138963552	5.67746	1.3671e-08	1.3771e-05	NC_000086.8	Dnaaf6b	0	9.09091	14.2857	0	0	4.67532	29.6296	26.4706	12	33.3333	33.3333	37.1429	22.2222	33.3333	31.0345	29.1667	30.5799	25.9046
948174	CM001013.3	138963552	5.67746	1.3671e-08	1.3771e-05	NC_000086.8	Nup62cl	0	9.09091	14.2857	0	0	4.67532	29.6296	26.4706	12	33.3333	33.3333	37.1429	22.2222	33.3333	31.0345	29.1667	30.5799	25.9046
948175	CM001013.3	138963581	5.26738	1.38384e-07	0.000100049	NC_000086.8	Dnaaf6b	0	0	0	0	0	0	18.5185	11.7647	8	11.1111	16.6667	22.8571	11.1111	18.5185	13.3333	16.6667	16.4974	16.4974
948175	CM001013.3	138963581	5.26738	1.38384e-07	0.000100049	NC_000086.8	Nup62cl	0	0	0	0	0	0	18.5185	11.7647	8	11.1111	16.6667	22.8571	11.1111	18.5185	13.3333	16.6667	16.4974	16.4974
948298	CM001013.3	139857616	4.56681	4.95202e-06	0.00218365	NC_000086.8	Psmd10	11.7647	27.7778	3.33333	8.33333	0	10.2418	28	25	33.3333	27.2727	20	36.6667	28.5714	26.3158	56.5217	38.0952	37.2342	26.9923
948299	CM001013.3	139857665	7.21671	5.32614e-13	2.53182e-09	NC_000086.8	Psmd10	0	0	0	0	0	0	17.3913	12.5	29.1667	31.8182	20	30	28.5714	36.8421	33.3333	33.3333	32.416	32.416
948300	CM001013.3	139857666	8.1656	3.19841e-16	4.15401e-12	NC_000086.8	Psmd10	0	0	0	0	0	0	32.3529	47.8261	26.087	61.1111	33.3333	33.3333	40.7407	33.3333	41.6667	50	39.8148	39.8148
948302	CM001013.3	140505252	4.23494	2.28608e-05	0.00800519	NC_000086.8	Gm15295	10	8.33333	8.33333	0	0	5.33333	12	14.2857	20	18.1818	23.0769	34.7826	37.5	18.1818	7.69231	37.5	27.1313	21.798
948303	CM001013.3	140505253	3.81021	0.000138849	0.037889	NC_000086.8	Gm15295	0	0	5.26316	4.34783	0	1.9222	38.7097	16	20	34.6154	12.5	23.6842	9.09091	25	19.2308	5.55556	16.5123	14.5901
948404	CM001013.3	143470843	4.47908	7.4965e-06	0.00308931	NC_000086.8	Rtl4	0	0	0	6.66667	9.09091	3.15152	13.3333	26.3158	13.3333	25	27.7778	23.5294	7.69231	33.3333	30.4348	20	22.998	19.8465
948481	CM001013.3	149800731	5.42992	5.63798e-08	4.68951e-05	NC_000086.8	Gnl3l	0	6.25	0	4.54545	0	2.15909	17.3913	28	20	20.8333	25	27.2727	45.4545	7.14286	28	28.5714	27.2883	25.1292
948482	CM001013.3	149800732	5.02615	5.00412e-07	0.000302832	NC_000086.8	Gnl3l	0	0	0	0	0	0	17.2414	25	6.89655	16.6667	26.3158	20	15.7895	8.33333	43.75	12.5	20.0746	20.0746
948483	CM001013.3	149800755	4.19718	2.70258e-05	0.00925571	NC_000086.8	Gnl3l	0	0	5.26316	0	0	1.05263	21.7391	28	16	12	31.25	22.7273	22.7273	14.2857	16	9.52381	17.0528	16.0002
948485	CM001013.3	149800784	4.28442	1.83219e-05	0.00662314	NC_000086.8	Gnl3l	0	0	0	0	0	0	6.89655	25	6.89655	5.55556	10.5263	16	15.7895	4.16667	37.5	13.3333	17.3579	17.3579
948488	CM001013.3	149800825	4.94424	7.64412e-07	0.000436046	NC_000086.8	Gnl3l	0	0	0	5.55556	0	1.11111	33.3333	15.7895	47.8261	20	26.6667	35.7143	11.5385	23.5294	35.7143	17.3913	24.7775	23.6664
948489	CM001013.3	149800826	8.70469	3.18443e-18	7.04066e-14	NC_000086.8	Gnl3l	0	0	0	0	0	0	29.1667	46.4286	50	42.3077	25	32	42.8571	59.2593	29.6296	39.1304	40.5753	40.5753
948490	CM001013.3	149800852	4.89042	1.00623e-06	0.000552628	NC_000086.8	Gnl3l	4.54545	0	7.69231	0	0	2.44755	13.6364	29.6296	22.7273	15.3846	18.75	25	25	31.8182	20	17.3913	23.8419	21.3943
948491	CM001013.3	149830052	6.21219	5.22498e-10	8.76474e-07	NC_000086.8	Gm46690	0	15.3846	0	0	0	3.07692	16.6667	43.75	34.6154	30.5556	18.75	37.037	47.3684	30.4348	40	26.6667	36.3014	33.2245
948492	CM001013.3	149830064	7.16785	7.61845e-13	3.35323e-09	NC_000086.8	Gm46690	0	0	0	0	0	0	20.8333	42.8571	41.6667	31.4286	18.75	51.8519	47.0588	34.7826	20	28.5714	36.4529	36.4529
948493	CM001013.3	149830065	5.81909	5.91692e-09	6.76443e-06	NC_000086.8	Gm46690	0	0	0	0	0	0	50	10	38.0952	30	36.3636	28.5714	26.6667	53.3333	19.0476	16.6667	28.8571	28.8571
948601	CM001013.3	150799354	3.73142	0.000190404	0.0495403	NC_000086.8	Smc1a	0	0	0	0	0	0	3.57143	0	0	11.1111	5	16.6667	9.09091	9.09091	6.25	3.84615	8.98893	8.98893
948603	CM001013.3	150799366	6.36764	1.91961e-10	3.75514e-07	NC_000086.8	Smc1a	0	0	0	5.88235	0	1.17647	17.8571	9.52381	6.89655	5.55556	20	27.7778	18.1818	27.2727	18.75	26.9231	23.7811	22.6046
948679	CM001013.3	151151828	4.03193	5.53218e-05	0.0170377	NC_000086.8	Gpr173	4.7619	5.88235	0	4.16667	11.7647	5.31513	26.3158	5	13.5135	28.125	18.1818	16.6667	24.1379	24.2424	27.5862	15.3846	21.6036	16.2884
948680	CM001013.3	151151829	4.4263	9.5863e-06	0.00381811	NC_000086.8	Gpr173	0	0	6.25	6.66667	0	2.58333	13.0435	31.5789	11.5385	20	25	15	27.7778	12.5	43.75	30	25.8056	23.2222
948749	CM001013.3	151820213	6.63161	3.32038e-11	8.3733e-08	NC_000086.8	9530051G07Rik	0	0	0	0	0	0	34.6154	31.5789	11.7647	31.8182	25	52.6316	30	15	40	23.8095	32.2882	32.2882
948751	CM001013.3	151820234	4.9868	6.13877e-07	0.000361152	NC_000086.8	9530051G07Rik	0	0	0	0	0	0	30.7692	15.7895	5.88235	27.2727	8.33333	36.8421	10	10	20	23.8095	20.1303	20.1303
948752	CM001013.3	151820268	5.58099	2.39158e-08	2.24897e-05	NC_000086.8	9530051G07Rik	0	0	0	0	0	0	23.0769	31.5789	11.7647	18.1818	25	42.1053	36.3636	10	24	19.0476	26.3033	26.3033
948753	CM001013.3	151820277	4.10345	4.07029e-05	0.0131488	NC_000086.8	9530051G07Rik	7.69231	0	0	0	0	1.53846	23.0769	31.5789	5.88235	13.6364	8.33333	21.0526	36.3636	5	28	19.0476	21.8928	20.3543
948754	CM001013.3	151820299	4.34072	1.4202e-05	0.00534453	NC_000086.8	9530051G07Rik	7.69231	0	0	0	0	1.53846	23.0769	15.7895	5.88235	9.09091	16.6667	15.7895	9.09091	10	28	28.5714	18.2904	16.7519
948755	CM001013.3	151820304	6.14519	7.98669e-10	1.24886e-06	NC_000086.8	9530051G07Rik	0	0	0	5.26316	0	1.05263	42.3077	36.8421	17.6471	27.2727	25	52.6316	18.1818	16.6667	37.5	35	31.996	30.9434
948785	CM001013.3	153999448	5.67808	1.36218e-08	1.37478e-05	NC_000086.8	Sat1	0	0	0	0	0	0	19.3548	23.3333	15.625	6.66667	16.6667	20.6897	16.6667	26.087	14.8148	25	20.6516	20.6516
948787	CM001013.3	153999477	4.17315	3.00415e-05	0.0101208	NC_000086.8	Sat1	4.54545	11.1111	15	0	15	9.13131	40.5405	18.75	41.1765	25.8065	21.0526	31.0345	29.6296	25	43.75	28.5714	31.5971	22.4658
948796	CM001013.3	153999575	4.09166	4.28304e-05	0.0137288	NC_000086.8	Sat1	6.25	0	0	0	0	1.25	6.66667	19.2308	22.2222	22.2222	9.09091	14.2857	30	15.7895	13.0435	18.1818	18.2601	17.0101
948797	CM001013.3	153999586	5.47736	4.31717e-08	3.74489e-05	NC_000086.8	Sat1	0	0	0	0	0	0	20	24	50	27.7778	22.7273	7.14286	45	38.8889	19.0476	27.2727	27.4704	27.4704
948838	CM001013.3	154406535	3.84328	0.0001214	0.0336601	NC_000086.8	Gm15155	0	0	0	0	0	0	9.09091	6.25	15	15	5.26316	5	27.7778	17.3913	17.6471	8	15.1632	15.1632
948839	CM001013.3	154406536	4.60742	4.07696e-06	0.00184991	NC_000086.8	Gm15155	0	0	0	0	0	0	15	16.6667	12.5	11.1111	6.66667	20	6.66667	25	28.5714	20	20.0476	20.0476
948841	CM001013.3	154406548	4.1881	2.81305e-05	0.00958225	NC_000086.8	Gm15155	0	0	0	0	0	0	14.2857	11.1111	12.5	14.8148	6.66667	6.66667	13.3333	25	21.4286	20	17.2857	17.2857
948842	CM001013.3	154406553	3.78979	0.000150773	0.0406068	NC_000086.8	Gm15155	0	0	0	0	0	0	13.6364	17.6471	15.7895	15	10.5263	15	27.7778	8.69565	23.5294	4	15.8006	15.8006
948843	CM001013.3	154406554	5.71975	1.06682e-08	1.11823e-05	NC_000086.8	Gm15155	0	0	0	0	0	0	9.52381	16.6667	18.75	23.0769	6.66667	40	6.66667	50	28.5714	20	29.0476	29.0476
948845	CM001013.3	154406556	4.43151	9.35738e-06	0.00374735	NC_000086.8	Gm15155	0	0	0	0	0	0	9.52381	16.6667	12.5	14.8148	6.66667	20	6.66667	25	21.4286	20	18.619	18.619
948846	CM001013.3	154406563	4.96606	6.83253e-07	0.000395583	NC_000086.8	Gm15155	0	12.5	6.25	0	0	3.75	33.3333	11.7647	33.3333	20.5882	19.0476	27.5862	18.1818	33.3333	32	16.6667	25.5536	21.8036
948847	CM001013.3	154406564	4.22573	2.38163e-05	0.00830309	NC_000086.8	Gm15155	5.88235	13.3333	0	0	10.5263	5.9484	20.8333	17.6471	12.5	29.6296	14.2857	40	13.3333	50	46.6667	20	34	28.0516
948849	CM001013.3	154406590	4.43487	9.21298e-06	0.00369108	NC_000086.8	Gm15155	0	0	0	0	6.66667	1.33333	20	5.55556	20	9.09091	9.52381	7.14286	20	18.1818	33.3333	16.6667	19.0649	17.7316
948858	CM001013.3	154406692	4.19853	2.68648e-05	0.00921053	NC_000086.8	Gm15155	0	0	0	0	0	0	15.7895	6.66667	13.6364	13.6364	16.6667	14.8148	23.0769	13.0435	13.6364	20	16.9143	16.9143
948862	CM001013.3	154406717	4.35152	1.35197e-05	0.00513724	NC_000086.8	Gm15155	0	0	7.69231	5.88235	0	2.71493	10.5263	0	18.1818	18.1818	11.1111	22.2222	15.3846	21.7391	33.3333	20	22.5359	19.8209
948899	CM001013.3	156275290	4.15981	3.18508e-05	0.0106586	NC_000086.8	Sms	0	0	0	0	0	0	25	16.6667	22.7273	25	16.6667	18.5185	23.5294	6.66667	3.57143	31.25	16.7072	16.7072
948900	CM001013.3	156275315	6.73588	1.62946e-11	4.50334e-08	NC_000086.8	Sms	0	0	0	0	0	0	41.6667	41.6667	18.1818	25	20.8333	37.037	29.4118	26.6667	21.4286	37.5	30.4088	30.4088
948902	CM001013.3	156275325	4.62151	3.80962e-06	0.00174212	NC_000086.8	Sms	0	7.14286	0	0	0	1.42857	16.6667	16.6667	9.09091	18.75	12.5	18.5185	11.7647	20	17.8571	31.25	19.8781	18.4495
948903	CM001013.3	156275332	4.66227	3.12748e-06	0.00147122	NC_000086.8	Sms	5.88235	7.14286	5.88235	0	0	3.78151	43.4783	41.6667	18.1818	25	25	37.037	29.4118	14.2857	16.6667	31.25	25.7302	21.9487
948923	CM001013.3	156381818	4.67618	2.92273e-06	0.00138519	NC_000086.8	Mbtps2	0	0	0	0	0	0	21.0526	14.2857	11.1111	6.66667	8.33333	12.5	18.1818	25	14.8148	17.6471	17.6287	17.6287
948924	CM001013.3	156381820	5.63887	1.71167e-08	1.69865e-05	NC_000086.8	Mbtps2	0	0	0	0	0	0	21.0526	14.2857	25.9259	13.3333	25	29.1667	27.2727	20.8333	25	11.7647	22.8075	22.8075
948925	CM001013.3	156381839	6.20186	5.58004e-10	9.25835e-07	NC_000086.8	Mbtps2	0	0	0	0	0	0	26.3158	14.2857	33.3333	8.88889	25	29.1667	27.2727	29.1667	21.4286	29.4118	27.2893	27.2893
948926	CM001013.3	156381843	7.14541	8.97307e-13	3.84272e-09	NC_000086.8	Mbtps2	0	0	0	0	0	0	31.5789	28.5714	37.037	24.4444	25	37.5	27.2727	41.6667	25	41.1765	34.5232	34.5232
948927	CM001013.3	156381850	5.1733	2.2999e-07	0.000155737	NC_000086.8	Mbtps2	0	11.1111	7.14286	0	0	3.65079	42.1053	30.7692	32.1429	13.3333	23.0769	29.1667	27.2727	34.7826	29.6296	29.4118	30.0527	26.4019
948928	CM001013.3	156381885	5.52645	3.26776e-08	2.93953e-05	NC_000086.8	Mbtps2	0	0	0	4.34783	0	0.869565	11.6279	8.33333	23.8095	5.40541	13.3333	20	21.0526	22.2222	31.0345	16.6667	22.1952	21.3256
948929	CM001013.3	156381919	5.84085	5.19337e-09	6.06562e-06	NC_000086.8	Mbtps2	0	0	0	0	0	0	13.9535	8.33333	21.9512	8.10811	6.66667	20	26.3158	23.0769	13.7931	25	21.6372	21.6372
948930	CM001013.3	156381953	6.37271	1.85715e-10	3.64798e-07	NC_000086.8	Mbtps2	0	5	5.88235	4.34783	0	3.04604	20.9302	25	34.1463	15.7895	6.66667	38.4615	30	29.6296	36	33.3333	33.4849	30.4389
949073	CM001013.3	158197471	6.59111	4.36538e-11	1.0669e-07	NC_000086.8	Map7d2	0	0	0	0	0	0	31.5789	24	30.4348	25	14.2857	43.3333	42.8571	14.2857	29.4118	13.3333	28.6443	28.6443
949197	CM001013.3	159548845	4.27197	1.93756e-05	0.00696696	NC_000086.8	n-TVtac3	8.33333	0	0	0	0	1.66667	21.4286	7.14286	20	22.7273	10.5263	21.875	25	11.7647	23.0769	21.4286	20.629	18.9624
949198	CM001013.3	159548865	5.49425	3.92379e-08	3.43783e-05	NC_000086.8	n-TVtac3	0	0	0	0	0	0	40	12.5	42.8571	40.9091	26.3158	31.25	20	15	28.5714	28.5714	24.6786	24.6786
949199	CM001013.3	159548874	4.23206	2.31565e-05	0.0080998	NC_000086.8	n-TVtac3	0	0	0	0	0	0	26.6667	25	19.0476	18.1818	21.0526	25	10	10	14.2857	21.4286	16.1429	16.1429
949200	CM001013.3	159548900	5.05359	4.33579e-07	0.000267495	NC_000086.8	n-TVtac3	0	0	0	0	0	0	26.6667	25	28.5714	28.5714	26.3158	24.2424	20	15	21.4286	28.5714	21.8485	21.8485
949272	CM001013.3	160942592	4.35715	1.31769e-05	0.00502103	NC_000086.8	Nhs	5.55556	0	7.69231	0	0	2.64957	31.5789	10.5263	20	30.4348	25	18.5185	17.2414	19.2308	18.5185	28.5714	20.4161	17.7666
949274	CM001013.3	160942600	6.04772	1.46909e-09	2.0661e-06	NC_000086.8	Nhs	0	0	0	0	0	0	33.3333	17.3913	38.4615	30.4348	27.2727	29.6296	13.7931	25	22.5806	21.4286	22.4864	22.4864
949275	CM001013.3	160942601	6.30519	2.87845e-10	5.30345e-07	NC_000086.8	Nhs	0	0	0	8.33333	0	1.66667	41.3793	42.1053	31.8182	25.8065	35	34.4828	23.0769	22.7273	41.1765	36.8421	31.6611	29.9944
949278	CM001013.3	160942633	4.73445	2.19655e-06	0.00108426	NC_000086.8	Nhs	0	0	0	0	0	0	28.2051	4.34783	19.2308	17.3913	18.1818	14.8148	6.89655	21.4286	16.129	21.4286	16.1395	16.1395
949279	CM001013.3	160942634	4.26788	1.97343e-05	0.00707186	NC_000086.8	Nhs	0	0	7.69231	0	0	1.53846	32.1429	31.5789	13.6364	12.9032	35	14.2857	23.0769	9.09091	29.4118	26.3158	20.4362	18.8978
949280	CM001013.3	160942642	4.9138	8.93277e-07	0.000499266	NC_000086.8	Nhs	0	0	0	0	0	0	42.1053	13.0435	19.2308	17.3913	27.2727	11.5385	10.3448	25	16.129	35.7143	19.7453	19.7453
949281	CM001013.3	160942643	5.17179	2.31865e-07	0.000156672	NC_000086.8	Nhs	0	0	0	0	0	0	39.2857	21.0526	13.6364	29.0323	30	21.4286	23.0769	13.6364	23.5294	26.3158	21.5974	21.5974
949283	CM001013.3	160942943	4.7558	1.97657e-06	0.00098851	NC_000086.8	Nhs	0	0	0	0	0	0	30	17.3913	22.5806	15.7895	6.66667	18.75	14.2857	22.5806	26.087	14.2857	19.1978	19.1978
949284	CM001013.3	160942949	4.09336	4.2517e-05	0.0136467	NC_000086.8	Nhs	0	9.09091	0	0	0	1.81818	35	26.087	19.3548	26.3158	6.66667	37.5	14.2857	16.129	21.7391	9.52381	19.8355	18.0174
949285	CM001013.3	160942990	5.98082	2.22016e-09	2.95622e-06	NC_000086.8	Nhs	0	0	7.69231	0	0	1.53846	45	30.4348	29.0323	42.1053	21.4286	43.75	28.5714	23.3333	36.3636	33.3333	33.0703	31.5319
949287	CM001013.3	160943011	3.91827	8.91861e-05	0.0257801	NC_000086.8	Nhs	0	23.0769	7.69231	0	10	8.15385	40.9091	36.8421	16.129	26.3158	27.7778	27.7778	26.6667	24.1379	39.1304	27.2727	28.9971	20.8433
949293	CM001013.3	160943068	5.04835	4.45631e-07	0.000273158	NC_000086.8	Nhs	0	0	0	0	0	0	24	13.3333	31.5789	13.3333	15.3846	29.6296	8.33333	37.5	13.3333	11.7647	20.1122	20.1122
949294	CM001013.3	160943072	4.63561	3.55883e-06	0.00164484	NC_000086.8	Nhs	0	0	0	0	0	0	16	6.66667	15.7895	10	19.2308	18.5185	8.33333	31.25	21.4286	11.7647	18.259	18.259
949295	CM001013.3	160943075	4.90784	9.20853e-07	0.000513471	NC_000086.8	Nhs	0	0	10	0	5	3	25	27.2727	47.0588	16.6667	23.0769	29.6296	20.8333	33.3333	18.1818	23.5294	25.1015	22.1015
949347	CM001013.3	161612455	4.923	8.52276e-07	0.000480304	NC_000086.8	Txlng	9.09091	0	0	5.26316	0	2.87081	25	23.5294	35.2941	21.0526	15.3846	25	12.5	22.2222	27.7778	22.7273	22.0455	19.1746
949348	CM001013.3	161612503	7.09213	1.32063e-12	5.29765e-09	NC_000086.8	Txlng	0	0	0	0	0	0	25	22.2222	33.3333	21.0526	38.4615	38.7097	18.75	24.1379	29.1667	31.8182	28.5165	28.5165
949349	CM001013.3	161612535	6.96827	3.20863e-12	1.1215e-08	NC_000086.8	Txlng	0	0	0	0	5.55556	1.11111	16.6667	27.7778	55.5556	36.8421	38.4615	38.7097	18.75	27.5862	37.5	31.8182	30.8728	29.7617
949350	CM001013.3	161612553	4.3962	1.10161e-05	0.00429582	NC_000086.8	Txlng	0	0	6.25	0	11.1111	3.47222	20.8333	16.6667	27.7778	15.7895	23.0769	22.5806	18.75	17.2414	20.8333	22.7273	20.4265	16.9543
949351	CM001013.3	161612565	4.89415	9.87313e-07	0.000544463	NC_000086.8	Txlng	0	0	0	0	0	0	20.8333	16.6667	33.3333	10.5263	15.3846	19.3548	12.5	13.7931	20.8333	13.6364	16.0235	16.0235
949352	CM001013.3	161612567	4.66545	3.07947e-06	0.00145223	NC_000086.8	Txlng	0	0	0	0	0	0	4.16667	16.6667	38.8889	31.5789	23.0769	16.129	6.25	20.6897	33.3333	18.1818	18.9168	18.9168
949359	CM001013.3	161612709	7.36119	1.82278e-13	1.01342e-09	NC_000086.8	Txlng	0	0	0	5.55556	0	1.11111	33.3333	38.8889	42.5	18.5185	20	21.2121	28.9474	36.5854	41.3793	21.875	29.9998	28.8887
949360	CM001013.3	161612710	4.0116	6.0308e-05	0.0183298	NC_000086.8	Txlng	5.55556	0	0	0	0	1.11111	9.52381	36.3636	25	7.14286	18.75	23.8095	15	26.3158	26.3158	0	18.2882	17.1771
949361	CM001013.3	161612718	6.15506	7.50475e-10	1.1852e-06	NC_000086.8	Txlng	0	0	0	0	0	0	22.2222	25	25	22.2222	12	15.1515	26.3158	24.3902	17.2414	9.375	18.4948	18.4948
949362	CM001013.3	161612719	3.74615	0.000179568	0.0470426	NC_000086.8	Txlng	0	0	0	0	0	0	14.2857	18.1818	10	7.14286	31.25	4.7619	20	15.7895	31.5789	0	14.4261	14.4261
949363	CM001013.3	161612720	7.713	1.22897e-14	1.05261e-10	NC_000086.8	Txlng	0	0	0	0	0	0	22.2222	27.7778	30	25.9259	20	18.1818	34.2105	31.7073	48.2759	12.9032	29.0557	29.0557
949364	CM001013.3	161612721	4.86617	1.13783e-06	0.000612542	NC_000086.8	Txlng	0	0	0	0	0	0	19.0476	18.1818	20	21.4286	31.25	9.52381	30	21.0526	36.8421	0	19.4837	19.4837
949379	CM001013.3	162691245	5.6958	1.22797e-08	1.26211e-05	NC_000086.8	Ap1s2	0	0	5.88235	0	0	1.17647	19.0476	8	52.6316	20	31.8182	33.3333	23.0769	27.7778	25.8065	28.125	27.6239	26.4474
949381	CM001013.3	162691305	6.09868	1.06947e-09	1.58869e-06	NC_000086.8	Ap1s2	0	0	0	0	0	0	22.7273	6.89655	33.3333	28	22.7273	24.2424	23.0769	18.1818	22.5806	21.875	21.9914	21.9914
949427	CM001013.3	162692631	4.76422	1.89588e-06	0.000953169	NC_000086.8	Gm52456	0	0	0	0	0	0	17.6471	31.25	13.0435	16.6667	17.6471	23.5294	23.8095	33.3333	5.55556	13.3333	19.9122	19.9122
949489	CM001013.3	163202542	3.7677	0.000164756	0.0436554	NC_000086.8	Piga	3.7037	0	0	0	0	0.740741	20.8333	12	14.2857	18.1818	8	21.4286	17.2414	6.66667	8.33333	13.0435	13.3427	12.6019
949490	CM001013.3	163202561	5.53526	3.10761e-08	2.81913e-05	NC_000086.8	Piga	0	0	0	0	0	0	11.5385	19.2308	28.5714	9.09091	24	27.5862	27.5862	16.6667	20	4.34783	19.2374	19.2374
949491	CM001013.3	163202589	7.21856	5.25421e-13	2.52286e-09	NC_000086.8	Piga	0	5.26316	0	0	0	1.05263	34.6154	50	35.7143	18.1818	36	31.0345	37.931	33.3333	28	21.7391	30.4076	29.355
949506	CM001013.3	163763097	4.69405	2.67855e-06	0.00128289	NC_000086.8	Fancb	0	0	0	0	0	0	15.7895	31.5789	6.89655	20	8.33333	16.6667	27.7778	13.0435	25	15.3846	19.5745	19.5745
949508	CM001013.3	163763362	5.8314	5.49634e-09	6.3725e-06	NC_000086.8	Fancb	0	6.66667	7.69231	5.55556	0	3.98291	50	36	21.4286	37.1429	35	31.0345	38.0952	33.3333	41.1765	36.8421	36.0963	32.1134
949511	CM001013.3	163763417	3.77236	0.00016171	0.0430043	NC_000086.8	Fancb	0	0	0	0	0	0	9.52381	13.8889	21.4286	14.2857	11.1111	8	8.33333	6.66667	23.0769	13.0435	11.8241	11.8241
949517	CM001013.3	164953289	4.54789	5.41854e-06	0.00236144	NC_000086.8	Gemin8	0	0	0	0	0	0	16.6667	14.2857	5.55556	7.14286	0	21.7391	26.087	5.88235	14.2857	10	15.5988	15.5988
949518	CM001013.3	164953301	4.95833	7.11033e-07	0.000409593	NC_000086.8	Gemin8	0	0	0	6.25	0	1.25	20	19.0476	5.55556	10.7143	15	30.4348	21.7391	29.4118	21.4286	0	20.6028	19.3528
949520	CM001013.3	164953319	3.79973	0.000144855	0.0392913	NC_000086.8	Gemin8	0	0	0	0	0	0	13.3333	4.7619	5.55556	14.2857	5	17.3913	13.0435	11.7647	14.2857	0	11.297	11.297
949523	CM001013.3	164953355	5.48192	4.20726e-08	3.65769e-05	NC_000086.8	Gemin8	0	0	0	0	0	0	31.0345	19.0476	22.2222	10.7143	30	39.1304	21.7391	35.2941	28.5714	0	24.947	24.947
949524	CM001013.3	164953360	4.29769	1.72591e-05	0.00630852	NC_000086.8	Gemin8	0	0	0	0	0	0	25	19.0476	16.6667	7.14286	15	17.3913	26.087	11.7647	14.2857	0	13.9057	13.9057
949526	CM001013.3	164953378	4.44173	8.92399e-06	0.00359346	NC_000086.8	Gemin8	0	0	0	0	0	0	24.1379	9.52381	11.1111	10.7143	5	26.087	13.0435	17.6471	11.1111	10	15.5777	15.5777
949527	CM001013.3	164953392	5.13034	2.89222e-07	0.000190026	NC_000086.8	Gemin8	0	0	0	0	0	0	27.5862	19.0476	22.2222	7.14286	15	26.087	17.3913	29.4118	14.8148	10	19.541	19.541
949528	CM001013.3	164953397	4.30645	1.65893e-05	0.0061036	NC_000086.8	Gemin8	0	0	0	0	0	0	28.5714	22.7273	16.6667	7.14286	30	26.087	21.7391	18.75	12	0	15.7152	15.7152
949550	CM001013.3	165223726	4.26336	2.01372e-05	0.00718917	NC_000086.8	Ofd1	0	0	0	0	0	0	2.5641	6.25	6.89655	0	0	11.1111	20	14.2857	12.5	18.1818	15.2157	15.2157
949550	CM001013.3	165223726	4.26336	2.01372e-05	0.00718917	NC_000086.8	Trappc2	0	0	0	0	0	0	2.5641	6.25	6.89655	0	0	11.1111	20	14.2857	12.5	18.1818	15.2157	15.2157
949551	CM001013.3	165223727	3.95596	7.62289e-05	0.0225206	NC_000086.8	Ofd1	0	0	0	0	0	0	7.14286	10.5263	9.52381	15.3846	12.5	10.5263	17.3913	21.0526	20	0	13.7941	13.7941
949551	CM001013.3	165223727	3.95596	7.62289e-05	0.0225206	NC_000086.8	Trappc2	0	0	0	0	0	0	7.14286	10.5263	9.52381	15.3846	12.5	10.5263	17.3913	21.0526	20	0	13.7941	13.7941
949554	CM001013.3	165223749	4.86681	1.13412e-06	0.000611241	NC_000086.8	Ofd1	0	0	0	0	0	0	17.9487	18.75	13.7931	11.7647	0	15.7895	20	19.0476	25	13.6364	18.6947	18.6947
949557	CM001013.3	165223785	6.03056	1.63396e-09	2.26118e-06	NC_000086.8	Ofd1	0	0	0	0	0	0	28.5714	31.5789	19.0476	23.0769	25	10.5263	26.087	21.0526	30	35	24.5332	24.5332
949558	CM001013.3	165223786	4.7695	1.84683e-06	0.000931466	NC_000086.8	Ofd1	0	0	6.25	0	0	1.25	23.0769	37.5	10.3448	47.0588	8.33333	10.5263	36	28.5714	29.1667	31.8182	27.2165	25.9665
949559	CM001013.3	165223789	5.55633	2.75503e-08	2.54518e-05	NC_000086.8	Ofd1	0	0	0	0	0	0	14.2857	21.0526	19.0476	30.7692	25	36.8421	8.69565	15.7895	23.3333	30	22.9321	22.9321
949561	CM001013.3	165223804	6.05096	1.43984e-09	2.03097e-06	NC_000086.8	Ofd1	0	0	0	0	13.3333	2.66667	28.5714	15.7895	23.8095	38.4615	26.6667	31.5789	34.7826	21.0526	33.3333	25	29.1495	26.4828
949562	CM001013.3	165223805	4.4027	1.06913e-05	0.00418459	NC_000086.8	Ofd1	0	0	0	0	0	0	17.9487	25	24.1379	41.1765	0	10.5263	16	19.0476	20.8333	13.6364	16.0087	16.0087
949565	CM001013.3	165223820	5.10283	3.34608e-07	0.000215089	NC_000086.8	Ofd1	0	0	7.14286	0	5.88235	2.60504	36.8421	17.3913	29.4118	47.619	36.3636	53.3333	17.8571	26.3158	43.4783	26.6667	33.5302	30.9252
949566	CM001013.3	165223821	4.8876	1.02072e-06	0.000559316	NC_000086.8	Ofd1	0	0	5.88235	0	0	1.17647	28.5714	40	50	24	26.6667	22.2222	36	18.75	16.6667	7.69231	20.2662	19.0898
949567	CM001013.3	165223858	6.64451	3.04218e-11	7.85937e-08	NC_000086.8	Ofd1	0	0	0	0	5.88235	1.17647	45	34.7826	29.4118	36.3636	36.3636	60	25	36.8421	34.7826	33.3333	37.9916	36.8151
949568	CM001013.3	165223859	3.98862	6.64599e-05	0.0200126	NC_000086.8	Ofd1	0	0	5.88235	0	0	1.17647	25.7143	33.3333	39.2857	24	20	3.7037	32	18.75	16.6667	23.0769	18.8395	17.663
949569	CM001013.3	165223861	3.96694	7.28015e-05	0.0216631	NC_000086.8	Ofd1	0	0	0	0	5.88235	1.17647	30	17.3913	17.6471	13.6364	17.3913	20	14.2857	15.7895	30.4348	6.66667	17.4353	16.2589
949571	CM001013.3	165223865	6.6318	3.31619e-11	8.3733e-08	NC_000086.8	Ofd1	0	0	0	0	12.5	2.5	35	33.3333	25.7143	40.9091	41.6667	53.3333	32.1429	26.3158	43.4783	40	39.054	36.554
949572	CM001013.3	165223866	5.157	2.50933e-07	0.000167812	NC_000086.8	Ofd1	0	0	0	0	0	0	22.8571	26.6667	56.6667	24	18.75	18.5185	16.6667	18.75	28	15.3846	19.464	19.464
949684	CM001013.3	168103346	4.01988	5.82272e-05	0.0178056	NC_000086.8	Gm15246	4.7619	0	6.25	3.84615	0	2.97161	33.3333	9.09091	20	18.1818	4.54545	15.3846	18.5185	20	17.2414	14.2857	17.086	14.1144
949685	CM001013.3	168103351	4.46282	8.08879e-06	0.00330349	NC_000086.8	Gm15246	0	0	0	0	3.7037	0.740741	21.4286	35	31.8182	20	45.8333	25	16.6667	15.7895	18.1818	23.5294	19.8335	19.0927
949686	CM001013.3	168103352	5.92154	3.18948e-09	3.9586e-06	NC_000086.8	Gm15246	4.7619	0	0	3.84615	0	1.72161	33.3333	18.1818	23.3333	18.1818	18.1818	26.9231	25.9259	25	24.1379	23.8095	25.1593	23.4377
949689	CM001013.3	168103358	3.82913	0.000128598	0.035366	NC_000086.8	Gm15246	0	7.69231	0	0	3.7037	2.2792	21.4286	45	33.3333	25.7143	45.8333	25	11.1111	21.0526	13.6364	23.5294	18.8659	16.5867
949690	CM001013.3	168103359	6.24461	4.24854e-10	7.3977e-07	NC_000086.8	Gm15246	0	0	0	3.84615	0	0.769231	37.037	22.7273	26.6667	21.2121	18.1818	26.9231	22.2222	25	20.6897	28.5714	24.6813	23.912
949692	CM001013.3	168103374	4.36552	1.26823e-05	0.00485006	NC_000086.8	Gm15246	0	0	0	3.84615	3.22581	1.41439	22.2222	22.7273	20	18.1818	4.54545	17.3913	22.2222	19.0476	13.7931	14.2857	17.348	15.9336
949692	CM001013.3	168103374	4.36552	1.26823e-05	0.00485006	NC_000086.8	Hccs	0	0	0	3.84615	3.22581	1.41439	22.2222	22.7273	20	18.1818	4.54545	17.3913	22.2222	19.0476	13.7931	14.2857	17.348	15.9336
