# Supplementary material for: Late‐life exercise mitigates skeletal muscle epigenetic aging
Source: Aging Cell. 2021 Dec 21;21(1):e13527. doi: 10.1111/acel.13527 (PMC8761012; doi:10.1111/acel.13527)
Supplement: Supplementary file 8 — Table S5 [file ACEL-21-e13527-s013.xlsx]

## Sheet: Exon AgedEx v Young FDR<0.05
Table S5. CpGs significantly different (FDR-corrected p-values <0.05) in the exons of aged PoWeR-trained (AgedEx) mice compared to young mice (YoungSed); the methylation of aged sedentary (AgedSed) mice exons are included for reference. Results are split into hypomethylated (A) or hypermethylated (B) exon CpGs in the AgedEx mice compared to the YoungSed mice, and describe the CpG identifying numb…
A. Hypomethylated CpGs in the exons of aged PoWeR-trained mice relative to young mice
number	chr	pos	stat	pvals	fdrs	refseq	exon	YoungSed1	YoungSed2	YoungSed3	YoungSed4	YoungSed5	YoungSed Average	AgedSed1	AgedSed2	AgedSed3	AgedSed4	AgedSed5	AgedEx1	AgedEx2	AgedEx3	AgedEx4	AgedEx5	AgedEx Average	AgedEx minus YoungSed
61696	CM000995.3	19662920	4.08377	4.43108e-05	0.0141271	NC_000068.8	Otud1	12.5	9.67742	13.8889	3.33333	11.3636	10.1527	11.1111	3.125	10.8108	0	3.125	0	0	0	2.22222	0	0.444444	-9.70821
107124	CM000995.3	132491758	5.28028	1.28984e-07	9.46929e-05	NC_000068.8	AU019990	40	65.3846	55.5556	50	52.9412	52.7763	41.1765	33.3333	18.1818	21.4286	8.69565	9.09091	17.3913	18.75	25	7.14286	15.475	-37.3013
145591	CM000996.3	57752654	4.16306	3.14013e-05	0.0105341	NC_000069.7	Pfn2	57.1429	75	63.6364	44.4444	62.5	60.5447	33.3333	22.2222	30	22.2222	23.5294	13.3333	25	30.7692	53.3333	18.1818	28.1235	-32.4212
145594	CM000996.3	57752683	4.09372	4.24509e-05	0.0136347	NC_000069.7	Pfn2	40	60	70.5882	65.2174	60	59.1611	27.5862	29.4118	38.0952	19.2308	26.9231	18.5185	29.4118	28.125	44.4444	38.4615	31.7923	-27.3689
145595	CM000996.3	57752733	4.01874	5.85102e-05	0.0178691	NC_000069.7	Pfn2	46.6667	58.8235	45.4545	41.1765	70.5882	52.5419	17.6471	27.2727	16.6667	16.6667	20	13.3333	25	17.6471	30	27.2727	22.6506	-29.8913
145597	CM000996.3	57752754	4.21648	2.48144e-05	0.00858807	NC_000069.7	Pfn2	33.3333	47.8261	47.0588	43.4783	53.8462	45.1085	17.8571	29.4118	30	20	11.5385	11.1111	11.7647	23.3333	18.1818	23.0769	17.4936	-27.615
258678	CM000998.3	31294319	3.82262	0.000132042	0.0362398	NC_000071.7	Trim54	16.6667	12.5	14.2857	12.5	9.09091	13.0087	12.9032	18.75	17.3913	5.26316	7.14286	0	0	6.25	0	0	1.25	-11.7587
320621	CM000999.3	17099743	3.8056	0.000141461	0.0385026	NC_000072.7	Tes	16	22.7273	20	5.88235	5.26316	13.9746	12.5	4.34783	13.7931	16	4	0	0	0	7.14286	0	1.42857	-12.546
365641	CM001000.3	7281145	3.89202	9.94114e-05	0.0282801	NC_000073.7	Vmn2r29	36.6667	33.3333	44.4444	31.5789	47.619	38.7285	7.69231	4.7619	10.5263	33.3333	14.2857	17.8571	10	20	16.6667	7.14286	14.3333	-24.3952
365650	CM001000.3	7281176	3.90989	9.23375e-05	0.0265618	NC_000073.7	Vmn2r29	27.5	19.4444	44	10.7143	22.2222	24.7762	0	3.84615	5.88235	12	14.2857	3.84615	4	9.67742	5.71429	0	4.64757	-20.1286
368043	CM001000.3	16680788	4.09922	4.14539e-05	0.0133687	NC_000073.7	Pnmal2	8	7.40741	12	11.7647	17.8571	11.4059	0	15	12	2.5	14.2857	0	0	0	0	0	0	-11.4059
407945	CM001000.3	118089093	4.14794	3.35476e-05	0.0111401	NC_000073.7	Itpripl2	31.25	19.0476	23.5294	4.7619	16.6667	19.0511	3.33333	12.5	4.7619	0	6.66667	0	0	0	0	10	2	-17.0511
531944	CM001002.3	123725524	4.93168	8.15272e-07	0.000462641	NC_000075.7	Gm51701	37.037	15.3846	28.2609	25	38.8889	28.9143	3.0303	0	9.375	4.16667	5.55556	2.32558	4.34783	19.3548	7.69231	4	7.54411	-21.3702
531945	CM001002.3	123725543	3.86603	0.000110622	0.0310328	NC_000075.7	Gm51701	14.2857	13.3333	13.0435	15.625	17.0732	14.6721	0	0	6.06061	4.16667	5.55556	0	4.34783	8.33333	3.57143	4	4.05052	-10.6216
531946	CM001002.3	123725544	7.97964	1.46758e-15	1.56769e-11	NC_000075.7	Gm51701	73.1544	60.4651	78.3784	63.7681	59.0476	66.9627	27.5	16.6667	17.3077	16.3265	8.33333	18.1818	25.9259	26.3158	14.7059	25	22.0259	-44.9368
531948	CM001002.3	123725554	8.02589	1.00791e-15	1.12733e-11	NC_000075.7	Gm51701	75.8389	63.9535	83.7838	63.7681	63.4615	70.1612	29.2683	20.8333	21.1538	16.3265	11.1111	12.1212	25.9259	26.3158	17.6471	25	21.402	-48.7592
579811	CM001004.3	3477672	3.76586	0.000165976	0.0439666	NC_000077.7	Smtn	46.875	40.625	50	37.5	28.5714	40.7143	6.66667	12.5	25	33.3333	5.55556	5.88235	20	27.2727	11.1111	18.1818	16.4896	-24.2247
579817	CM001004.3	3477734	3.85665	0.000114952	0.032077	NC_000077.7	Smtn	37.5	37.5	50	33.3333	28.5714	37.381	6.66667	12.5	25	21.0526	5.55556	11.7647	6.66667	27.2727	11.1111	9.09091	13.1812	-24.1997
719416	CM001006.3	69851767	4.74779	2.05648e-06	0.00102416	NC_000079.7	Ube2ql1	31.8182	20.8333	35.7143	30	40	31.6732	9.375	12.5	12	7.40741	10	10.5263	13.0435	9.09091	8.69565	0	8.27127	-23.4019
732323	CM001006.3	113753932	3.83066	0.000127798	0.0351562	NC_000079.7	Snx18	48.2759	40.625	38.7097	38.0952	47.8261	42.7064	23.5294	35.7143	27.2727	42.8571	23.0769	9.52381	30	25	14.2857	21.7391	20.1097	-22.5966
733763	CM001006.3	119624725	4.65736	3.20296e-06	0.00150153	NC_000079.7	3110070M22Rik	31.5789	8.57143	30	36.3636	20.6897	25.4407	18.5185	7.69231	3.33333	8.57143	0	0	0	0	0	8	1.6	-23.8407
733763	CM001006.3	119624725	4.65736	3.20296e-06	0.00150153	NC_000079.7	Tmem267	31.5789	8.57143	30	36.3636	20.6897	25.4407	18.5185	7.69231	3.33333	8.57143	0	0	0	0	0	8	1.6	-23.8407
733764	CM001006.3	119624729	3.93959	8.16221e-05	0.0238547	NC_000079.7	3110070M22Rik	35	5.71429	20	36.3636	22.5806	23.9317	14.2857	11.5385	3.33333	8.33333	0	0	3.84615	0	0	8	2.36923	-21.5625
733764	CM001006.3	119624729	3.93959	8.16221e-05	0.0238547	NC_000079.7	Tmem267	35	5.71429	20	36.3636	22.5806	23.9317	14.2857	11.5385	3.33333	8.33333	0	0	3.84615	0	0	8	2.36923	-21.5625
733766	CM001006.3	119624745	3.77163	0.000162185	0.0431065	NC_000079.7	3110070M22Rik	30	5.71429	20	31.8182	19.3548	21.3775	17.8571	7.69231	3.33333	8.33333	0	0	3.84615	0	0	8	2.36923	-19.0082
733768	CM001006.3	119624754	4.25665	2.07513e-05	0.00736692	NC_000079.7	3110070M22Rik	30	5.71429	25	36.3636	25.8065	24.5769	10.7143	7.69231	3.33333	8.33333	0	0	4	0	0	8	2.4	-22.1769
733770	CM001006.3	119624764	4.46354	8.06164e-06	0.00329648	NC_000079.7	3110070M22Rik	25	5.71429	25	36.3636	19.3548	22.2866	10.7143	7.69231	3.33333	8.33333	0	0	0	0	0	8	1.6	-20.6866
733772	CM001006.3	119624780	4.25322	2.10715e-05	0.00746941	NC_000079.7	3110070M22Rik	25	5.71429	20	36.3636	19.3548	21.2866	14.2857	7.69231	6.66667	8.33333	0	0	0	0	0	8.33333	1.66667	-19.6199
733776	CM001006.3	119624788	4.21947	2.44881e-05	0.0085061	NC_000079.7	3110070M22Rik	25	5.71429	25	36.3636	19.3548	22.2866	14.2857	7.69231	3.33333	11.1111	0	4.16667	0	0	0	4	1.63333	-20.6532
733778	CM001006.3	119624797	4.83717	1.31701e-06	0.000699106	NC_000079.7	3110070M22Rik	30	8.57143	20	31.8182	19.3548	21.9489	14.2857	7.69231	3.33333	5.55556	0	0	3.84615	0	0	4	1.56923	-20.3797
733780	CM001006.3	119624803	4.10179	4.09967e-05	0.0132371	NC_000079.7	3110070M22Rik	30	5.71429	25	36.3636	22.5806	23.9317	14.2857	7.69231	3.33333	8.33333	0	0	3.84615	0	0	8	2.36923	-21.5625
733788	CM001006.3	119624851	8.38299	5.15982e-17	7.9251e-13	NC_000079.7	3110070M22Rik	92.3729	68.932	85.1852	87.8505	75	81.8681	52.7778	51.4706	42.029	44.1667	40.5063	44.1176	30.9859	34.375	39.2405	23.8806	34.5199	-47.3482
733790	CM001006.3	119624869	8.98141	2.67318e-19	7.94198e-15	NC_000079.7	3110070M22Rik	92.6829	71.8182	78.5185	87.7358	74.1722	80.9855	49.2754	43.0556	42.4658	43.6975	40.5063	42	28.9855	31.8182	39.2857	28.3582	34.0895	-46.896
733791	CM001006.3	119624870	6.87878	6.03691e-12	1.92597e-08	NC_000079.7	3110070M22Rik	87.5	62.3932	77.6978	84.7826	75.9398	77.6627	20	37.9747	33.7079	40.1961	38.6667	45.7143	32.9268	43.038	35.2113	33.871	38.1523	-39.5104
733792	CM001006.3	119624873	8.85859	8.10364e-19	2.08223e-14	NC_000079.7	3110070M22Rik	93.4959	70.9091	83.7037	88.5714	73.5099	82.038	52.1739	45.8333	43.8356	44.5378	40.5063	39.604	28.9855	31.8182	38.5542	26.8657	33.1655	-48.8725
733793	CM001006.3	119624874	6.823	8.9157e-12	2.68237e-08	NC_000079.7	3110070M22Rik	87.5	64.9573	76.259	84.7826	74.4361	77.587	18.8235	40.5063	36.3636	39.2157	36	45.7143	34.1463	44.3038	36.6197	35.4839	39.2536	-38.3334
733794	CM001006.3	119624878	11.1142	1.0702e-28	1.45351e-23	NC_000079.7	3110070M22Rik	88.6179	71.8182	80.7407	84.9057	75.4967	80.3158	50.7246	44.4444	46.5753	44.1667	40.5063	40.5941	27.5362	35.3846	36.9048	23.8806	32.8601	-47.4558
733795	CM001006.3	119624879	7.00593	2.45356e-12	8.93229e-09	NC_000079.7	3110070M22Rik	88.1944	64.9573	76.259	82.6087	76.5152	77.7069	20	38.4615	34.8315	38.2353	34.6667	48.5714	34.1463	44.3038	36.6197	35.4839	39.825	-37.8819
733796	CM001006.3	119624885	10.673	1.36151e-26	1.16874e-21	NC_000079.7	3110070M22Rik	96.3964	86.9565	89.8305	95.7447	88.9764	91.5809	67.3077	57.4074	68.0851	50.5747	47.6923	50.7246	42.5532	48.9796	50	36.7347	45.7984	-45.7825
733797	CM001006.3	119624886	6.9152	4.6719e-12	1.55302e-08	NC_000079.7	3110070M22Rik	90.0709	63.7931	78.4173	83.6957	76.6917	78.5337	22.8916	43.8356	36.7816	40.1961	36	45.7143	32.9268	42.3077	38.2353	36.0656	39.0499	-39.4838
733798	CM001006.3	119624888	11.8486	2.18893e-32	5.20262e-27	NC_000079.7	3110070M22Rik	93.6937	87.2093	86.3248	93.5484	88	89.7552	64	57.6923	68.1818	50.5747	47.6923	51.4706	40.4255	46.8085	46.875	36.7347	44.4629	-45.2924
733799	CM001006.3	119624889	6.96702	3.23731e-12	1.12738e-08	NC_000079.7	3110070M22Rik	96.8254	83.908	85.3448	91.8919	95.1923	90.6325	29.4118	50.9091	48.1481	55.3846	50.9434	58.3333	45	62.5	60	42.3077	53.6282	-37.0043
733800	CM001006.3	119624892	13.0257	8.73917e-39	4.15423e-33	NC_000079.7	3110070M22Rik	94.5946	84.8837	91.453	96.7742	89.6825	91.4776	62.7451	51.9231	67.4419	52.8736	48.4375	44.9275	38.2979	44.6809	42.1875	34.6939	40.9575	-50.5201
733801	CM001006.3	119624893	6.19295	5.905e-10	9.646e-07	NC_000079.7	3110070M22Rik	98.4127	82.7586	87.069	98.6486	92.3077	91.8393	27.451	54.5455	50	58.4615	50.9434	58.3333	43.3333	62.5	60	42.3077	53.2949	-38.5445
733802	CM001006.3	119624894	12.1047	9.96872e-34	3.15914e-28	NC_000079.7	3110070M22Rik	94.5946	84.8837	94.0171	94.6237	88.7097	91.3657	66.6667	57.6923	68.1818	52.8736	49.2308	50	40.4255	44.6809	48.4375	37.5	44.2088	-47.157
733803	CM001006.3	119624895	6.75766	1.40235e-11	3.97981e-08	NC_000079.7	3110070M22Rik	95.5556	84.2105	86.3158	98.2456	93.9024	91.646	27.451	52.7273	51.8519	58.4615	49.0566	59.5745	45	62.5	60	44.2308	54.261	-37.3849
733804	CM001006.3	119624903	8.79082	1.48476e-18	3.52895e-14	NC_000079.7	3110070M22Rik	93.3333	86.25	88.8889	91.8919	94.3925	90.9513	35.8491	56.8966	55.7692	56.9231	55.5556	60	45	62.2642	65.1163	47.2727	55.9306	-35.0207
733863	CM001006.3	119625536	7.9375	2.06298e-15	2.04303e-11	NC_000079.7	Tmem267	92.7536	88.2979	88.4848	91.5094	84.6154	89.1322	60.7595	68.254	58.9286	61.5385	48.2759	68.3333	45.4545	60.3175	61.6667	40.2985	55.2141	-33.9181
733864	CM001006.3	119625537	9.57068	1.06201e-21	5.31405e-17	NC_000079.7	Tmem267	95.0495	83.3333	93.2836	94	90.4255	91.2184	58.6207	64.2857	67.2131	58.8235	59.5238	66.6667	44.4444	63.4921	56.25	52.5	56.6706	-34.5478
733865	CM001006.3	119625571	5.91515	3.31564e-09	4.09518e-06	NC_000079.7	Tmem267	94.2029	87.3684	85.6287	93.5185	81.4103	88.4258	64.557	70.3125	61.4035	58.5366	48.2759	68.3333	51.8519	65.0794	65	41.1765	58.2882	-30.1376
733866	CM001006.3	119625572	7.49531	6.6144e-14	4.39749e-10	NC_000079.7	Tmem267	89.1089	79.7619	91.791	95.0495	90.4255	89.2274	56.8966	62.7907	65.5738	55.8824	58.1395	57.5758	45.7143	66.6667	65.625	52.5	57.6163	-31.611
733867	CM001006.3	119625580	6.09717	1.07963e-09	1.5963e-06	NC_000079.7	Tmem267	92.8058	90.625	89.2216	92.5926	85.1613	90.0812	63.2911	73.4375	64.9123	63.4146	48.2759	76.6667	52.7273	67.1875	70	47.7612	62.8685	-27.2127
733868	CM001006.3	119625581	8.57953	9.52609e-18	1.83119e-13	NC_000079.7	Tmem267	95.0495	84.5238	94.7761	94.0594	89.4737	91.5765	61.4035	65.1163	67.2131	55.8824	62.7907	57.5758	45.7143	66.129	68.254	57.5	59.0346	-32.5419
733869	CM001006.3	119625599	5.76625	8.10568e-09	8.77698e-06	NC_000079.7	Tmem267	97.1014	86.4583	91.0714	91.6667	88.3117	90.9219	65.8228	76.5625	70.6897	60.9756	53.4483	76.6667	56.3636	70.3125	68.3333	47.7612	63.8875	-27.0344
733870	CM001006.3	119625600	8.79822	1.39007e-18	3.38861e-14	NC_000079.7	Tmem267	97	86.5854	93.2331	96.0396	91.4894	92.8695	61.8182	76.7442	75.4098	64.7059	67.4419	66.6667	54.2857	65.0794	66.6667	55	61.5397	-31.3298
733871	CM001006.3	119625608	7.54364	4.57016e-14	3.17147e-10	NC_000079.7	Tmem267	93.5252	91.6667	89.2216	95.3704	90.2597	92.0087	69.6203	76.5625	72.4138	70.7317	62.069	81.3559	58.1818	70.3125	67.2131	59.7015	67.353	-24.6557
733872	CM001006.3	119625609	7.18515	6.71343e-13	3.03931e-09	NC_000079.7	Tmem267	96.0396	87.9518	94.7368	89.1089	88.4211	91.2516	59.6491	66.6667	73.7705	63.6364	65.1163	69.697	60	71.4286	73.0159	60	66.8283	-24.4234
733873	CM001006.3	119625610	7.96471	1.65608e-15	1.71137e-11	NC_000079.7	Tmem267	95.6835	93.75	92.2156	96.2963	91.5584	93.9008	77.2152	79.6875	77.5862	80.4878	68.9655	81.6667	66.6667	71.875	77.0492	60.6061	71.5727	-22.328
733874	CM001006.3	119625611	5.21596	1.82869e-07	0.000127741	NC_000079.7	Tmem267	96.0396	89.1566	95.4545	100	90.5263	94.2354	75.4386	83.7209	75.4098	79.4118	74.4186	72.7273	65.7143	76.1905	80.9524	75	74.1169	-20.1185
733875	CM001006.3	119625622	7.7196	1.16692e-14	1.00855e-10	NC_000079.7	Tmem267	94.2446	92.7083	88.6905	93.5185	88.961	91.6246	63.2911	78.125	74.1379	70	56.8966	75	56.3636	62.5	67.2131	51.4706	62.5095	-29.1151
733876	CM001006.3	119625623	9.40608	5.14965e-21	2.33136e-16	NC_000079.7	Tmem267	96.0396	87.9518	96.9925	94.0594	94.7368	93.956	75.8621	76.7442	68.8525	70.5882	65.1163	69.697	60	69.8413	70.3125	57.5	65.4701	-28.4859
755694	CM001007.3	67148158	4.03568	5.44452e-05	0.0168277	NC_000080.7	Dpysl2	17.1429	14.2857	8.10811	19.0476	12.1212	14.1411	8.33333	5.26316	0	0	0	0	0	0	6.06061	5	2.21212	-11.929
755694	CM001007.3	67148158	4.03568	5.44452e-05	0.0168277	NC_000080.7	Pnma2	17.1429	14.2857	8.10811	19.0476	12.1212	14.1411	8.33333	5.26316	0	0	0	0	0	0	6.06061	5	2.21212	-11.929
810173	CM001009.3	3450791	4.11696	3.83909e-05	0.012491	NC_000082.7	6720473M11Rik	32.1429	48.3871	33.3333	40	33.3333	37.4393	14.2857	24	12.8205	13.3333	20.5882	25.5814	23.2558	10.7143	9.375	5.88235	14.9618	-22.4776
888417	CM001011.3	25723765	3.79204	0.000149417	0.0402986	NC_000084.7	Gm3227	41.1765	23.0769	33.3333	38.7097	53.3333	37.9259	34.2105	36	14.7059	34.4828	29.1667	8.69565	12	19.0476	18.5185	25	16.6524	-21.2736
B. Hypermethylated CpGs in the exons of aged PoWeR-trained mice relative to young mice
number	chr	pos	stat	pvals	fdrs	refseq	exon	YoungSed1	YoungSed2	YoungSed3	YoungSed4	YoungSed5	YoungSed Average	AgedSed1	AgedSed2	AgedSed3	AgedSed4	AgedSed5	AgedEx1	AgedEx2	AgedEx3	AgedEx4	AgedEx5	AgedEx Average	AgedEx minus YoungSed
10510	CM000994.3	42531079	4.04541	5.22313e-05	0.0162273	NC_000067.7	LOC118567741	0	4.54545	0	0	0	0.909091	4.16667	0	3.33333	6.25	7.14286	14.2857	15.3846	10	13.6364	15	13.6613	12.7522
46872	CM000994.3	171881636	3.7731	0.000161233	0.0429134	NC_000067.7	Nhlh1	20	0	15.7895	14.2857	0	10.015	38.0952	31.5789	26.6667	33.3333	21.4286	30.7692	31.8182	50	19.0476	40.9091	34.5088	24.4938
113603	CM000995.3	152255917	3.96085	7.4683e-05	0.0221398	NC_000068.8	Zcchc3	0	0	0	0	0	0	0	0	0	0	0	16.6667	4.7619	11.5385	4.54545	11.1111	9.72472	9.72472
441970	CM001001.3	70335695	4.02209	5.76833e-05	0.0176676	NC_000074.7	Cilp2	20.5882	22.7273	25.9259	31.0345	38.0952	27.6742	31.5789	28.5714	48.1481	26.3158	43.75	48.2759	41.1765	60	44.8276	73.6842	53.5928	25.9186
737145	CM001007.3	20745672	5.06844	4.01085e-07	0.000251032	NC_000080.7	Fut11	0	2.5	0	0	4.65116	1.43023	10	9.375	14.7059	16.129	5.26316	22.7273	16	17.8571	12.5	15.7895	16.9748	15.5445
737151	CM001007.3	20745683	5.13828	2.77267e-07	0.000183823	NC_000080.7	Fut11	2.5	0	3.57143	8	4.65116	3.74452	20	18.75	29.4118	19.3548	21.0526	27.2727	28	17.8571	25	10.5263	21.7312	17.9867
737159	CM001007.3	20745725	3.89992	9.62246e-05	0.0274969	NC_000080.7	Fut11	0	2.63158	0	3.84615	6.97674	2.6909	15	6.25	11.7647	9.67742	0	13.6364	20	14.2857	12.5	10.5263	14.1897	11.4988
737170	CM001007.3	20745755	3.72964	0.000191752	0.04985	NC_000080.7	Fut11	8	7.14286	14.8148	14.8148	14.8148	11.9175	30.7692	26.9231	44	27.7778	40.9091	42.3077	16.6667	24	40.9091	30.4348	30.8636	18.9462
873263	CM001010.3	71297489	4.24381	2.19761e-05	0.00774102	NC_000083.7	Myl12b	5.88235	3.22581	0	0	7.14286	3.2502	27.5	23.8095	17.6471	23.5294	36.8421	10.7143	19.3548	10	20.6897	35.7143	19.2946	16.0444
888598	CM001011.3	30400987	9.78426	1.31549e-22	7.8166e-18	NC_000084.7	Pik3c3	0	2.77778	0	2.94118	0	1.14379	54.1667	35	56.25	65	52.9412	32.2581	45	44.4444	55.5556	50	45.4516	44.3078
888599	CM001011.3	30401023	7.89614	2.87668e-15	2.76253e-11	NC_000084.7	Pik3c3	0	2.85714	0	2.94118	3.84615	1.92889	58.3333	35	43.75	55	47.0588	19.3548	35	44.4444	48.1481	38.8889	37.1673	35.2384
888600	CM001011.3	30401035	8.3828	5.16828e-17	7.9251e-13	NC_000084.7	Pik3c3	0	2.85714	0	3.0303	3.84615	1.94672	41.6667	30	56.25	65	47.0588	25.8065	45	41.1765	48.1481	38.8889	39.804	37.8573
888601	CM001011.3	30401065	8.53079	1.45346e-17	2.57097e-13	NC_000084.7	Pik3c3	3.22581	5.55556	0	2.94118	0	2.34451	58.3333	30	50	70	52.9412	32.2581	45	41.1765	55.5556	50	44.798	42.4535
888602	CM001011.3	30401075	8.63202	6.02788e-18	1.21932e-13	NC_000084.7	Pik3c3	0	2.77778	0	5.71429	3.7037	2.43915	58.3333	35	43.75	65	52.9412	29.0323	45	41.1765	55.5556	38.8889	41.9306	39.4915
888603	CM001011.3	30401083	8.96975	2.97177e-19	8.56154e-15	NC_000084.7	Pik3c3	3.22581	2.85714	0	3.0303	3.7037	2.56339	58.3333	35	56.25	70	58.8235	35.4839	40	47.0588	59.2593	44.4444	45.2493	42.6859
888604	CM001011.3	30401087	6.98381	2.87276e-12	1.02291e-08	NC_000084.7	Pik3c3	0	5.88235	0	5.71429	7.40741	3.80081	36.8421	36.8421	46.6667	75	58.8235	35.4839	36.8421	37.5	45.4545	50	41.0561	37.2553
942470	CM001013.3	5380683	4.45917	8.2279e-06	0.00334719	NC_000086.8	Mycs	9.09091	0	5.26316	13.0435	4.34783	6.34907	28.5714	37.5	30	13.9535	21.0526	23.8095	38.4615	26.6667	22.8571	35.4839	29.4557	23.1067
942474	CM001013.3	5380749	4.59664	4.29355e-06	0.00193733	NC_000086.8	Mycs	0	10	0	0	0	2	27.5	30.4348	33.3333	20	22.2222	20.8333	11.7647	31.5789	26.6667	18.5185	21.8724	19.8724
942476	CM001013.3	5380766	5.73634	9.67455e-09	1.02653e-05	NC_000086.8	Mycs	0	0	0	8.33333	0	1.66667	35	30.4348	36.6667	15	38.8889	20.8333	17.6471	52.6316	53.3333	33.3333	35.5557	33.8891
942487	CM001013.3	5380821	4.26419	2.00624e-05	0.00716786	NC_000086.8	Mycs	6.25	0	6.25	0	11.5385	4.80769	33.3333	21.2121	39.2857	29.4118	11.7647	37.5	20	23.0769	31.25	17.6471	25.8948	21.0871
942526	CM001013.3	7241890	5.18627	2.14551e-07	0.000147382	NC_000086.8	Usp27x	9.09091	0	0	0	0	1.81818	31.5789	6.66667	17.2414	25.9259	26.3158	35	13.6364	38.8889	16.6667	26.6667	26.1717	24.3535
942527	CM001013.3	7241926	5.06028	4.18632e-07	0.000260641	NC_000086.8	Usp27x	0	0	0	0	0	0	15.7895	0	10.3448	11.1111	10	15	13.6364	22.2222	25	33.3333	21.8384	21.8384
942528	CM001013.3	7241928	5.19927	2.00078e-07	0.000138511	NC_000086.8	Usp27x	0	0	0	0	0	0	26.3158	0	20.6897	11.5385	10	20	13.6364	22.2222	25	33.3333	22.8384	22.8384
942530	CM001013.3	7241965	6.7408	1.57518e-11	4.39162e-08	NC_000086.8	Usp27x	0	0	0	0	0	0	9.09091	16	18.1818	22.8571	34.7826	14.2857	32.1429	37.5	31.8182	26.087	28.3667	28.3667
942535	CM001013.3	7242267	5.6366	1.73443e-08	1.71765e-05	NC_000086.8	Gm14379	0	0	4.54545	0	0	0.909091	36	18.75	20.8333	36.3636	26.3158	26.087	30	25	21.4286	17.3913	23.9814	23.0723
942536	CM001013.3	7242273	4.21838	2.4606e-05	0.00853769	NC_000086.8	Gm14379	0	0	4.54545	0	0	0.909091	24	18.75	25	36.3636	10.5263	26.087	20	41.6667	14.2857	4.34783	21.2774	20.3683
942538	CM001013.3	7242286	4.05405	5.03389e-05	0.0157295	NC_000086.8	Gm14379	0	0	4.54545	0	0	0.909091	16	6.25	12.5	31.8182	21.0526	26.087	25	29.1667	7.14286	4.34783	18.3489	17.4398
942545	CM001013.3	7471516	3.74868	0.000177767	0.0466094	NC_000086.8	Ccdc22	0	5	5.88235	0	0	2.17647	13.6364	33.3333	5	29.4118	9.09091	21.0526	26.9231	5.88235	21.4286	11.7647	17.4103	15.2338
942546	CM001013.3	7506118	4.37091	1.23728e-05	0.0047386	NC_000086.8	Syp	8.33333	0	5	20	5.55556	7.77778	15	25	5.26316	17.3913	25	31.8182	23.5294	35	20.8333	50	32.2362	24.4584
942551	CM001013.3	7537590	4.97051	6.6778e-07	0.000388047	NC_000086.8	Plp2	5.88235	10	4	0	0	3.97647	26.9231	11.1111	18.5185	29.6296	7.69231	41.6667	19.0476	18.75	25	38.4615	28.5852	24.6087
942557	CM001013.3	7563563	4.51731	6.26291e-06	0.00265341	NC_000086.8	Gpkow	0	0	0	0	0	0	9.09091	9.52381	23.3333	32.2581	13.6364	27.5862	6.89655	8.33333	30.303	11.1111	16.846	16.846
942558	CM001013.3	7563572	5.41517	6.12321e-08	5.00552e-05	NC_000086.8	Gpkow	0	0	0	0	0	0	4.54545	9.52381	16.6667	19.3548	9.09091	24.1379	13.7931	4.16667	27.2727	14.8148	16.837	16.837
942560	CM001013.3	7563611	7.24563	4.30442e-13	2.14255e-09	NC_000086.8	Gpkow	0	0	0	0	0	0	13.6364	14.2857	16.6667	35.4839	31.8182	27.5862	24.1379	20.8333	36.3636	22.2222	26.2287	26.2287
942687	CM001013.3	7744550	4.34075	1.41999e-05	0.00534453	NC_000086.8	Pim2	0	5.26316	0	0	0	1.05263	8.69565	13.3333	10	25	0	16	19.0476	15	25.7143	5.88235	16.3289	15.2762
942688	CM001013.3	7744551	3.92688	8.60562e-05	0.0250274	NC_000086.8	Pim2	0	0	5	0	4.7619	1.95238	12.5	14.2857	17.6471	26.087	9.67742	22.8571	11.7647	3.84615	14.2857	14.2857	13.4079	11.4555
942689	CM001013.3	7744563	5.63918	1.70863e-08	1.69741e-05	NC_000086.8	Pim2	3.33333	0	0	0	0	0.666667	9.375	14.2857	23.5294	15.2174	12.9032	20	29.4118	11.5385	17.8571	25	20.7615	20.0948
942690	CM001013.3	7744564	3.99631	6.43386e-05	0.0194492	NC_000086.8	Pim2	0	0	0	7.14286	0	1.42857	30.4348	20	23.3333	20.8333	10	16	9.52381	10.5263	22.8571	11.7647	14.1344	12.7058
942691	CM001013.3	7744565	5.6564	1.54583e-08	1.55026e-05	NC_000086.8	Pim2	3.33333	0	0	0	0	0.666667	12.5	14.2857	29.4118	23.913	12.9032	25.7143	23.5294	15.3846	21.4286	14.2857	20.0685	19.4019
942693	CM001013.3	7744567	5.27467	1.32992e-07	9.69665e-05	NC_000086.8	Pim2	0	0	0	0	0	0	9.09091	7.14286	17.6471	21.7391	9.67742	17.1429	29.4118	8	14.2857	14.2857	16.6252	16.6252
942695	CM001013.3	7744569	6.18123	6.36036e-10	1.0249e-06	NC_000086.8	Pim2	3.33333	0	0	0	0	0.666667	12.1212	35.7143	20.5882	26.087	19.3548	28.5714	11.7647	15.3846	28.5714	25	21.8584	21.1918
942696	CM001013.3	7744571	3.78094	0.000156239	0.0418065	NC_000086.8	Pim2	0	0	0	0	0	0	22.7273	16.6667	10	45.8333	10	8	14.2857	15	14.2857	5.88235	11.4908	11.4908
942697	CM001013.3	7744572	4.95469	7.24445e-07	0.000414904	NC_000086.8	Pim2	0	4.16667	0	0	0	0.833333	15.1515	7.14286	14.7059	21.7391	6.45161	14.2857	29.4118	11.5385	17.8571	14.2857	17.4758	16.6424
942699	CM001013.3	7744582	4.60735	4.07842e-06	0.00184991	NC_000086.8	Pim2	0	0	0	0	0	0	12.1212	14.2857	18.1818	13.0435	6.45161	14.2857	17.6471	7.69231	17.8571	7.14286	12.925	12.925
942702	CM001013.3	7744589	4.51683	6.27736e-06	0.00265745	NC_000086.8	Pim2	0	0	0	0	0	0	17.3913	16.6667	13.3333	25	10	28	19.0476	20	14.2857	0	16.2667	16.2667
942703	CM001013.3	7744590	4.46233	8.1075e-06	0.00330812	NC_000086.8	Pim2	0	0	5	0	0	1	15.1515	28.5714	23.5294	13.0435	9.67742	14.2857	29.4118	15.3846	10.7143	7.14286	15.3878	14.3878
942706	CM001013.3	7744606	4.09519	4.21817e-05	0.0135666	NC_000086.8	Pim2	3.7037	15.3846	4.7619	0	9.09091	6.58823	19.4444	31.25	23.5294	26.087	15.625	17.1429	36.8421	18.5185	30.5556	21.4286	24.8975	18.3093
942707	CM001013.3	7745889	5.32718	9.97499e-08	7.60495e-05	NC_000086.8	Pim2	0	0	6.25	4.7619	9.09091	4.02056	42.1053	43.75	51.7241	37.5	25	52.6316	23.0769	16.6667	38.8889	50	36.2528	32.2322
942735	CM001013.3	7788585	5.43382	5.51603e-08	4.60824e-05	NC_000086.8	Pcsk1n	0	0	0	0	0	0	25	7.69231	18.1818	20.5128	20	10.3448	37.5	23.3333	10	16.6667	19.569	19.569
942736	CM001013.3	7788597	6.64772	2.97671e-11	7.71118e-08	NC_000086.8	Pcsk1n	0	0	0	0	0	0	35.7143	23.0769	33.3333	41.0256	30	10.3448	34.375	33.3333	30	20	25.6106	25.6106
942740	CM001013.3	7788703	4.35886	1.3074e-05	0.00498582	NC_000086.8	Pcsk1n	0	0	0	0	0	0	19.2308	18.75	25	25.8065	15.3846	24.1379	19.0476	5.55556	17.3913	11.7647	15.5794	15.5794
942741	CM001013.3	7788706	3.7378	0.00018564	0.0484466	NC_000086.8	Pcsk1n	0	4.7619	0	0	0	0.952381	15.3846	5.88235	17.8571	16.129	30.7692	27.5862	14.2857	16.6667	13.0435	5.88235	15.4929	14.5405
942758	CM001013.3	7789161	3.76465	0.00016678	0.0441427	NC_000086.8	Pcsk1n	5.26316	0	0	0	0	1.05263	23.8095	10	10	23.3333	19.0476	9.09091	21.7391	6.45161	16.6667	5.88235	11.9661	10.9135
942771	CM001013.3	7813834	6.06851	1.291e-09	1.87959e-06	NC_000086.8	Hdac6	5.55556	0	0	0	0	1.11111	40.9091	14.2857	23.6842	10.7143	27.5862	37.8378	18.75	18.1818	23.3333	22.7273	24.1661	23.0549
942772	CM001013.3	7813856	5.27757	1.30909e-07	9.58556e-05	NC_000086.8	Hdac6	0	4.7619	0	0	0	0.952381	36.3636	19.0476	31.5789	10.7143	13.7931	24.3243	18.75	18.1818	13.3333	18.1818	18.5543	17.6019
942785	CM001013.3	7940647	3.90273	9.51127e-05	0.0272283	NC_000086.8	Suv39h1	5.88235	0	0	0	0	1.17647	29.1667	27.7778	21.7391	13.3333	10	20	15	26.6667	7.69231	20	17.8718	16.6953
942787	CM001013.3	7940663	4.21862	2.45802e-05	0.00853498	NC_000086.8	Suv39h1	5.88235	0	0	0	0	1.17647	25	11.1111	13.0435	13.3333	15	16.6667	5.26316	26.6667	23.0769	45	23.3347	22.1582
942790	CM001013.3	7940759	3.85628	0.000115125	0.032116	NC_000086.8	Suv39h1	3.33333	0	0	0	5.26316	1.7193	15.1515	29.0323	18.4211	12.9032	26.6667	22.2222	12	12.5	12.9032	5.88235	13.1016	11.3823
942791	CM001013.3	7940761	6.05356	1.41679e-09	2.00441e-06	NC_000086.8	Suv39h1	0	0	0	0	5.26316	1.05263	12.1212	12.9032	21.0526	12.9032	6.66667	18.5185	24	20.8333	19.3548	29.4118	22.4237	21.3711
942829	CM001013.3	8011668	4.66031	3.1574e-06	0.00148456	NC_000086.8	Rbm3os	0	5	0	0	0	1	16	30.7692	27.7778	30	26.3158	17.2414	5	36.8421	21.7391	41.6667	24.4979	23.4979
942834	CM001013.3	8042347	4.77103	1.83284e-06	0.000925879	NC_000086.8	Tbc1d25	0	0	0	0	0	0	9.52381	4	18.5185	24.1379	23.5294	24	11.1111	15	18.75	15.7895	16.9301	16.9301
942837	CM001013.3	8042354	7.58942	3.21335e-14	2.43434e-10	NC_000086.8	Tbc1d25	0	0	0	0	0	0	43.4783	33.3333	42.1053	27.5862	21.7391	30.7692	38.8889	33.3333	61.9048	28.5714	38.6935	38.6935
942838	CM001013.3	8042355	6.73664	1.62096e-11	4.49292e-08	NC_000086.8	Tbc1d25	0	0	0	0	0	0	22.7273	16	29.6296	48.2759	52.9412	36	22.2222	30	47.0588	26.3158	32.3194	32.3194
942839	CM001013.3	8042377	4.30645	1.65892e-05	0.0061036	NC_000086.8	Tbc1d25	0	0	21.4286	0	0	4.28571	17.3913	16	26.9231	35.7143	40	23.0769	20	23.8095	54.1667	21.0526	28.4211	24.1354
942889	CM001013.3	9066944	4.95508	7.23013e-07	0.000414333	NC_000086.8	Lancl3	0	0	25	6.25	0	6.25	23.5294	30	21.7391	26.9231	33.3333	23.5294	31.8182	42.8571	44.4444	18.75	32.2798	26.0298
942890	CM001013.3	9066969	5.42915	5.66237e-08	4.70568e-05	NC_000086.8	Lancl3	0	0	0	0	5.55556	1.11111	22.2222	38.0952	34.7826	30.7692	40	17.6471	36.3636	30.7692	38.0952	13.3333	27.2417	26.1306
942892	CM001013.3	9066981	4.52943	5.91434e-06	0.00253168	NC_000086.8	Lancl3	0	0	0	0	0	0	16.6667	33.3333	26.087	23.0769	26.6667	5.88235	27.2727	30.7692	23.8095	6.66667	18.8801	18.8801
943632	CM001013.3	19925665	4.81793	1.45058e-06	0.000754426	NC_000086.8	Chst7	0	0	0	0	0	0	35.4839	33.3333	26.4706	37.037	30	26.087	31.0345	0	25	41.9355	24.8114	24.8114
943634	CM001013.3	19925688	6.54046	6.13291e-11	1.42908e-07	NC_000086.8	Chst7	0	0	0	0	0	0	32.2581	27.7778	20.5882	33.3333	30	30.4348	31.0345	5	21.875	32.2581	24.1205	24.1205
943821	CM001013.3	20525139	4.81968	1.4379e-06	0.000748649	NC_000086.8	Uba1	16.6667	8.33333	0	0	5	6	18.75	37.931	43.4783	31.25	25	22.7273	18.75	37.037	31.25	44.4444	30.8418	24.8418
943822	CM001013.3	20525144	5.95554	2.59221e-09	3.34844e-06	NC_000086.8	Uba1	0	0	0	0	5.26316	1.05263	17.6471	21.4286	29.1667	31.25	20	22.7273	15.625	37.037	20.5882	38.8889	26.9733	25.9207
943824	CM001013.3	20525164	5.88391	4.00677e-09	4.80972e-06	NC_000086.8	Uba1	9.09091	0	0	0	0	1.81818	17.6471	20.6897	41.6667	25	20	14.2857	18.75	37.037	20.5882	33.3333	24.7989	22.9807
943826	CM001013.3	20525173	4.05797	4.95022e-05	0.0155117	NC_000086.8	Uba1	0	0	0	0	0	0	0	13.7931	20.8333	9.375	10	13.6364	9.375	14.8148	8.82353	16.6667	12.6633	12.6633
943830	CM001013.3	20525222	6.25384	4.00471e-10	7.07684e-07	NC_000086.8	Uba1	18.1818	0	0	0	0	3.63636	29.4118	34.4828	37.5	37.5	30	18.1818	21.875	37.037	23.5294	44.4444	29.0135	25.3772
943831	CM001013.3	20525223	3.86539	0.000110913	0.0310835	NC_000086.8	Uba1	0	0	0	5.55556	0	1.11111	15.7895	20	39.1304	35.2941	15.3846	31.8182	10	6.66667	37.5	16.6667	20.5303	19.4192
943834	CM001013.3	20525294	6.81168	9.64661e-12	2.88402e-08	NC_000086.8	Uba1	0	0	7.14286	0	0	1.42857	35	30	25.8065	33.3333	22.2222	36.6667	36	26.9231	26.087	50	35.1353	33.7068
943890	CM001013.3	20714907	5.21514	1.83679e-07	0.000128119	NC_000086.8	Araf	4.16667	0	0	0	0	0.833333	20	16.129	31.4286	22.2222	28	13.8889	16.6667	26.3158	32.1429	13.0435	20.4115	19.5782
943891	CM001013.3	20714925	7.57153	3.68842e-14	2.67682e-10	NC_000086.8	Araf	0	0	0	0	0	0	34.6154	30	28.5714	31.4286	44	34.2857	31.0345	41.1765	32	13.0435	30.308	30.308
943892	CM001013.3	20714926	5.3549	8.56023e-08	6.67077e-05	NC_000086.8	Araf	0	0	0	0	8	1.6	26.9231	28.2051	6.89655	23.0769	23.0769	24.2424	20	18.1818	29.6296	45	27.4108	25.8108
943893	CM001013.3	20714950	7.20647	5.74197e-13	2.68915e-09	NC_000086.8	Araf	0	0	0	0	0	0	30.7692	33.3333	31.4286	34.2857	32	28.5714	34.4828	29.4118	32	13.0435	27.5019	27.5019
943894	CM001013.3	20714951	4.42617	9.59198e-06	0.00381878	NC_000086.8	Araf	0	0	0	0	8	1.6	15.3846	25.641	17.2414	15.3846	23.0769	21.2121	10	15.9091	14.8148	30	18.3872	16.7872
943902	CM001013.3	20816732	3.93376	8.36277e-05	0.0243958	NC_000086.8	Elk1	0	0	0	0	0	0	30.7692	30	22.7273	27.7778	25	15	25	25	16.6667	0	16.3333	16.3333
943905	CM001013.3	20828186	6.5753	4.85549e-11	1.1657e-07	NC_000086.8	A230072C01Rik	0	0	7.69231	0	5.55556	2.64957	27.2727	25	19.2308	41.3793	50	23.0769	40	38.0952	23.5294	36.8421	32.3087	29.6592
943906	CM001013.3	20828189	5.46889	4.52872e-08	3.89993e-05	NC_000086.8	A230072C01Rik	0	0	7.69231	0	0	1.53846	22.7273	16.6667	15.3846	31.0345	25	15.3846	25	33.3333	11.7647	26.3158	22.3597	20.8212
943907	CM001013.3	20828196	7.57213	3.67166e-14	2.67682e-10	NC_000086.8	A230072C01Rik	0	0	0	0	0	0	27.2727	25	23.0769	41.3793	50	26.9231	40	38.0952	23.5294	36.8421	33.078	33.078
943908	CM001013.3	20828239	4.07777	4.54694e-05	0.0144287	NC_000086.8	Uxt	0	5.88235	8.33333	6.66667	0	4.17647	15.3846	41.6667	31.0345	11.7647	8.33333	24	30	27.2727	30	20	26.2545	22.0781
943909	CM001013.3	20828246	5.58118	2.38889e-08	2.24867e-05	NC_000086.8	Uxt	0	0	0	0	0	0	14.2857	21.4286	21.4286	5.88235	8.33333	24	30	16.6667	38.4615	13.3333	24.4923	24.4923
943910	CM001013.3	20828247	4.75411	1.99318e-06	0.000995245	NC_000086.8	Uxt	0	0	5.26316	0	0	1.05263	17.6471	30.7692	15.625	22.2222	25	19.0476	15	13.6364	31.25	26.087	21.0042	19.9516
943911	CM001013.3	20828248	5.07686	3.8373e-07	0.000242565	NC_000086.8	Uxt	0	0	0	0	0	0	14.2857	21.4286	25	11.7647	25	20	30	25	15.3846	13.3333	20.7436	20.7436
943912	CM001013.3	20828249	5.90762	3.47088e-09	4.24141e-06	NC_000086.8	Uxt	0	0	0	0	0	0	17.6471	38.4615	18.75	16.6667	31.25	14.2857	25	22.7273	31.25	30.4348	24.7396	24.7396
943996	CM001013.3	35375769	3.89502	9.81894e-05	0.0279659	NC_000086.8	Il13ra1	12.5	6.66667	6.89655	0	0	5.21264	22.5	19.2308	12.9032	22.5	28.5714	38.4615	31.5789	9.67742	23.0769	26.3158	25.8221	20.6095
943998	CM001013.3	35375797	6.85682	7.04125e-12	2.20205e-08	NC_000086.8	Il13ra1	0	0	0	5.55556	0	1.11111	17.9487	22.2222	28.125	20	28.5714	22.2222	31.5789	24.2424	37.5	33.3333	29.7754	28.6643
943999	CM001013.3	35375798	4.71396	2.42944e-06	0.00118083	NC_000086.8	Il13ra1	0	0	0	0	0	0	30.7692	31.25	25	45.8333	13.3333	27.2727	13.3333	15.3846	11.1111	22.7273	17.9658	17.9658
944000	CM001013.3	35375807	5.94851	2.70599e-09	3.45319e-06	NC_000086.8	Il13ra1	0	0	0	0	0	0	5.12821	11.1111	21.875	17.5	23.8095	18.5185	21.0526	15.1515	30.4348	22.2222	21.4759	21.4759
944001	CM001013.3	35375808	3.74429	0.000180906	0.0473279	NC_000086.8	Il13ra1	0	0	0	0	0	0	15.3846	12.5	26.087	29.1667	6.66667	18.1818	13.3333	15.3846	5.55556	13.6364	13.2183	13.2183
944002	CM001013.3	35375809	5.3955	6.83338e-08	5.49627e-05	NC_000086.8	Il13ra1	0	0	3.84615	0	0	0.769231	5.12821	14.8148	25	15	23.8095	18.5185	26.3158	15.1515	20.8333	27.7778	21.7194	20.9502
944003	CM001013.3	35375810	4.55231	5.30604e-06	0.0023236	NC_000086.8	Il13ra1	0	0	0	0	0	0	15.3846	25	20.8333	33.3333	13.3333	22.7273	13.3333	15.3846	11.1111	22.7273	17.0567	17.0567
944006	CM001013.3	35375826	5.36732	7.99172e-08	6.27921e-05	NC_000086.8	Il13ra1	0	0	0	0	0	0	12.5	9.09091	29.4118	21.4286	10	9.09091	28.5714	35.7143	20	26.3158	23.9385	23.9385
944007	CM001013.3	35375831	5.07211	3.93431e-07	0.000247054	NC_000086.8	Il13ra1	0	0	4.7619	0	0	0.952381	12.5	27.2727	29.4118	28.5714	20	18.1818	28.5714	28.5714	25	26.3158	25.3281	24.3757
944008	CM001013.3	35375836	4.16573	3.10363e-05	0.0104338	NC_000086.8	Il13ra1	0	0	0	0	0	0	4.16667	0	11.7647	7.14286	30	9.09091	14.2857	35.7143	15	10.5263	16.9234	16.9234
944009	CM001013.3	35375851	3.84032	0.000122875	0.0340184	NC_000086.8	Il13ra1	0	0	0	0	0	0	0	0	29.4118	14.2857	20	18.1818	21.4286	28.5714	10	15.7895	18.7943	18.7943
944010	CM001013.3	35375853	5.39179	6.97597e-08	5.58262e-05	NC_000086.8	Il13ra1	0	0	0	0	0	0	8.33333	18.1818	23.5294	28.5714	30	27.2727	21.4286	35.7143	20	21.0526	25.0936	25.0936
944012	CM001013.3	35375870	4.63609	3.5507e-06	0.00164198	NC_000086.8	Il13ra1	0	0	0	0	0	0	12.5	18.1818	17.6471	28.5714	20	9.09091	21.4286	14.2857	20	26.3158	18.2242	18.2242
944013	CM001013.3	35375897	4.81243	1.49106e-06	0.000772521	NC_000086.8	Il13ra1	0	0	0	0	0	0	12.5	9.09091	11.7647	21.4286	30	18.1818	28.5714	28.5714	20	10.5263	21.1702	21.1702
944014	CM001013.3	35375918	5.39554	6.83181e-08	5.49627e-05	NC_000086.8	Il13ra1	0	6.25	0	0	0	1.25	16.6667	9.09091	35.2941	28.5714	20	9.09091	21.4286	42.8571	25	36.8421	27.0437	25.7937
944015	CM001013.3	35375920	4.78419	1.71675e-06	0.000875142	NC_000086.8	Il13ra1	0	0	0	0	0	0	12.5	9.09091	23.5294	35.7143	30	20	7.14286	28.5714	15	31.5789	20.4586	20.4586
944017	CM001013.3	35459703	6.04269	1.51562e-09	2.10969e-06	NC_000086.8	Gm42406	0	7.14286	0	5	5.55556	3.53968	20	41.1765	28.5714	40.5405	31.25	27.5862	48.1481	27.2727	31.0345	29.1667	32.6416	29.102
944018	CM001013.3	35459704	6.78311	1.17612e-11	3.41728e-08	NC_000086.8	Gm42406	6.25	5.88235	0	0	5	3.42647	25	22.7273	31.0345	19.0476	35	35.4839	31.5789	44.4444	52.381	20	36.7776	33.3512
944019	CM001013.3	35459708	5.68541	1.30496e-08	1.3269e-05	NC_000086.8	Gm42406	5.88235	0	0	0	5.55556	2.28758	17.5	41.1765	21.4286	35.1351	18.75	17.2414	37.037	31.8182	20.6897	33.3333	28.0239	25.7363
944020	CM001013.3	35459709	5.77248	7.81118e-09	8.50654e-06	NC_000086.8	Gm42406	0	5.88235	5.26316	0	5	3.2291	20	22.7273	31.0345	19.0476	45	35.4839	36.8421	44.4444	60	16	38.5541	35.325
944021	CM001013.3	35459715	6.37631	1.81401e-10	3.6066e-07	NC_000086.8	Gm42406	0	0	0	0	5.55556	1.11111	20	35.2941	25	32.4324	31.25	27.5862	33.3333	22.7273	27.5862	29.1667	28.0799	26.9688
944022	CM001013.3	35459716	3.83477	0.000125681	0.0346942	NC_000086.8	Gm42406	0	5.88235	0	5	15	5.17647	15	22.7273	31.0345	19.0476	45	38.7097	31.5789	29.6296	42.8571	8	30.1551	24.9786
944023	CM001013.3	35459722	4.11066	3.94537e-05	0.0128062	NC_000086.8	Gm42406	0	0	10.5263	5	10.5263	5.21053	11.1111	30.4348	17.2414	9.09091	25	16.129	26.3158	42.8571	38.8889	20	28.8382	23.6276
944075	CM001013.3	36059283	5.78887	7.08599e-09	7.87925e-06	NC_000086.8	Slc25a5	0	9.09091	0	0	0	1.81818	31.8182	46.6667	30	42.8571	42.4242	30	18.1818	35.7143	21.0526	46.1538	30.2205	28.4023
944076	CM001013.3	36059301	5.60056	2.13665e-08	2.0498e-05	NC_000086.8	Slc25a5	0	9.09091	0	0	0	1.81818	40.9091	40	26.6667	39.2857	39.3939	35	13.6364	35.7143	21.0526	38.4615	28.773	26.9548
944077	CM001013.3	36059350	6.39957	1.55811e-10	3.15175e-07	NC_000086.8	Slc25a5	0	0	0	0	0	0	48.3871	25	22.2222	16.6667	16	15.3846	41.6667	25	20.8333	36	27.7769	27.7769
944078	CM001013.3	36059356	4.06847	4.73228e-05	0.014898	NC_000086.8	Slc25a5	0	0	0	4.34783	0	0.869565	41.9355	21.4286	8.33333	16.6667	12	11.5385	37.5	15.1515	16.6667	16	19.3713	18.5018
944079	CM001013.3	36059396	4.62694	3.71107e-06	0.00170443	NC_000086.8	Slc25a5	0	0	0	0	4.16667	0.833333	19.3548	25	16.6667	16.6667	8	7.69231	20.8333	15.1515	16.6667	25	17.0688	16.2354
944080	CM001013.3	36059408	6.41289	1.42782e-10	2.91345e-07	NC_000086.8	Slc25a5	0	0	0	0	0	0	32.2581	25	13.8889	11.1111	12	11.5385	29.1667	21.2121	33.3333	24	23.8501	23.8501
944081	CM001013.3	36059426	5.68266	1.32619e-08	1.34704e-05	NC_000086.8	Slc25a5	0	0	0	0	4.34783	0.869565	13.7931	21.4286	18.4211	11.1111	7.69231	16	36	23.3333	18.1818	20.8333	22.8697	22.0001
944156	CM001013.3	36167068	4.18414	2.86252e-05	0.00971596	NC_000086.8	Nkrf	0	4	6.66667	0	3.84615	2.90256	30	37.5	20	23.5294	36.3636	30.4348	45.4545	23.0769	16.6667	9.09091	24.9448	22.0422
944157	CM001013.3	36167073	5.01179	5.39261e-07	0.000322849	NC_000086.8	Nkrf	0	0	0	0	3.7037	0.740741	35	37.5	13.3333	17.6471	9.09091	21.7391	33.3333	21.4286	20	14.2857	22.1573	21.4166
944158	CM001013.3	36167095	4.40499	1.05788e-05	0.00415083	NC_000086.8	Nkrf	0	0	0	0	7.40741	1.48148	25	37.5	6.66667	23.5294	9.09091	21.7391	41.6667	21.4286	26.6667	9.09091	24.1184	22.6369
944201	CM001013.3	36312534	5.4941	3.92702e-08	3.43783e-05	NC_000086.8	Sowahd	0	0	0	0	0	0	16	28.5714	22.2222	27.7778	6.25	20.8333	33.3333	42.8571	11.1111	25	26.627	26.627
944206	CM001013.3	36312597	4.25728	2.06933e-05	0.00735456	NC_000086.8	Sowahd	0	7.14286	0	0	0	1.42857	14.7059	22.7273	25	19.0476	31.5789	11.7647	14.2857	28.5714	15	16.6667	17.2577	15.8291
944209	CM001013.3	36347663	4.77829	1.76793e-06	0.00089786	NC_000086.8	Rpl39	0	0	0	0	0	0	18.5185	14.2857	25.9259	31.25	18.1818	7.69231	32	25	22.2222	16	20.5829	20.5829
944221	CM001013.3	36390478	4.14216	3.44048e-05	0.0113811	NC_000086.8	Nkap	0	0	0	0	5.55556	1.11111	14.8148	18.75	13.7931	15.3846	21.0526	13.0435	13.3333	8	12.9032	47.8261	19.0212	17.9101
944222	CM001013.3	36390487	5.27215	1.34837e-07	9.79306e-05	NC_000086.8	Nkap	0	0	0	0	0	0	29.6296	31.25	10.3448	30.7692	26.3158	13.0435	13.3333	12	16.129	39.1304	18.7273	18.7273
944223	CM001013.3	36390543	4.82076	1.43011e-06	0.00074582	NC_000086.8	Nkap	0	0	0	0	0	0	33.3333	12.5	13.7931	15.3846	21.0526	13.0435	33.3333	12	12.9032	16.6667	17.5893	17.5893
944224	CM001013.3	36390553	3.94446	7.99784e-05	0.0234464	NC_000086.8	Nkap	0	5.88235	3.57143	0	0	1.89076	37.037	18.75	20.6897	15.3846	21.0526	8.69565	13.3333	20	16.129	25	16.6316	14.7408
944227	CM001013.3	36390704	4.59834	4.25861e-06	0.00192247	NC_000086.8	Nkap	0	0	0	0	0	0	6.25	7.14286	16	23.3333	20	15.1515	15.7895	12	14.2857	11.1111	13.6676	13.6676
944230	CM001013.3	36390719	3.7779	0.000158155	0.0422241	NC_000086.8	Nkap	0	0	4.34783	0	0	0.869565	11.7647	7.14286	12.5	23.3333	20	15.1515	15.7895	4	10.7143	22.2222	13.5755	12.7059
944237	CM001013.3	36390769	4.01966	5.82812e-05	0.0178143	NC_000086.8	Nkap	0	6.25	0	0	0	1.25	27.2727	17.6471	7.14286	26.9231	20	17.8571	10.5263	30	11.1111	31.25	20.1489	18.8989
944239	CM001013.3	36390773	4.37162	1.23327e-05	0.00472779	NC_000086.8	Nkap	0	0	0	0	0	0	18.1818	23.5294	10.7143	15.3846	5	10.7143	21.0526	30	11.1111	25	19.5756	19.5756
944243	CM001013.3	36390787	3.72984	0.000191601	0.0498243	NC_000086.8	Nkap	0	0	0	0	0	0	27.2727	11.7647	17.8571	15.3846	0	10.7143	10.5263	10	11.1111	33.3333	15.137	15.137
944245	CM001013.3	36390792	5.2488	1.53095e-07	0.000109189	NC_000086.8	Nkap	0	0	0	0	0	0	36.3636	35.2941	28.5714	26.9231	10	21.4286	21.0526	10	22.2222	37.5	22.4407	22.4407
944246	CM001013.3	36390793	4.88678	1.02496e-06	0.000561317	NC_000086.8	Nkap	0	0	0	0	0	0	44	33.3333	10.5263	40	38.8889	16	11.1111	38.4615	28.5714	17.6471	22.3582	22.3582
944250	CM001013.3	36454850	4.74722	2.06236e-06	0.00102602	NC_000086.8	Ndufa1	0	0	4.16667	4	0	1.63333	29.4118	21.7391	15.3846	14.2857	20.8333	18	7.69231	17.8571	20	14.2857	15.567	13.9337
944251	CM001013.3	36454862	5.05873	4.2206e-07	0.000262126	NC_000086.8	Ndufa1	0	0	0	0	0	0	24.2424	8.33333	8.33333	20.8333	20.8333	9.80392	18.5185	20.6897	14.2857	3.57143	13.3738	13.3738
944252	CM001013.3	36454865	4.78469	1.71254e-06	0.000873934	NC_000086.8	Ndufa1	0	0	0	0	0	0	15.1515	4.16667	22.2222	12.5	16.6667	25.4902	14.8148	20.6897	7.14286	3.57143	14.3418	14.3418
944253	CM001013.3	36454895	7.27481	3.46911e-13	1.80226e-09	NC_000086.8	Rnf113a1	0	0	0	0	0	0	24.2424	17.3913	22.2222	18.75	20.8333	17.6471	25.9259	31.0345	26.1905	14.2857	23.0167	23.0167
944254	CM001013.3	36454899	6.55395	5.60346e-11	1.3285e-07	NC_000086.8	Rnf113a1	0	0	0	0	0	0	24.2424	25	30.5556	31.25	25	19.6078	25.9259	24.1379	23.8095	3.57143	19.4105	19.4105
944255	CM001013.3	36454901	4.83529	1.32949e-06	0.000703766	NC_000086.8	Rnf113a1	4.7619	0	0	0	0	0.952381	9.09091	20.8333	13.8889	12.5	20.8333	17.6471	11.1111	13.7931	14.2857	7.14286	12.796	11.8436
944256	CM001013.3	36454913	7.14834	8.78316e-13	3.77841e-09	NC_000086.8	Rnf113a1	0	0	0	0	0	0	30.303	25	27.7778	29.1667	20.8333	23.5294	11.1111	27.5862	26.1905	17.8571	21.2549	21.2549
944259	CM001013.3	36454939	3.77952	0.00015713	0.0420094	NC_000086.8	Rnf113a1	3.57143	0	0	0	0	0.714286	4.16667	28.5714	12.5	4.54545	36.8421	12.5	23.8095	15.625	11.5385	11.1111	14.9168	14.2025
944261	CM001013.3	36454962	3.91877	8.90038e-05	0.0257508	NC_000086.8	Rnf113a1	3.57143	0	0	0	0	0.714286	16.6667	19.0476	12.5	36.3636	15.7895	21.875	4.7619	9.375	15.3846	11.1111	12.5015	11.7872
944262	CM001013.3	36454981	4.2923	1.76834e-05	0.00643885	NC_000086.8	Rnf113a1	0	0	5.55556	5.88235	0	2.28758	5.55556	35.7143	23.0769	23.0769	10.5263	15.7895	13.3333	33.3333	33.3333	26.6667	24.4912	22.2036
944263	CM001013.3	36454982	5.07887	3.7969e-07	0.000240171	NC_000086.8	Rnf113a1	0	0	0	0	0	0	29.1667	28.5714	25	45.4545	36.8421	22.5806	28.5714	21.875	30.7692	0	20.7593	20.7593
944265	CM001013.3	36454992	4.17409	2.99184e-05	0.0100829	NC_000086.8	Rnf113a1	3.57143	0	0	5.26316	0	1.76692	25	9.52381	6.25	22.7273	31.5789	18.75	9.52381	12.5	23.0769	16.6667	16.1035	14.3366
944267	CM001013.3	36454995	5.53172	3.171e-08	2.86298e-05	NC_000086.8	Rnf113a1	0	0	0	0	0	0	25	15	18.75	31.8182	21.0526	21.875	14.2857	15.625	24	11.1111	17.3794	17.3794
944268	CM001013.3	36454996	4.04538	5.22389e-05	0.0162273	NC_000086.8	Rnf113a1	0	0	5.55556	5.88235	0	2.28758	27.7778	64.2857	15.3846	46.1538	26.3158	31.5789	6.66667	29.4118	38.8889	40	29.3093	27.0217
944269	CM001013.3	36454997	7.51643	5.62906e-14	3.79549e-10	NC_000086.8	Rnf113a1	0	0	0	0	0	0	37.5	28.5714	31.25	40.9091	47.3684	31.25	33.3333	18.75	46.1538	16.6667	29.2308	29.2308
944270	CM001013.3	36455001	4.29627	1.737e-05	0.00633687	NC_000086.8	Rnf113a1	0	0	5.55556	5.88235	0	2.28758	27.7778	57.1429	15.3846	46.1538	21.0526	36.8421	6.66667	33.3333	38.8889	33.3333	29.8129	27.5253
944271	CM001013.3	36455002	7.0971	1.27405e-12	5.18361e-09	NC_000086.8	Rnf113a1	0	0	5.26316	0	0	1.05263	29.1667	23.8095	37.5	27.2727	47.3684	34.375	33.3333	25	34.6154	16.6667	28.7981	27.7454
944272	CM001013.3	36455007	4.38809	1.14349e-05	0.00443727	NC_000086.8	Rnf113a1	0	15	11.1111	7.14286	0	6.65079	31.0345	37.037	17.6471	26.3158	28.5714	28	16.6667	25.7143	47.8261	46.1538	32.8722	26.2214
944273	CM001013.3	36455008	3.99001	6.60693e-05	0.0199028	NC_000086.8	Rnf113a1	0	15.3846	9.52381	0	6.66667	6.31502	30.4348	42.1053	44.4444	45.4545	65	29.4118	47.8261	20	48	16.6667	32.3809	26.0659
944274	CM001013.3	36455011	4.87163	1.1068e-06	0.000598951	NC_000086.8	Rnf113a1	0	0	0	0	0	0	4.34783	26.9231	5.71429	20	9.52381	12	16.6667	12.5	15.7895	30.7692	17.5451	17.5451
944275	CM001013.3	36455012	3.97908	6.91823e-05	0.0207028	NC_000086.8	Rnf113a1	0	0	4.54545	0	0	0.909091	28	28.5714	10.7143	9.7561	17.3913	17.1429	39.1304	20	9.09091	9.52381	18.9776	18.0685
944276	CM001013.3	36455014	5.00011	5.72981e-07	0.000340251	NC_000086.8	Rnf113a1	0	0	3.84615	0	0	0.769231	13.0435	26.9231	14.2857	30	15	16.6667	22.2222	15	15.7895	38.4615	21.628	20.8587
944278	CM001013.3	36455016	4.72284	2.32574e-06	0.0011374	NC_000086.8	Rnf113a1	0	5.55556	3.84615	0	0	1.88034	4.34783	26.9231	20.5882	17.5	15	20.8333	11.1111	20	21.0526	30.7692	20.7533	18.8729
944279	CM001013.3	36455017	5.03807	4.70256e-07	0.000285881	NC_000086.8	Rnf113a1	0	0	4.54545	0	0	0.909091	36	14.2857	14.2857	10	21.7391	28.5714	17.3913	25	18.1818	19.0476	21.6384	20.7293
944281	CM001013.3	36455050	3.94254	8.06242e-05	0.0236141	NC_000086.8	Rnf113a1	0	0	4.54545	0	0	0.909091	32	4.7619	3.57143	12.5	17.3913	22.8571	26.087	15	9.09091	15	17.607	16.6979
944282	CM001013.3	36455065	3.96131	7.45399e-05	0.0221111	NC_000086.8	Rnf113a1	8.33333	6.25	0	0	21.4286	7.20238	14.7059	7.14286	17.6471	25	18.75	40	18.5185	12.5	31.0345	35.7143	27.5535	20.3511
944286	CM001013.3	36455114	4.13883	3.49085e-05	0.0115156	NC_000086.8	Rnf113a1	0	0	5	0	7.69231	2.53846	14.7059	35.2941	23.3333	5.88235	28.125	36.8421	12	15	19.3548	28.5714	22.3537	19.8152
944287	CM001013.3	36455124	5.43705	5.4169e-08	4.54539e-05	NC_000086.8	Rnf113a1	0	0	0	0	7.69231	1.53846	14.7059	5.88235	26.6667	5.88235	15.625	36.8421	28	20	12.9032	28.5714	25.2634	23.7249
944288	CM001013.3	36455127	4.32916	1.49678e-05	0.00558699	NC_000086.8	Rnf113a1	0	0	0	0	7.69231	1.53846	8.82353	5.88235	16.6667	11.7647	12.5	31.5789	20	10	9.67742	21.4286	18.537	16.9985
944290	CM001013.3	36455135	5.67743	1.36737e-08	1.3771e-05	NC_000086.8	Rnf113a1	7.69231	0	0	0	7.69231	3.07692	17.6471	35.2941	36.6667	11.7647	31.25	47.3684	40	20	22.5806	42.8571	34.5612	31.4843
944291	CM001013.3	36455141	4.05025	5.11639e-05	0.0159618	NC_000086.8	Rnf113a1	0	0	0	0	7.69231	1.53846	2.94118	29.4118	16.6667	0	18.75	36.8421	20	10.5263	22.5806	21.4286	22.2755	20.7371
944293	CM001013.3	36455211	3.82427	0.000131161	0.0360186	NC_000086.8	Rnf113a1	0	25	13.0435	0	6.06061	8.82082	41.6667	33.3333	23.3333	24	23.8095	35	19.0476	45.8333	34.375	22.2222	31.2956	22.4748
944295	CM001013.3	36455226	4.39429	1.11137e-05	0.00432678	NC_000086.8	Rnf113a1	0	0	0	0	3.125	0.625	10	21.7391	4	16.6667	10	20	14.2857	25	11.5385	11.7647	16.5178	15.8928
944296	CM001013.3	36455238	6.13006	8.78468e-10	1.34705e-06	NC_000086.8	Rnf113a1	0	0	0	0	0	0	25	30.4348	16	12.5	25	25	14.2857	50	15.3846	17.6471	24.4635	24.4635
944297	CM001013.3	36455253	6.16909	6.86853e-10	1.09197e-06	NC_000086.8	Rnf113a1	0	0	0	0	0	0	25	47.8261	12	16.6667	10	25	19.0476	29.1667	19.2308	23.5294	23.1949	23.1949
944300	CM001013.3	36455287	5.26898	1.37181e-07	9.94814e-05	NC_000086.8	Rnf113a1	0	0	0	0	0	0	15	26.087	20	25	0	20	14.2857	29.1667	19.2308	17.6471	20.066	20.066
944301	CM001013.3	36455299	6.13795	8.35953e-10	1.29862e-06	NC_000086.8	Rnf113a1	0	0	0	0	0	0	25	34.7826	24	20.8333	20	40	9.52381	37.5	15.3846	17.6471	24.0111	24.0111
944302	CM001013.3	36455305	7.17074	7.45935e-13	3.31388e-09	NC_000086.8	Rnf113a1	0	0	4.34783	0	0	0.869565	35	43.4783	28	30.4348	25	40	23.8095	50	19.2308	35.2941	33.6669	32.7973
944359	CM001013.3	37653752	4.66345	3.10952e-06	0.00146426	NC_000086.8	Mcts1	0	0	0	0	0	0	36.3636	22.7273	38.4615	9.52381	16.6667	12	15.7895	11.1111	29.1667	12.5	16.1135	16.1135
944360	CM001013.3	37653753	6.10724	1.01371e-09	1.52251e-06	NC_000086.8	Mcts1	0	0	0	0	0	0	25	33.3333	21.6216	10	35	15.625	31.8182	26.087	16.6667	25	23.0394	23.0394
944361	CM001013.3	37653755	5.12374	2.99532e-07	0.000195977	NC_000086.8	Mcts1	0	0	0	0	0	0	31.8182	27.2727	38.4615	23.8095	33.3333	20	26.3158	5.55556	37.5	8.33333	19.5409	19.5409
944362	CM001013.3	37653756	5.60104	2.13064e-08	2.0461e-05	NC_000086.8	Mcts1	0	0	0	0	0	0	33.3333	47.619	24.3243	3.44828	30	25	31.8182	21.7391	27.7778	32.1429	27.6956	27.6956
944363	CM001013.3	37653763	4.95792	7.12523e-07	0.000410052	NC_000086.8	Mcts1	0	0	0	0	5.26316	1.05263	31.8182	18.1818	42.3077	38.0952	33.3333	20	21.0526	16.6667	33.3333	12.5	20.7105	19.6579
944364	CM001013.3	37653764	5.53179	3.16971e-08	2.86298e-05	NC_000086.8	Mcts1	0	0	0	0	0	0	29.1667	47.619	24.3243	3.33333	40	25	31.8182	26.087	27.7778	35.7143	29.2794	29.2794
944365	CM001013.3	37653779	4.1338	3.56819e-05	0.0117234	NC_000086.8	Mcts1	5	0	0	0	0	1	22.7273	18.1818	38.4615	33.3333	16.6667	20	26.3158	11.1111	16.6667	8.33333	16.4854	15.4854
944366	CM001013.3	37653780	4.2362	2.27329e-05	0.00797217	NC_000086.8	Mcts1	0	5	0	0	0	1	25	42.8571	13.5135	3.33333	35	18.75	22.7273	26.087	16.6667	21.4286	21.1319	20.1319
944367	CM001013.3	37653781	4.63897	3.50155e-06	0.00162152	NC_000086.8	Mcts1	0	0	0	0	0	0	18.1818	9.09091	30.7692	28.5714	22.2222	16	21.0526	5.55556	25	12.5	16.0216	16.0216
944369	CM001013.3	37653791	4.50063	6.77519e-06	0.00283882	NC_000086.8	Mcts1	0	0	0	0	0	0	27.2727	9.09091	23.0769	23.8095	33.3333	16	15.7895	11.1111	25	8.33333	15.2468	15.2468
944372	CM001013.3	37653794	5.09137	3.55488e-07	0.000226976	NC_000086.8	Mcts1	0	0	0	0	0	0	16.6667	38.0952	24.3243	3.33333	20	12.5	27.2727	21.7391	16.6667	21.4286	19.9214	19.9214
944373	CM001013.3	37653801	4.57722	4.71196e-06	0.00209366	NC_000086.8	Mcts1	0	0	0	0	0	0	18.1818	27.2727	15.3846	23.8095	22.2222	16	21.0526	5.55556	29.1667	8.33333	16.0216	16.0216
944374	CM001013.3	37653802	5.0616	4.15746e-07	0.000259014	NC_000086.8	Mcts1	0	0	0	0	0	0	25	28.5714	13.5135	3.33333	35	18.75	31.8182	13.0435	16.6667	21.4286	20.3414	20.3414
944377	CM001013.3	37653861	4.44073	8.96555e-06	0.00360714	NC_000086.8	Mcts1	0	0	0	6.25	0	1.25	6.45161	14.2857	17.8571	11.6279	11.1111	25	10.5263	22.8571	11.1111	12.5	16.3989	15.1489
944491	CM001013.3	47123467	6.37729	1.80248e-10	3.59255e-07	NC_000086.8	Apln	0	0	0	0	0	0	20	42.8571	31.5789	20	36	15	40	33.3333	69.2308	41.1765	39.7481	39.7481
944493	CM001013.3	47123477	4.47238	7.73554e-06	0.00317543	NC_000086.8	Apln	0	0	0	0	0	0	28.5714	4.7619	13.3333	33.3333	7.69231	20.8333	22.7273	35.2941	34.7826	5.55556	23.8386	23.8386
944494	CM001013.3	47123478	4.40719	1.04722e-05	0.00411579	NC_000086.8	Apln	0	0	0	0	0	0	9.52381	7.69231	14.2857	16.6667	24	15	20	16.6667	28.5714	11.1111	18.2698	18.2698
944496	CM001013.3	47123482	5.44354	5.22324e-08	4.39842e-05	NC_000086.8	Apln	0	0	0	0	0	0	14.2857	15.3846	23.8095	16.6667	24	15	13.3333	25	57.1429	22.2222	26.5397	26.5397
944497	CM001013.3	47123483	3.90798	9.30722e-05	0.0267327	NC_000086.8	Apln	0	0	0	0	0	0	28.5714	9.52381	21.4286	24.4444	7.69231	20.8333	22.7273	23.5294	17.3913	0	16.8963	16.8963
944498	CM001013.3	47123488	4.01056	6.0574e-05	0.0184048	NC_000086.8	Apln	0	0	0	0	0	0	4.7619	15.3846	19.0476	10	8	15	13.3333	25	14.2857	11.1111	15.746	15.746
944500	CM001013.3	47123495	3.94817	7.87506e-05	0.0231364	NC_000086.8	Apln	0	0	0	0	0	0	14.2857	23.0769	9.52381	10	12	5.26316	13.3333	16.6667	21.4286	22.2222	15.7828	15.7828
944512	CM001013.3	47297321	4.38335	1.16869e-05	0.00451664	NC_000086.8	Zdhhc9	0	0	0	0	0	0	17.6471	7.69231	26.3158	19.4444	17.6471	7.14286	20	19.2308	21.7391	20	17.6226	17.6226
944514	CM001013.3	47297378	4.30595	1.66269e-05	0.00611269	NC_000086.8	Zdhhc9	0	0	0	0	0	0	22.2222	31.25	22.8571	21.7391	16.6667	11.1111	26.3158	5.88235	25	22.2222	18.1063	18.1063
944522	CM001013.3	47345818	5.33834	9.37992e-08	7.20341e-05	NC_000086.8	Utp14a	0	0	0	0	0	0	3.7037	3.7037	9.375	9.09091	2.63158	10.3448	16.6667	12.9032	27.7778	18.1818	17.1749	17.1749
944523	CM001013.3	47345839	6.04288	1.5139e-09	2.10969e-06	NC_000086.8	Utp14a	0	0	0	0	0	0	0	14.8148	18.75	9.09091	10.5263	17.2414	25	19.3548	28.5714	13.6364	20.7608	20.7608
944552	CM001013.3	47430635	5.29001	1.22307e-07	9.02086e-05	NC_000086.8	Bcorl1	0	0	0	0	0	0	36.3636	30	23.5294	28	15.3846	37.5	11.7647	7.14286	45	16.6667	23.6148	23.6148
944555	CM001013.3	47430652	3.95628	7.61267e-05	0.0225046	NC_000086.8	Bcorl1	0	0	0	0	0	0	18.1818	25	17.6471	8	15.3846	25	17.6471	0	25	8	15.1294	15.1294
944556	CM001013.3	47430655	4.5218	6.13153e-06	0.00260354	NC_000086.8	Bcorl1	0	0	0	0	0	0	27.2727	25	23.5294	24	15.3846	45.8333	5.88235	21.4286	35	8	23.2289	23.2289
944557	CM001013.3	47430661	4.04035	5.33705e-05	0.0165331	NC_000086.8	Bcorl1	0	0	0	0	0	0	18.1818	20	17.6471	8	16.6667	37.5	11.7647	7.14286	10	8	14.8815	14.8815
944559	CM001013.3	47430668	5.41977	5.96764e-08	4.91635e-05	NC_000086.8	Bcorl1	0	0	0	0	0	0	18.1818	20	12.5	24	15.3846	37.5	29.4118	7.14286	25	16	23.0109	23.0109
944571	CM001013.3	47432851	4.17064	3.03752e-05	0.010226	NC_000086.8	Bcorl1	0	5	0	0	0	1	13.8889	29.4118	6.06061	25.7143	18.1818	10.3448	17.3913	17.9487	10.5263	17.6471	14.7716	13.7716
944573	CM001013.3	47432875	4.58708	4.49495e-06	0.00201008	NC_000086.8	Bcorl1	8.33333	0	0	6.25	0	2.91667	27.7778	23.5294	18.1818	17.1429	13.6364	20.6897	30.4348	25	18.4211	6.25	20.1591	17.2424
944574	CM001013.3	47432881	4.8789	1.0668e-06	0.000581067	NC_000086.8	Bcorl1	0	0	0	0	0	0	36.1111	26.4706	6.25	11.4286	18.1818	10.3448	30.4348	22.5	15.7895	17.6471	19.3432	19.3432
944589	CM001013.3	47542480	3.98777	6.66976e-05	0.020073	NC_000086.8	Elf4	0	0	0	0	11.1111	2.22222	14.2857	28.5714	17.6471	24	21.4286	15.7895	15.3846	42.8571	25	7.14286	21.2348	19.0126
944591	CM001013.3	47542491	4.53342	5.80355e-06	0.00249436	NC_000086.8	Elf4	0	0	0	0	5.55556	1.11111	21.4286	21.4286	29.4118	28	21.4286	15.7895	23.0769	42.8571	18.75	14.2857	22.9519	21.8407
944594	CM001013.3	47542510	4.44941	8.61058e-06	0.00348549	NC_000086.8	Elf4	0	0	0	0	0	0	14.2857	50	23.5294	24	21.4286	15.7895	15.3846	35.7143	12.5	14.2857	18.7348	18.7348
944654	CM001013.3	47783919	5.77181	7.84266e-09	8.53105e-06	NC_000086.8	Rbmx2	0	3.22581	0	0	0	0.645161	29.0323	30	22.2222	24.3243	36.3636	22.7273	15.7895	19.2308	34.6154	38.8889	26.2504	25.6052
944663	CM001013.3	48376957	5.39954	6.68117e-08	5.39209e-05	NC_000086.8	Gm39513	0	0	0	0	0	0	17.6471	21.0526	33.3333	33.3333	21.0526	31.25	21.4286	31.8182	22.2222	15.7895	24.5017	24.5017
944664	CM001013.3	48376958	4.28753	1.80673e-05	0.00653677	NC_000086.8	Gm39513	4.34783	0	0	0	0	0.869565	33.3333	37.5	33.3333	35.7143	29.4118	24.1379	11.1111	21.0526	9.09091	20	17.0785	16.209
944665	CM001013.3	48376971	4.32143	1.55023e-05	0.00575183	NC_000086.8	Gm39513	0	0	0	0	0	0	17.6471	10.5263	32.1429	20.8333	26.3158	25	14.2857	9.09091	27.7778	15.7895	18.3888	18.3888
944666	CM001013.3	48376972	4.66883	3.02926e-06	0.00142926	NC_000086.8	Gm39513	0	0	0	0	0	0	18.5185	25	15.1515	16.6667	11.7647	17.2414	11.1111	26.3158	8.69565	20	16.6728	16.6728
944667	CM001013.3	48376989	3.94787	7.88506e-05	0.0231586	NC_000086.8	Gm39513	0	9.09091	0	0	13.3333	4.48485	16.6667	40.9091	44.8276	21.7391	20.8333	17.3913	20	28.5714	25	31.25	24.4425	19.9577
944669	CM001013.3	48376996	4.65462	3.24579e-06	0.00151786	NC_000086.8	Gm39513	0	0	7.69231	0	0	1.53846	8.33333	30.4348	43.3333	13.0435	33.3333	26.087	15.7895	35	17.8571	43.75	27.6967	26.1583
944670	CM001013.3	48376997	4.26483	2.00057e-05	0.00715028	NC_000086.8	Gm39513	0	0	0	0	0	0	22.5806	43.75	7.14286	33.3333	22.5806	12.1212	21.4286	13.0435	9.09091	28	16.7368	16.7368
944671	CM001013.3	48377001	4.15846	3.20394e-05	0.0107142	NC_000086.8	Gm39513	0	0	0	0	0	0	8.33333	13.0435	33.3333	8.69565	12.5	8.69565	5.26316	20	14.2857	31.25	15.8989	15.8989
944673	CM001013.3	48377019	5.23434	1.65575e-07	0.00011695	NC_000086.8	Gm39513	0	0	0	0	0	0	12.5	39.1304	46.6667	26.087	20	13.0435	15.7895	25	21.4286	37.5	22.5523	22.5523
944674	CM001013.3	48377020	4.26656	1.98507e-05	0.00710288	NC_000086.8	Gm39513	0	0	0	0	0	0	26.6667	50	7.14286	21.875	19.3548	12.1212	35.7143	17.3913	9.09091	19.2308	18.7097	18.7097
944677	CM001013.3	48377029	3.92324	8.73657e-05	0.0253463	NC_000086.8	Gm39513	0	4.54545	0	0	0	0.909091	12.5	21.7391	40	21.7391	20	13.0435	10.5263	15	10.7143	37.5	17.3568	16.4477
944679	CM001013.3	48377035	4.67038	3.00637e-06	0.00142058	NC_000086.8	Gm39513	0	0	0	0	0	0	13.0435	26.087	43.3333	21.7391	24	17.3913	5.26316	20	14.2857	31.25	17.638	17.638
944680	CM001013.3	48377036	3.78099	0.000156206	0.0418065	NC_000086.8	Gm39513	0	0	0	0	0	0	10.3448	31.25	7.14286	21.875	16.129	6.06061	21.4286	13.0435	4.54545	23.0769	13.631	13.631
944681	CM001013.3	48377039	5.99953	1.97895e-09	2.6649e-06	NC_000086.8	Gm39513	0	0	0	0	0	0	12.5	34.7826	46.6667	26.087	28	26.087	15.7895	30	17.8571	37.5	25.4467	25.4467
944682	CM001013.3	48377040	4.04708	5.18613e-05	0.0161392	NC_000086.8	Gm39513	0	0	0	0	0	0	23.3333	50	7.40741	28.125	25.8065	12.1212	35.7143	26.087	4.54545	23.0769	20.309	20.309
944687	CM001013.3	48559349	5.68817	1.28405e-08	1.30703e-05	NC_000086.8	Arhgap36	6.25	18.75	0	6.25	0	6.25	40	36.8421	30.4348	19.2308	22.2222	45.8333	33.3333	28.5714	50	41.6667	39.881	33.631
944689	CM001013.3	48559385	4.15787	3.21234e-05	0.0107385	NC_000086.8	Arhgap36	12.5	7.69231	0	13.6364	0	6.76573	33.3333	44.4444	15.7895	50	28.5714	35	35.2941	27.7778	25	29.6296	30.5403	23.7746
944691	CM001013.3	48559395	4.60243	4.17594e-06	0.00188874	NC_000086.8	Arhgap36	18.75	0	0	0	5.88235	4.92647	41.6667	38.8889	26.3158	36.3636	19.0476	25	47.0588	27.7778	25	22.2222	29.4118	24.4853
944692	CM001013.3	48559403	4.1632	3.13822e-05	0.0105314	NC_000086.8	Arhgap36	11.7647	0	6.66667	6.66667	0	5.01961	23.5294	14.2857	53.8462	23.0769	9.52381	16.6667	30.4348	37.5	53.8462	38.4615	35.3818	30.3622
944693	CM001013.3	48559404	4.15972	3.18634e-05	0.010659	NC_000086.8	Arhgap36	12.5	22.2222	0	4.54545	0	7.85354	50	47.3684	38.0952	30.4348	15	30	35.2941	42.1053	46.875	25.9259	36.0401	28.1865
944725	CM001013.3	49723834	5.73801	9.57931e-09	1.01756e-05	NC_000086.8	Firre	0	0	0	0	0	0	27.5862	33.3333	29.4118	34.375	16.6667	12.1212	21.4286	25	21.875	21.4286	20.3707	20.3707
944739	CM001013.3	50107718	7.34676	2.03065e-13	1.11594e-09	NC_000086.8	Rap2c	0	0	4.7619	0	0	0.952381	34.4828	22.5806	60	28.5714	41.3793	42.4242	48.1481	29.4118	28.9474	47.8261	39.3515	38.3991
944740	CM001013.3	50107719	8.8783	6.78921e-19	1.84417e-14	NC_000086.8	Rap2c	0	0	0	0	0	0	27.5862	33.3333	22.2222	31.8182	32.1429	33.3333	41.1765	32.2581	40	29.6296	35.2795	35.2795
944787	CM001013.3	50294470	4.44772	8.67855e-06	0.00350796	NC_000086.8	Mbnl3	0	0	0	0	0	0	40	20.6897	13.3333	36.3636	17.6471	8.33333	30	25	26.6667	14.2857	20.8571	20.8571
944854	CM001013.3	51702710	4.93309	8.09375e-07	0.000459669	NC_000086.8	Gpc3	5.55556	0	4.54545	0	0	2.0202	17.3913	17.8571	14.8148	25	28	24.3243	11.7647	23.0769	21.7391	21.0526	20.3915	18.3713
944864	CM001013.3	51880087	4.82703	1.38586e-06	0.000727934	NC_000086.8	Ccdc160	0	0	0	0	0	0	20	36.3636	14.2857	22.5806	13.1579	10	10.7143	28.5714	21.0526	13.0435	16.6764	16.6764
944865	CM001013.3	51880100	4.96511	6.86631e-07	0.000397075	NC_000086.8	Ccdc160	0	0	0	0	0	0	9.52381	9.52381	15	4.54545	29.1667	28.5714	13.3333	12.5	23.0769	14.2857	18.3535	18.3535
944866	CM001013.3	51880105	3.77474	0.000160173	0.0426791	NC_000086.8	Ccdc160	0	0	0	0	0	0	8.33333	0	7.5	4.54545	16	13.8889	13.3333	3.57143	17.6471	11.4286	11.9739	11.9739
944868	CM001013.3	51880142	4.82229	1.41918e-06	0.000742152	NC_000086.8	Ccdc160	0	0	0	0	0	0	8.33333	34.7826	15	11.3636	16	22.8571	16.6667	14.2857	17.6471	11.4286	16.577	16.577
944869	CM001013.3	51880143	4.57719	4.71269e-06	0.00209366	NC_000086.8	Ccdc160	0	0	0	0	0	0	3.33333	17.3913	28.5714	21.2121	18.1818	11.1111	27.5862	10.7143	23.6842	12	17.0192	17.0192
944872	CM001013.3	51880158	6.62893	3.38129e-11	8.50435e-08	NC_000086.8	Ccdc160	0	0	0	0	0	0	32.2581	30	19.4444	3.7037	22.2222	23.5294	33.3333	29.1667	18.5185	33.3333	27.5763	27.5763
944873	CM001013.3	51880186	5.64744	1.62853e-08	1.62633e-05	NC_000086.8	Ccdc160	0	0	4.7619	8.33333	0	2.61905	32.2581	25	25.7143	11.1111	22.2222	24.2424	36.6667	29.1667	14.8148	22.2222	25.4226	22.8035
944929	CM001013.3	52076955	5.1405	2.7401e-07	0.000181917	NC_000086.8	Hprt	0	0	0	0	0	0	30.4348	27.5862	27.5862	26.6667	35.2941	41.1765	38.8889	23.5294	17.3913	0	24.1972	24.1972
944934	CM001013.3	52076993	5.29838	1.16837e-07	8.70522e-05	NC_000086.8	Hprt	0	0	0	0	7.69231	1.53846	13.6364	25.8065	20	19.2308	10	21.4286	19.2308	10.7143	35.4839	20	21.3715	19.833
944936	CM001013.3	52076996	5.13968	2.752e-07	0.00018258	NC_000086.8	Hprt	0	0	0	0	7.69231	1.53846	9.09091	16.129	5	26.9231	5	17.8571	23.0769	14.2857	25.8065	20	20.2052	18.6668
944937	CM001013.3	52076997	3.97724	6.97207e-05	0.0208245	NC_000086.8	Hprt	0	5.55556	0	0	0	1.11111	7.89474	14.8148	19.3548	32.2581	25	31.25	13.6364	12.5	11.5385	14.2857	16.6421	15.531
944938	CM001013.3	52077006	5.18487	2.16163e-07	0.000148168	NC_000086.8	Hprt	0	0	4.7619	0	15.3846	4.0293	13.6364	16.129	25	30.7692	20	21.4286	23.0769	17.8571	29.0323	40	26.279	22.2497
944942	CM001013.3	52077097	5.83153	5.49214e-09	6.3725e-06	NC_000086.8	Hprt	0	4.54545	9.09091	0	0	2.72727	18.1818	10	28	17.2414	5	34.375	25	20.8333	28	20	25.6417	22.9144
944943	CM001013.3	52077098	6.66633	2.62275e-11	6.88808e-08	NC_000086.8	Hprt	0	0	0	0	0	0	30	34.6154	27.2727	31.0345	26.087	34.4828	28.5714	21.4286	28	32	28.8966	28.8966
944944	CM001013.3	52077105	5.95585	2.58727e-09	3.34661e-06	NC_000086.8	Hprt	0	4.54545	0	0	5.26316	1.96172	22.7273	20	36	37.931	15	37.5	25	25	28	20	27.1	25.1383
944945	CM001013.3	52077106	7.03316	2.01908e-12	7.58723e-09	NC_000086.8	Hprt	0	0	0	0	0	0	35	38.4615	28.5714	44.8276	34.7826	41.3793	28.5714	21.4286	24	40	31.0759	31.0759
944946	CM001013.3	52077110	5.0681	4.0181e-07	0.00025132	NC_000086.8	Hprt	0	4.54545	0	0	0	0.909091	18.1818	10	24	34.4828	5	28.125	21.4286	29.1667	12	16	21.344	20.435
944947	CM001013.3	52077111	6.07943	1.20608e-09	1.76418e-06	NC_000086.8	Hprt	0	0	0	0	0	0	20	26.9231	18.1818	17.2414	21.7391	31.0345	25	21.4286	28	20	25.0926	25.0926
944951	CM001013.3	52077125	4.08769	4.35681e-05	0.0139333	NC_000086.8	Hprt	0	0	0	0	0	0	5.26316	23.0769	9.09091	20.6897	8.69565	17.2414	17.8571	0	29.1667	12	15.253	15.253
944959	CM001013.3	52610057	4.97726	6.44921e-07	0.000377012	NC_000086.8	Rtl8c	0	0	0	5.26316	0	1.05263	20	15.3846	19.0476	33.3333	7.69231	24.1379	33.3333	23.8095	24.2424	10	23.1046	22.052
944960	CM001013.3	52610058	5.11169	3.19281e-07	0.000206634	NC_000086.8	Rtl8c	0	0	0	0	7.14286	1.42857	25	15.3846	18.1818	15.3846	5.55556	20	26.087	29.4118	38.8889	25	27.8775	26.449
944961	CM001013.3	52610064	4.34353	1.40209e-05	0.00529649	NC_000086.8	Rtl8c	0	7.14286	0	10.5263	0	3.53383	20	15.3846	25	38.8889	15.3846	27.5862	40	19.0476	18.1818	20	24.9631	21.4293
944962	CM001013.3	52610065	4.83394	1.33859e-06	0.000707403	NC_000086.8	Rtl8c	9.09091	0	0	0	0	1.81818	8.33333	23.0769	18.1818	23.0769	11.1111	20	21.7391	17.6471	44.4444	25	25.7661	23.9479
944963	CM001013.3	52610073	5.75847	8.48801e-09	9.1286e-06	NC_000086.8	Rtl8c	0	0	0	0	0	0	13.3333	11.5385	14.2857	38.8889	7.69231	27.5862	33.3333	23.8095	18.1818	20	24.5822	24.5822
944964	CM001013.3	52610074	4.20779	2.57878e-05	0.00886734	NC_000086.8	Rtl8c	0	0	0	0	7.14286	1.42857	25	30.7692	9.09091	30.7692	0	13.3333	30.4348	23.5294	33.3333	31.25	26.3762	24.9476
944965	CM001013.3	52610114	5.08626	3.65194e-07	0.000232238	NC_000086.8	Rtl8c	0	0	0	0	0	0	13.3333	3.84615	19.0476	22.2222	7.69231	20.6897	20	19.0476	15.1515	25	19.9778	19.9778
944966	CM001013.3	52610115	4.06846	4.73242e-05	0.014898	NC_000086.8	Rtl8c	0	0	10	0	0	2	8.33333	0	9.09091	23.0769	5.55556	20	13.0435	17.6471	33.3333	18.75	20.5548	18.5548
944968	CM001013.3	52610132	4.20659	2.59252e-05	0.00890442	NC_000086.8	Rtl8c	9.09091	11.1111	0	0	7.14286	5.46898	57.1429	26.6667	28.5714	20	15.7895	20	29.1667	38.8889	50	37.5	35.1111	29.6421
944970	CM001013.3	52610253	4.39885	1.08826e-05	0.00424898	NC_000086.8	Rtl8c	8.33333	6.25	6.25	16.6667	5.88235	8.67647	25	39.1304	28.5714	50	22.7273	50	33.3333	37.5	27.2727	30	35.6212	26.9447
944972	CM001013.3	52610295	5.12362	2.99722e-07	0.000195977	NC_000086.8	Rtl8c	0	5.88235	7.14286	0	0	2.60504	34.375	50	31.8182	21.6216	19.0476	18.1818	30	30	19.0476	47.3684	28.9196	26.3145
944974	CM001013.3	52645716	6.5478	5.83922e-11	1.36399e-07	NC_000086.8	Rtl8a	0	0	0	0	0	0	17.8571	20	41.6667	30	20	19.2308	18.75	20	37.5	26.087	24.3135	24.3135
944976	CM001013.3	52645719	5.15252	2.57011e-07	0.00017147	NC_000086.8	Rtl8a	0	0	0	0	0	0	14.2857	20	20.8333	6.66667	26.6667	7.69231	18.75	20	18.75	21.7391	17.3863	17.3863
944980	CM001013.3	52672363	4.32332	1.537e-05	0.00571246	NC_000086.8	Rtl8b	6.66667	0	0	0	4.7619	2.28571	26.3158	15.3846	22.8571	11.1111	12.5	13.7931	15	21.4286	28.5714	13.6364	18.4859	16.2002
944982	CM001013.3	52672393	4.44079	8.96279e-06	0.00360714	NC_000086.8	Rtl8b	0	0	0	0	0	0	15.7895	15.3846	17.1429	11.1111	12.5	3.44828	10	21.4286	39.2857	13.6364	17.5598	17.5598
944985	CM001013.3	52672399	5.72163	1.05507e-08	1.10837e-05	NC_000086.8	Rtl8b	0	0	0	0	5	1	26.3158	21.7391	29.4118	5.55556	12.5	17.2414	20	40	36.3636	19.0476	26.5305	25.5305
944986	CM001013.3	52976832	4.19195	2.76564e-05	0.00943767	NC_000086.8	Gm15482	6.66667	25	0	6.66667	0	7.66667	36	42.8571	35	32.4324	20.8333	25.8065	25	31.25	40.625	22.2222	28.9807	21.3141
944988	CM001013.3	52976845	4.57684	4.72042e-06	0.00209611	NC_000086.8	Gm15482	0	0	0	0	0	0	22.8571	26.3158	12.5	13.9535	0	12.5	20	16.6667	12.9032	9.52381	14.3187	14.3187
944994	CM001013.3	52976868	5.39846	6.72167e-08	5.42018e-05	NC_000086.8	Gm15482	0	3.7037	0	0	0	0.740741	17.1429	36.8421	11.7647	18.6047	30	25	20	30	19.3548	9.09091	20.6891	19.9484
944996	CM001013.3	52976877	4.22209	2.42049e-05	0.00841697	NC_000086.8	Gm15482	0	0	0	0	0	0	5.71429	31.5789	11.7647	18.6047	15	18.75	8	14.2857	9.67742	9.09091	11.9608	11.9608
944998	CM001013.3	52977117	4.13484	3.55203e-05	0.0116891	NC_000086.8	Gm15482	0	0	0	0	0	0	15.3846	13.6364	25	9.7561	16.6667	9.52381	28.125	18.75	12.5	0	13.7798	13.7798
945051	CM001013.3	55643297	4.94235	7.71871e-07	0.000439682	NC_000086.8	Mmgt1	0	0	0	0	0	0	3.57143	10	4.34783	10	15.3846	22.2222	11.1111	33.3333	12	11.7647	18.0863	18.0863
945076	CM001013.3	55643555	5.902	3.59111e-09	4.36032e-06	NC_000086.8	Gm36239	0	0	0	0	0	0	22.5	28.125	27.2727	18.5185	15.625	9.67742	16.6667	33.3333	27.5862	16.6667	20.7861	20.7861
945157	CM001013.3	56548921	5.38919	7.07751e-08	5.64816e-05	NC_000086.8	Gpr101	4.54545	9.09091	0	0	0	2.72727	46.4286	15.7895	19.5122	40.5405	31.0345	41.1765	22.2222	25	30	19.0476	27.4893	24.762
945158	CM001013.3	56548922	6.09942	1.06453e-09	1.58631e-06	NC_000086.8	Gpr101	0	7.69231	0	0	0	1.53846	23.5294	25	18.5185	29.1667	30.4348	36.3636	26.087	15.3846	31.25	40	29.817	28.2786
945159	CM001013.3	56548923	4.52217	6.12103e-06	0.00260025	NC_000086.8	Gpr101	0	9.09091	0	0	0	1.81818	21.4286	10.5263	17.0732	10.8108	20.6897	20.5882	7.40741	13.8889	20	14.2857	15.234	13.4159
945160	CM001013.3	56548924	3.84582	0.000120149	0.0333415	NC_000086.8	Gpr101	0	3.84615	0	0	0	0.769231	15.1515	12.5	18.5185	16.6667	21.7391	27.2727	8.69565	0	12.5	30	15.6937	14.9244
945161	CM001013.3	56548936	7.29037	3.09098e-13	1.6417e-09	NC_000086.8	Gpr101	0	0	0	0	0	0	29.0323	28.5714	11.5385	37.5	30.4348	36.3636	27.2727	23.0769	26.6667	55	33.676	33.676
945220	CM001013.3	57076161	4.81512	1.47111e-06	0.000764268	NC_000086.8	Zic3	0	5	0	0	0	1	28.5714	44	30	34.2857	6.66667	32	34.6154	25	6.25	20	23.5731	22.5731
945225	CM001013.3	57076460	5.37772	7.54368e-08	5.96663e-05	NC_000086.8	Zic3	5.55556	5.55556	0	0	0	2.22222	35.7143	32.1429	32.2581	33.3333	21.4286	11.7647	28.5714	38.0952	22.2222	38.8889	27.9085	25.6863
945226	CM001013.3	57076466	6.70368	2.03234e-11	5.47359e-08	NC_000086.8	Zic3	0	0	0	0	0	0	32.1429	28.5714	35.4839	33.3333	14.2857	5.88235	35.7143	42.8571	33.3333	38.8889	31.3352	31.3352
945227	CM001013.3	57076487	4.87329	1.09753e-06	0.000595569	NC_000086.8	Zic3	0	0	0	0	0	0	17.8571	14.2857	29.0323	24.2424	14.2857	5.88235	21.4286	28.5714	11.1111	27.7778	18.9542	18.9542
945228	CM001013.3	57076508	6.65276	2.87643e-11	7.48292e-08	NC_000086.8	Zic3	0	0	0	0	0	0	28.5714	28.5714	32.2581	21.2121	14.2857	11.7647	28.5714	38.0952	33.3333	38.8889	30.1307	30.1307
945235	CM001013.3	57077377	7.11301	1.13542e-12	4.7138e-09	NC_000086.8	Zic3	0	0	5.88235	0	0	1.17647	28.125	25	36.3636	41.9355	33.3333	40	33.3333	47.0588	42.1053	20.8333	36.6662	35.4897
945241	CM001013.3	58179281	4.2412	2.22328e-05	0.00782274	NC_000086.8	Fgf13	0	0	0	0	0	0	13.0435	25	35.7143	42.1053	20	10	27.2727	22.7273	16.6667	7.69231	16.8718	16.8718
945243	CM001013.3	58179292	3.90036	9.60481e-05	0.027463	NC_000086.8	Fgf13	5.55556	0	0	7.69231	8.33333	4.31624	14.2857	27.2727	17.3913	21.4286	31.5789	20	26.3158	16.6667	25	42.8571	26.1679	21.8517
945245	CM001013.3	58179310	4.46517	8.00047e-06	0.00327288	NC_000086.8	Fgf13	0	8.33333	18.1818	0	16.6667	8.63636	38.0952	9.09091	30.4348	14.2857	31.5789	35	26.3158	38.8889	41.6667	57.1429	39.8028	31.1665
945247	CM001013.3	58179367	4.45944	8.21731e-06	0.00334575	NC_000086.8	Fgf13	0	0	9.09091	0	12.5	4.31818	23.8095	18.1818	30.4348	14.2857	26.3158	30	26.3158	16.6667	25	42.8571	28.1679	23.8497
945251	CM001013.3	58179373	5.02905	4.92905e-07	0.000298479	NC_000086.8	Fgf13	11.7647	0	9.09091	7.69231	8.33333	7.37625	23.8095	27.2727	30.4348	42.8571	15.7895	40	36.8421	33.3333	33.3333	57.1429	40.1303	32.7541
945253	CM001013.3	58179375	4.71127	2.46173e-06	0.00119408	NC_000086.8	Fgf13	5.88235	0	0	0	12.5	3.67647	19.0476	27.2727	21.7391	7.14286	5.26316	20	38.8889	27.7778	33.3333	28.5714	29.7143	26.0378
945256	CM001013.3	58179579	4.27401	1.91992e-05	0.00691662	NC_000086.8	Fgf13	0	23.5294	4.54545	0	6.66667	6.94831	11.7647	43.75	28.5714	23.0769	26.6667	19.0476	30.7692	42.1053	34.7826	33.3333	32.0076	25.0593
945257	CM001013.3	58179612	5.9346	2.94564e-09	3.70431e-06	NC_000086.8	Fgf13	0	0	0	0	0	0	11.7647	25	7.14286	23.0769	13.3333	22.7273	26.9231	36.8421	17.3913	20	24.7768	24.7768
945258	CM001013.3	58179622	6.23839	4.42095e-10	7.64193e-07	NC_000086.8	Fgf13	0	0	0	0	6.66667	1.33333	17.6471	25	22.2222	30.7692	20	13.6364	34.6154	47.3684	39.1304	13.3333	29.6168	28.2835
945262	CM001013.3	58179655	6.47132	9.71482e-11	2.13303e-07	NC_000086.8	Fgf13	0	0	0	0	0	0	17.6471	18.75	17.8571	30.7692	13.3333	13.6364	50	33.3333	21.7391	20	27.7418	27.7418
945263	CM001013.3	58179660	4.89159	1.00023e-06	0.00054999	NC_000086.8	Fgf13	0	0	0	0	0	0	17.6471	25	10.7143	23.0769	20	13.6364	15.3846	26.3158	17.3913	20	18.5456	18.5456
945264	CM001013.3	58179663	4.64785	3.35406e-06	0.00156159	NC_000086.8	Fgf13	0	0	0	0	0	0	25	37.5	14.2857	7.69231	26.6667	9.09091	26.9231	22.2222	17.3913	6.66667	16.4588	16.4588
945280	CM001013.3	58613603	3.82032	0.000133279	0.0365474	NC_000086.8	Fgf13	0	0	0	0	0	0	18.5185	43.75	11.1111	15.7895	15	10	13.0435	30	18.1818	11.7647	16.598	16.598
945314	CM001013.3	59449747	5.23577	1.643e-07	0.000116136	NC_000086.8	Atp11c	0	0	0	0	0	0	20	11.1111	11.7647	10	12.5	15	30.4348	21.0526	18.1818	26.6667	22.2672	22.2672
945318	CM001013.3	59449776	4.13079	3.61525e-05	0.011852	NC_000086.8	Atp11c	5.26316	0	8.33333	0	0	2.7193	20	0	12.5	6.66667	16.6667	10	34.7826	22.2222	26.3158	37.5	26.1641	23.4448
945360	CM001013.3	59591708	5.88352	4.01637e-09	4.81516e-06	NC_000086.8	Gm715	0	7.14286	0	0	5.88235	2.60504	33.3333	26.3158	19.2308	25.8065	21.0526	22.2222	30	36	37.5	30.5556	31.2556	28.6505
945361	CM001013.3	59591717	6.21507	5.13027e-10	8.63877e-07	NC_000086.8	Gm715	0	7.14286	0	0	0	1.42857	41.6667	26.3158	26.9231	32.2581	26.3158	19.2308	35	40	37.5	22.2222	30.7906	29.362
945369	CM001013.3	59936305	4.19441	2.73582e-05	0.00934598	NC_000086.8	Sox3	7.14286	0	0	0	0	1.42857	10.5263	9.09091	4.7619	12.5	27.2727	27.7778	42.8571	13.0435	9.52381	14.2857	21.4976	20.069
945376	CM001013.3	59936343	3.90385	9.46726e-05	0.027135	NC_000086.8	Sox3	0	5.55556	8.33333	0	5.88235	3.95425	21.4286	27.2727	5	27.2727	29.4118	38.4615	15.7895	27.2727	9.09091	27.2727	23.5775	19.6232
945378	CM001013.3	59936351	4.61998	3.83769e-06	0.00175327	NC_000086.8	Sox3	0	4	0	0	0	0.8	34.2105	9.52381	22.5806	26.1905	19.0476	11.5385	10.5263	25.9259	14.8148	16.129	15.7869	14.9869
945381	CM001013.3	59936387	4.68542	2.79382e-06	0.00133407	NC_000086.8	Sox3	0	4.7619	0	0	0	0.952381	35.2941	30.7692	5	24.2424	33.3333	42.3077	26.3158	16.6667	14.2857	18.1818	23.5515	22.5992
945382	CM001013.3	59936388	4.69618	2.65078e-06	0.00127215	NC_000086.8	Sox3	0	0	6.25	6.66667	7.69231	4.12179	42.1053	28.5714	29.0323	45.2381	23.8095	26.9231	42.1053	37.037	22.2222	12.9032	28.2382	24.1164
945385	CM001013.3	59936397	3.96453	7.35408e-05	0.0218488	NC_000086.8	Sox3	0	0	6.25	6.66667	0	2.58333	21.6216	5.55556	10.7143	16.6667	19.0476	15.3846	26.3158	23.0769	8	9.67742	16.4909	13.9076
945386	CM001013.3	59936753	4.54657	5.45263e-06	0.00237358	NC_000086.8	Sox3	5.55556	0	0	0	0	1.11111	12	4.54545	26.087	29.4118	20	27.2727	38.4615	11.5385	11.1111	33.3333	24.3434	23.2323
945388	CM001013.3	59936768	4.97678	6.46494e-07	0.000377397	NC_000086.8	Sox3	0	0	0	4.16667	0	0.833333	16	31.8182	13.0435	23.5294	5	31.8182	23.0769	11.5385	14.8148	33.3333	22.9163	22.083
945389	CM001013.3	59936776	5.23215	1.67545e-07	0.000118166	NC_000086.8	Sox3	0	0	0	0	0	0	12	18.1818	21.7391	23.5294	5	27.2727	23.0769	7.69231	14.8148	33.3333	21.238	21.238
945391	CM001013.3	59936816	4.05479	5.01787e-05	0.0156927	NC_000086.8	Sox3	5	0	6.66667	4.16667	5.26316	4.2193	18.5185	39.1304	29.1667	50	21.0526	43.4783	46.6667	12	18.1818	40	32.0653	27.8461
945394	CM001013.3	59936962	4.08484	4.41067e-05	0.0140856	NC_000086.8	Sox3	0	4.16667	0	0	5.26316	1.88596	21.4286	55	31.5789	26.9231	11.7647	25	31.25	7.14286	21.4286	28.5714	22.6786	20.7926
945395	CM001013.3	59936972	4.32434	1.52987e-05	0.00568818	NC_000086.8	Sox3	0	4.16667	0	5.88235	0	2.0098	21.4286	40	26.3158	23.0769	11.7647	33.3333	31.25	7.14286	18.5185	21.4286	22.3347	20.3249
945397	CM001013.3	59936982	3.87356	0.000107256	0.0302134	NC_000086.8	Sox3	0	0	0	11.7647	5.26316	3.40557	28.5714	50	26.3158	23.0769	11.7647	33.3333	31.25	7.14286	21.4286	28.5714	24.3452	20.9397
945401	CM001013.3	59937015	3.77413	0.000160567	0.0427601	NC_000086.8	Sox3	0	8.33333	7.69231	0	0	3.20513	26.6667	30	15.7895	19.2308	5.88235	16.6667	25	14.2857	17.8571	21.4286	19.0476	15.8425
945402	CM001013.3	59937023	4.2875	1.80692e-05	0.00653677	NC_000086.8	Sox3	0	0	0	5.88235	0	1.17647	20	50	21.0526	23.0769	11.7647	33.3333	25	7.14286	17.8571	14.2857	19.5238	18.3473
945519	CM001013.3	69408692	4.48369	7.33624e-06	0.00303378	NC_000086.8	Ids	0	0	0	0	0	0	11.7647	30	20	41.6667	11.1111	33.3333	30	6.25	25	9.52381	20.8214	20.8214
945520	CM001013.3	69408704	4.1576	3.21612e-05	0.0107473	NC_000086.8	Ids	0	0	0	0	0	0	9.09091	0	13.3333	20.8333	14.8148	23.8095	15.7895	12.5	15	4.7619	14.3722	14.3722
945631	CM001013.3	70707726	5.77886	7.52075e-09	8.23895e-06	NC_000086.8	Gpr50	0	0	0	0	0	0	17.6471	25	33.3333	20	21.4286	36.8421	41.6667	26.9231	22.2222	10.5263	27.6361	27.6361
945633	CM001013.3	70707801	6.24157	4.33207e-10	7.51563e-07	NC_000086.8	Gpr50	0	0	0	0	0	0	23.5294	41.6667	35.7143	15	21.4286	50	41.6667	23.0769	27.7778	15.7895	31.6622	31.6622
945634	CM001013.3	70707826	5.01287	5.36232e-07	0.000321643	NC_000086.8	Gpr50	6.25	0	9.09091	0	0	3.06818	23.5294	33.3333	42.8571	25	21.4286	42.1053	25	23.0769	27.7778	21.0526	27.8025	24.7343
945635	CM001013.3	70707829	4.89673	9.74438e-07	0.000538612	NC_000086.8	Gpr50	18.75	0	9.09091	15.3846	0	8.6451	41.1765	50	50	25	28.5714	63.1579	75	38.4615	55.5556	26.3158	51.6982	43.0531
945642	CM001013.3	70707890	4.84128	1.29006e-06	0.000685951	NC_000086.8	Gpr50	0	0	0	0	0	0	0	4.34783	15.7895	14.2857	10.5263	31.5789	7.69231	11.7647	23.5294	15.7895	18.071	18.071
945644	CM001013.3	70707906	4.23791	2.25615e-05	0.00792373	NC_000086.8	Gpr50	0	0	0	6.25	0	1.25	0	13.0435	5.26316	14.2857	5.26316	26.3158	7.69231	11.7647	23.5294	15.7895	17.0183	15.7683
945649	CM001013.3	70708094	4.83195	1.35201e-06	0.000713303	NC_000086.8	Gpr50	0	5.26316	3.33333	0	5.26316	2.77193	17.2414	7.40741	20	11.4286	16.6667	38.7097	19.4444	21.0526	19.2308	9.09091	21.5057	18.7338
945650	CM001013.3	70708095	4.98849	6.0853e-07	0.000358228	NC_000086.8	Gpr50	0	0	0	0	0	0	15	12.5	18.1818	25	13.6364	19.3548	15.3846	19.0476	28.5714	18.75	20.2217	20.2217
945651	CM001013.3	70708107	4.9081	9.19616e-07	0.000513083	NC_000086.8	Gpr50	0	0	0	0	5.26316	1.05263	10.3448	7.40741	17.1429	14.2857	13.3333	29.0323	11.1111	15.7895	19.2308	9.09091	16.8509	15.7983
945652	CM001013.3	70708108	4.99544	5.87019e-07	0.000347069	NC_000086.8	Gpr50	0	0	0	0	0	0	12.5	37.5	13.6364	22.2222	18.1818	22.5806	23.0769	14.2857	19.0476	18.75	19.5482	19.5482
945655	CM001013.3	70708127	5.19136	2.08768e-07	0.000143929	NC_000086.8	Gpr50	0	0	0	5.26316	0	1.05263	17.2414	11.1111	22.8571	20	17.2414	22.5806	11.1111	31.5789	23.0769	9.09091	19.4877	18.4351
945656	CM001013.3	70708128	5.00874	5.47862e-07	0.000326968	NC_000086.8	Gpr50	0	0	0	0	0	0	17.5	25	13.6364	25	9.09091	19.3548	23.0769	19.0476	19.0476	18.75	19.8554	19.8554
945658	CM001013.3	70708163	6.82561	8.75524e-12	2.64246e-08	NC_000086.8	Gpr50	0	0	0	0	0	0	33.3333	13.6364	17.8571	12.5	17.6471	27.2727	21.0526	27.2727	36.3636	25	27.3923	27.3923
945659	CM001013.3	70708170	6.52155	6.95864e-11	1.59799e-07	NC_000086.8	Gpr50	0	0	4.7619	0	0	0.952381	33.3333	22.7273	25	18.75	11.7647	27.2727	36.8421	27.2727	40.9091	16.6667	29.7927	28.8403
945660	CM001013.3	70708178	5.96033	2.51722e-09	3.27382e-06	NC_000086.8	Gpr50	5	6.66667	0	6.25	0	3.58333	28.5714	18.1818	28.5714	15.625	11.7647	18.1818	42.1053	27.2727	45.4545	33.3333	33.2695	29.6862
945661	CM001013.3	70708185	4.87258	1.10149e-06	0.000597241	NC_000086.8	Gpr50	0	0	0	0	0	0	19.0476	13.6364	10.7143	3.125	0	15.1515	5.26316	13.6364	27.2727	20.8333	16.4314	16.4314
945662	CM001013.3	70708187	5.99854	1.99096e-09	2.67728e-06	NC_000086.8	Gpr50	0	0	0	0	0	0	33.3333	18.1818	14.2857	18.75	11.7647	18.1818	26.3158	18.1818	31.8182	20.8333	23.0662	23.0662
945663	CM001013.3	70708191	5.3369	9.45473e-08	7.249e-05	NC_000086.8	Gpr50	0	0	0	0	10.5263	2.10526	23.8095	13.6364	10.7143	25	11.7647	18.1818	21.0526	18.1818	36.3636	25	23.756	21.6507
945664	CM001013.3	70708201	3.96461	7.35152e-05	0.0218481	NC_000086.8	Gpr50	6.66667	0	0	0	0	1.33333	12.5	12.5	8	16.6667	8.33333	8.69565	11.7647	8.33333	33.3333	23.8095	17.1873	15.854
945668	CM001013.3	70708221	3.92624	8.62844e-05	0.0250709	NC_000086.8	Gpr50	0	0	0	0	0	0	11.1111	13.3333	8	10	9.09091	4.34783	6.25	15.3846	23.5294	23.8095	14.6643	14.6643
945670	CM001013.3	70708236	3.7814	0.00015595	0.0417644	NC_000086.8	Gpr50	0	0	5.26316	0	0	1.05263	5.55556	13.3333	16	13.3333	9.09091	8.69565	12.5	25	23.5294	14.2857	16.8022	15.7495
945671	CM001013.3	70708239	4.09318	4.25501e-05	0.0136527	NC_000086.8	Gpr50	0	0	0	0	0	0	16.6667	13.3333	16	20	18.1818	4.34783	6.25	23.0769	17.6471	28.5714	15.9786	15.9786
945672	CM001013.3	70708242	4.2309	2.32756e-05	0.00813847	NC_000086.8	Gpr50	0	0	0	0	7.69231	1.53846	11.1111	20	20.8333	16.6667	18.1818	4.34783	12.5	30.7692	17.6471	33.3333	19.7195	18.181
945675	CM001013.3	70708255	4.53472	5.76804e-06	0.00248243	NC_000086.8	Gpr50	0	0	0	0	0	0	11.1111	13.3333	32	23.3333	18.1818	4.34783	12.5	38.4615	35.2941	47.619	27.6445	27.6445
945676	CM001013.3	70708261	3.7641	0.000167152	0.0442287	NC_000086.8	Gpr50	0	0	0	5.26316	0	1.05263	5.55556	6.66667	8	10	18.1818	4.34783	6.25	30.7692	23.5294	23.8095	17.7412	16.6886
945677	CM001013.3	70708265	5.01051	5.42859e-07	0.000324594	NC_000086.8	Gpr50	0	6.25	0	0	0	1.25	16.6667	20	28	30	18.1818	8.69565	12.5	30.7692	35.2941	42.8571	26.0232	24.7732
945680	CM001013.3	70859914	5.84356	5.10961e-09	5.98987e-06	NC_000086.8	Vma21	0	0	0	0	4.7619	0.952381	13.7931	13.6364	20.5882	13.6364	7.69231	30.7692	21.7391	28	20	11.1111	22.3239	21.3715
945681	CM001013.3	70859940	4.24782	2.15856e-05	0.00762324	NC_000086.8	Vma21	4.16667	4.7619	4.16667	6.25	10	5.86905	17.8571	29.1667	27.7778	22.7273	0	38.4615	27.2727	36.3636	22.7273	15	27.965	22.096
945718	CM001013.3	71006685	5.82392	5.74834e-09	6.63232e-06	NC_000086.8	Prrg3	3.33333	0	0	0	0	0.666667	24.3243	17.8571	10.3448	20.6897	25	30	21.7391	30.7692	12.5	16.6667	22.335	21.6683
945752	CM001013.3	71961930	4.58753	4.48521e-06	0.00200761	NC_000086.8	Cetn2	0	0	0	0	0	0	33.3333	6.25	10.5263	31.25	15	23.8095	25	4.7619	20	33.3333	21.381	21.381
945753	CM001013.3	71961931	7.1305	1.00003e-12	4.20685e-09	NC_000086.8	Cetn2	0	0	0	0	0	0	29.6296	13.3333	27.2727	30.9524	36.3636	20.8333	42.8571	34.375	19.4444	30	29.502	29.502
945756	CM001013.3	71962276	5.38708	7.16117e-08	5.69727e-05	NC_000086.8	Nsdhl	2.85714	0	9.09091	0	0	2.38961	20.8333	31.0345	29.0323	27.907	12	33.3333	28.5714	30.7692	25.9259	8.33333	25.3867	22.997
945757	CM001013.3	71962277	5.42378	5.83519e-08	4.82507e-05	NC_000086.8	Nsdhl	4.7619	0	0	0	0	0.952381	20.8333	14.2857	28.5714	20	42.8571	23.5294	19.0476	20	24.2424	19.2308	21.21	20.2577
945790	CM001013.3	72272084	4.19455	2.7341e-05	0.00934344	NC_000086.8	F8a	9.09091	5.88235	7.69231	7.69231	0	6.07158	27.7778	29.1667	25	18.75	11.7647	20.8333	20.8333	31.25	41.6667	27.2727	28.3712	22.2996
945791	CM001013.3	72272093	5.25746	1.46057e-07	0.000104957	NC_000086.8	F8a	0	0	0	0	0	0	15.7895	17.8571	5.55556	18.75	25	16.6667	25	18.75	28.5714	16.6667	21.131	21.131
945792	CM001013.3	72272094	4.78303	1.72676e-06	0.000878832	NC_000086.8	F8a	0	0	0	0	0	0	29.6296	7.40741	21.6216	7.40741	30.7692	16.6667	10.7143	15	24.1379	14.2857	16.1609	16.1609
945795	CM001013.3	72272142	4.20243	2.64063e-05	0.00905985	NC_000086.8	F8a	0	0	0	0	0	0	5.26316	3.57143	0	9.375	6.25	12.5	20.8333	15.625	14.2857	8.33333	14.3155	14.3155
945799	CM001013.3	72272157	4.00739	6.13934e-05	0.0186193	NC_000086.8	F8a	0	0	0	0	0	0	15.7895	3.57143	5.26316	12.5	6.25	12.5	12.5	15.625	9.52381	25	15.0298	15.0298
945801	CM001013.3	72272174	3.80098	0.000144125	0.0391043	NC_000086.8	F8a	0	5.88235	0	0	5.55556	2.28758	25	32	27.027	11.1111	3.84615	20	21.4286	25	25.8065	9.09091	20.2652	17.9776
945912	CM001013.3	72760856	5.42045	5.94476e-08	4.90179e-05	NC_000086.8	Abcd1	0	0	0	5	0	1	15.7895	20.8333	18.5185	21.2121	40	27.7778	23.3333	8	34.6154	35.2941	25.8041	24.8041
945913	CM001013.3	72760857	4.13385	3.56744e-05	0.0117234	NC_000086.8	Abcd1	0	0	0	0	10.5263	2.10526	13.8889	20.8333	21.7391	31.25	32.2581	33.3333	25.9259	20.8333	6.45161	19.0476	21.1184	19.0131
945914	CM001013.3	72760866	5.30192	1.14591e-07	8.55125e-05	NC_000086.8	Abcd1	0	0	0	5	0	1	15.7895	25	18.5185	18.1818	24	16.6667	23.3333	12	30.7692	29.4118	22.4362	21.4362
945916	CM001013.3	72760889	6.96051	3.39055e-12	1.16791e-08	NC_000086.8	Abcd1	0	0	0	0	0	0	26.3158	29.1667	18.5185	15.1515	44	27.7778	26.6667	20	38.4615	35.2941	29.64	29.64
945917	CM001013.3	72760890	5.05878	4.21955e-07	0.000262126	NC_000086.8	Abcd1	0	0	0	0	5.26316	1.05263	27.7778	33.3333	26.087	31.25	29.0323	33.3333	25.9259	20.8333	10	15	21.0185	19.9659
945918	CM001013.3	72760902	5.40521	6.47335e-08	5.26009e-05	NC_000086.8	Abcd1	0	0	0	0	11.1111	2.22222	26.4706	26.087	22.7273	39.3939	29.0323	41.6667	25.9259	29.1667	12.9032	23.8095	26.6944	24.4722
946111	CM001013.3	74621585	5.11039	3.21486e-07	0.000207919	NC_000086.8	Rab39b	0	0	0	0	0	0	33.3333	31.8182	13.3333	29.6296	23.5294	40	12.5	6.66667	20.8333	45.4545	25.0909	25.0909
946113	CM001013.3	74621638	7.06447	1.6123e-12	6.30798e-09	NC_000086.8	Rab39b	5.88235	0	0	0	0	1.17647	40.625	29.6296	37.037	29.6296	33.3333	27.2727	30.7692	21.2121	42.4242	26.9231	29.7203	28.5438
946114	CM001013.3	74621643	4.41516	1.00937e-05	0.00398682	NC_000086.8	Rab39b	0	4	0	0	0	0.8	6.25	11.1111	11.5385	11.1111	9.52381	12.1212	11.5385	15.625	25	15.3846	15.9339	15.1339
946136	CM001013.3	74918605	4.01006	6.07043e-05	0.0184326	NC_000086.8	Pls3	0	0	0	0	0	0	2.94118	9.67742	10.3448	0	5.88235	13.1579	6.89655	7.69231	15.3846	11.5385	10.934	10.934
946168	CM001013.3	76554807	4.22447	2.39499e-05	0.00834132	NC_000086.8	Tbl1x	7.69231	5.55556	7.14286	4.34783	0	4.94771	22.7273	15.7895	19.2308	20.8333	25	37.5	20.8333	20	22.2222	27.2727	25.5657	20.6179
946169	CM001013.3	76554819	5.32097	1.03218e-07	7.81917e-05	NC_000086.8	Tbl1x	0	0	0	0	0	0	25	10.5263	15.3846	16.6667	41.6667	20.8333	12.5	27.2727	15	27.2727	20.5758	20.5758
946170	CM001013.3	76554820	5.11226	3.18323e-07	0.000206295	NC_000086.8	Tbl1x	0	0	0	0	0	0	5.88235	17.6471	3.84615	17.6471	11.7647	7.69231	13.0435	36.3636	13.0435	28	19.6286	19.6286
946190	CM001013.3	76555277	6.30956	2.79836e-10	5.19617e-07	NC_000086.8	Tbl1x	6.25	0	0	0	0	1.25	35.2941	12.5	36.8421	23.0769	15.3846	44.1176	16.6667	38.8889	25	28.5714	30.6489	29.3989
946191	CM001013.3	76555284	6.14627	7.93251e-10	1.24243e-06	NC_000086.8	Tbl1x	0	5.88235	0	0	0	1.17647	22.2222	12.5	26.3158	23.0769	7.69231	44.1176	17.3913	40	16.6667	28.5714	29.3494	28.1729
946192	CM001013.3	76555285	5.3494	8.82461e-08	6.83756e-05	NC_000086.8	Tbl1x	0	0	0	0	0	0	29.1667	48	20.8333	48.1481	25	8.33333	29.1667	18.5185	26.6667	25	21.537	21.537
946193	CM001013.3	76555291	4.82407	1.40656e-06	0.000737177	NC_000086.8	Tbl1x	0	0	0	0	0	0	22.2222	12.5	31.5789	15.3846	15.3846	35.2941	8.33333	35	5.55556	28.5714	22.5509	22.5509
946194	CM001013.3	76555292	5.84252	5.14158e-09	6.01992e-06	NC_000086.8	Tbl1x	0	0	0	0	0	0	29.1667	48	16.6667	40.7407	29.1667	25	25	22.2222	23.3333	25	24.1111	24.1111
946195	CM001013.3	76555293	4.42963	9.43947e-06	0.00377386	NC_000086.8	Tbl1x	0	0	0	0	0	0	5.55556	6.25	31.5789	7.69231	0	20.5882	8.33333	35	16.6667	14.2857	18.9748	18.9748
946196	CM001013.3	76555294	3.99829	6.38013e-05	0.0193175	NC_000086.8	Tbl1x	5	0	0	0	0	1	29.1667	12	12.5	25.9259	17.3913	12.5	20.8333	14.8148	16.6667	18.75	16.713	15.713
946197	CM001013.3	76555295	6.55679	5.49796e-11	1.30675e-07	NC_000086.8	Tbl1x	0	0	0	0	0	0	22.2222	12.5	26.3158	23.0769	15.3846	44.1176	16.6667	35	16.6667	28.5714	28.2045	28.2045
946198	CM001013.3	76555296	6.19675	5.76397e-10	9.46441e-07	NC_000086.8	Tbl1x	0	0	0	0	0	0	37.5	45.8333	29.1667	48.1481	30.4348	25	37.5	25.9259	23.3333	18.75	26.1019	26.1019
946199	CM001013.3	76555298	4.12588	3.69317e-05	0.0120783	NC_000086.8	Tbl1x	0	0	8.33333	0	0	1.66667	5.55556	12.5	22.2222	23.0769	23.0769	20.5882	12.5	25	16.6667	7.14286	16.3796	14.7129
946200	CM001013.3	76555299	5.16733	2.37466e-07	0.000159888	NC_000086.8	Tbl1x	0	0	0	0	0	0	29.1667	28	16.6667	14.8148	29.1667	13.0435	25	18.5185	23.3333	18.75	19.7291	19.7291
946202	CM001013.3	76555302	4.9442	7.6457e-07	0.000436046	NC_000086.8	Tbl1x	0	0	0	0	0	0	25	32	16.6667	25.9259	25	20.8333	20.8333	22.2222	20	6.25	18.0278	18.0278
946203	CM001013.3	76555303	4.54984	5.36856e-06	0.00234773	NC_000086.8	Tbl1x	6.25	0	0	0	0	1.25	11.1111	12.5	15.7895	7.69231	23.0769	29.4118	12.5	15	16.6667	21.4286	19.0014	17.7514
946204	CM001013.3	76555304	4.16151	3.16145e-05	0.0105907	NC_000086.8	Tbl1x	0	0	0	0	0	0	25	28	4.16667	26.9231	20.8333	4.16667	20.8333	15.3846	20	12.5	14.5769	14.5769
946205	CM001013.3	76555305	4.11744	3.83099e-05	0.0124732	NC_000086.8	Tbl1x	0	0	0	0	5.55556	1.11111	5.55556	12.5	21.0526	15.3846	7.69231	23.5294	13.0435	15	16.6667	14.2857	16.5051	15.3939
946206	CM001013.3	76555306	4.71618	2.4032e-06	0.00116927	NC_000086.8	Tbl1x	0	0	0	0	0	0	29.1667	16	25	22.2222	16.6667	16.6667	16.6667	11.1111	23.3333	18.75	17.3056	17.3056
946207	CM001013.3	76555324	4.37349	1.22277e-05	0.00469131	NC_000086.8	Tbl1x	0	0	0	0	0	0	22.2222	12.5	26.3158	7.69231	7.69231	20.5882	8.33333	25	5.55556	21.4286	16.1811	16.1811
946209	CM001013.3	76555341	4.81779	1.45155e-06	0.000754519	NC_000086.8	Tbl1x	0	0	0	0	0	0	27.7778	6.25	36.8421	15.3846	14.2857	32.3529	8.33333	35	11.1111	21.4286	21.6452	21.6452
946210	CM001013.3	76555342	4.74094	2.12729e-06	0.00105391	NC_000086.8	Tbl1x	0	0	0	0	0	0	16.6667	52	20.8333	37.037	29.1667	16.6667	20.8333	18.5185	16.6667	12.5	17.037	17.037
946211	CM001013.3	76555346	4.26758	1.97604e-05	0.00707857	NC_000086.8	Tbl1x	0	0	0	0	0	0	5.55556	0	21.0526	15.3846	14.2857	8.82353	20.8333	25	11.1111	14.2857	16.0107	16.0107
946212	CM001013.3	76555347	4.69911	2.61293e-06	0.00125589	NC_000086.8	Tbl1x	5	0	0	0	0	1	16.6667	44	12.5	29.6296	16.6667	16.6667	29.1667	18.5185	20	18.75	20.6204	19.6204
946271	CM001013.3	80114748	4.34322	1.40411e-05	0.0052997	NC_000086.8	Tmem47	0	0	8.33333	0	16.6667	5	22.7273	20	35.2941	19.3548	14.2857	21.7391	28.5714	18.75	16.6667	35.2941	24.2043	19.2043
946273	CM001013.3	80114760	5.36646	8.02971e-08	6.30385e-05	NC_000086.8	Tmem47	0	0	0	0	0	0	31.8182	24	29.4118	19.3548	14.2857	17.3913	42.8571	18.75	11.1111	35.2941	25.0807	25.0807
946462	CM001013.3	92875554	4.82819	1.3778e-06	0.000724501	NC_000086.8	Pdk3	0	0	0	0	0	0	12.9032	54.1667	14.2857	15	26.6667	22.7273	22.2222	16.6667	29.4118	16.6667	21.5389	21.5389
946463	CM001013.3	92875583	4.26886	1.96477e-05	0.0070488	NC_000086.8	Pdk3	0	0	0	0	0	0	9.67742	16.6667	4.7619	15	26.6667	18.1818	22.2222	11.1111	5.88235	16.6667	14.8128	14.8128
946464	CM001013.3	92875586	4.59936	4.23782e-06	0.001914	NC_000086.8	Pdk3	0	7.14286	0	0	0	1.42857	19.3548	54.1667	28.5714	20	53.3333	36.3636	25.9259	16.6667	23.5294	16.6667	23.8305	22.4019
946465	CM001013.3	92875591	4.29615	1.7379e-05	0.00633772	NC_000086.8	Pdk3	0	0	0	0	0	0	16.129	58.3333	19.0476	20	53.3333	31.8182	22.2222	22.2222	23.5294	8.33333	21.6251	21.6251
946469	CM001013.3	92875677	6.2389	4.40655e-10	7.63092e-07	NC_000086.8	Pdk3	0	0	0	0	0	0	36.3636	10.5263	47.3684	33.3333	27.7778	36.8421	23.5294	15.3846	47.3684	30	30.6249	30.6249
946470	CM001013.3	92875678	5.39107	7.00375e-08	5.60014e-05	NC_000086.8	Pdk3	4.16667	0	0	4.34783	0	1.7029	24.2424	25.9259	27.7778	40	29.4118	44.4444	13.5135	18.75	17.2414	33.3333	25.4565	23.7536
946473	CM001013.3	92875700	5.06511	4.08156e-07	0.000254619	NC_000086.8	Pdk3	0	0	0	0	0	0	30	5.26316	31.5789	6.66667	5.55556	15.7895	29.4118	15.3846	26.3158	30	23.3803	23.3803
946474	CM001013.3	92875701	5.82086	5.85467e-09	6.73005e-06	NC_000086.8	Pdk3	0	0	0	0	0	0	21.2121	14.8148	8.33333	20	17.6471	33.3333	16.6667	6.25	13.7931	27.2727	19.4632	19.4632
946475	CM001013.3	92875707	4.7777	1.77311e-06	0.000899603	NC_000086.8	Pdk3	0	0	0	0	0	0	18.1818	10.5263	42.1053	0	11.1111	26.3158	23.5294	15.3846	26.3158	30	24.3091	24.3091
946476	CM001013.3	92875708	5.61254	1.99373e-08	1.93218e-05	NC_000086.8	Pdk3	0	0	0	0	0	0	21.2121	14.8148	16.6667	28.8889	11.7647	38.8889	10.8108	12.5	10.3448	27.2727	19.9635	19.9635
946477	CM001013.3	92875709	4.53564	5.74295e-06	0.00247615	NC_000086.8	Pdk3	0	0	0	0	0	0	18.1818	10.5263	42.1053	33.3333	16.6667	15.7895	23.5294	15.3846	21.0526	20	19.1512	19.1512
946478	CM001013.3	92875710	4.96108	7.01015e-07	0.000404654	NC_000086.8	Pdk3	0	0	0	0	0	0	21.2121	3.7037	19.4444	26.6667	23.5294	33.3333	10.8108	12.5	10.3448	24.2424	18.2463	18.2463
946479	CM001013.3	92875728	4.64295	3.43476e-06	0.00159447	NC_000086.8	Pdk3	0	5.88235	0	0	4.16667	2.0098	26.4706	3.84615	11.4286	21.7391	11.7647	27.7778	18.9189	18.75	12.5	19.4444	19.4782	17.4684
946497	CM001013.3	93166457	5.7327	9.88417e-09	1.04761e-05	NC_000086.8	Zfx	0	6.25	0	0	0	1.25	35.7143	23.0769	41.6667	14.2857	35.7143	42.8571	25	26.3158	20	30	28.8346	27.5846
946498	CM001013.3	93166464	4.94162	7.74759e-07	0.000440799	NC_000086.8	Zfx	0	0	0	0	0	0	35.7143	6.66667	28	17.8571	35.7143	42.8571	20.8333	15.7895	8.33333	35	24.5627	24.5627
946499	CM001013.3	93166468	6.77634	1.23256e-11	3.52956e-08	NC_000086.8	Zfx	0	0	0	0	0	0	35.7143	20	52	17.8571	28.5714	52.381	26.087	26.3158	25	35	32.9567	32.9567
946500	CM001013.3	93166479	5.16012	2.46794e-07	0.000165466	NC_000086.8	Zfx	0	0	0	0	0	0	28.5714	13.3333	20	17.8571	35.7143	19.0476	16.6667	10.5263	20.8333	35	20.4148	20.4148
946501	CM001013.3	93166481	3.9775	6.96439e-05	0.0208147	NC_000086.8	Zfx	0	5.88235	0	0	4.16667	2.0098	35.7143	20	48	21.4286	42.8571	38.0952	12.5	10.5263	20.8333	35	23.391	21.3812
946502	CM001013.3	93166486	5.63072	1.79459e-08	1.76255e-05	NC_000086.8	Zfx	0	0	0	0	0	0	28.5714	20	32	14.2857	35.7143	33.3333	16.6667	21.0526	16.6667	30	23.5439	23.5439
946503	CM001013.3	93166490	5.69989	1.19883e-08	1.2335e-05	NC_000086.8	Zfx	0	0	0	0	4.16667	0.833333	14.2857	13.3333	28	17.8571	35.7143	42.8571	25	15.7895	20.8333	35	27.896	27.0627
946504	CM001013.3	93166493	6.46959	9.82688e-11	2.14772e-07	NC_000086.8	Zfx	0	0	0	0	0	0	35.7143	20	44	25	35.7143	42.8571	20.8333	26.3158	20.8333	35	29.1679	29.1679
946505	CM001013.3	93166502	4.02552	5.68504e-05	0.0174519	NC_000086.8	Zfx	0	0	0	0	0	0	30.7692	20	16	7.14286	35.7143	28.5714	16.6667	10.5263	4.16667	15	14.9862	14.9862
946506	CM001013.3	93166531	5.62291	1.87772e-08	1.83095e-05	NC_000086.8	Zfx	0	0	0	0	5.26316	1.05263	28.125	35	26.9231	17.2414	18.75	21.7391	28.5714	41.6667	39.1304	14.2857	29.0787	28.026
946507	CM001013.3	93166540	6.20278	5.54738e-10	9.22346e-07	NC_000086.8	Zfx	0	0	0	0	0	0	40.625	35	23.0769	17.2414	18.75	26.087	33.3333	33.3333	30.4348	19.0476	28.4472	28.4472
946508	CM001013.3	93166551	6.36888	1.90414e-10	3.73257e-07	NC_000086.8	Zfx	0	0	0	0	0	0	31.25	30	23.0769	17.2414	18.75	26.087	33.3333	33.3333	34.7826	19.0476	29.3168	29.3168
946509	CM001013.3	93166554	4.85139	1.22597e-06	0.000655809	NC_000086.8	Zfx	0	0	0	0	0	0	34.375	15	15.3846	6.89655	6.25	17.3913	14.2857	36.3636	21.7391	14.2857	20.8131	20.8131
946510	CM001013.3	93166557	4.30076	1.70213e-05	0.00623601	NC_000086.8	Zfx	0	0	0	0	0	0	25	30	19.2308	13.7931	12.5	17.3913	9.52381	25	21.7391	9.52381	16.6356	16.6356
946513	CM001013.3	93166566	4.9704	6.68163e-07	0.000388047	NC_000086.8	Zfx	0	0	0	0	0	0	34.375	35	19.2308	13.7931	11.7647	26.087	23.8095	33.3333	21.7391	5	21.9938	21.9938
946514	CM001013.3	93166569	4.73295	2.21278e-06	0.00108945	NC_000086.8	Zfx	0	0	0	10	0	2	25	20	30.7692	10.3448	15.7895	13.0435	30	33.3333	16.6667	19.0476	22.4182	20.4182
946556	CM001013.3	93410688	4.1161	3.85345e-05	0.0125292	NC_000086.8	Apoo	0	0	0	0	0	0	38.4615	27.2727	22.7273	20	26.3158	23.8095	5.55556	4.7619	42.1053	45	24.2464	24.2464
946587	CM001013.3	93679840	3.77188	0.000162023	0.0430753	NC_000086.8	Gspt2	0	0	0	0	0	0	12.5	12.5	21.875	15	11.1111	21.875	10.5263	12	3.33333	9.52381	11.4517	11.4517
946588	CM001013.3	93679843	6.21935	4.99204e-10	8.44485e-07	NC_000086.8	Gspt2	0	0	0	0	0	0	20.8333	20.8333	21.875	17.9487	5.55556	35.4839	15.7895	23.0769	20	23.8095	23.632	23.632
946591	CM001013.3	93679871	5.63346	1.76625e-08	1.7383e-05	NC_000086.8	Gspt2	5.26316	0	0	0	0	1.05263	24	42.8571	15.3846	23.8095	31.8182	34.6154	21.4286	37.5	26.087	18.1818	27.5625	26.5099
946592	CM001013.3	93679883	3.79061	0.00015028	0.040497	NC_000086.8	Gspt2	5.26316	0	0	0	0	1.05263	20	26.6667	0	23.8095	9.09091	19.2308	7.14286	29.1667	21.7391	31.8182	21.8195	20.7669
946593	CM001013.3	93679888	6.53886	6.19881e-11	1.43739e-07	NC_000086.8	Gspt2	5.26316	0	0	0	0	1.05263	32	33.3333	23.0769	28.5714	36.3636	38.4615	21.4286	45.8333	30.4348	31.8182	33.5953	32.5426
946594	CM001013.3	93679895	6.07942	1.20616e-09	1.76418e-06	NC_000086.8	Gspt2	10.5263	0	0	0	0	2.10526	24	40	26.9231	23.8095	27.2727	34.6154	21.4286	45.8333	26.087	36.3636	32.8656	30.7603
946595	CM001013.3	93769044	5.17553	2.27261e-07	0.000154329	NC_000086.8	Zxdb	0	0	0	0	5	1	23.3333	40.9091	14.2857	16.9811	25	17.1429	15.1515	20	7.40741	20	15.9404	14.9404
946596	CM001013.3	93769050	4.26216	2.02458e-05	0.00721437	NC_000086.8	Zxdb	0	0	0	3.0303	0	0.606061	16.129	16.6667	8.10811	13.2075	10	11.4286	9.09091	12	16.129	9.67742	11.6652	11.0591
946598	CM001013.3	93769057	4.38748	1.1467e-05	0.00444794	NC_000086.8	Zxdb	0	0	0	0	0	0	19.3548	20.8333	0	9.43396	25	14.2857	12.1212	20	22.5806	9.67742	15.733	15.733
946599	CM001013.3	93769058	4.68363	2.81843e-06	0.00134379	NC_000086.8	Zxdb	0	5	0	0	3.44828	1.68966	24	12.9032	20.5128	8.88889	8	20	16.129	20	20.6897	4.7619	16.3161	14.6265
946600	CM001013.3	93769062	6.17555	6.59351e-10	1.05177e-06	NC_000086.8	Zxdb	0	0	0	0	4	0.8	25.8065	16.6667	10.8108	15.0943	30	20	12.1212	24	28.125	16.129	20.075	19.275
946601	CM001013.3	93769063	6.8535	7.20649e-12	2.23899e-08	NC_000086.8	Zxdb	0	5	0	0	0	1	24	12.9032	28.2051	20	24	23.0769	32.2581	25	27.5862	14.2857	24.4414	23.4414
946602	CM001013.3	93769069	5.49591	3.88702e-08	3.41539e-05	NC_000086.8	Zxdb	0	0	0	0	0	0	22.5806	37.5	13.5135	15.0943	20	17.1429	9.09091	16	21.875	9.67742	14.7572	14.7572
946603	CM001013.3	93769070	4.66411	3.09957e-06	0.00146099	NC_000086.8	Zxdb	0	5	0	4.54545	0	1.90909	12	12.9032	15.3846	15.5556	12	20	12.9032	12.5	24.1379	14.2857	16.7654	14.8563
946604	CM001013.3	93769072	6.12946	8.81798e-10	1.34998e-06	NC_000086.8	Zxdb	0	0	0	0	0	0	25.8065	20.8333	13.5135	13.2075	15	11.4286	18.1818	20	21.875	16.129	17.5229	17.5229
946605	CM001013.3	93769073	5.29709	1.17666e-07	8.73274e-05	NC_000086.8	Zxdb	0	0	4	0	0	0.8	24	9.67742	25.641	11.1111	4	15.3846	25.8065	17.5	20.6897	9.52381	17.7809	16.9809
946606	CM001013.3	93769075	5.81741	5.97659e-09	6.80483e-06	NC_000086.8	Zxdb	0	4	0	0	0	0.8	22.5806	25	21.6216	13.2075	25	17.1429	15.1515	24	18.75	16.129	18.2347	17.4347
946607	CM001013.3	93769076	5.09049	3.57132e-07	0.000227775	NC_000086.8	Zxdb	0	5	4	0	0	1.8	28	16.129	30.7692	13.3333	20	19.2308	22.5806	25	31.0345	4.7619	20.5216	18.7216
946608	CM001013.3	93769079	4.53125	5.86346e-06	0.00251556	NC_000086.8	Zxdb	0	10.5263	0	4.54545	0	3.01435	34.7826	22.2222	27.7778	13.3333	16	23.0769	29.0323	15.625	37.5	9.52381	22.9516	19.9372
946615	CM001013.3	94070053	5.2755	1.32397e-07	9.66809e-05	NC_000086.8	Spin4	0	0	0	0	0	0	7.69231	5.55556	30.4348	15.625	21.0526	16.6667	23.5294	34.7826	26.6667	16.6667	23.6624	23.6624
946616	CM001013.3	94070054	4.82528	1.39804e-06	0.000733117	NC_000086.8	Spin4	7.14286	0	0	0	0	1.42857	41.6667	27.7778	33.3333	23.0769	16.6667	11.7647	29.4118	10	25	45.4545	24.3262	22.8976
946617	CM001013.3	94070062	4.34493	1.39322e-05	0.00527173	NC_000086.8	Spin4	0	0	0	0	0	0	15.3846	0	30.4348	21.875	31.5789	16.6667	35.2941	30.4348	26.6667	8.33333	23.4791	23.4791
946618	CM001013.3	94070063	4.1816	2.8946e-05	0.00980037	NC_000086.8	Spin4	0	6.25	0	0	0	1.25	33.3333	22.2222	28.5714	30.7692	25	23.5294	11.7647	15	20	18.1818	17.6952	16.4452
946621	CM001013.3	94070080	3.81673	0.00013523	0.0369758	NC_000086.8	Spin4	0	5.88235	5.55556	7.14286	0	3.71615	50	40	42.3077	26.9231	25	27.7778	5.55556	21.0526	42.3077	25	24.3387	20.6226
946645	CM001013.3	94488392	4.70084	2.59095e-06	0.00124659	NC_000086.8	Amer1	0	0	0	0	0	0	29.6296	29.0323	17.6471	20.5882	6.66667	21.2121	40.9091	15.625	15.7895	4.16667	19.5405	19.5405
946646	CM001013.3	94488395	5.78636	7.19299e-09	7.97026e-06	NC_000086.8	Amer1	0	0	0	0	5.88235	1.17647	51.8519	41.9355	44.1176	35.2941	6.25	53.125	68.1818	37.5	42.1053	16.6667	43.5157	42.3393
946708	CM001013.3	97981741	4.04901	5.14347e-05	0.016038	NC_000086.8	Yipf6	0	0	0	8.33333	0	1.66667	16.6667	11.5385	12.5	4.54545	20	15.7895	21.4286	13.0435	21.4286	28.5714	20.0523	18.3856
946710	CM001013.3	97981744	4.31596	1.58908e-05	0.00587389	NC_000086.8	Yipf6	0	5.55556	0	8.33333	0	2.77778	16.6667	15.3846	16.6667	14.2857	33.3333	26.3158	21.4286	13.0435	28.5714	42.8571	26.4433	23.6655
946711	CM001013.3	97981745	4.34351	1.40223e-05	0.00529649	NC_000086.8	Yipf6	0	0	0	0	0	0	19.0476	21.0526	21.0526	15.7895	11.1111	22.7273	7.69231	6.25	21.4286	29.4118	17.502	17.502
946712	CM001013.3	97981752	4.51385	6.36607e-06	0.00268873	NC_000086.8	Yipf6	0	0	0	8.33333	0	1.66667	11.1111	19.2308	16.6667	9.09091	26.6667	21.0526	14.2857	13.0435	28.5714	42.8571	23.9621	22.2954
946713	CM001013.3	97981753	3.81858	0.000134223	0.0367427	NC_000086.8	Yipf6	0	0	0	0	0	0	14.2857	15.7895	15.7895	15.7895	5.55556	27.2727	7.69231	0	21.4286	35.2941	18.3375	18.3375
946714	CM001013.3	97981754	4.70071	2.5926e-06	0.00124675	NC_000086.8	Yipf6	0	0	0	8.33333	0	1.66667	16.6667	15.3846	16.6667	18.1818	33.3333	21.0526	21.4286	13.0435	28.5714	42.8571	25.3907	23.724
946715	CM001013.3	97981755	4.02819	5.62068e-05	0.0172767	NC_000086.8	Yipf6	0	0	0	0	0	0	20	15.7895	21.0526	15.7895	11.1111	22.7273	7.69231	0	21.4286	35.2941	17.4285	17.4285
946717	CM001013.3	97981759	4.30917	1.63867e-05	0.00604705	NC_000086.8	Yipf6	0	0	0	0	0	0	19.0476	15.7895	26.3158	15.7895	11.1111	22.7273	7.69231	6.25	14.2857	35.2941	17.2499	17.2499
946718	CM001013.3	97981760	4.41276	1.02063e-05	0.00402124	NC_000086.8	Yipf6	0	0	8.33333	8.33333	0	3.33333	22.2222	15.3846	16.6667	22.7273	33.3333	26.3158	21.4286	13.0435	28.5714	42.8571	26.4433	23.1099
946719	CM001013.3	97981761	4.50233	6.72126e-06	0.0028187	NC_000086.8	Yipf6	0	0	0	0	0	0	14.2857	15.7895	15.7895	15.7895	11.1111	22.7273	7.69231	6.25	21.4286	35.2941	18.6785	18.6785
946720	CM001013.3	97981762	4.53493	5.76221e-06	0.00248108	NC_000086.8	Yipf6	0	0	0	8.33333	0	1.66667	10.5263	15.3846	16.6667	9.09091	20	21.0526	21.4286	13.0435	21.4286	42.8571	23.9621	22.2954
946721	CM001013.3	97981763	3.89779	9.7076e-05	0.0277235	NC_000086.8	Yipf6	0	0	0	0	0	0	14.2857	15.7895	15.7895	15.7895	11.1111	22.7273	7.69231	0	21.4286	29.4118	16.252	16.252
946722	CM001013.3	97981775	4.04534	5.22467e-05	0.0162273	NC_000086.8	Yipf6	12.5	27.7778	0	10.5263	7.69231	11.6993	27.5862	26.6667	25.9259	32	22.7273	30.303	36.3636	37.5	36.6667	35.2941	35.2255	23.5262
946724	CM001013.3	97981784	6.07175	1.26522e-09	1.84488e-06	NC_000086.8	Yipf6	0	0	0	0	0	0	17.8571	14.2857	18.5185	15.3846	19.0476	18.1818	31.8182	30.4348	28.125	18.75	25.462	25.462
946750	CM001013.3	98179949	6.42536	1.31555e-10	2.75488e-07	NC_000086.8	Efnb1	0	0	0	0	0	0	23.0769	22.2222	37.931	36.3636	18.1818	23.0769	21.4286	42.8571	28.5714	38.4615	30.8791	30.8791
946752	CM001013.3	98179956	5.83555	5.36127e-09	6.24637e-06	NC_000086.8	Efnb1	0	0	0	7.69231	0	1.53846	23.0769	16.6667	37.931	27.2727	18.1818	38.4615	20	33.3333	35.7143	23.0769	30.1172	28.5788
946754	CM001013.3	98179958	3.78603	0.000153075	0.0410987	NC_000086.8	Efnb1	6.25	0	0	0	0	1.25	23.0769	5.55556	34.4828	22.7273	0	30.7692	13.3333	19.0476	21.4286	15.3846	19.9927	18.7427
946755	CM001013.3	98179961	4.80319	1.56159e-06	0.000803802	NC_000086.8	Efnb1	0	9.09091	4.7619	0	5.55556	3.88167	35.7143	23.5294	37.931	36.3636	16.6667	30.7692	13.3333	31.8182	42.8571	35.7143	30.8984	27.0168
946757	CM001013.3	98180326	4.4834	7.34627e-06	0.00303661	NC_000086.8	Efnb1	0	0	5.26316	0	0	1.05263	21.4286	15	25	19.3548	7.14286	16.6667	27.2727	10.3448	17.8571	22.2222	18.8727	17.8201
946760	CM001013.3	98180342	4.23569	2.27849e-05	0.00798743	NC_000086.8	Efnb1	0	0	0	0	4.34783	0.869565	21.4286	25	15	19.3548	14.2857	20.8333	18.1818	10.3448	21.4286	14.8148	17.1207	16.2511
946764	CM001013.3	98180510	5.50979	3.59268e-08	3.18918e-05	NC_000086.8	Efnb1	0	0	0	0	0	0	12.5	12	14.2857	9.375	4.34783	25	21.4286	14.7059	19.0476	20.8333	20.2031	20.2031
946766	CM001013.3	98180542	5.78433	7.28008e-09	8.04709e-06	NC_000086.8	Efnb1	0	0	0	0	0	0	29.1667	20	25	21.875	17.3913	25	14.2857	17.6471	33.3333	16.6667	21.3866	21.3866
946767	CM001013.3	98180543	4.92714	8.34399e-07	0.000471895	NC_000086.8	Efnb1	0	0	0	0	0	0	24.1379	9.09091	17.8571	23.8095	26.3158	21.7391	25	19.0476	18.75	17.3913	20.3856	20.3856
946768	CM001013.3	98180550	7.10883	1.17027e-12	4.83736e-09	NC_000086.8	Efnb1	0	0	0	0	0	0	39.1304	16	21.4286	12.5	17.3913	40	21.4286	29.4118	28.5714	25	28.8824	28.8824
946769	CM001013.3	98180551	4.72016	2.35659e-06	0.00114954	NC_000086.8	Efnb1	0	0	0	0	0	0	20.6897	4.54545	14.2857	19.0476	21.0526	39.1304	25	19.0476	31.25	4.34783	23.7552	23.7552
946800	CM001013.3	98865106	5.35767	8.42999e-08	6.57466e-05	NC_000086.8	Tmem28	0	0	0	0	0	0	15.7895	8.69565	13.8889	25.9259	25	15.625	10	16.6667	29.1667	34.7826	21.2482	21.2482
946802	CM001013.3	98865145	7.5688	3.76698e-14	2.71312e-10	NC_000086.8	Tmem28	0	0	0	0	10	2	23.0769	39.1304	33.3333	44.4444	25	40.625	26.6667	44.8276	41.6667	26.087	35.9746	33.9746
946803	CM001013.3	98865146	5.4	6.66426e-08	5.38302e-05	NC_000086.8	Tmem28	0	0	0	0	0	0	27.5862	29.6296	27.2727	30	16.6667	22.5806	13.6364	30.7692	17.3913	16.6667	20.2088	20.2088
946804	CM001013.3	98865150	6.97325	3.09692e-12	1.09048e-08	NC_000086.8	Tmem28	0	0	0	0	0	0	12.8205	30.4348	30.5556	29.6296	25	34.375	16.6667	36.6667	29.1667	30.4348	29.462	29.462
946805	CM001013.3	98865151	3.80971	0.000139131	0.0379334	NC_000086.8	Tmem28	5.55556	0	5.88235	0	0	2.28758	20.6897	18.5185	9.09091	19.3548	16.6667	22.5806	13.6364	19.2308	13.0435	16.6667	17.0316	14.744
946853	CM001013.3	99537990	5.36356	8.15985e-08	6.39546e-05	NC_000086.8	Igbp1	0	0	0	0	0	0	13.7931	11.1111	25.8065	7.69231	21.4286	21.875	13.6364	18.1818	12.1951	14.8148	16.1406	16.1406
946854	CM001013.3	99538004	5.95217	2.64603e-09	3.38576e-06	NC_000086.8	Igbp1	0	0	0	4.16667	0	0.833333	17.2414	8.33333	19.3548	15.3846	14.2857	25	18.1818	24.2424	21.9512	18.5185	21.5788	20.7455
946855	CM001013.3	99538006	4.89235	9.96388e-07	0.00054883	NC_000086.8	Igbp1	0	0	0	0	8.69565	1.73913	24.1379	19.4444	3.22581	21.1538	17.8571	21.875	27.2727	18.1818	14.6341	18.5185	20.0964	18.3573
946856	CM001013.3	99538012	3.86589	0.000110685	0.0310411	NC_000086.8	Igbp1	6.25	12.5	10	4.16667	0	6.58333	26.4706	30.303	12.5	21.4286	16.6667	28.5714	14.8148	28.125	11.7647	25	21.6552	15.0719
946857	CM001013.3	99538013	4.08768	4.35712e-05	0.0139333	NC_000086.8	Igbp1	0	5.26316	9.09091	0	8.69565	4.60994	28.5714	20	29.0323	13.7255	28.5714	27.2727	22.7273	35.4839	19.4444	10.7143	23.1285	18.5186
946859	CM001013.3	99538050	3.9563	7.61208e-05	0.0225046	NC_000086.8	Igbp1	0	0	0	0	0	0	0	5	3.22581	11.1111	17.8571	16.129	13.6364	11.7647	15.3846	5.26316	12.4356	12.4356
946874	CM001013.3	99669714	3.93865	8.19405e-05	0.0239257	NC_000086.8	Pdzd11	8.33333	12	7.69231	8.69565	17.3913	10.8225	42.8571	27.7778	39.3939	23.0769	19.3548	28	24.2424	36.6667	41.6667	22.2222	30.5596	19.7371
946876	CM001013.3	99669741	5.22658	1.72673e-07	0.000121332	NC_000086.8	Pdzd11	0	0	0	0	0	0	25.9259	11.4286	22.5806	17.9487	6.66667	16	15.625	19.2308	16.129	11.1111	15.6192	15.6192
946877	CM001013.3	99669753	5.82061	5.86319e-09	6.73005e-06	NC_000086.8	Pdzd11	0	0	0	0	0	0	29.6296	11.4286	19.3548	20.5128	16.6667	20	15.625	15.3846	22.5806	22.2222	19.1625	19.1625
946880	CM001013.3	99773922	4.15336	3.27625e-05	0.0109176	NC_000086.8	Gdpd2	0	15.3846	13.3333	0	12.5	8.24359	27.2727	30.7692	35.4839	20.5128	15	28.5714	20.8333	21.7391	41.9355	35	29.6159	21.3723
946887	CM001013.3	99818240	6.27867	3.41473e-10	6.16023e-07	NC_000086.8	Dlg3	0	0	0	0	0	0	33.3333	21.7391	23.8095	18.75	15.3846	39.1304	40	28.5714	16.6667	7.69231	26.4122	26.4122
946888	CM001013.3	99818257	7.0962	1.28232e-12	5.18776e-09	NC_000086.8	Dlg3	0	0	0	0	0	0	44.4444	17.3913	19.0476	34.375	30.7692	39.1304	44	33.3333	16.6667	30.7692	32.7799	32.7799
946890	CM001013.3	99818276	4.10849	3.98261e-05	0.0129006	NC_000086.8	Dlg3	0	0	6.66667	0	6.66667	2.66667	11.1111	21.7391	21.0526	18.75	16.6667	21.7391	32	28.5714	0	30.7692	22.616	19.9493
947051	CM001013.3	101200527	6.95242	3.59084e-12	1.23244e-08	NC_000086.8	Ercc6l	0	0	0	0	0	0	42.8571	31.5789	13.0435	46.4286	30.7692	50	17.6471	37.5	37.5	30.7692	34.6833	34.6833
947052	CM001013.3	101200528	5.10159	3.36813e-07	0.000216214	NC_000086.8	Ercc6l	0	0	6.25	0	7.14286	2.67857	45.7143	43.75	44.4444	30.7692	14.2857	17.3913	38.4615	33.3333	48.3871	18.1818	31.151	28.4724
947053	CM001013.3	101200558	6.17593	6.57753e-10	1.05098e-06	NC_000086.8	Ercc6l	0	0	0	0	0	0	42.8571	21.0526	4.34783	42.8571	15.3846	38.4615	35.2941	37.5	31.25	30.7692	34.655	34.655
947054	CM001013.3	101200559	5.15271	2.56746e-07	0.000171457	NC_000086.8	Ercc6l	0	0	0	0	6.66667	1.33333	48.5714	37.5	40.7407	23.0769	14.2857	17.3913	30.7692	29.6296	41.9355	13.6364	26.6724	25.3391
947059	CM001013.3	101200642	4.58753	4.48518e-06	0.00200761	NC_000086.8	Ercc6l	0	0	0	0	7.69231	1.53846	14.2857	26.087	4.54545	5.26316	11.1111	20	14.2857	29.4118	26.9231	15.7895	21.282	19.7435
947060	CM001013.3	101200646	4.13866	3.49335e-05	0.0115199	NC_000086.8	Ercc6l	0	0	0	0	0	0	9.52381	8.69565	9.09091	0	11.1111	12	9.52381	11.7647	26.9231	15.7895	15.2002	15.2002
947061	CM001013.3	101200652	3.85156	0.000117368	0.032665	NC_000086.8	Ercc6l	0	0	0	0	0	0	19.0476	17.3913	13.6364	0	5.55556	12	14.2857	23.5294	11.5385	10.5263	14.376	14.376
947077	CM001013.3	101232847	6.43468	1.23737e-10	2.61878e-07	NC_000086.8	Rps4x	0	0	0	0	0	0	30.7692	16	13.3333	22.2222	22.7273	20	29.1667	28.5714	27.7778	33.3333	27.7698	27.7698
947078	CM001013.3	101232848	5.82046	5.86844e-09	6.73005e-06	NC_000086.8	Rps4x	0	0	0	0	0	0	21.2121	11.7647	33.3333	19.0476	8.33333	42.8571	21.4286	36	15.3846	18.1818	26.7704	26.7704
947079	CM001013.3	101232867	4.51359	6.37397e-06	0.00269087	NC_000086.8	Rps4x	0	0	0	5.26316	13.3333	3.7193	42.3077	24	13.3333	16.6667	18.1818	15	25	38.0952	22.2222	50	30.0635	26.3442
947080	CM001013.3	101232868	5.98827	2.12079e-09	2.83086e-06	NC_000086.8	Rps4x	0	0	0	0	0	0	21.2121	23.5294	45.4545	23.8095	33.3333	38.0952	25.9259	36	23.0769	9.09091	26.4378	26.4378
947081	CM001013.3	101232885	4.40225	1.07132e-05	0.00418974	NC_000086.8	Rps4x	0	0	0	5.26316	0	1.05263	23.0769	4	0	22.2222	13.6364	20	12.5	23.8095	27.7778	16.6667	20.1508	19.0982
947085	CM001013.3	101232921	5.12944	2.90611e-07	0.000190807	NC_000086.8	Rps4x	0	0	0	0	0	0	11.5385	16	0	11.1111	27.2727	20	12.5	33.3333	11.1111	33.3333	22.0556	22.0556
947087	CM001013.3	101232934	4.06958	4.70987e-05	0.0148466	NC_000086.8	Rps4x	0	0	0	0	0	0	9.09091	11.7647	18.1818	14.2857	8.33333	19.0476	11.1111	20	11.5385	18.1818	15.9758	15.9758
947101	CM001013.3	101294214	4.32176	1.54788e-05	0.0057484	NC_000086.8	Cited1	0	0	0	0	0	0	7.14286	17.2414	22.2222	7.69231	36.3636	23.0769	6.66667	33.3333	11.7647	7.69231	16.5068	16.5068
947104	CM001013.3	101294257	5.05579	4.28614e-07	0.000264948	NC_000086.8	Cited1	0	8.33333	0	0	0	1.66667	17.8571	33.3333	20	46.1538	45.4545	69.2308	13.3333	40.9091	26.6667	30.7692	36.1818	34.5152
947105	CM001013.3	101294276	4.0432	5.27262e-05	0.0163641	NC_000086.8	Cited1	5	0	7.69231	10	6.25	5.78846	18.1818	30	28	22.7273	27.7778	28.5714	30.4348	25	35.7143	20	27.9441	22.1556
947106	CM001013.3	101294289	4.87565	1.08453e-06	0.000589862	NC_000086.8	Cited1	0	0	7.69231	0	0	1.53846	16	10	37.037	15.9091	16.6667	33.3333	26.087	25	26.6667	6.66667	23.5507	22.0123
947107	CM001013.3	101294294	4.33451	1.46083e-05	0.00546999	NC_000086.8	Cited1	0	0	0	0	0	0	20	20	18.5185	15.9091	11.1111	28.5714	17.3913	8.33333	20	6.66667	16.1925	16.1925
947108	CM001013.3	101294304	6.13264	8.64299e-10	1.32961e-06	NC_000086.8	Cited1	0	0	0	0	0	0	28	30	34.6154	31.8182	22.2222	42.8571	26.087	25	26.6667	20	28.1222	28.1222
947109	CM001013.3	101294308	3.97969	6.90065e-05	0.0206632	NC_000086.8	Cited1	0	0	0	0	0	0	20	15	11.1111	13.6364	11.1111	9.52381	21.7391	16.6667	20	6.66667	14.9193	14.9193
947122	CM001013.3	101295321	5.45315	4.94839e-08	4.18923e-05	NC_000086.8	Cited1	0	0	0	0	0	0	33.3333	6.66667	15.7895	20	27.7778	27.7778	25	16.6667	25	20	22.8889	22.8889
947123	CM001013.3	101295331	3.9617	7.4419e-05	0.0220822	NC_000086.8	Cited1	5.26316	0	0	7.69231	0	2.59109	27.7778	13.3333	15.7895	20	22.2222	22.2222	20	16.6667	25	15	19.7778	17.1867
947128	CM001013.3	101295379	4.43679	9.13108e-06	0.00366754	NC_000086.8	Cited1	0	0	0	5.26316	0	1.05263	12.5	37.5	13.3333	11.5385	23.0769	16.6667	30.7692	10	13.3333	30.7692	20.3077	19.2551
947132	CM001013.3	101295400	3.92061	8.83235e-05	0.0256007	NC_000086.8	Cited1	0	0	0	5.26316	0	1.05263	12.5	18.75	26.6667	3.84615	23.0769	8.33333	23.0769	10	20	23.0769	16.8974	15.8448
947133	CM001013.3	101295410	5.06761	4.02843e-07	0.000251801	NC_000086.8	Cited1	0	0	0	0	0	0	16.6667	27.2727	14.2857	13.3333	50	29.6296	18.1818	14.2857	31.25	9.09091	20.4876	20.4876
947134	CM001013.3	101295411	6.06386	1.32895e-09	1.91401e-06	NC_000086.8	Cited1	0	0	0	5.26316	0	1.05263	29.1667	25	30	42.3077	40	33.3333	40	25	26.6667	30.7692	31.1538	30.1012
947140	CM001013.3	101295734	4.12256	3.74692e-05	0.012233	NC_000086.8	Cited1	0	0	0	0	0	0	25.5814	24	18.75	20.6897	0	20.6897	20.8333	12.5	22.7273	0	15.3501	15.3501
947141	CM001013.3	101295752	4.37875	1.19362e-05	0.00459429	NC_000086.8	Cited1	0	0	0	0	0	0	32.5581	20	18.75	13.7931	0	17.2414	20.8333	8.33333	13.6364	15.3846	15.0858	15.0858
947142	CM001013.3	101295759	4.85764	1.18792e-06	0.000636624	NC_000086.8	Cited1	0	0	0	0	5.26316	1.05263	32.5581	28	21.875	20.6897	8.33333	17.2414	20.8333	29.1667	22.7273	7.69231	19.5322	18.4796
947143	CM001013.3	101295765	3.86647	0.000110421	0.0309854	NC_000086.8	Cited1	0	0	4.34783	0	0	0.869565	32.5581	24	15.625	13.7931	8.33333	10.3448	16.6667	16.6667	22.7273	7.69231	14.8195	13.95
947145	CM001013.3	101295787	4.04853	5.15404e-05	0.0160604	NC_000086.8	Cited1	6.25	8.33333	0	0	5.26316	3.9693	24.3243	28	28.125	17.2414	16.6667	17.2414	24	21.7391	25	15.3846	20.673	16.7037
947210	CM001013.3	102491382	5.13399	2.83663e-07	0.00018689	NC_000086.8	Tsix	0	0	0	0	0	0	15.625	3.44828	11.6279	5.55556	9.09091	11.5385	16	25.5814	22.7273	5.26316	16.2221	16.2221
947213	CM001013.3	102491401	3.93919	8.17582e-05	0.0238798	NC_000086.8	Tsix	5	0	0	0	0	1	24.2424	13.7931	13.9535	10.5263	27.2727	11.5385	20	13.9535	18.1818	5	13.7348	12.7348
947214	CM001013.3	102491423	3.88393	0.00010278	0.0290731	NC_000086.8	Tsix	5	0	0	0	0	1	12.1212	6.89655	9.30233	10.5263	0	3.84615	12	18.6047	13.6364	20	13.6174	12.6174
947216	CM001013.3	102491440	4.41244	1.0221e-05	0.00402372	NC_000086.8	Tsix	5	0	0	0	0	1	24.2424	17.2414	13.9535	21.0526	33.3333	7.69231	24	16.6667	18.1818	15	16.3082	15.3082
947273	CM001013.3	102865334	5.28072	1.28674e-07	9.46844e-05	NC_000086.8	Slc16a2	0	7.14286	0	0	0	1.42857	21.7391	21.7391	30.7692	10	16.6667	18.75	31.8182	21.4286	27.2727	23.5294	24.5598	23.1312
947274	CM001013.3	102865384	4.74003	2.13681e-06	0.00105807	NC_000086.8	Slc16a2	0	0	5.55556	0	0	1.11111	22.7273	23.3333	19.2308	16.6667	22.2222	21.875	31.8182	21.4286	13.0435	11.7647	19.986	18.8749
947275	CM001013.3	102865385	6.52373	6.85807e-11	1.57871e-07	NC_000086.8	Slc16a2	0	0	0	6.25	0	1.25	17.2414	18.5185	35.7143	29.1667	26.9231	18.5185	40	21.4286	23.0769	33.3333	27.2715	26.0215
947276	CM001013.3	102865388	3.78911	0.000151185	0.0406803	NC_000086.8	Slc16a2	5.88235	0	0	0	0	1.17647	13.6364	13.3333	11.5385	13.3333	22.2222	18.75	18.1818	14.2857	13.0435	5.88235	14.0287	12.8522
947277	CM001013.3	102865389	4.32001	1.5602e-05	0.00578062	NC_000086.8	Slc16a2	0	0	0	0	0	0	13.7931	7.40741	23.8095	16.6667	8	11.1111	20	0	15.3846	16.6667	12.6325	12.6325
947278	CM001013.3	102865392	4.10977	3.96045e-05	0.0128463	NC_000086.8	Slc16a2	0	16.6667	4.7619	6.25	6.66667	6.86905	28.125	14.2857	34.0909	12	33.3333	18.5185	28	40	35.7143	28.125	30.0716	23.2025
947279	CM001013.3	102865404	3.73402	0.000188448	0.0490852	NC_000086.8	Slc16a2	0	0	5.88235	0	0	1.17647	0	0	13.0435	8	5	37.5	7.14286	10	21.7391	16.6667	18.6097	17.4333
947280	CM001013.3	102865410	4.24181	2.21723e-05	0.00780434	NC_000086.8	Slc16a2	0	6.66667	5.88235	0	0	2.5098	7.40741	15.7895	13.0435	24	10	37.5	7.14286	20	26.087	22.2222	22.5904	20.0806
947281	CM001013.3	102865412	4.69589	2.65452e-06	0.00127331	NC_000086.8	Slc16a2	0	0	5.88235	0	0	1.17647	11.1111	21.0526	13.0435	28	25	25	7.14286	15	39.1304	22.2222	21.6991	20.5226
947282	CM001013.3	102865438	3.93142	8.44463e-05	0.0245969	NC_000086.8	Slc16a2	0	0	5.88235	7.14286	0	2.60504	7.40741	22.2222	33.3333	48	25	60	7.69231	27.7778	55	27.7778	35.6496	33.0445
947370	CM001013.3	103457359	7.06004	1.66452e-12	6.48558e-09	NC_000086.8	Abcb7	0	0	0	0	0	0	18.5185	53.8462	23.8095	47.3684	25	36.8421	30.7692	42.8571	33.3333	31.25	35.0104	35.0104
947371	CM001013.3	103457376	5.8896	3.87134e-09	4.65891e-06	NC_000086.8	Abcb7	0	0	0	0	0	0	18.5185	53.8462	23.8095	57.8947	31.25	42.1053	15.3846	42.8571	27.7778	25	30.625	30.625
947373	CM001013.3	103457386	4.36458	1.27367e-05	0.00486892	NC_000086.8	Abcb7	0	0	0	0	0	0	7.40741	38.4615	9.52381	15.7895	0	26.3158	23.0769	14.2857	11.1111	12.5	17.4579	17.4579
947375	CM001013.3	103457391	3.90767	9.31905e-05	0.0267586	NC_000086.8	Abcb7	0	0	0	0	0	0	14.8148	53.8462	9.52381	36.8421	12.5	31.5789	7.69231	28.5714	11.1111	12.5	18.2908	18.2908
947377	CM001013.3	103457416	4.18725	2.82352e-05	0.00960071	NC_000086.8	Abcb7	0	0	0	0	0	0	11.1111	30.7692	9.52381	31.5789	18.75	26.3158	7.69231	21.4286	5.55556	18.75	15.9484	15.9484
947379	CM001013.3	103457425	4.10871	3.97874e-05	0.0128969	NC_000086.8	Abcb7	0	0	0	0	0	0	3.7037	23.0769	10	21.0526	12.5	21.0526	15.3846	14.2857	11.1111	12.5	14.8668	14.8668
947392	CM001013.3	103526612	3.73007	0.00019143	0.0497934	NC_000086.8	Uprt	4.7619	0	0	0	5.55556	2.06349	36.3636	23.5294	5	30	25	27.7778	10.5263	34.6154	12	23.8095	21.7458	19.6823
947393	CM001013.3	103526613	9.08092	1.07659e-19	3.65547e-15	NC_000086.8	Uprt	0	0	0	0	0	0	34.4828	35.7143	39.5349	31.7073	8.69565	30.303	46.6667	32.1429	45.1613	36.3636	38.1275	38.1275
947394	CM001013.3	103526644	4.37889	1.19286e-05	0.00459325	NC_000086.8	Uprt	0	0	0	0	5.26316	1.05263	31.8182	22.2222	5	15	23.5294	16.6667	21.0526	30.7692	12	14.2857	18.9548	17.9022
947395	CM001013.3	103526645	6.91851	4.56403e-12	1.52249e-08	NC_000086.8	Uprt	0	0	0	0	0	0	32.1429	28.5714	30.2326	26.8293	8.69565	12.1212	46.6667	35.7143	32.2581	31.8182	31.7157	31.7157
947396	CM001013.3	103526659	4.80472	1.54965e-06	0.000798092	NC_000086.8	Uprt	0	0	0	0	10.5263	2.10526	31.8182	22.2222	15	30	17.6471	22.2222	21.0526	33.3333	12	28.5714	23.4359	21.3307
947397	CM001013.3	103526660	8.21944	2.0445e-16	2.73766e-12	NC_000086.8	Uprt	0	0	0	0	0	0	25	25.9259	37.2093	26.8293	13.0435	21.2121	44.8276	32.1429	41.9355	27.2727	33.4782	33.4782
947400	CM001013.3	103526732	5.22953	1.69939e-07	0.000119676	NC_000086.8	Uprt	0	0	0	0	7.69231	1.53846	30.7692	23.5294	4.34783	15.3846	6.66667	23.0769	29.4118	40	19.3548	30	28.3687	26.8302
947402	CM001013.3	103526752	5.34571	9.00631e-08	6.95003e-05	NC_000086.8	Uprt	0	0	0	4.34783	0	0.869565	34.6154	29.4118	13.0435	30.7692	12.5	15.3846	35.2941	40	19.3548	40	30.0067	29.1371
947403	CM001013.3	103526757	4.92986	8.22887e-07	0.000465951	NC_000086.8	Uprt	0	0	0	0	0	0	15.3846	17.6471	4.34783	15.3846	12.5	15.3846	29.4118	26.6667	12.9032	30	22.8733	22.8733
947435	CM001013.3	104808380	5.31174	1.08586e-07	8.17239e-05	NC_000086.8	Fgf16	0	0	0	0	0	0	15.3846	14.8148	37.037	21.7391	30.7692	18.1818	23.8095	20.8333	11.7647	21.7391	19.2657	19.2657
947436	CM001013.3	104808381	4.97252	6.60887e-07	0.000384761	NC_000086.8	Fgf16	0	4	0	0	0	0.8	26.9231	29.1667	30.4348	29.0323	11.1111	22.2222	13.0435	37.1429	7.40741	39.1304	23.7893	22.9893
947437	CM001013.3	104808385	4.03761	5.39984e-05	0.0167058	NC_000086.8	Fgf16	0	0	0	0	0	0	7.69231	14.8148	18.5185	21.7391	38.4615	4.54545	15	12.5	11.7647	21.7391	13.1099	13.1099
947439	CM001013.3	104808392	6.35828	2.04022e-10	3.9585e-07	NC_000086.8	Fgf16	0	0	0	0	0	0	15.3846	25.9259	44.4444	26.087	38.4615	27.2727	23.8095	33.3333	23.5294	21.7391	25.9368	25.9368
947440	CM001013.3	104808393	6.02179	1.72496e-09	2.36645e-06	NC_000086.8	Fgf16	0	4	0	0	0	0.8	26.9231	34.7826	29.1667	29.0323	27.7778	25.9259	17.3913	40	11.1111	21.7391	23.2335	22.4335
947441	CM001013.3	104808399	3.9487	7.85753e-05	0.0231027	NC_000086.8	Fgf16	0	0	0	4.7619	7.14286	2.38095	23.0769	18.5185	26.9231	17.3913	30.7692	13.6364	9.52381	29.1667	11.7647	21.7391	17.1661	14.7852
947443	CM001013.3	104808404	4.40545	1.05566e-05	0.0041438	NC_000086.8	Fgf16	0	0	0	0	0	0	15.3846	18.5185	33.3333	21.7391	15.3846	13.6364	14.2857	25	5.88235	13.0435	14.3696	14.3696
947445	CM001013.3	104808414	4.72118	2.34484e-06	0.00114439	NC_000086.8	Fgf16	0	0	0	0	7.14286	1.42857	15.3846	22.2222	37.037	13.0435	30.7692	18.1818	14.2857	25	17.6471	17.3913	18.5012	17.0726
947446	CM001013.3	104808415	5.25212	1.50361e-07	0.000107481	NC_000086.8	Fgf16	0	4	0	0	0	0.8	23.0769	29.1667	25	22.5806	11.1111	14.8148	17.3913	28.5714	11.1111	26.087	19.5951	18.7951
947447	CM001013.3	104808419	6.68709	2.27658e-11	6.07971e-08	NC_000086.8	Fgf16	0	5	0	0	0	1	23.0769	29.6296	51.8519	30.4348	30.7692	22.7273	23.8095	41.6667	29.4118	39.1304	31.3491	30.3491
947448	CM001013.3	104808420	6.20488	5.4737e-10	9.13276e-07	NC_000086.8	Fgf16	0	4	0	0	0	0.8	23.0769	33.3333	33.3333	29.0323	16.6667	25.9259	13.0435	31.4286	18.5185	34.7826	24.7398	23.9398
947485	CM001013.3	105230749	3.91508	9.03743e-05	0.0260443	NC_000086.8	Pgk1	0	6.25	0	5.88235	0	2.42647	27.7778	50	35	20.6897	35.2941	20	25.9259	8.33333	20	23.5294	19.5577	17.1313
947487	CM001013.3	105230780	4.37352	1.2226e-05	0.00469131	NC_000086.8	Pgk1	0	0	0	0	3.7037	0.740741	17.0732	16.129	21.875	21.2121	20.8333	14.2857	8.69565	13.6364	9.09091	14.2857	11.9989	11.2581
947488	CM001013.3	105230791	5.02354	5.07286e-07	0.000306407	NC_000086.8	Pgk1	0	0	0	0	3.7037	0.740741	5	9.67742	9.375	18.1818	16.6667	14.2857	13.0435	13.6364	9.09091	28.5714	15.7256	14.9848
947490	CM001013.3	105230802	4.533	5.81526e-06	0.00249826	NC_000086.8	Pgk1	0	0	0	0	3.7037	0.740741	14.6341	22.5806	15.625	6.06061	25	11.9048	17.3913	9.09091	9.09091	19.0476	13.3051	12.5644
947491	CM001013.3	105230804	3.81864	0.00013419	0.0367427	NC_000086.8	Pgk1	0	0	0	0	3.7037	0.740741	2.43902	16.129	21.875	6.06061	16.6667	11.9048	17.3913	9.09091	4.54545	14.2857	11.4436	10.7029
947492	CM001013.3	105230828	4.83517	1.33034e-06	0.000703825	NC_000086.8	Pgk1	0	7.69231	0	0	7.40741	3.01994	20	22.5806	19.3548	18.1818	29.1667	19.0476	17.3913	26.3158	10.5263	23.8095	19.4181	16.3982
947531	CM001013.3	105528723	6.11639	9.5717e-10	1.45367e-06	NC_000086.8	Fndc3c1	0	0	0	0	0	0	24	25	30.5556	8.33333	27.2727	37.5	33.3333	20.8333	14.2857	16.6667	24.5238	24.5238
947532	CM001013.3	105528740	5.303	1.13915e-07	8.50897e-05	NC_000086.8	Fndc3c1	0	6.25	0	0	6.25	2.5	36	16.6667	22.2222	25	22.7273	37.5	19.0476	33.3333	21.4286	16.6667	25.5952	23.0952
947535	CM001013.3	105529117	3.8836	0.000102921	0.0291042	NC_000086.8	Fndc3c1	0	0	0	0	0	0	20.8333	14.2857	20	20.6897	0	15.7895	11.7647	5.55556	21.4286	17.6471	14.4371	14.4371
947536	CM001013.3	105529120	4.57425	4.77934e-06	0.00211832	NC_000086.8	Fndc3c1	0	0	0	0	0	0	20	6.25	12.5	29.6296	10	17.3913	20	20	11.7647	23.0769	18.4466	18.4466
947544	CM001013.3	105529147	4.49284	7.02785e-06	0.00292278	NC_000086.8	Fndc3c1	0	0	0	0	0	0	18.1818	14.2857	26.6667	37.931	0	15.7895	23.5294	11.7647	40	23.5294	22.9226	22.9226
947567	CM001013.3	107878230	4.56252	5.05429e-06	0.00222257	NC_000086.8	2810403D21Rik	0	0	0	0	0	0	40.7407	21.0526	25	14.2857	23.8095	7.69231	40	12.5	9.52381	41.1765	22.1785	22.1785
947739	CM001013.3	132799166	4.29232	1.76818e-05	0.00643885	NC_000086.8	Tspan6	12	8.33333	0	5	0	5.06667	20.8333	31.0345	29.4118	17.8571	28.5714	14.7059	30	30	30.303	23.8095	25.7637	20.697
947740	CM001013.3	132799178	4.43118	9.37205e-06	0.00375164	NC_000086.8	Tspan6	0	0	0	0	0	0	26.087	23.8095	16.129	17.3913	11.7647	25.9259	3.33333	21.7391	13.3333	11.7647	15.2193	15.2193
947821	CM001013.3	133486833	3.99669	6.42347e-05	0.019424	NC_000086.8	Rpl36a	0	0	5	0	0	1	29.6296	21.4286	15.3846	25	9.52381	40.9091	4.16667	14.2857	15	38.0952	22.4913	21.4913
947840	CM001013.3	133657695	6.84986	7.39199e-12	2.27433e-08	NC_000086.8	Armcx3	0	0	0	0	0	0	34.2857	38.0952	29.1667	37.1429	31.25	31.25	30.4348	10.5263	42.1053	26.6667	28.1966	28.1966
947841	CM001013.3	133657703	6.88626	5.72799e-12	1.8586e-08	NC_000086.8	Armcx3	0	0	0	0	4.7619	0.952381	45.7143	33.3333	45.8333	42.8571	31.25	34.375	30.4348	26.3158	36.8421	26.6667	30.9269	29.9745
947843	CM001013.3	133657762	5.05858	4.22394e-07	0.000262126	NC_000086.8	Armcx3	8.69565	18.1818	5.88235	0	4.7619	7.50435	42.8571	28.5714	36.6667	21.9512	18.1818	33.3333	24.1379	36.8421	43.3333	42.1053	35.9504	28.446
947844	CM001013.3	133657763	5.39704	6.77498e-08	5.45854e-05	NC_000086.8	Armcx3	0	16.6667	7.69231	0	0	4.87179	18.5185	20	37.5	46.6667	33.3333	35	35	28	33.3333	57.1429	37.6952	32.8234
947876	CM001013.3	134894573	5.0842	3.69176e-07	0.000234456	NC_000086.8	Arxes2	0	0	0	0	0	0	19.2308	8	21.4286	17.8571	7.69231	17.2414	14.2857	21.0526	24	8.33333	16.9826	16.9826
947878	CM001013.3	134894577	4.95878	7.09363e-07	0.000408976	NC_000086.8	Arxes2	0	0	0	6.25	0	1.25	26.9231	8	21.4286	17.8571	23.0769	20.6897	19.0476	15.7895	28	8.33333	18.372	17.122
947879	CM001013.3	134894601	4.75613	1.97339e-06	0.00098796	NC_000086.8	Arxes2	0	0	0	0	0	0	16	16	28.5714	25	23.0769	20.6897	14.2857	15.7895	16	8.33333	15.0196	15.0196
947881	CM001013.3	134894608	4.03271	5.51362e-05	0.0169968	NC_000086.8	Arxes2	0	0	0	0	0	0	19.2308	4	25	17.8571	15.3846	10.3448	14.2857	10.5263	12	16.6667	12.7647	12.7647
947883	CM001013.3	134894622	5.24586	1.55559e-07	0.000110615	NC_000086.8	Arxes2	0	0	0	0	0	0	11.5385	4	14.2857	3.57143	15.3846	20.6897	19.0476	21.0526	20	8.33333	17.8246	17.8246
947884	CM001013.3	134894655	3.79606	0.000147014	0.0397521	NC_000086.8	Arxes2	0	0	0	0	0	0	19.2308	4	21.4286	10.7143	7.69231	10.3448	19.0476	10.5263	8	8.33333	11.2504	11.2504
947887	CM001013.3	134934120	4.13578	3.53744e-05	0.0116572	NC_000086.8	Arxes1	0	0	0	0	0	0	16	29.4118	35	14.8148	33.3333	13.3333	22.7273	12.5	4.7619	17.6471	14.1939	14.1939
947889	CM001013.3	134934124	4.49315	7.01787e-06	0.00291991	NC_000086.8	Arxes1	0	0	0	4.34783	0	0.869565	24	35.2941	35	11.1111	25	6.66667	22.7273	25	14.2857	23.5294	18.4418	17.5722
947890	CM001013.3	134934148	4.34936	1.36538e-05	0.00517991	NC_000086.8	Arxes1	0	0	0	0	0	0	20	17.6471	19.0476	14.8148	16.6667	6.66667	13.6364	20.8333	9.52381	23.5294	14.8379	14.8379
947891	CM001013.3	134934150	4.20849	2.57088e-05	0.00884929	NC_000086.8	Arxes1	0	0	0	0	0	0	12	11.7647	23.8095	7.40741	16.6667	13.3333	18.1818	12.5	9.52381	17.6471	14.2372	14.2372
947892	CM001013.3	134934155	4.89445	9.85796e-07	0.000544257	NC_000086.8	Arxes1	0	0	0	0	0	0	16	29.4118	28.5714	11.1111	16.6667	6.66667	27.2727	20.8333	14.2857	17.6471	17.3411	17.3411
947894	CM001013.3	134934169	3.93153	8.44068e-05	0.024593	NC_000086.8	Arxes1	0	0	0	0	0	0	8	5.88235	19.0476	11.1111	25	13.3333	9.09091	16.6667	4.7619	23.5294	13.4764	13.4764
947895	CM001013.3	134934174	4.07937	4.51586e-05	0.0143445	NC_000086.8	Arxes1	0	0	0	0	0	0	16	29.4118	33.3333	11.1111	8.33333	6.66667	22.7273	12.5	4.7619	23.5294	14.0371	14.0371
947899	CM001013.3	135115966	3.98856	6.64761e-05	0.0200126	NC_000086.8	LOC115489115	0	0	0	0	0	0	25	12.5	0	21.2121	15	30	20	14.2857	29.4118	0	18.7395	18.7395
947905	CM001013.3	135116011	3.81603	0.000135615	0.0370598	NC_000086.8	LOC115489115	0	0	6.66667	0	0	1.33333	12.5	6.25	0	18.1818	10	15	20	21.4286	17.6471	10	16.8151	15.4818
947907	CM001013.3	135116020	3.8133	0.000137125	0.0374511	NC_000086.8	LOC115489115	0	0	0	0	0	0	12.5	12.5	6.25	9.375	10	25	20	14.2857	11.7647	0	14.2101	14.2101
947916	CM001013.3	135567625	4.83347	1.34174e-06	0.000708671	NC_000086.8	Tceal3	0	0	0	0	0	0	11.7647	5	15.7895	16	13.3333	34.6154	21.7391	10	13.7931	11.1111	18.2517	18.2517
947918	CM001013.3	135567660	7.41479	1.21817e-13	7.28384e-10	NC_000086.8	Tceal3	0	5.55556	0	0	0	1.11111	26.4706	28.5714	28.9474	48	46.6667	42.3077	30.4348	33.3333	34.4828	55.5556	39.2228	38.1117
947919	CM001013.3	135567661	4.69045	2.72604e-06	0.00130366	NC_000086.8	Tceal3	0	0	0	5	7.14286	2.42857	35	19.0476	15.625	21.0526	25.9259	23.0769	36.8421	33.3333	20	9.09091	24.4687	22.0401
947920	CM001013.3	135567671	8.64605	5.3311e-18	1.12118e-13	NC_000086.8	Tceal3	0	0	0	0	0	0	26.4706	28.5714	39.4737	48	46.6667	38.4615	43.4783	40	41.3793	55.5556	43.7749	43.7749
947921	CM001013.3	135567672	6.4141	1.41656e-10	2.90246e-07	NC_000086.8	Tceal3	0	0	0	5	0	1	45	23.8095	28.125	21.0526	33.3333	34.6154	31.5789	33.3333	32	36.3636	33.5783	32.5783
947922	CM001013.3	135567683	7.15688	8.25369e-13	3.58306e-09	NC_000086.8	Tceal3	0	0	0	0	0	0	29.4118	19.0476	21.0526	32	40	38.4615	26.087	33.3333	20.6897	50	33.7143	33.7143
947923	CM001013.3	135567684	3.93682	8.25686e-05	0.0240943	NC_000086.8	Tceal3	0	6.66667	0	5	0	2.33333	30	14.2857	21.875	15.7895	25.9259	19.2308	21.0526	13.3333	20	27.2727	20.1779	17.8446
947949	CM001013.3	135938983	5.8321	5.47338e-09	6.3614e-06	NC_000086.8	Slc25a53	0	0	0	0	0	0	15.3846	22.2222	20	20.5882	23.0769	11.5385	26.9231	22.7273	36.8421	19.0476	23.4157	23.4157
947952	CM001013.3	135939002	6.89704	5.30978e-12	1.74674e-08	NC_000086.8	Slc25a53	0	0	0	0	0	0	38.4615	22.2222	42.8571	31.8182	23.8095	20	22.7273	34.7826	37.931	47.0588	32.4999	32.4999
947953	CM001013.3	135939003	5.7714	7.86156e-09	8.54183e-06	NC_000086.8	Slc25a53	0	0	0	0	0	0	34.7826	25.8065	26.087	29.6296	35.7143	18.1818	18.75	18.1818	33.3333	23.8095	22.4513	22.4513
947955	CM001013.3	135939015	4.57068	4.86146e-06	0.0021507	NC_000086.8	Slc25a53	0	0	0	0	0	0	21.7391	15.625	21.7391	14.8148	28.5714	18.1818	12.5	13.6364	23.8095	9.52381	15.5303	15.5303
947958	CM001013.3	135939035	5.13698	2.79196e-07	0.000184239	NC_000086.8	Slc25a53	6.25	0	0	0	0	1.25	30.7692	18.5185	42.8571	31.8182	28.5714	15	13.6364	21.7391	27.5862	47.0588	25.0041	23.7541
947959	CM001013.3	135939036	4.7837	1.72096e-06	0.000876518	NC_000086.8	Slc25a53	0	0	0	0	0	0	30.4348	15.625	13.0435	33.3333	35.7143	18.1818	18.75	13.6364	33.3333	4.7619	17.7327	17.7327
948024	CM001013.3	137814985	3.8384	0.00012384	0.0342357	NC_000086.8	Nrk	0	0	0	0	0	0	7.69231	7.69231	21.4286	19.0476	9.09091	10	22.2222	14.2857	15	13.3333	14.9683	14.9683
948025	CM001013.3	137814986	5.14496	2.67574e-07	0.000178142	NC_000086.8	Nrk	0	0	0	0	0	0	28.5714	13.0435	24.1379	35.1351	26.087	17.2414	31.8182	21.7391	14.8148	11.7647	19.4756	19.4756
948028	CM001013.3	137815012	3.8481	0.000119038	0.0330815	NC_000086.8	Nrk	0	0	0	0	0	0	11.5385	7.69231	35.7143	33.3333	13.6364	10	16.6667	19.0476	15	13.3333	14.8095	14.8095
948029	CM001013.3	137815013	4.01402	5.96925e-05	0.0181776	NC_000086.8	Nrk	0	0	0	0	0	0	8.57143	13.0435	31.0345	35.1351	26.087	24.1379	27.2727	8.69565	14.8148	5.88235	16.1607	16.1607
948032	CM001013.3	137815064	4.13533	3.54442e-05	0.0116734	NC_000086.8	Nrk	0	0	0	0	5.55556	1.11111	22.2222	16.6667	18.5185	28.5714	21.0526	24	33.3333	3.22581	16.6667	15.3846	18.5221	17.411
948034	CM001013.3	137815082	3.73524	0.000187536	0.0488742	NC_000086.8	Nrk	0	0	0	0	0	0	22.2222	8.33333	7.40741	8.57143	21.0526	12	14.2857	16.129	8.33333	0	10.1496	10.1496
948036	CM001013.3	137815105	5.11926	3.06732e-07	0.000200147	NC_000086.8	Nrk	0	0	5.88235	0	0	1.17647	29.6296	20.8333	22.2222	25.7143	31.5789	26.9231	15	19.3548	16.6667	23.0769	20.2043	19.0278
948048	CM001013.3	138511463	3.97592	7.01072e-05	0.0209268	NC_000086.8	Rnf128	0	0	0	0	0	0	13.6364	8.33333	10	18.1818	4.34783	8.33333	8.69565	3.84615	29.6296	16.6667	13.4343	13.4343
948053	CM001013.3	138511479	4.18306	2.8761e-05	0.00974815	NC_000086.8	Rnf128	4.54545	0	0	0	0	0.909091	14.2857	21.4286	14.2857	6.89655	14.2857	12.5	23.0769	15.3846	17.2414	12.5	16.1406	15.2315
948058	CM001013.3	138511494	4.91636	8.81673e-07	0.000493942	NC_000086.8	Rnf128	0	0	0	0	0	0	27.2727	12	16.6667	15.1515	13.0435	16.6667	21.7391	3.84615	37.037	16.6667	19.1911	19.1911
948059	CM001013.3	138511495	4.85	1.23461e-06	0.000659785	NC_000086.8	Rnf128	4.54545	0	0	0	0	0.909091	14.2857	13.3333	28.5714	10.3448	14.2857	16	23.0769	38.4615	16.6667	12.5	21.341	20.4319
948061	CM001013.3	138511515	5.67967	1.34958e-08	1.36497e-05	NC_000086.8	Rnf128	0	0	0	0	0	0	13.6364	14.2857	26.9231	29.6296	7.14286	30	35.7143	13.3333	27.2727	27.7778	26.8196	26.8196
948065	CM001013.3	138511576	4.86308	1.15573e-06	0.000620776	NC_000086.8	Rnf128	5.88235	0	0	0	0	1.17647	11.7647	25	14.2857	26.6667	33.3333	21.4286	33.3333	25	19.0476	25	24.7619	23.5854
948066	CM001013.3	138511589	4.61275	3.97373e-06	0.0018102	NC_000086.8	Rnf128	0	0	0	0	0	0	15.7895	18.75	19.0476	26.6667	25	21.4286	11.1111	18.75	19.0476	25	19.0675	19.0675
948067	CM001013.3	138511591	4.91912	8.69353e-07	0.000488768	NC_000086.8	Rnf128	0	0	0	0	0	0	10.5263	18.75	19.0476	20	9.09091	25	16.6667	12.5	19.0476	33.3333	21.3095	21.3095
948069	CM001013.3	138511600	3.79436	0.000148025	0.03998	NC_000086.8	Rnf128	0	7.14286	0	0	0	1.42857	5.26316	12.5	14.2857	26.6667	16.6667	14.2857	11.7647	18.75	19.0476	25	17.7696	16.341
948070	CM001013.3	138511672	3.7592	0.000170457	0.0449854	NC_000086.8	Rnf128	0	0	0	5.26316	0	1.05263	23.5294	9.09091	17.6471	30.7692	37.5	37.5	18.75	0	36.8421	20	22.6184	21.5658
948078	CM001013.3	138511732	4.08368	4.43289e-05	0.0141281	NC_000086.8	Rnf128	0	0	0	0	0	0	12	26.087	25.8065	12.5	4.16667	13.8889	0	14.2857	13.7931	19.0476	12.2031	12.2031
948079	CM001013.3	138511736	3.90963	9.24382e-05	0.0265827	NC_000086.8	Rnf128	0	0	0	5.88235	0	1.17647	20	13.0435	25.8065	7.5	12.5	13.8889	0	23.8095	17.2414	28.5714	16.7022	15.5258
948080	CM001013.3	138511752	3.85523	0.000115622	0.0322358	NC_000086.8	Rnf128	7.69231	0	0	0	0	1.53846	16	21.7391	32.2581	20	20.8333	11.1111	0	33.3333	20.6897	14.2857	15.884	14.3455
948081	CM001013.3	138511761	4.96011	7.04518e-07	0.00040643	NC_000086.8	Rnf128	0	0	0	0	0	0	12	17.3913	25.8065	10	8.33333	14.2857	7.14286	19.0476	10.3448	33.3333	16.8309	16.8309
948082	CM001013.3	138511767	6.20011	5.64247e-10	9.34562e-07	NC_000086.8	Rnf128	0	0	0	0	4.54545	0.909091	24	34.7826	38.7097	22.5	20.8333	25	7.14286	33.3333	27.5862	33.3333	25.2791	24.3701
948083	CM001013.3	138511778	4.45876	8.24359e-06	0.00334948	NC_000086.8	Rnf128	0	0	0	0	0	0	12	0	6.45161	5	12.5	11.1111	14.2857	28.5714	6.89655	14.2857	15.0301	15.0301
948085	CM001013.3	138511791	5.74727	9.06979e-09	9.71034e-06	NC_000086.8	Rnf128	0	0	0	0	0	0	16	30.4348	25.8065	20	25	16.6667	7.14286	28.5714	27.5862	19.0476	19.803	19.803
948170	CM001013.3	138963429	3.77977	0.000156971	0.0419789	NC_000086.8	Nup62cl	0	0	0	0	0	0	15.7895	7.69231	9.52381	5.26316	25	33.3333	0	40	11.1111	13.3333	19.5556	19.5556
948177	CM001013.3	139178131	6.34972	2.15712e-10	4.15985e-07	NC_000086.8	Frmpd3	0	0	0	0	0	0	25	15.7895	9.52381	36.1111	23.5294	31.0345	15.3846	17.2414	44.4444	31.25	27.871	27.871
948178	CM001013.3	139178147	6.48721	8.74387e-11	1.95139e-07	NC_000086.8	Frmpd3	0	0	0	0	0	0	28.5714	21.0526	9.52381	27.7778	23.5294	37.931	15.3846	25	37.5	26.6667	28.4965	28.4965
948190	CM001013.3	139443307	7.0509	1.7777e-12	6.84246e-09	NC_000086.8	Tsc22d3	0	0	0	4.7619	0	0.952381	19.2308	11.1111	17.6471	36.8421	8.33333	40	25	30	31.8182	29.6296	31.2896	30.3372
948192	CM001013.3	139443342	4.28839	1.79972e-05	0.00652064	NC_000086.8	Tsc22d3	0	0	6.66667	0	0	1.33333	12.5	15.3846	21.875	36.8421	0	16.6667	16.6667	36.8421	35	11.1111	23.2573	21.924
948196	CM001013.3	139443391	4.97659	6.47152e-07	0.000377458	NC_000086.8	Tsc22d3	0	0	0	0	7.69231	1.53846	18.1818	21.0526	20	11.7647	9.52381	22.2222	11.7647	41.1765	21.4286	26.087	24.5358	22.9973
948197	CM001013.3	139443392	4.83626	1.32307e-06	0.00070115	NC_000086.8	Tsc22d3	0	0	0	0	0	0	5	20.8333	20.5882	10.5263	12.5	22.7273	23.5294	27.7778	18.5185	10.5263	20.6159	20.6159
948200	CM001013.3	139443404	4.25226	2.11626e-05	0.00749056	NC_000086.8	Tsc22d3	0	0	0	0	7.69231	1.53846	18.1818	25	16	17.6471	28.5714	18.5185	17.6471	29.4118	14.2857	17.3913	19.4509	17.9124
948201	CM001013.3	139443405	4.83247	1.3485e-06	0.000711851	NC_000086.8	Tsc22d3	5.88235	0	0	0	0	1.17647	10	26.087	26.4706	10.2564	12.5	13.6364	23.5294	38.8889	25.9259	21.0526	24.6066	23.4302
948241	CM001013.3	139500370	4.14513	3.39627e-05	0.0112505	NC_000086.8	Tsc22d3	5.88235	13.3333	6.25	0	0	5.09314	33.3333	63.6364	33.3333	30	25	16.6667	26.3158	41.1765	36.8421	26.6667	29.5335	24.4404
948243	CM001013.3	139500382	4.01702	5.89375e-05	0.0179592	NC_000086.8	Tsc22d3	0	0	0	0	0	0	0	33.3333	6.66667	10	6.25	13.3333	5.55556	15.7895	20	20	14.9357	14.9357
948245	CM001013.3	139500394	4.02293	5.74785e-05	0.0176106	NC_000086.8	Tsc22d3	0	0	6.66667	0	0	1.33333	8.33333	33.3333	33.3333	25	25	16.6667	11.1111	31.5789	15	13.3333	17.538	16.2047
948246	CM001013.3	139500398	3.8544	0.000116015	0.0323264	NC_000086.8	Tsc22d3	5.88235	0	0	0	0	1.17647	8.33333	33.3333	20	10	6.25	6.66667	16.6667	31.5789	15	26.6667	19.3158	18.1393
948302	CM001013.3	140505252	4.23494	2.28608e-05	0.00800519	NC_000086.8	Irs4	10	8.33333	8.33333	0	0	5.33333	12	14.2857	20	18.1818	23.0769	34.7826	37.5	18.1818	7.69231	37.5	27.1313	21.798
948303	CM001013.3	140505253	3.81021	0.000138849	0.037889	NC_000086.8	Irs4	0	0	5.26316	4.34783	0	1.9222	38.7097	16	20	34.6154	12.5	23.6842	9.09091	25	19.2308	5.55556	16.5123	14.5901
948310	CM001013.3	140506831	6.58814	4.45365e-11	1.0829e-07	NC_000086.8	Irs4	0	4.34783	0	5.88235	0	2.04604	12.5	38.4615	28	29.1667	28.5714	32.3529	22.7273	33.3333	34.4828	43.75	33.3293	31.2832
948312	CM001013.3	140506841	4.32009	1.55965e-05	0.00578062	NC_000086.8	Irs4	0	0	0	0	0	0	4.16667	23.0769	28	37.5	23.8095	8.82353	9.09091	20.8333	20.6897	31.25	18.1375	18.1375
948314	CM001013.3	140506876	5.10908	3.23731e-07	0.000209087	NC_000086.8	Irs4	5	0	0	0	7.69231	2.53846	47.0588	23.8095	22.2222	38.8889	61.1111	41.6667	16.6667	31.5789	26.087	33.3333	29.8665	27.3281
948316	CM001013.3	140507795	3.85719	0.000114698	0.0320439	NC_000086.8	Irs4	0	0	0	0	5.88235	1.17647	18.1818	5.88235	16	13.7931	7.14286	25	11.7647	12.5	16.6667	11.1111	15.4085	14.232
948319	CM001013.3	140507800	3.95682	7.59542e-05	0.0224746	NC_000086.8	Irs4	0	0	7.69231	0	0	1.53846	12.5	14.2857	17.3913	23.3333	28.5714	16.6667	29.4118	0	16.6667	16.6667	15.8824	14.3439
948325	CM001013.3	140507820	5.49147	3.98598e-08	3.48302e-05	NC_000086.8	Irs4	0	0	7.69231	0	0	1.53846	18.75	19.0476	13.0435	26.6667	50	25	41.1765	9.09091	25	41.6667	28.3868	26.8483
948331	CM001013.3	140508040	4.21348	2.51469e-05	0.00868734	NC_000086.8	Irs4	0	0	0	0	0	0	33.3333	35.7143	26.3158	26.9231	52.381	23.5294	0	46.1538	33.3333	30.7692	26.7572	26.7572
948332	CM001013.3	141011223	3.73664	0.000186493	0.0486323	NC_000086.8	Nxt2	0	0	0	0	0	0	18.1818	6.25	12.5	4.54545	11.1111	15	23.0769	14.2857	6.25	14.2857	14.5797	14.5797
948334	CM001013.3	141011255	5.35332	8.63545e-08	6.72388e-05	NC_000086.8	Nxt2	0	0	0	0	0	0	31.8182	12.5	25	22.7273	11.1111	15	38.4615	28.5714	18.75	26.6667	25.4899	25.4899
948404	CM001013.3	143470843	4.47908	7.4965e-06	0.00308931	NC_000086.8	Trpc5	0	0	0	6.66667	9.09091	3.15152	13.3333	26.3158	13.3333	25	27.7778	23.5294	7.69231	33.3333	30.4348	20	22.998	19.8465
948459	CM001013.3	149371063	5.60848	2.04115e-08	1.97411e-05	NC_000086.8	Pfkfb1	0	0	0	0	0	0	13.6364	38.4615	21.875	20	16	31.0345	15.3846	15.3846	21.7391	23.0769	21.324	21.324
948460	CM001013.3	149371064	5.53409	3.12851e-08	2.83284e-05	NC_000086.8	Pfkfb1	0	0	0	0	4.7619	0.952381	21.7391	8.69565	21.4286	14.8148	23.8095	30.7692	36	20.8333	12.5	22.7273	24.566	23.6136
948461	CM001013.3	149371065	6.54889	5.79657e-11	1.35736e-07	NC_000086.8	Pfkfb1	0	0	0	0	0	0	13.6364	38.4615	25	12	28	34.4828	23.0769	15.3846	39.1304	23.0769	27.0303	27.0303
948462	CM001013.3	149371066	5.80458	6.45266e-09	7.26853e-06	NC_000086.8	Pfkfb1	0	0	0	0	0	0	21.7391	13.0435	21.4286	18.5185	23.8095	34.6154	28	25	4.16667	27.2727	23.811	23.811
948463	CM001013.3	149371082	4.95825	7.11294e-07	0.000409593	NC_000086.8	Pfkfb1	0	0	0	0	0	0	13.6364	30.7692	28.125	24	41.6667	27.5862	11.5385	23.0769	8.69565	15.3846	17.2564	17.2564
948464	CM001013.3	149371083	5.18539	2.15569e-07	0.000147906	NC_000086.8	Pfkfb1	0	0	0	0	0	0	13.0435	17.3913	10.7143	22.2222	19.0476	26.9231	32	8.33333	8.33333	22.7273	19.6634	19.6634
948491	CM001013.3	149830052	6.21219	5.22498e-10	8.76474e-07	NC_000086.8	Fgd1	0	15.3846	0	0	0	3.07692	16.6667	43.75	34.6154	30.5556	18.75	37.037	47.3684	30.4348	40	26.6667	36.3014	33.2245
948492	CM001013.3	149830064	7.16785	7.61845e-13	3.35323e-09	NC_000086.8	Fgd1	0	0	0	0	0	0	20.8333	42.8571	41.6667	31.4286	18.75	51.8519	47.0588	34.7826	20	28.5714	36.4529	36.4529
948493	CM001013.3	149830065	5.81909	5.91692e-09	6.76443e-06	NC_000086.8	Fgd1	0	0	0	0	0	0	50	10	38.0952	30	36.3636	28.5714	26.6667	53.3333	19.0476	16.6667	28.8571	28.8571
948494	CM001013.3	149830077	5.62619	1.84238e-08	1.80389e-05	NC_000086.8	Fgd1	0	0	0	0	0	0	20	35.7143	45.8333	25.7143	6.25	51.8519	29.4118	30.4348	20	21.4286	30.6254	30.6254
948495	CM001013.3	149830078	5.48754	4.07564e-08	3.55158e-05	NC_000086.8	Fgd1	0	0	0	0	0	0	50	10	23.8095	25	36.3636	23.8095	20	46.6667	23.8095	16.6667	26.1905	26.1905
948543	CM001013.3	149952733	6.0296	1.64362e-09	2.27124e-06	NC_000086.8	Wnk3	3.7037	0	7.14286	0	0	2.16931	28.125	34.375	19.2308	28.5714	21.4286	20.8333	37.037	38.7097	20	10	25.316	23.1467
948547	CM001013.3	149952806	4.21015	2.55203e-05	0.00879715	NC_000086.8	Wnk3	0	0	0	4.34783	7.14286	2.29814	33.3333	12.5	6.25	16.6667	18.1818	48	16	31.8182	14.2857	12.5	24.5208	22.2226
948601	CM001013.3	150799354	3.73142	0.000190404	0.0495403	NC_000086.8	Ribc1	0	0	0	0	0	0	3.57143	0	0	11.1111	5	16.6667	9.09091	9.09091	6.25	3.84615	8.98893	8.98893
948603	CM001013.3	150799366	6.36764	1.91961e-10	3.75514e-07	NC_000086.8	Ribc1	0	0	0	5.88235	0	1.17647	17.8571	9.52381	6.89655	5.55556	20	27.7778	18.1818	27.2727	18.75	26.9231	23.7811	22.6046
948710	CM001013.3	151552565	4.21852	2.45916e-05	0.00853581	NC_000086.8	Shroom2	0	0	0	0	0	0	0	16.6667	25	19.0476	17.6471	18.75	18.75	5.88235	28.5714	13.3333	17.0574	17.0574
948722	CM001013.3	151552949	4.33421	1.46285e-05	0.00547542	NC_000086.8	Shroom2	0	0	0	0	5	1	20	29.4118	19.4444	20	7.40741	18.5185	10.3448	17.9487	23.0769	9.52381	15.8826	14.8826
948723	CM001013.3	151552979	5.20558	1.93391e-07	0.000134204	NC_000086.8	Shroom2	0	0	0	0	0	0	28.5714	22.2222	34.2857	19.4444	25	44.4444	27.5862	30.7692	11.1111	4.7619	23.7346	23.7346
948724	CM001013.3	151552980	5.29056	1.21941e-07	9.00087e-05	NC_000086.8	Shroom2	5	0	0	0	0	1	37.5	7.69231	15.7895	55.1724	53.8462	36.8421	40.9091	25	38.8889	35.7143	35.4709	34.4709
948749	CM001013.3	151820213	6.63161	3.32038e-11	8.3733e-08	NC_000086.8	Mageh1	0	0	0	0	0	0	34.6154	31.5789	11.7647	31.8182	25	52.6316	30	15	40	23.8095	32.2882	32.2882
948751	CM001013.3	151820234	4.9868	6.13877e-07	0.000361152	NC_000086.8	Mageh1	0	0	0	0	0	0	30.7692	15.7895	5.88235	27.2727	8.33333	36.8421	10	10	20	23.8095	20.1303	20.1303
948752	CM001013.3	151820268	5.58099	2.39158e-08	2.24897e-05	NC_000086.8	Mageh1	0	0	0	0	0	0	23.0769	31.5789	11.7647	18.1818	25	42.1053	36.3636	10	24	19.0476	26.3033	26.3033
948753	CM001013.3	151820277	4.10345	4.07029e-05	0.0131488	NC_000086.8	Mageh1	7.69231	0	0	0	0	1.53846	23.0769	31.5789	5.88235	13.6364	8.33333	21.0526	36.3636	5	28	19.0476	21.8928	20.3543
948754	CM001013.3	151820299	4.34072	1.4202e-05	0.00534453	NC_000086.8	Mageh1	7.69231	0	0	0	0	1.53846	23.0769	15.7895	5.88235	9.09091	16.6667	15.7895	9.09091	10	28	28.5714	18.2904	16.7519
948755	CM001013.3	151820304	6.14519	7.98669e-10	1.24886e-06	NC_000086.8	Mageh1	0	0	0	5.26316	0	1.05263	42.3077	36.8421	17.6471	27.2727	25	52.6316	18.1818	16.6667	37.5	35	31.996	30.9434
948758	CM001013.3	152142801	5.76285	8.27038e-09	8.92049e-06	NC_000086.8	Klf8	0	0	0	0	5.55556	1.11111	40.9091	37.931	15.3846	21.6216	20	26.6667	25	13.7931	17.8571	27.2727	22.1179	21.0068
948759	CM001013.3	152142809	5.52567	3.28222e-08	2.94939e-05	NC_000086.8	Klf8	0	0	0	0	5.55556	1.11111	34.7826	41.3793	17.9487	13.5135	20	26.6667	25	13.7931	17.8571	31.8182	23.027	21.9159
948764	CM001013.3	152143056	4.31895	1.56777e-05	0.00580638	NC_000086.8	Klf8	0	0	4	0	0	0.8	19.0476	10.5263	11.5385	13.0435	12.5	8	26.3158	17.3913	9.67742	36.3636	19.5496	18.7496
948888	CM001013.3	156275050	5.12328	3.00272e-07	0.000196202	NC_000086.8	Sms	6.66667	0	7.14286	0	0	2.7619	23.5294	25	40	31.0345	36.8421	33.3333	20	31.25	33.3333	25	28.5833	25.8214
948893	CM001013.3	156275229	5.70031	1.19591e-08	1.23182e-05	NC_000086.8	Sms	0	0	0	0	0	0	37.5	41.6667	19.0476	18.75	20.8333	30.7692	11.7647	26.6667	17.8571	31.25	23.6615	23.6615
948894	CM001013.3	156275242	4.92	8.65426e-07	0.000486848	NC_000086.8	Sms	0	0	0	0	0	0	33.3333	33.3333	19.0476	18.75	16.6667	25.9259	17.6471	13.3333	14.2857	18.75	17.9884	17.9884
948895	CM001013.3	156275244	3.76936	0.000163664	0.0434145	NC_000086.8	Sms	0	0	0	0	0	0	37.5	33.3333	14.2857	18.75	8.33333	22.2222	17.6471	13.3333	3.57143	12.5	13.8548	13.8548
948897	CM001013.3	156275276	4.33887	1.43218e-05	0.00537968	NC_000086.8	Sms	0	0	0	0	0	0	16.6667	16.6667	14.2857	6.25	8.33333	14.8148	29.4118	6.66667	10.7143	18.75	16.0715	16.0715
948918	CM001013.3	156381660	5.92972	3.03451e-09	3.80601e-06	NC_000086.8	Mbtps2	0	0	0	0	0	0	15.9091	19.2308	23.3333	4.7619	12	35.7143	25	21.4286	16.6667	15.3846	22.8388	22.8388
948920	CM001013.3	156381662	3.80324	0.000142814	0.0387708	NC_000086.8	Mbtps2	6.66667	0	0	0	0	1.33333	18.1818	11.5385	13.3333	9.52381	16	27.5862	5	21.4286	19.4444	0	14.6918	13.3585
948921	CM001013.3	156381682	3.83972	0.000123176	0.0340918	NC_000086.8	Mbtps2	0	6.66667	0	0	0	1.33333	11.6279	11.5385	6.66667	9.52381	4.16667	31.0345	20	22.2222	9.375	0	16.5263	15.193
949078	CM001013.3	158197492	4.56383	5.02296e-06	0.00221186	NC_000086.8	Map7d2	0	0	0	5.26316	0	1.05263	8.33333	5.55556	11.1111	12.1212	16.6667	21.0526	21.7391	15	18.75	14.2857	18.1655	17.1129
949079	CM001013.3	158197496	4.60381	4.14824e-06	0.0018792	NC_000086.8	Map7d2	6.66667	6.25	0	5.26316	0	3.63596	20.8333	11.1111	11.1111	15.1515	22.2222	15.7895	30.4348	15	43.75	19.0476	24.8044	21.1684
949081	CM001013.3	158197509	4.01274	6.00169e-05	0.0182647	NC_000086.8	Map7d2	0	0	0	5.26316	0	1.05263	16.6667	11.1111	7.40741	6.06061	5.55556	15.7895	17.3913	10	18.75	14.2857	15.2433	14.1907
949082	CM001013.3	158197511	4.35287	1.34368e-05	0.00511393	NC_000086.8	Map7d2	0	0	0	5.26316	0	1.05263	25	11.1111	18.5185	9.09091	11.1111	10.5263	21.7391	15	25	14.2857	17.3102	16.2576
949083	CM001013.3	158197515	4.87901	1.0662e-06	0.000581067	NC_000086.8	Map7d2	0	0	0	5.55556	0	1.11111	16.6667	5.55556	11.1111	6.06061	17.6471	15.7895	26.087	20	25	14.2857	20.2324	19.1213
949084	CM001013.3	158197521	4.55675	5.19517e-06	0.00227819	NC_000086.8	Map7d2	0	0	0	10.5263	4	2.90526	29.1667	11.1111	14.8148	21.2121	22.2222	26.3158	30.4348	20	25	14.2857	23.2073	20.302
949197	CM001013.3	159548845	4.27197	1.93756e-05	0.00696696	NC_000086.8	Rs1	8.33333	0	0	0	0	1.66667	21.4286	7.14286	20	22.7273	10.5263	21.875	25	11.7647	23.0769	21.4286	20.629	18.9624
949198	CM001013.3	159548865	5.49425	3.92379e-08	3.43783e-05	NC_000086.8	Rs1	0	0	0	0	0	0	40	12.5	42.8571	40.9091	26.3158	31.25	20	15	28.5714	28.5714	24.6786	24.6786
949199	CM001013.3	159548874	4.23206	2.31565e-05	0.0080998	NC_000086.8	Rs1	0	0	0	0	0	0	26.6667	25	19.0476	18.1818	21.0526	25	10	10	14.2857	21.4286	16.1429	16.1429
949200	CM001013.3	159548900	5.05359	4.33579e-07	0.000267495	NC_000086.8	Rs1	0	0	0	0	0	0	26.6667	25	28.5714	28.5714	26.3158	24.2424	20	15	21.4286	28.5714	21.8485	21.8485
949210	CM001013.3	160500261	5.70454	1.16656e-08	1.20813e-05	NC_000086.8	Rai2	0	0	0	0	0	0	25	7.14286	18.75	32.2581	7.14286	22.7273	25	40	21.2121	9.09091	23.6061	23.6061
949227	CM001013.3	160691890	4.74665	2.0681e-06	0.00102833	NC_000086.8	Nhs	0	0	5.55556	0	5	2.11111	22.5806	8.33333	15.7895	11.4286	23.8095	12	25	23.3333	25	20	21.0667	18.9556
949229	CM001013.3	160691903	5.10038	3.38978e-07	0.000217457	NC_000086.8	Nhs	0	0	0	0	0	0	25.8065	16.6667	15.7895	20	28.5714	20	33.3333	12.9032	9.375	24	19.9223	19.9223
949230	CM001013.3	160691904	4.94578	7.58405e-07	0.000433049	NC_000086.8	Nhs	0	0	0	0	0	0	14.2857	8.33333	8.33333	40	14.2857	9.52381	25	22.8571	19.2308	8.33333	16.989	16.989
949231	CM001013.3	160691905	5.95222	2.64537e-09	3.38576e-06	NC_000086.8	Nhs	0	5.55556	5.55556	0	0	2.22222	32.2581	20.8333	26.3158	28.5714	33.3333	28	41.6667	29.0323	18.75	32	29.8898	27.6676
949232	CM001013.3	160691906	5.94076	2.8371e-09	3.59637e-06	NC_000086.8	Nhs	0	0	0	0	0	0	23.8095	16.6667	12.5	48	19.0476	14.2857	25	22.8571	26.9231	33.3333	24.4799	24.4799
949233	CM001013.3	160691917	5.93876	2.87187e-09	3.63076e-06	NC_000086.8	Nhs	0	0	11.1111	0	0	2.22222	32.2581	25	26.3158	37.1429	38.0952	28	33.3333	25.8065	21.875	28	27.403	25.1807
949234	CM001013.3	160691918	4.25124	2.12588e-05	0.00751899	NC_000086.8	Nhs	0	5	0	0	0	1	19.0476	16.6667	16.6667	48	23.8095	5	25	20	26.9231	41.6667	23.7179	22.7179
949235	CM001013.3	160691948	6.07224	1.26137e-09	1.8421e-06	NC_000086.8	Nhs	5.88235	0	11.1111	0	0	3.39869	29.0323	25	31.5789	31.4286	33.3333	32	41.6667	29.0323	21.875	36	32.1148	28.7161
949236	CM001013.3	160691949	4.18249	2.88334e-05	0.0097657	NC_000086.8	Nhs	0	0	0	0	5.88235	1.17647	23.8095	9.09091	20.8333	48	19.0476	4.7619	25	25.7143	23.0769	41.6667	24.044	22.8675
949237	CM001013.3	160691964	3.89813	9.69397e-05	0.0276929	NC_000086.8	Nhs	5.26316	20	20	7.14286	17.6471	14.0106	38.7097	42.8571	41.9355	28.5714	35.7143	32.2581	35	38.8889	40	43.75	37.9794	23.9688
949239	CM001013.3	160691990	4.41326	1.01826e-05	0.00401525	NC_000086.8	Nhs	0	0	4.54545	0	0	0.909091	13.3333	11.1111	3.7037	22.5806	11.1111	13.7931	21.7391	8.69565	16	19.0476	15.8551	14.946
949240	CM001013.3	160691995	5.25843	1.45291e-07	0.000104486	NC_000086.8	Nhs	0	0	0	5	0	1	20	22.2222	17.8571	25.8065	22.2222	20.6897	17.3913	17.3913	20	23.8095	19.8564	18.8564
949241	CM001013.3	160692005	4.71758	2.38668e-06	0.00116183	NC_000086.8	Nhs	0	5.88235	0	0	0	1.17647	10	22.2222	7.14286	22.5806	11.1111	17.2414	26.087	17.3913	8	19.0476	17.5535	16.377
949243	CM001013.3	160692017	5.78208	7.37837e-09	8.13774e-06	NC_000086.8	Nhs	5.26316	0	0	0	0	1.05263	16.6667	22.2222	10.7143	22.5806	22.2222	20.6897	30.4348	13.0435	24	28.5714	23.3479	22.2952
949244	CM001013.3	160692027	3.87067	0.000108537	0.0304838	NC_000086.8	Nhs	19.0476	10.5263	4.7619	0	8.69565	8.6063	32.4324	34.7826	24.2424	22.5806	27.7778	24.1379	37.5	17.3913	26.087	31.8182	27.3869	18.7806
949368	CM001013.3	161685154	3.78544	0.000153434	0.0411836	NC_000086.8	Ctps2	0	5.26316	7.69231	6.66667	0	3.92443	31.5789	22.7273	52.381	15.7895	19.0476	25	24	15.7895	17.6471	26.6667	21.8206	17.8962
949372	CM001013.3	162544006	4.77696	1.77964e-06	0.000901892	NC_000086.8	Rnf138rt1	0	0	7.14286	0	0	1.42857	15.7895	26.087	18.1818	29.6296	18.75	10.3448	13.3333	28.5714	26.087	16.6667	19.0006	17.5721
949373	CM001013.3	162544012	4.21269	2.52345e-05	0.00870494	NC_000086.8	Rnf138rt1	0	0	7.14286	5.88235	0	2.60504	10.5263	21.7391	18.1818	40.7407	25	10.3448	13.3333	32.1429	30.4348	22.2222	21.6956	19.0906
949374	CM001013.3	162544017	5.9724	2.33785e-09	3.07844e-06	NC_000086.8	Rnf138rt1	5.55556	0	7.14286	0	0	2.53968	10.5263	21.7391	30.303	37.037	25	17.2414	26.6667	42.8571	34.7826	33.3333	30.9762	28.4365
949375	CM001013.3	162544019	5.31147	1.08745e-07	8.1728e-05	NC_000086.8	Rnf138rt1	0	0	7.14286	5.88235	0	2.60504	10.5263	21.7391	24.2424	37.037	21.875	17.2414	13.3333	42.8571	34.7826	33.3333	28.3096	25.7045
949376	CM001013.3	162544034	4.49894	6.82932e-06	0.00285395	NC_000086.8	Rnf138rt1	5.55556	0	7.14286	0	11.1111	4.7619	5.26316	17.3913	21.2121	25.9259	28.125	13.7931	26.6667	35.7143	34.7826	33.3333	28.858	24.0961
949377	CM001013.3	162544040	5.31409	1.07189e-07	8.07501e-05	NC_000086.8	Rnf138rt1	0	0	7.14286	0	0	1.42857	5.26316	8.69565	24.2424	18.5185	21.875	10.3448	20	28.5714	34.7826	27.7778	24.2953	22.8668
949379	CM001013.3	162691245	5.6958	1.22797e-08	1.26211e-05	NC_000086.8	Gm52456	0	0	5.88235	0	0	1.17647	19.0476	8	52.6316	20	31.8182	33.3333	23.0769	27.7778	25.8065	28.125	27.6239	26.4474
949381	CM001013.3	162691305	6.09868	1.06947e-09	1.58869e-06	NC_000086.8	Gm52456	0	0	0	0	0	0	22.7273	6.89655	33.3333	28	22.7273	24.2424	23.0769	18.1818	22.5806	21.875	21.9914	21.9914
949383	CM001013.3	162691853	6.59498	4.253e-11	1.04751e-07	NC_000086.8	Gm52456	5.88235	0	0	0	0	1.17647	38.8889	15.7895	40.625	26.9231	21.7391	29.6296	25	42.1053	30.4348	23.5294	30.1398	28.9633
949384	CM001013.3	162691854	6.36578	1.94299e-10	3.7853e-07	NC_000086.8	Gm52456	0	0	0	0	0	0	27.2727	39.2857	9.09091	38.0952	26.3158	24.1379	35.7143	44.4444	17.8571	18.75	28.1808	28.1808
949385	CM001013.3	162691860	5.44127	5.29033e-08	4.44703e-05	NC_000086.8	Gm52456	5.88235	0	0	0	0	1.17647	38.8889	15.7895	31.25	25.9259	21.7391	14.8148	21.875	42.1053	20.8333	17.6471	23.4551	22.2786
949386	CM001013.3	162691861	5.79472	6.84368e-09	7.64558e-06	NC_000086.8	Gm52456	0	0	0	0	0	0	18.1818	32.1429	9.09091	21.4286	16.6667	13.7931	32.1429	38.8889	14.2857	12.5	22.3221	22.3221
949387	CM001013.3	162691866	4.45992	8.19897e-06	0.00333971	NC_000086.8	Gm52456	5.88235	0	0	0	0	1.17647	22.2222	5.26316	28.125	11.1111	13.0435	22.2222	12.5	15.7895	16.6667	17.6471	16.9651	15.7886
949395	CM001013.3	162691921	4.55127	5.33224e-06	0.00233399	NC_000086.8	Gm52456	7.69231	0	0	0	0	1.53846	17.1429	16.6667	14.2857	16.2162	13.6364	19.0476	24	14.2857	20	22.2222	19.9111	18.3726
949396	CM001013.3	162691922	4.89798	9.68248e-07	0.000536438	NC_000086.8	Gm52456	0	0	0	0	0	0	7.14286	6.89655	19.4444	18.1818	14.2857	18.1818	18.5185	5.26316	16.6667	35.7143	18.8689	18.8689
949398	CM001013.3	162691927	4.34597	1.3866e-05	0.00525622	NC_000086.8	Gm52456	0	0	0	0	0	0	10.7143	20.6897	30.5556	9.09091	14.2857	12.1212	14.8148	10.5263	16.6667	21.4286	15.1115	15.1115
949399	CM001013.3	162691937	4.80585	1.54095e-06	0.000794038	NC_000086.8	Gm52456	7.69231	0	0	0	0	1.53846	23.5294	25	7.14286	21.6216	36.3636	23.8095	32	19.0476	15	18.5185	21.6751	20.1367
949400	CM001013.3	162691938	5.17214	2.31425e-07	0.000156486	NC_000086.8	Gm52456	0	0	0	0	0	0	14.2857	20.6897	30.5556	18.75	21.4286	12.1212	28	15.7895	22.2222	21.4286	19.9123	19.9123
949401	CM001013.3	162691953	6.82726	8.65496e-12	2.62571e-08	NC_000086.8	Gm52456	7.69231	0	0	0	0	1.53846	40	29.1667	21.4286	27.027	50	52.381	36	23.8095	25	40.7407	35.5862	34.0478
949402	CM001013.3	162691954	5.04896	4.4423e-07	0.000272651	NC_000086.8	Gm52456	4.7619	0	0	0	0	0.952381	14.2857	24.1379	41.6667	36.3636	35.7143	15.1515	29.6296	15.7895	44.4444	50	31.003	30.0506
949403	CM001013.3	162691961	4.5314	5.85933e-06	0.00251492	NC_000086.8	Gm52456	7.69231	5.88235	0	0	0	2.71493	37.1429	20.8333	14.2857	27.027	45.4545	33.3333	24	23.8095	20	18.5185	23.9323	21.2173
949404	CM001013.3	162691962	5.03935	4.67124e-07	0.000284498	NC_000086.8	Gm52456	4.7619	0	0	0	0	0.952381	25	13.7931	27.7778	36.3636	28.5714	12.1212	25.9259	26.3158	22.2222	28.5714	23.0313	22.0789
949409	CM001013.3	162692010	5.27724	1.31142e-07	9.59066e-05	NC_000086.8	Gm52456	0	0	0	0	0	0	41.3793	16	14.8148	35.4839	26.6667	23.0769	12.5	28.5714	7.14286	29.4118	20.1406	20.1406
949410	CM001013.3	162692021	4.0172	5.88941e-05	0.0179575	NC_000086.8	Gm52456	0	0	0	0	6.66667	1.33333	27.5862	20	7.40741	25.8065	6.66667	19.2308	12.5	21.4286	7.14286	12.5	14.5604	13.2271
949413	CM001013.3	162692032	5.38027	7.4376e-08	5.89253e-05	NC_000086.8	Gm52456	0	0	0	0	0	0	46.4286	18.1818	14.8148	41.9355	26.6667	23.0769	16.6667	16.6667	15.3846	29.4118	20.2413	20.2413
949415	CM001013.3	162692387	4.93005	8.22079e-07	0.00046577	NC_000086.8	Ap1s2	0	0	0	0	0	0	16.6667	16.6667	15.3846	21.4286	10	5.26316	25	31.8182	22.7273	22.2222	21.4062	21.4062
949416	CM001013.3	162692390	5.18534	2.15624e-07	0.000147906	NC_000086.8	Ap1s2	0	0	0	0	0	0	29.1667	27.7778	23.0769	21.4286	30	15.7895	18.75	31.8182	27.2727	16.6667	22.0594	22.0594
949417	CM001013.3	162692392	3.79028	0.000150479	0.0405393	NC_000086.8	Ap1s2	0	0	0	0	0	0	25	16.6667	15.3846	25	10	5.26316	18.75	22.7273	9.09091	16.6667	14.4996	14.4996
949418	CM001013.3	162692397	7.19134	6.41608e-13	2.93262e-09	NC_000086.8	Ap1s2	0	0	0	0	0	0	37.5	38.8889	46.1538	35.7143	30	31.5789	43.75	36.3636	45.4545	27.7778	36.985	36.985
949419	CM001013.3	162692413	4.05798	4.94981e-05	0.0155117	NC_000086.8	Ap1s2	0	10	7.14286	0	0	3.42857	35	20	37.5	29.1667	10	11.7647	30	21.4286	36.8421	25	25.0071	21.5785
949419	CM001013.3	162692413	4.05798	4.94981e-05	0.0155117	NC_000086.8	Gm52456	0	10	7.14286	0	0	3.42857	35	20	37.5	29.1667	10	11.7647	30	21.4286	36.8421	25	25.0071	21.5785
949422	CM001013.3	162692427	4.91701	8.78773e-07	0.000493189	NC_000086.8	Ap1s2	0	0	7.14286	0	0	1.42857	33.3333	43.4783	50	34.7826	20	35.2941	21.0526	30.7692	21.4286	31.25	27.9589	26.5303
949422	CM001013.3	162692427	4.91701	8.78773e-07	0.000493189	NC_000086.8	Gm52456	0	0	7.14286	0	0	1.42857	33.3333	43.4783	50	34.7826	20	35.2941	21.0526	30.7692	21.4286	31.25	27.9589	26.5303
949423	CM001013.3	162692438	5.77883	7.52214e-09	8.23895e-06	NC_000086.8	Ap1s2	0	0	0	0	0	0	27.7778	39.1304	57.1429	34.7826	20	29.4118	31.5789	23.0769	28.5714	37.5	30.0278	30.0278
949423	CM001013.3	162692438	5.77883	7.52214e-09	8.23895e-06	NC_000086.8	Gm52456	0	0	0	0	0	0	27.7778	39.1304	57.1429	34.7826	20	29.4118	31.5789	23.0769	28.5714	37.5	30.0278	30.0278
949427	CM001013.3	162692631	4.76422	1.89588e-06	0.000953169	NC_000086.8	Ap1s2	0	0	0	0	0	0	17.6471	31.25	13.0435	16.6667	17.6471	23.5294	23.8095	33.3333	5.55556	13.3333	19.9122	19.9122
949429	CM001013.3	162740989	5.4129	6.20105e-08	5.05611e-05	NC_000086.8	Gm38561	0	0	6.25	0	0	1.25	19.2308	43.75	36	29.6296	18.75	23.8095	33.3333	19.0476	14.2857	43.75	26.8452	25.5952
949430	CM001013.3	162741009	4.54886	5.39375e-06	0.00235375	NC_000086.8	Gm38561	0	0	0	0	0	0	27.2727	31.25	24	28	20.6897	5	35.7143	9.52381	14.7059	31.25	19.2388	19.2388
949434	CM001013.3	162741017	3.98762	6.67394e-05	0.0200791	NC_000086.8	Gm38561	0	0	6.25	4.7619	0	2.20238	23.0769	37.5	32	22.2222	15.625	19.0476	40	9.52381	11.4286	31.25	22.25	20.0476
949435	CM001013.3	162741019	4.49732	6.88154e-06	0.00287199	NC_000086.8	Gm38561	0	0	0	0	0	0	15.3846	43.75	32	22.2222	15.625	9.52381	40	19.0476	8.57143	37.5	22.9286	22.9286
949436	CM001013.3	162741021	3.88563	0.000102065	0.0289137	NC_000086.8	Gm38561	0	0	0	4.7619	0	0.952381	26.9231	18.75	16	14.8148	12.5	9.52381	26.6667	14.2857	11.4286	18.75	16.131	15.1786
949438	CM001013.3	162741027	4.90283	9.44676e-07	0.000525523	NC_000086.8	Gm38561	0	0	0	0	0	0	19.2308	37.5	36	25.9259	12.5	14.2857	26.6667	14.2857	11.4286	31.25	19.5833	19.5833
949439	CM001013.3	162741029	5.21655	1.82282e-07	0.000127425	NC_000086.8	Gm38561	0	0	0	0	0	0	19.2308	12.5	32	22.2222	9.375	14.2857	40	19.0476	11.4286	43.75	25.7024	25.7024
949440	CM001013.3	162741050	5.63037	1.79827e-08	1.76433e-05	NC_000086.8	Gm38561	0	0	0	0	0	0	29.6296	35.2941	19.2308	22.2222	12.5	14.2857	40	23.8095	11.4286	37.5	25.4048	25.4048
949442	CM001013.3	162741097	3.8799	0.000104499	0.0295241	NC_000086.8	Gm38561	0	5	0	0	0	1	3.84615	5.88235	5	7.14286	23.0769	16.6667	6.45161	20	8	11.5385	12.5313	11.5313
949443	CM001013.3	162741101	7.76656	8.06461e-15	7.16555e-11	NC_000086.8	Gm38561	0	0	0	0	0	0	11.5385	29.4118	25	10.7143	23.0769	33.3333	25.8065	36	28	28	30.228	30.228
949444	CM001013.3	162741130	3.96709	7.27568e-05	0.0216565	NC_000086.8	Gm38561	0	4.7619	0	10.5263	4.16667	3.89098	19.2308	11.7647	10	3.57143	7.69231	12.5	22.5806	12	24	19.2308	18.0623	14.1713
949445	CM001013.3	162741132	4.37994	1.18709e-05	0.00457608	NC_000086.8	Gm38561	0	0	0	0	0	0	15.3846	11.7647	15	3.57143	7.69231	20.8333	12.9032	8	8	11.5385	12.255	12.255
949473	CM001013.3	162859191	4.56974	4.88327e-06	0.00215734	NC_000086.8	Siah1b	0	0	0	0	0	0	30.4348	0	35.7143	27.7778	23.5294	9.52381	29.4118	52.9412	38.0952	30	31.9944	31.9944
949475	CM001013.3	162859201	3.89029	0.000100124	0.0284149	NC_000086.8	Siah1b	0	0	0	0	0	0	8.69565	0	29.6296	44.4444	35.2941	9.52381	23.5294	41.1765	28.5714	30	26.5602	26.5602
949511	CM001013.3	163763417	3.77236	0.00016171	0.0430043	NC_000086.8	Mospd2	0	0	0	0	0	0	9.52381	13.8889	21.4286	14.2857	11.1111	8	8.33333	6.66667	23.0769	13.0435	11.8241	11.8241
949512	CM001013.3	163763469	4.32137	1.55062e-05	0.00575183	NC_000086.8	Fancb	5.55556	0	0	0	0	1.11111	21.4286	27.7778	10.7143	14.2857	16.6667	12	8.33333	20	30.7692	13.0435	16.8292	15.7181
949512	CM001013.3	163763469	4.32137	1.55062e-05	0.00575183	NC_000086.8	Mospd2	5.55556	0	0	0	0	1.11111	21.4286	27.7778	10.7143	14.2857	16.6667	12	8.33333	20	30.7692	13.0435	16.8292	15.7181
949513	CM001013.3	163763476	6.77727	1.22472e-11	3.51769e-08	NC_000086.8	Fancb	0	0	0	0	0	0	35.7143	38.8889	42.8571	28.5714	38.8889	20	33.3333	26.6667	34.6154	26.087	28.1405	28.1405
949513	CM001013.3	163763476	6.77727	1.22472e-11	3.51769e-08	NC_000086.8	Mospd2	0	0	0	0	0	0	35.7143	38.8889	42.8571	28.5714	38.8889	20	33.3333	26.6667	34.6154	26.087	28.1405	28.1405
949554	CM001013.3	165223749	4.86681	1.13412e-06	0.000611241	NC_000086.8	Trappc2	0	0	0	0	0	0	17.9487	18.75	13.7931	11.7647	0	15.7895	20	19.0476	25	13.6364	18.6947	18.6947
949584	CM001013.3	165262447	4.50331	6.69035e-06	0.00280822	NC_000086.8	Rab9	0	0	0	0	0	0	3.33333	9.52381	27.5862	8.57143	8.69565	10.5263	16.6667	8	29.4118	27.7778	18.4765	18.4765
949586	CM001013.3	165262455	7.04422	1.865e-12	7.1208e-09	NC_000086.8	Rab9	0	0	0	0	0	0	20	23.8095	24.1379	17.1429	13.0435	31.5789	27.7778	28	41.1765	33.3333	32.3733	32.3733
949588	CM001013.3	165262480	6.19897	5.68329e-10	9.38053e-07	NC_000086.8	Rab9	0	0	0	5.88235	0	1.17647	20	14.2857	31.0345	17.1429	13.0435	33.3333	22.2222	20	47.0588	33.3333	31.1895	30.0131
949590	CM001013.3	165262482	5.20888	1.89987e-07	0.000132228	NC_000086.8	Rab9	0	5	0	0	0	1	10	9.52381	20.6897	17.1429	13.0435	36.8421	16.6667	12	35.2941	22.2222	24.605	23.605
949596	CM001013.3	165262628	4.83968	1.3005e-06	0.000691113	NC_000086.8	Rab9	0	0	0	0	0	0	10	29.1667	36.3636	6.25	17.6471	16.6667	18.75	17.6471	41.6667	20	22.9461	22.9461
949597	CM001013.3	165262634	4.6479	3.35333e-06	0.00156159	NC_000086.8	Rab9	0	0	0	0	0	0	25	37.5	31.8182	6.25	17.6471	16.6667	18.75	11.7647	33.3333	26.6667	21.4363	21.4363
949598	CM001013.3	165262650	4.9966	5.83509e-07	0.000345424	NC_000086.8	Rab9	0	0	0	0	0	0	20	29.1667	36.3636	12.5	17.6471	22.2222	25	11.7647	25	33.3333	23.4641	23.4641
949600	CM001013.3	165262680	3.85105	0.000117613	0.0327236	NC_000086.8	Rab9	0	0	0	0	0	0	0	0	18.1818	6.25	0	5.55556	18.75	11.7647	33.3333	33.3333	20.5474	20.5474
949605	CM001013.3	165293208	5.01393	5.33285e-07	0.000320077	NC_000086.8	Tceanc	0	0	0	0	0	0	16.6667	23.5294	33.3333	20	11.7647	26.3158	15.7895	19.0476	20	23.5294	20.9365	20.9365
949606	CM001013.3	165293209	4.17409	2.99179e-05	0.0100829	NC_000086.8	Tceanc	0	0	0	0	0	0	6.25	7.14286	17.3913	13.3333	11.7647	8	20.8333	34.7826	0	20	16.7232	16.7232
949607	CM001013.3	165293220	4.65774	3.19707e-06	0.00150025	NC_000086.8	Tceanc	0	0	7.69231	0	0	1.53846	27.7778	35.2941	29.1667	28	16.6667	21.0526	15.7895	28.5714	12.5	29.4118	21.4651	19.9266
949608	CM001013.3	165293221	4.18769	2.81805e-05	0.00959243	NC_000086.8	Tceanc	4.34783	0	0	0	0	0.869565	6.25	7.14286	21.7391	16.6667	5.88235	8	20.8333	30.4348	7.14286	20	17.2822	16.4126
949609	CM001013.3	165293233	4.17594	2.9676e-05	0.010019	NC_000086.8	Tceanc	0	0	0	0	0	0	22.2222	29.4118	29.1667	28	16.6667	15.7895	5.26316	14.2857	18.75	29.4118	16.7	16.7
949614	CM001013.3	165293239	4.02942	5.59137e-05	0.0172032	NC_000086.8	Tceanc	0	0	0	0	0	0	0	0	13.0435	10	5.88235	4	12.5	21.7391	14.2857	20	14.505	14.505
949615	CM001013.3	165293245	4.11852	3.81321e-05	0.0124238	NC_000086.8	Tceanc	0	15	0	0	9.09091	4.81818	16.6667	26.087	45.1613	40	13.3333	31.5789	27.2727	26.9231	26.087	25	27.3723	22.5542
949630	CM001013.3	165293630	3.95603	7.62043e-05	0.0225205	NC_000086.8	Tceanc	5.88235	0	0	0	0	1.17647	30	42.8571	17.3913	25	15	18.75	36.8421	11.7647	5.88235	15.3846	17.7248	16.5483
949632	CM001013.3	165293639	4.04656	5.19748e-05	0.0161692	NC_000086.8	Tceanc	0	0	0	0	0	0	20	35.7143	13.0435	25	15	18.75	31.5789	5.88235	11.7647	7.69231	15.1337	15.1337
949633	CM001013.3	165293673	3.80398	0.000142392	0.0387003	NC_000086.8	Tceanc	0	0	0	0	0	0	25	35.7143	17.3913	16.6667	15	12.5	42.1053	6.25	5.88235	7.69231	14.886	14.886
949659	CM001013.3	167456871	6.02607	1.67994e-09	2.31136e-06	NC_000086.8	Msl3	0	0	0	0	0	0	20	11.1111	10.5263	27.5862	20	38.0952	41.6667	18.75	25	15.3846	27.7793	27.7793
949660	CM001013.3	167456873	4.50368	6.67857e-06	0.00280575	NC_000086.8	Msl3	0	0	0	0	0	0	33.3333	16.6667	10.5263	20.6897	10	23.8095	20.8333	6.25	20	23.0769	18.794	18.794
949661	CM001013.3	167456875	6.05959	1.36467e-09	1.95683e-06	NC_000086.8	Msl3	0	0	0	0	0	0	33.3333	11.1111	10.5263	20.6897	20	38.0952	37.5	25	20	23.0769	28.7344	28.7344
949662	CM001013.3	167456888	3.8775	0.000105534	0.0297899	NC_000086.8	Msl3	0	0	0	11.1111	0	2.22222	26.6667	16.6667	15.7895	27.5862	10	33.3333	20.8333	6.25	20	23.0769	20.6987	18.4765
949663	CM001013.3	167456892	5.02209	5.1111e-07	0.000308521	NC_000086.8	Msl3	9.09091	0	0	5.55556	0	2.92929	23.0769	14.2857	15.7895	37.931	20	42.8571	29.1667	13.3333	29.4118	38.4615	30.6461	27.7168
950552	GL456233.2	206877	4.52569	6.02002e-06	0.00256651	NT_165789.3	Spry3	0	0	0	0	0	0	16.129	8.33333	22.8571	28	20.6897	11.1111	8.69565	11.7647	13.7931	21.0526	13.2834	13.2834
