# Supplementary material for: Late‐life exercise mitigates skeletal muscle epigenetic aging
Source: Aging Cell. 2021 Dec 21;21(1):e13527. doi: 10.1111/acel.13527 (PMC8761012; doi:10.1111/acel.13527)
Supplement: Supplementary file 9 — Table S6 [file ACEL-21-e13527-s016.xlsx]

## Sheet: Intron AgedEx v Young FDR<0.05
Table S6. CpGs significantly different (FDR-corrected p-values <0.05) in the introns of aged PoWeR-trained (AgedEx) mice compared to young mice (YoungSed); the methylation of aged sedentary (AgedSed) mice introns are included for reference. Results are split into hypomethylated (A) or hypermethylated (B) intron CpGs in the AgedEx mice compared to the YoungSed mice, and describe the CpG identifyin…
A. Hypomethylated CpGs in the introns of aged PoWeR-trained mice relative to young mice
number	chr	pos	stat	pvals	fdrs	refseq	intron	YoungSed1	YoungSed2	YoungSed3	YoungSed4	YoungSed5	YoungSed Average	AgedSed1	AgedSed2	AgedSed3	AgedSed4	AgedSed5	AgedEx1	AgedEx2	AgedEx3	AgedEx4	AgedEx5	AgedEx Average	AgedEx minus YoungSed
958	CM000994.3	9307590	4.41256	1.02154e-05	0.00402318	NC_000067.7	Sntg1	28.9474	17.6471	25	23.0769	11.6279	21.2599	19.5652	11.1111	14.8936	23.3333	6.45161	0	3.57143	5.12821	7.14286	8.33333	4.83516	-16.4247
9623	CM000994.3	39497150	3.81	0.000138965	0.0379099	NC_000067.7	Tbc1d8	26.3158	60	20	20	6.66667	26.5965	0	5.55556	7.40741	4.16667	0	5.55556	9.09091	0	0	0	2.92929	-23.6672
18171	CM000994.3	68628487	4.30709	1.65414e-05	0.00609069	NC_000067.7	Erbb4	94.1176	88	85.7143	100	91.6667	91.8997	50	77.2727	54.5455	57.1429	64.2857	55	75	75	70	62.5	67.5	-24.3997
18172	CM000994.3	68664309	10.6656	1.4752e-26	1.16874e-21	NC_000067.7	Erbb4	100	100	81.25	90	100	94.25	30	23.8095	30.4348	24.2424	14.8148	24.1379	24	36.3636	26.087	29.4118	28.0001	-66.2499
18173	CM000994.3	68664310	6.10767	1.01096e-09	1.52242e-06	NC_000067.7	Erbb4	65.2174	85.7143	82.3529	92.3077	81.8182	81.4821	33.3333	26.9231	25	22.2222	17.3913	44.1176	34.6154	45.4545	27.2727	42.8571	38.8635	-42.6186
18174	CM000994.3	68664313	8.06242	7.48006e-16	8.56796e-12	NC_000067.7	Erbb4	92.8571	100	93.75	100	100	97.3214	36.6667	38.0952	39.1304	42.4242	18.5185	41.3793	48	59.0909	47.8261	64.7059	52.2004	-45.121
18175	CM000994.3	68664314	4.70588	2.52768e-06	0.00122101	NC_000067.7	Erbb4	60.8696	95.2381	82.3529	91.6667	90.9091	84.2073	44.4444	23.0769	41.6667	30.5556	30.4348	50	38.4615	54.5455	50	57.1429	50.03	-34.1773
18176	CM000994.3	68664327	8.16429	3.23332e-16	4.15401e-12	NC_000067.7	Erbb4	100	84.6154	93.75	100	94.4444	94.562	30	42.8571	39.1304	36.3636	18.5185	44.8276	28	22.7273	39.1304	58.8235	38.7018	-55.8602
18177	CM000994.3	68664328	8.53025	1.46029e-17	2.57097e-13	NC_000067.7	Erbb4	91.3043	95.2381	94.1176	100	81.8182	92.4957	48.1481	42.3077	33.3333	25	30.4348	35.2941	30.7692	47.619	45.4545	57.1429	43.256	-49.2397
18178	CM000994.3	68664347	6.76779	1.30766e-11	3.72219e-08	NC_000067.7	Erbb4	100	91.6667	80	90	94.1176	91.1569	46.6667	42.8571	47.8261	42.4242	29.6296	41.3793	50	45.4545	43.4783	58.8235	47.8271	-43.3297
18179	CM000994.3	68664348	7.37345	1.66267e-13	9.46543e-10	NC_000067.7	Erbb4	82.6087	95.2381	94.1176	100	100	94.3929	44.4444	34.6154	33.3333	36.1111	26.087	48.4848	42.3077	54.5455	54.5455	57.1429	51.4053	-42.9876
18180	CM000994.3	68664352	8.53121	1.44828e-17	2.57097e-13	NC_000067.7	Erbb4	100	91.6667	93.75	100	94.1176	95.9069	50	28.5714	56.5217	42.4242	29.6296	51.7241	37.5	22.7273	39.1304	47.0588	39.6281	-56.2787
18181	CM000994.3	68664353	5.91433	3.33229e-09	4.10903e-06	NC_000067.7	Erbb4	91.3043	100	88.2353	84.6154	90.9091	91.0128	33.3333	30.7692	41.6667	33.3333	60.8696	53.125	26.9231	63.6364	40.9091	57.1429	48.3473	-42.6655
18182	CM000994.3	68664363	9.07482	1.13866e-19	3.73289e-15	NC_000067.7	Erbb4	90	90.4762	94.1176	92.3077	90	91.3803	24	17.3913	31.8182	22.2222	26.087	42.4242	19.2308	40.9091	25	28.5714	31.2271	-60.1532
27789	CM000994.3	91915362	4.6124	3.98038e-06	0.00181236	NC_000067.7	Hdac4	93.3333	78.9474	84.6154	88.8889	93.5484	87.8667	72.7273	60	73.6842	76.9231	56.25	70	62.5	60.8696	62.5	46.6667	60.5072	-27.3594
35186	CM000994.3	133091516	3.77561	0.000159619	0.0425433	NC_000067.7	Plekha6	8.33333	12	8.33333	7.14286	19.2308	11.0081	5.26316	6.66667	2.94118	3.84615	0	0	3.7037	0	0	0	0.740741	-10.2673
47242	CM000994.3	172389768	3.79558	0.000147301	0.0398056	NC_000067.7	Vsig8	34.4828	19.3548	14.2857	15.7895	18.1818	20.4189	10	7.14286	11.7647	0	0	5.55556	5.88235	0	12.5	0	4.78758	-15.6313
53596	CM000994.3	186141974	3.75513	0.000173254	0.0455516	NC_000067.7	Gm35341	27.2727	47.3684	20	22.7273	42.8571	32.0451	17.6471	28.5714	25	12.5	26.3158	30	0	10.5263	7.69231	7.69231	11.1822	-20.8629
71882	CM000995.3	31684605	4.22646	2.37395e-05	0.00828543	NC_000068.8	Abl1	42.8571	69.2308	64.2857	46.6667	68.75	58.3581	25	35.7143	36	20	11.1111	30.7692	28.5714	36.3636	23.0769	14.2857	26.6134	-31.7447
71884	CM000995.3	31684661	3.92229	8.7711e-05	0.0254387	NC_000068.8	Abl1	78.5714	100	85.7143	86.6667	100	90.1905	56	66.6667	55.5556	35	42.1053	61.5385	71.4286	71.4286	61.5385	71.4286	67.4725	-22.7179
80321	CM000995.3	59867884	4.88323	1.04364e-06	0.000569903	NC_000068.8	Baz2b	18.1818	22.2222	16.6667	11.1111	9.52381	15.5411	3.84615	0	0	14.2857	8.33333	0	0	0	0	0	0	-15.5411
80321	CM000995.3	59867884	4.88323	1.04364e-06	0.000569903	NC_000068.8	Gm13572	18.1818	22.2222	16.6667	11.1111	9.52381	15.5411	3.84615	0	0	14.2857	8.33333	0	0	0	0	0	0	-15.5411
96871	CM000995.3	115891590	4.22397	2.40033e-05	0.00835601	NC_000068.8	Meis2	24.2424	41.6667	45.9459	18.4211	37.037	33.4626	16.129	10.5263	17.1429	17.8571	11.1111	5.88235	26.087	3.33333	8.69565	8.33333	10.4663	-22.9963
106966	CM000995.3	132122658	4.08446	4.41803e-05	0.0140997	NC_000068.8	Cds2	37.5	26.9231	31.25	25.8065	28.5714	30.0102	17.6471	38.4615	15	13.0435	15.3846	5.88235	10.5263	8.33333	5	5.55556	7.05951	-22.9507
123342	CM000995.3	165138653	4.80039	1.58358e-06	0.000813362	NC_000068.8	Elmo2	25	27.7778	41.6667	36.8421	35.2941	33.3161	6.66667	15.7895	15.3846	4.34783	0	9.09091	5.26316	0	11.1111	0	5.09304	-28.2231
123345	CM000995.3	165138711	4.98898	6.06994e-07	0.000357545	NC_000068.8	Elmo2	57.8947	55.5556	50	55.5556	50	53.8012	26.6667	28.5714	42.8571	34.7826	13.3333	27.2727	15.7895	11.7647	15	23.0769	18.5808	-35.2204
123489	CM000995.3	165306579	4.0737	4.62721e-05	0.01462	NC_000068.8	Slc13a3	11.1111	20	10.7143	15.7895	13.0435	14.1317	0	11.1111	5.71429	4.54545	5	0	0	0	9.52381	0	1.90476	-12.2269
125211	CM000995.3	167431253	3.84799	0.000119089	0.0330857	NC_000068.8	Gm11476	41.6667	38.0952	50	26.3158	39.1304	39.0416	22.2222	20	30	33.3333	5.88235	13.3333	5.88235	30	13.3333	9.09091	14.328	-24.7136
125211	CM000995.3	167431253	3.84799	0.000119089	0.0330857	NC_000068.8	Gm31619	41.6667	38.0952	50	26.3158	39.1304	39.0416	22.2222	20	30	33.3333	5.88235	13.3333	5.88235	30	13.3333	9.09091	14.328	-24.7136
173182	CM000996.3	136466095	4.26241	2.02238e-05	0.00721196	NC_000069.7	Ppp3ca	23.5294	55.5556	43.75	46.4286	36.3636	41.1254	24	17.2414	21.875	12.5	23.0769	10.7143	18.1818	31.5789	12.5	4.34783	15.4646	-25.6609
173518	CM000996.3	137773572	4.08803	4.35046e-05	0.0139261	NC_000069.7	1110002E22Rik	46.1538	47.3684	32.1429	38.0952	41.6667	41.0854	18.75	22.2222	16.6667	16.6667	0	0	17.6471	25	21.7391	5.55556	13.9883	-27.0971
173520	CM000996.3	137773606	4.08624	4.38417e-05	0.0140151	NC_000069.7	1110002E22Rik	57.6923	47.3684	57.1429	42.8571	41.6667	49.3455	18.75	33.3333	22.2222	25	9.09091	23.0769	29.4118	25	30.4348	5.55556	22.6958	-26.6497
181531	CM000997.3	14632990	7.49804	6.47808e-14	4.33719e-10	NC_000070.7	Lrrc69	100	90.9091	100	93.3333	93.75	95.5985	22.7273	39.1304	40	47.0588	52.6316	46.1538	27.2727	38.8889	40	0	30.4631	-65.1354
181533	CM000997.3	14633001	9.37968	6.61725e-21	2.73527e-16	NC_000070.7	Lrrc69	100	100	86.6667	100	100	97.3333	40.9091	39.1304	53.3333	47.0588	68.4211	42.3077	27.2727	38.8889	45	30	36.6939	-60.6395
181534	CM000997.3	14633038	4.73198	2.22343e-06	0.00109356	NC_000070.7	Lrrc69	76.9231	83.871	89.5833	86.5672	95	86.3889	48	52.9412	69.0476	45.4545	60.5263	75.6098	61.4035	55.5556	42.8571	64.2857	59.9423	-26.4466
181535	CM000997.3	14633039	8.3416	7.32916e-17	1.10602e-12	NC_000070.7	Lrrc69	93.3333	100	100	86.6667	93.75	94.75	27.2727	43.4783	40	56.25	47.3684	46.1538	27.2727	50	33.3333	20	35.352	-59.398
181536	CM000997.3	14633040	5.29543	1.18738e-07	8.79861e-05	NC_000070.7	Lrrc69	92.3077	96.7742	89.3617	92.5373	85	91.1962	56	52.9412	52.381	45.4545	51.2821	73.1707	64.9123	33.3333	38.0952	78.5714	57.6166	-33.5796
181537	CM000997.3	14633041	7.45225	9.17604e-14	5.72752e-10	NC_000070.7	Lrrc69	93.3333	100	93.3333	86.6667	93.75	93.4167	18.1818	52.1739	40	56.25	63.1579	38.4615	36.3636	44.4444	31.5789	30	36.1697	-57.247
183501	CM000997.3	24090567	3.97456	7.05083e-05	0.0210202	NC_000070.7	Gm27243	95.8333	100	100	100	84.6154	96.0897	90	63.6364	83.3333	53.5714	61.5385	73.3333	78.2609	41.6667	78.5714	72.7273	68.9119	-27.1778
183502	CM000997.3	24090571	4.17443	2.98738e-05	0.010075	NC_000070.7	Gm27243	100	100	82.3529	93.75	92.3077	93.6821	65	68.1818	83.3333	44.4444	15.3846	53.3333	47.8261	50	71.4286	63.6364	57.2449	-36.4373
207921	CM000997.3	111333017	4.12708	3.67394e-05	0.0120195	NC_000070.7	Agbl4	40	50	34.7826	28	19.2308	34.4027	11.7647	20	25	14.2857	8	0	6.25	15	16.6667	8.33333	9.25	-25.1527
209477	CM000997.3	115933141	3.73592	0.000187027	0.048755	NC_000070.7	Lrrc41	6.81818	13.6364	18.5185	7.89474	6.89655	10.7529	10.2564	5	6.66667	7.5	5.88235	0	0	0	9.52381	4	2.70476	-8.04811
216443	CM000997.3	124520346	3.78821	0.000151738	0.0407745	NC_000070.7	Gm2164	76.4706	60	52	78.5714	72.7273	67.9539	66.6667	66.6667	60.8696	73.6842	68.75	50	23.0769	52.6316	36.3636	23.0769	37.0298	-30.924
216779	CM000997.3	124591131	5.01423	5.3246e-07	0.000319861	NC_000070.7	Fhl3	31.8182	38.8889	41.1765	29.6296	42.1053	36.7237	5.88235	31.5789	15.7895	14.2857	4.7619	15.3846	0	0	15	0	6.07692	-30.6468
228059	CM000997.3	134324912	4.05845	4.93999e-05	0.0154899	NC_000070.7	Man1c1	35	33.3333	26.9231	23.5294	8.33333	25.4238	19.0476	0	14.2857	7.69231	0	0	0	0	12.5	5.88235	3.67647	-21.7474
240479	CM000997.3	149164205	4.13189	3.5979e-05	0.011804	NC_000070.7	Pex14	56	50	31.5789	47.3684	61.5385	49.2972	11.1111	16.129	23.0769	4.7619	29.4118	10.5263	15	29.4118	26.6667	20	20.3209	-28.9762
249226	CM000997.3	156149323	4.38536	1.15795e-05	0.00448789	NC_000070.7	Gm52714	36.8421	31.25	33.3333	38.4615	33.3333	34.6441	15	13.0435	27.5862	8.82353	17.2414	18.5185	13.6364	4.34783	14.7059	10	12.2417	-22.4023
263409	CM000998.3	36121207	5.01139	5.4039e-07	0.000323321	NC_000071.7	Afap1	54.2857	47.619	46.1538	45	42.8571	47.1832	28.5714	14.2857	36	26.9231	28.5714	18.1818	6.25	18.75	20	12.5	15.1364	-32.0468
263429	CM000998.3	36432442	3.73836	0.000185225	0.0483514	NC_000071.7	Sorcs2	13.0435	17.3913	25.9259	21.875	17.3913	19.1254	11.1111	16.6667	21.4286	14.2857	0	4.54545	3.84615	5.88235	3.84615	0	3.62402	-15.5014
264719	CM000998.3	37980191	4.18074	2.9056e-05	0.00983411	NC_000071.7	Msx1	21.2121	25	31.0345	36	18.75	26.3993	16.6667	6.45161	3.84615	8.69565	4.54545	8.69565	4	4	12.5	5.55556	6.95024	-19.4491
276809	CM000998.3	91516137	3.83509	0.00012552	0.0346599	NC_000071.7	Btc	43.4783	42.8571	57.1429	39.1304	52.6316	47.0481	44.4444	25.9259	28.5714	21.2121	23.0769	38.4615	25	30.7692	10.7143	14.2857	23.8462	-23.2019
276813	CM000998.3	91516162	4.34235	1.4097e-05	0.00531411	NC_000071.7	Btc	56.5217	53.5714	61.9048	50	57.8947	55.9785	50	22.2222	28.5714	29.4118	15.3846	23.0769	37.5	23.0769	25	14.2857	24.5879	-31.3906
291110	CM000998.3	116582625	3.94552	7.96275e-05	0.0233579	NC_000071.7	Srrm4	60.6061	64.5161	69.2308	59.0909	77.1429	66.1173	50	50	51.7241	51.4286	37.5	38.2353	55.5556	46.4286	50	29.1667	43.8772	-22.2401
291110	CM000998.3	116582625	3.94552	7.96275e-05	0.0233579	NC_000071.7	Srrm4os	60.6061	64.5161	69.2308	59.0909	77.1429	66.1173	50	50	51.7241	51.4286	37.5	38.2353	55.5556	46.4286	50	29.1667	43.8772	-22.2401
292863	CM000998.3	118752347	3.75323	0.000174569	0.0458594	NC_000071.7	Med13l	12.5	17.6471	8.69565	9.52381	4.54545	10.5824	0	11.1111	6.66667	5.55556	0	0	0	0	0	0	0	-10.5824
294282	CM000998.3	120674236	4.16806	3.07208e-05	0.0103387	NC_000071.7	Tpcn1	54.1667	72	47.619	42.1053	61.5385	55.4859	12.5	30.7692	33.3333	25	9.09091	7.69231	26.3158	35.7143	27.7778	27.2727	24.9546	-30.5313
295247	CM000998.3	121730819	4.1297	3.63232e-05	0.0119038	NC_000071.7	Aldh2	23.8095	15	31.25	29.1667	10.7143	21.9881	21.4286	16.6667	13.0435	15.3846	7.69231	0	0	0	6.25	14.2857	4.10714	-17.881
297333	CM000998.3	123248656	3.92425	8.70012e-05	0.0252637	NC_000071.7	Tmem120b	23.5294	18.75	29.0323	24	38.8889	26.8401	0	6.25	9.09091	10.5263	0	5	0	14.2857	0	20	7.85714	-18.983
321748	CM000999.3	24599120	3.97301	7.09691e-05	0.0211443	NC_000072.7	Lmod2	23.0769	38.4615	30	31.5789	35.7143	31.7663	11.7647	18.75	17.6471	31.25	20	0	7.14286	12.5	8.33333	7.69231	7.1337	-24.6326
335602	CM000999.3	69780327	4.14073	3.46206e-05	0.0114405	NC_000072.7	Igk	64.7059	70	77.7778	81.25	85.7143	75.8896	50	53.8462	50	54.5455	28.5714	45	59.0909	50	41.1765	35.2941	46.1123	-29.7773
335603	CM000999.3	69780365	6.13582	8.47207e-10	1.30968e-06	NC_000072.7	Igk	94.1176	90	94.4444	93.75	100	94.4624	36.3636	46.1538	72.2222	40.9091	50	45	54.5455	62.5	52.9412	76.4706	58.2914	-36.171
335604	CM000999.3	69780367	7.61824	2.57153e-14	2.00392e-10	NC_000072.7	Igk	100	100	100	93.75	100	98.75	50	46.1538	66.6667	50	35.7143	50	59.0909	56.25	52.9412	76.4706	58.9505	-39.7995
335836	CM000999.3	71218336	4.07694	4.56318e-05	0.0144658	NC_000072.7	Smyd1	28	26.3158	22.2222	35.7143	38.4615	30.1428	17.6471	11.1111	26.6667	15.3846	0	0	13.3333	0	9.09091	7.69231	6.02331	-24.1195
348074	CM000999.3	108454144	3.81805	0.000134511	0.0368004	NC_000072.7	Itpr1	44.8276	66.6667	36.3636	38.7097	33.3333	43.9802	20.8333	31.0345	32.1429	20.8333	23.0769	19.2308	14.2857	35.7143	22.5806	15.3846	21.4392	-22.541
352314	CM000999.3	118804840	4.14674	3.37238e-05	0.0111907	NC_000072.7	Cacna1c	33.3333	41.6667	32	62.5	45.8333	43.0667	33.3333	26.087	23.5294	25.9259	21.4286	7.69231	14.2857	42.8571	12	7.69231	16.9055	-26.1612
391244	CM001000.3	73039715	5.07138	3.94943e-07	0.000247706	NC_000073.7	Rgma	15	33.3333	46.6667	43.3333	22.7273	32.2121	17.2414	9.09091	18.5185	28.5714	10	4	4.54545	6.89655	13.8889	4	6.66618	-25.5459
398395	CM001000.3	92436481	3.7965	0.000146751	0.0396924	NC_000073.7	Rab30	92	100	100	94.4444	100	97.2889	75	76.4706	83.3333	76.4706	80	64	85.7143	80	90	87.5	81.4429	-15.846
405870	CM001000.3	112278147	3.90754	9.3239e-05	0.0267644	NC_000073.7	Gm40451	16.6667	18.1818	24.1379	13.7931	14.2857	17.413	8.33333	9.7561	6.06061	12.5	0	10	5.55556	0	5.12821	0	4.13675	-13.2763
422417	CM001000.3	142111664	3.81831	0.000134368	0.036772	NC_000073.7	Nctc1	53.125	46.4286	63.6364	50	41.9355	51.0251	12	16	26.6667	21.7391	16.6667	29.1667	24.1379	34.6154	26.3158	25	27.8472	-23.1779
425382	CM001001.3	9508565	3.74129	0.000183079	0.0478438	NC_000074.7	Fam155a	16.6667	12.9032	27.5862	37.5	33.3333	25.5979	25.9259	15.3846	14.7059	19.2308	12.1212	3.125	11.7647	5.88235	11.1111	8	7.97663	-17.6213
425956	CM001001.3	11244475	4.69618	2.65072e-06	0.00127215	NC_000074.7	Gm15418	29.1667	24	37.5	27.2727	30.4348	29.6748	13.3333	25	19.0476	14.2857	22.2222	8.69565	8.33333	15	0	0	6.4058	-23.269
427993	CM001001.3	13690821	4.204	2.62238e-05	0.00900372	NC_000074.7	Rasa3	22.2222	8.69565	12.5	14.2857	3.7037	12.2815	0	0	12.5	0	0	0	0	0	0	0	0	-12.2815
435173	CM001001.3	35277163	3.77257	0.000161575	0.0429924	NC_000074.7	Dusp4	41.3793	47.3684	20	42.3077	35.8974	37.3906	31.5789	20	33.3333	25	23.8095	31.0345	13.0435	11.1111	20.6897	9.52381	17.0805	-20.3101
436232	CM001001.3	38094686	4.45843	8.25627e-06	0.00335299	NC_000074.7	Sgcz	83.3333	89.6552	92.3077	92.3077	81.5789	87.8366	77.4194	68.4211	83.3333	74.2857	70.5882	62.5	72.4138	66.6667	68.9655	70.8333	68.2759	-19.5607
436233	CM001001.3	38094688	4.3449	1.39337e-05	0.00527173	NC_000074.7	Sgcz	93.5484	93.1034	94.8718	94.8718	89.4737	93.1738	74.1935	73.6842	83.3333	80	76.4706	84.8485	79.3103	71.7949	79.3103	62.5	75.5528	-17.621
452506	CM001001.3	85509677	3.75824	0.000171111	0.0451134	NC_000074.7	Nfix	20.8333	23.8095	20	33.3333	33.3333	26.2619	10	16	13.6364	12.9032	10	7.14286	12	5	6.89655	8.69565	7.94701	-18.3149
452674	CM001001.3	85558295	4.13452	3.55691e-05	0.0116989	NC_000074.7	Dand5	15.3846	22.2222	26.9231	10.8108	9.09091	16.8863	0	7.69231	18.1818	4.7619	0	0	0	5.26316	0	0	1.05263	-15.8337
464963	CM001001.3	111520336	3.75909	0.000170532	0.0449854	NC_000074.7	Il34	22.2222	21.0526	28	26.6667	36.3636	26.861	12	11.1111	8	5.55556	10	5.88235	0	10	14.7059	9.09091	7.93583	-18.9252
469325	CM001001.3	120970821	3.77935	0.000157235	0.0420259	NC_000074.7	Gse1	50	50	56.25	54.5455	63.6364	54.8864	42.8571	31.25	27.7778	33.3333	18.1818	27.2727	10	30	14.2857	30	22.3117	-32.5747
481383	CM001002.3	20698828	3.98347	6.79155e-05	0.020377	NC_000075.7	Col5a3	48.1481	38.8889	34.7826	26.3158	41.6667	37.9604	21.0526	21.0526	23.3333	18.5185	27.2727	15.3846	15	0	16.6667	30.7692	15.5641	-22.3963
482824	CM001002.3	21363011	3.75781	0.000171408	0.0451663	NC_000075.7	Dnm2	50	30	47.619	33.3333	40	40.1905	12.5	30	21.0526	10	25	15.3846	0	40	6.66667	15.3846	15.4872	-24.7033
500367	CM001002.3	61190791	3.98114	6.85841e-05	0.0205616	NC_000075.7	B930092H01Rik	31.8182	45.4545	45.4545	31.25	36.8421	38.1639	12.5	28	31.25	5.55556	13.6364	14.2857	9.09091	22.2222	11.1111	13.6364	14.0693	-24.0946
504254	CM001002.3	66125744	3.76136	0.000168991	0.0446533	NC_000075.7	Dapk2	34.7826	53.8462	20	58.3333	25	38.3924	26.6667	41.6667	23.5294	23.5294	18.1818	22.2222	12.5	0	15.3846	0	10.0214	-28.3711
521223	CM001002.3	107586095	4.56341	5.03294e-06	0.00221523	NC_000075.7	Sema3f	42.8571	46.6667	52	51.3514	32	44.975	24.1379	44.4444	46.4286	29.6296	25	23.5294	12.5	9.52381	22.7273	27.7778	19.2117	-25.7634
527775	CM001002.3	118759890	3.89186	9.94775e-05	0.0282819	NC_000075.7	Ctdspl	19.0476	50	45.4545	37.5	40	38.4004	4.54545	25	7.14286	25	13.3333	18.75	0	9.09091	9.09091	11.7647	9.7393	-28.6611
541140	CM001003.3	39609098	4.14158	3.44926e-05	0.0114061	NC_000076.7	Rev3l	31.25	15.3846	20	9.09091	19.2308	18.9913	10.7143	7.40741	13.3333	1.85185	3.57143	5	0	0	8.33333	0	2.66667	-16.3246
546231	CM001003.3	59375744	3.75824	0.000171112	0.0451134	NC_000076.7	Mcu	25.641	26.8293	33.3333	28.5714	22.5	27.375	6.81818	20.8333	13.7931	8.69565	8.10811	11.5385	11.1111	4.34783	16.6667	8.33333	10.3995	-16.9755
569229	CM001003.3	108001595	4.32143	1.55022e-05	0.00575183	NC_000076.7	Ppp1r12a	61.7647	70.8333	81.25	57.8947	62.963	66.9411	45.8333	57.1429	55.1724	44	20	35	48	36.3636	45	32	39.2727	-27.6684
580974	CM001004.3	4753144	3.95588	7.6252e-05	0.0225206	NC_000077.7	Nf2	5.26316	22.2222	20.8333	17.3913	20.8333	17.3087	11.7647	13.3333	15.3846	0	10	4.7619	0	5.55556	0	3.7037	2.80423	-14.5044
607642	CM001004.3	70444932	3.82886	0.000128738	0.0353941	NC_000077.7	Pld2	25	18.75	14.2857	38.4615	30.4348	25.3864	10	20	26.6667	16.6667	10	0	0	20	7.14286	0	5.42857	-19.9578
613969	CM001004.3	77738940	3.74633	0.000179444	0.0470232	NC_000077.7	Myo18a	25	42.1053	30	30	45	34.4211	18.1818	16.6667	15.3846	4.7619	5.88235	22.2222	9.09091	5.88235	0	20	11.4391	-22.982
626912	CM001004.3	96718289	4.07456	4.61012e-05	0.0145762	NC_000077.7	Nfe2l1	32	42.8571	50	37.5	31.5789	38.7872	27.5862	18.75	31.5789	21.4286	23.0769	15.7895	26.3158	15.7895	5.55556	0	12.6901	-26.0972
642908	CM001004.3	114590166	4.19878	2.68353e-05	0.00920371	NC_000077.7	Ttyh2	65.2174	50	55.5556	45.4545	36.3636	50.5182	53.3333	53.3333	38.0952	42.1053	33.3333	23.8095	14.2857	28.5714	13.3333	29.4118	21.8824	-28.6359
656006	CM001005.3	5095648	4.12082	3.77523e-05	0.0123127	NC_000078.7	Atad2b	55.5556	52.9412	52.1739	70.5882	44.4444	55.1407	33.3333	20	42.1053	35.7143	5.88235	23.5294	20	30	23.0769	26.9231	24.7059	-30.4348
657945	CM001005.3	16678892	7.55132	4.30864e-14	3.01198e-10	NC_000078.7	Lpin1	90	81.4815	90.9091	95.4545	87.0968	88.9884	52	56	58.8235	59.0909	61.1111	58.6207	51.5152	46.4286	52.1739	21.0526	45.9582	-43.0302
657946	CM001005.3	16678903	3.94147	8.09848e-05	0.0236977	NC_000078.7	Lpin1	61.9048	69.4444	75.7576	72.7273	84.8485	72.9365	38.4615	57.1429	57.1429	59.0909	33.3333	48.2759	51.5152	48.3871	56.6667	52.6316	51.4953	-21.4412
657947	CM001005.3	16678941	6.67991	2.39095e-11	6.33178e-08	NC_000078.7	Lpin1	90.4762	94.4444	93.9394	100	93.9394	94.5599	64	71.4286	54.2857	54.5455	66.6667	75.8621	63.6364	61.2903	70	50	64.1578	-30.4021
657948	CM001005.3	16678943	8.07359	6.82606e-16	7.91419e-12	NC_000078.7	Lpin1	100	97.2222	90.9091	90.9091	93.9394	94.596	66.6667	53.5714	54.2857	45.4545	38.8889	62.069	54.5455	64.5161	60	40	56.2261	-38.3698
671343	CM001005.3	69346127	3.95476	7.66125e-05	0.0226131	NC_000078.7	Klhdc2	16.6667	20	39.2857	20	16	22.3905	7.40741	5.88235	25	9.09091	18.75	0	13.3333	8.69565	4.54545	0	5.31489	-17.0756
677507	CM001005.3	79647227	4.01823	5.86377e-05	0.0179023	NC_000078.7	Rad51b	21.875	21.4286	30	10	13.7931	19.4193	7.40741	9.09091	7.40741	6.06061	0	4	3.22581	0	4.54545	10	4.35425	-15.0651
686046	CM001005.3	102563759	4.29035	1.7839e-05	0.00648311	NC_000078.7	Itpk1	30	20	17.3913	9.67742	22.7273	19.9592	8.33333	4.54545	11.1111	5.71429	0	5	0	7.40741	0	4.7619	3.43386	-16.5253
690508	CM001005.3	110383945	4.03379	5.48835e-05	0.0169411	NC_000078.7	Gm40577	30	42.3077	30	31.25	33.3333	33.3782	12	11.1111	27.7778	9.09091	5.55556	0	20	9.09091	8.33333	15.3846	10.5618	-22.8164
694857	CM001005.3	115953113	4.96596	6.83637e-07	0.000395583	NC_000078.7	Igh	100	90.4762	100	100	100	98.0952	60	36.3636	62.5	72.2222	93.3333	68.4211	63.1579	50	70	75	65.3158	-32.7794
700945	CM001006.3	29645550	3.86301	0.000112	0.0313637	NC_000079.7	Cdkal1	94.1176	85.7143	86.3636	85	93.1034	88.8598	70.3704	78.9474	67.8571	82.3529	75	65	72.7273	78.5714	63.6364	68.4211	69.6712	-19.1886
702156	CM001006.3	32418306	4.53668	5.71464e-06	0.00246618	NC_000079.7	Gmds	16	29.4118	28.5714	33.3333	37.5	28.9633	8.33333	19.0476	30.4348	10	16.6667	3.57143	10.5263	10	0	0	4.81955	-24.1438
707275	CM001006.3	47042146	3.87823	0.000105221	0.0297192	NC_000079.7	Kif13a	15.625	20	22.7273	5.26316	7.69231	14.2615	4	9.09091	11.7647	5.26316	0	4.16667	0	0	0	0	0.833333	-13.4282
724177	CM001006.3	93199962	6.86406	6.69299e-12	2.11399e-08	NC_000079.7	Cmya5	38.4615	58.3333	50	50	48.1481	48.9886	19.2308	15.3846	25	5.71429	13.3333	4.54545	13.0435	16.6667	4	9.09091	9.4693	-39.5193
724177	CM001006.3	93199962	6.86406	6.69299e-12	2.11399e-08	NC_000079.7	Gm31745	38.4615	58.3333	50	50	48.1481	48.9886	19.2308	15.3846	25	5.71429	13.3333	4.54545	13.0435	16.6667	4	9.09091	9.4693	-39.5193
724180	CM001006.3	93200017	3.74062	0.000183565	0.0479444	NC_000079.7	Cmya5	13.6364	15.7895	25	10	24	17.6852	4	7.69231	7.14286	8.57143	6.66667	0	13.6364	5.88235	0	0	3.90374	-13.7814
724180	CM001006.3	93200017	3.74062	0.000183565	0.0479444	NC_000079.7	Gm31745	13.6364	15.7895	25	10	24	17.6852	4	7.69231	7.14286	8.57143	6.66667	0	13.6364	5.88235	0	0	3.90374	-13.7814
733766	CM001006.3	119624745	3.77163	0.000162185	0.0431065	NC_000079.7	Tmem267	30	5.71429	20	31.8182	19.3548	21.3775	17.8571	7.69231	3.33333	8.33333	0	0	3.84615	0	0	8	2.36923	-19.0082
733768	CM001006.3	119624754	4.25665	2.07513e-05	0.00736692	NC_000079.7	Tmem267	30	5.71429	25	36.3636	25.8065	24.5769	10.7143	7.69231	3.33333	8.33333	0	0	4	0	0	8	2.4	-22.1769
733770	CM001006.3	119624764	4.46354	8.06164e-06	0.00329648	NC_000079.7	Tmem267	25	5.71429	25	36.3636	19.3548	22.2866	10.7143	7.69231	3.33333	8.33333	0	0	0	0	0	8	1.6	-20.6866
733772	CM001006.3	119624780	4.25322	2.10715e-05	0.00746941	NC_000079.7	Tmem267	25	5.71429	20	36.3636	19.3548	21.2866	14.2857	7.69231	6.66667	8.33333	0	0	0	0	0	8.33333	1.66667	-19.6199
733776	CM001006.3	119624788	4.21947	2.44881e-05	0.0085061	NC_000079.7	Tmem267	25	5.71429	25	36.3636	19.3548	22.2866	14.2857	7.69231	3.33333	11.1111	0	4.16667	0	0	0	4	1.63333	-20.6532
733778	CM001006.3	119624797	4.83717	1.31701e-06	0.000699106	NC_000079.7	Tmem267	30	8.57143	20	31.8182	19.3548	21.9489	14.2857	7.69231	3.33333	5.55556	0	0	3.84615	0	0	4	1.56923	-20.3797
733780	CM001006.3	119624803	4.10179	4.09967e-05	0.0132371	NC_000079.7	Tmem267	30	5.71429	25	36.3636	22.5806	23.9317	14.2857	7.69231	3.33333	8.33333	0	0	3.84615	0	0	8	2.36923	-21.5625
733788	CM001006.3	119624851	8.38299	5.15982e-17	7.9251e-13	NC_000079.7	Tmem267	92.3729	68.932	85.1852	87.8505	75	81.8681	52.7778	51.4706	42.029	44.1667	40.5063	44.1176	30.9859	34.375	39.2405	23.8806	34.5199	-47.3482
733790	CM001006.3	119624869	8.98141	2.67318e-19	7.94198e-15	NC_000079.7	Tmem267	92.6829	71.8182	78.5185	87.7358	74.1722	80.9855	49.2754	43.0556	42.4658	43.6975	40.5063	42	28.9855	31.8182	39.2857	28.3582	34.0895	-46.896
733791	CM001006.3	119624870	6.87878	6.03691e-12	1.92597e-08	NC_000079.7	Tmem267	87.5	62.3932	77.6978	84.7826	75.9398	77.6627	20	37.9747	33.7079	40.1961	38.6667	45.7143	32.9268	43.038	35.2113	33.871	38.1523	-39.5104
733792	CM001006.3	119624873	8.85859	8.10364e-19	2.08223e-14	NC_000079.7	Tmem267	93.4959	70.9091	83.7037	88.5714	73.5099	82.038	52.1739	45.8333	43.8356	44.5378	40.5063	39.604	28.9855	31.8182	38.5542	26.8657	33.1655	-48.8725
733793	CM001006.3	119624874	6.823	8.9157e-12	2.68237e-08	NC_000079.7	Tmem267	87.5	64.9573	76.259	84.7826	74.4361	77.587	18.8235	40.5063	36.3636	39.2157	36	45.7143	34.1463	44.3038	36.6197	35.4839	39.2536	-38.3334
733794	CM001006.3	119624878	11.1142	1.0702e-28	1.45351e-23	NC_000079.7	Tmem267	88.6179	71.8182	80.7407	84.9057	75.4967	80.3158	50.7246	44.4444	46.5753	44.1667	40.5063	40.5941	27.5362	35.3846	36.9048	23.8806	32.8601	-47.4558
733795	CM001006.3	119624879	7.00593	2.45356e-12	8.93229e-09	NC_000079.7	Tmem267	88.1944	64.9573	76.259	82.6087	76.5152	77.7069	20	38.4615	34.8315	38.2353	34.6667	48.5714	34.1463	44.3038	36.6197	35.4839	39.825	-37.8819
733796	CM001006.3	119624885	10.673	1.36151e-26	1.16874e-21	NC_000079.7	Tmem267	96.3964	86.9565	89.8305	95.7447	88.9764	91.5809	67.3077	57.4074	68.0851	50.5747	47.6923	50.7246	42.5532	48.9796	50	36.7347	45.7984	-45.7825
733797	CM001006.3	119624886	6.9152	4.6719e-12	1.55302e-08	NC_000079.7	Tmem267	90.0709	63.7931	78.4173	83.6957	76.6917	78.5337	22.8916	43.8356	36.7816	40.1961	36	45.7143	32.9268	42.3077	38.2353	36.0656	39.0499	-39.4838
733798	CM001006.3	119624888	11.8486	2.18893e-32	5.20262e-27	NC_000079.7	Tmem267	93.6937	87.2093	86.3248	93.5484	88	89.7552	64	57.6923	68.1818	50.5747	47.6923	51.4706	40.4255	46.8085	46.875	36.7347	44.4629	-45.2924
733799	CM001006.3	119624889	6.96702	3.23731e-12	1.12738e-08	NC_000079.7	Tmem267	96.8254	83.908	85.3448	91.8919	95.1923	90.6325	29.4118	50.9091	48.1481	55.3846	50.9434	58.3333	45	62.5	60	42.3077	53.6282	-37.0043
733800	CM001006.3	119624892	13.0257	8.73917e-39	4.15423e-33	NC_000079.7	Tmem267	94.5946	84.8837	91.453	96.7742	89.6825	91.4776	62.7451	51.9231	67.4419	52.8736	48.4375	44.9275	38.2979	44.6809	42.1875	34.6939	40.9575	-50.5201
733801	CM001006.3	119624893	6.19295	5.905e-10	9.646e-07	NC_000079.7	Tmem267	98.4127	82.7586	87.069	98.6486	92.3077	91.8393	27.451	54.5455	50	58.4615	50.9434	58.3333	43.3333	62.5	60	42.3077	53.2949	-38.5445
733802	CM001006.3	119624894	12.1047	9.96872e-34	3.15914e-28	NC_000079.7	Tmem267	94.5946	84.8837	94.0171	94.6237	88.7097	91.3657	66.6667	57.6923	68.1818	52.8736	49.2308	50	40.4255	44.6809	48.4375	37.5	44.2088	-47.157
733803	CM001006.3	119624895	6.75766	1.40235e-11	3.97981e-08	NC_000079.7	Tmem267	95.5556	84.2105	86.3158	98.2456	93.9024	91.646	27.451	52.7273	51.8519	58.4615	49.0566	59.5745	45	62.5	60	44.2308	54.261	-37.3849
733804	CM001006.3	119624903	8.79082	1.48476e-18	3.52895e-14	NC_000079.7	Tmem267	93.3333	86.25	88.8889	91.8919	94.3925	90.9513	35.8491	56.8966	55.7692	56.9231	55.5556	60	45	62.2642	65.1163	47.2727	55.9306	-35.0207
733807	CM001006.3	119624924	5.07254	3.92534e-07	0.000246818	NC_000079.7	Tmem267	78	43.9024	70.3125	78.5714	78.3133	69.8199	30.5085	36.3636	19.2982	33.7838	16.3636	46.2687	28.5714	33.8235	41.0714	19.2308	33.7932	-36.0268
733809	CM001006.3	119624927	5.43098	5.60464e-08	4.66586e-05	NC_000079.7	Tmem267	67.9245	44.4444	71.875	78.5714	78.1609	68.1953	33.3333	31.6667	20.339	30.137	16.3636	44.7761	26.7857	29.7297	38.7097	18.8679	31.7738	-36.4214
733810	CM001006.3	119624928	6.48655	8.78253e-11	1.95543e-07	NC_000079.7	Tmem267	75.8621	53.9474	75.4717	85.0746	72	72.4712	40	33.3333	24.6575	29.7872	49.0909	45.7143	26.1364	29.2929	42.029	26.2626	33.887	-38.5841
733811	CM001006.3	119624930	5.20684	1.92081e-07	0.000133588	NC_000079.7	Tmem267	71.6981	42.2222	73.4375	78.5714	79.0698	68.9998	31.746	33.3333	20.339	31.5068	14.5455	43.9394	28.5714	30.137	40.3226	20.7547	32.745	-36.2548
733812	CM001006.3	119624931	7.93567	2.09368e-15	2.05206e-11	NC_000079.7	Tmem267	77.7778	58.6667	79.4393	82.0896	75.2	74.6346	41.6667	30.1587	28.7671	29.7872	47.2727	45.7143	26.1364	27.2727	39.1304	24.2424	32.4992	-42.1354
733813	CM001006.3	119624932	5.0789	3.7962e-07	0.000240171	NC_000079.7	Tmem267	77.3585	42.2222	67.1875	73.8095	77.0115	67.5178	28.5714	34.4262	18.6441	31.5068	16.3636	46.2687	25	28.3784	38.7097	18.8679	31.4449	-36.0729
733814	CM001006.3	119624933	6.89439	5.40969e-12	1.76738e-08	NC_000079.7	Tmem267	75.2137	53.9474	78.7037	83.3333	75	73.2396	42.3529	31.746	29.1667	27.6596	46.2963	45.7143	27.2727	26.2626	40.5797	23.4694	32.6597	-40.5799
733815	CM001006.3	119624934	5.45398	4.92548e-08	4.17356e-05	NC_000079.7	Tmem267	75.4717	45.4545	70.3125	73.8095	76.7442	68.3585	30.1587	35.5932	20.339	31.5068	14.5455	44.7761	26.7857	27.027	40.3226	20.3704	31.8564	-36.5021
733816	CM001006.3	119624935	7.47951	7.46008e-14	4.82477e-10	NC_000079.7	Tmem267	76.9231	56.5789	75.9259	85.0746	76	74.1005	41.1765	31.746	27.3973	29.7872	44.4444	46.3768	27.2727	28.2828	39.1304	23.2323	32.859	-41.2415
733817	CM001006.3	119624936	5.30677	1.11588e-07	8.37316e-05	NC_000079.7	Tmem267	73.5849	44.4444	71.875	73.8095	78.1609	68.375	30.1587	34.4262	20.339	30.137	14.5455	46.2687	26.3158	29.7297	38.7097	18.5185	31.9085	-36.4665
733818	CM001006.3	119624937	7.05752	1.69502e-12	6.57748e-09	NC_000079.7	Tmem267	76.7241	55.2632	75.7009	85.0746	75.2	73.5926	38.8235	31.746	27.3973	28.7234	47.2727	47.1429	25	30.303	39.1304	25.2525	33.3658	-40.2268
733819	CM001006.3	119624949	5.26871	1.37384e-07	9.95528e-05	NC_000079.7	Tmem267	77.3585	42.2222	70.3125	80.9524	78.1609	69.8013	30.1587	31.6667	20.339	28.169	14.5455	45.4545	26.7857	31.0811	40.3226	20.3704	32.8029	-36.9984
733820	CM001006.3	119624950	7.37045	1.70056e-13	9.62351e-10	NC_000079.7	Tmem267	77.7778	55.2632	77.7778	82.0896	71.7742	72.9365	41.1765	30.1587	24.6575	30.8511	47.2727	44.2857	26.1364	28.2828	36.2319	23.2323	31.6338	-41.3027
733821	CM001006.3	119624953	5.18704	2.13663e-07	0.000146878	NC_000079.7	Tmem267	77.3585	40	70.3125	76.7442	75.8621	68.0554	31.746	33.3333	20.339	30.5556	14.5455	45.4545	28.0702	29.7297	34.4262	19.2308	31.3823	-36.6732
733822	CM001006.3	119624954	7.48422	7.19756e-14	4.71919e-10	NC_000079.7	Tmem267	73.5043	53.9474	75.7009	78.7879	71.7742	70.7429	38.8235	31.746	27.3973	29.7872	43.6364	44.2857	25	28.2828	40.5797	25.2525	32.6802	-38.0628
733823	CM001006.3	119624960	5.54296	2.97399e-08	2.72129e-05	NC_000079.7	Tmem267	69.8113	44.4444	73.4375	79.0698	73.2558	68.0038	33.3333	36.0656	18.6441	31.5068	16.3636	43.9394	24.5614	27.027	37.0968	18.5185	30.2286	-37.7751
733824	CM001006.3	119624961	7.39184	1.44809e-13	8.44615e-10	NC_000079.7	Tmem267	75	55.2632	77.7778	85.0746	74.4	73.5031	38.8235	33.3333	28.7671	27.6596	47.2727	42.8571	23.8636	25.2525	40.5797	24.2424	31.3591	-42.144
733825	CM001006.3	119624965	5.32735	9.96533e-08	7.60369e-05	NC_000079.7	Tmem267	67.9245	40.9091	62.5	62.7907	67.8161	60.3881	30.1587	29.5082	18.6441	29.1667	12.7273	40.2985	26.3158	20.2703	33.871	16.6667	27.4844	-32.9036
733826	CM001006.3	119624966	8.58202	9.32195e-18	1.83119e-13	NC_000079.7	Tmem267	70.9402	51.3158	71.2963	66.6667	68.8	65.8038	38.8235	26.9841	23.2877	25.5319	38.8889	35.7143	19.3182	24.2424	30.4348	19.1919	25.7803	-40.0235
733827	CM001006.3	119624968	5.22023	1.78705e-07	0.000125114	NC_000079.7	Tmem267	77.3585	44.4444	70.3125	76.7442	77.0115	69.1742	30.1587	34.4262	20.339	31.5068	16.3636	47.7612	26.3158	32.4324	40.3226	20.3704	33.4405	-35.7337
733828	CM001006.3	119624969	7.44611	9.61358e-14	5.85883e-10	NC_000079.7	Tmem267	77.7778	56.5789	78.7037	78.4615	73.6	73.0244	41.1765	28.5714	28.7671	29.7872	47.2727	45.7143	27.2727	28.2828	40.5797	25.2525	33.4204	-39.604
733829	CM001006.3	119624971	7.1334	9.79219e-13	4.14826e-09	NC_000079.7	Tmem267	20.7547	8.88889	20.3125	30.2326	22.093	20.4563	1.5873	1.63934	3.38983	0	0	5.97015	0	0	0	0	1.19403	-19.2623
733830	CM001006.3	119624972	10.0618	8.14599e-24	5.95732e-19	NC_000079.7	Tmem267	24.7863	19.7368	20.3704	22.7273	18.4	21.2042	1.17647	0	2.73973	1.06383	0	4.34783	0	2.0202	2.89855	1.0101	2.05534	-19.1488
733831	CM001006.3	119624975	5.32074	1.03347e-07	7.82276e-05	NC_000079.7	Tmem267	75.4717	42.2222	71.875	79.0698	75.8621	68.9002	30.1587	32.7869	20.339	31.5068	18.1818	47.7612	24.5614	29.7297	38.7097	20.3704	32.2265	-36.6737
733832	CM001006.3	119624976	7.38651	1.50728e-13	8.68478e-10	NC_000079.7	Tmem267	80.3419	57.8947	77.7778	84.8485	72	74.5726	41.1765	31.746	27.3973	28.7234	47.2727	45.7143	27.5862	27.2727	39.1304	24.2424	32.7892	-41.7834
733833	CM001006.3	119624979	5.34399	9.09239e-08	7.00508e-05	NC_000079.7	Tmem267	71.6981	44.4444	67.1875	79.0698	74.7126	67.4225	33.3333	34.4262	20.339	30.5556	16.3636	44.7761	26.3158	29.7297	38.7097	18.5185	31.61	-35.8125
733834	CM001006.3	119624980	7.28317	3.26059e-13	1.71265e-09	NC_000079.7	Tmem267	76.9231	53.9474	76.8519	83.3333	72.8	72.7711	42.3529	31.746	27.3973	29.7872	47.2727	44.2857	25	26.2626	36.2319	22.2222	30.8005	-41.9706
733835	CM001006.3	119624986	6.04548	1.48966e-09	2.08958e-06	NC_000079.7	Tmem267	73.5849	42.2222	65.625	80.9524	72.4138	66.9597	26.9841	31.1475	18.6441	31.5068	16.3636	35.8209	26.3158	27.027	37.7049	20.3704	29.4478	-37.5119
733836	CM001006.3	119624987	7.19278	6.34873e-13	2.91586e-09	NC_000079.7	Tmem267	70.9402	56.5789	75	84.8485	72	71.8735	37.6471	26.9841	24.6575	28.7234	43.6364	45.7143	22.7273	24.2424	37.6812	22.449	30.5628	-41.3107
733837	CM001006.3	119624988	5.04519	4.53071e-07	0.000277334	NC_000079.7	Tmem267	71.6981	40	70.3125	81.3953	75.8621	67.8536	31.746	32.7869	20.339	30.137	16.3636	46.2687	26.3158	29.7297	38.7097	22.2222	32.6492	-35.2044
733838	CM001006.3	119624989	7.79458	6.46223e-15	5.9648e-11	NC_000079.7	Tmem267	73.5043	56.5789	75	80.303	74.1935	71.916	41.1765	31.746	27.3973	28.7234	48.1481	42.8571	26.1364	27.2727	39.1304	24.2424	31.9278	-39.9881
733839	CM001006.3	119624993	5.4647	4.63695e-08	3.97871e-05	NC_000079.7	Tmem267	71.6981	44.4444	68.75	83.7209	77.0115	69.125	31.746	32.7869	18.9655	31.5068	16.3636	46.2687	26.3158	28.3784	35.4839	20.3704	31.3634	-37.7616
733840	CM001006.3	119624994	7.06973	1.55232e-12	6.09842e-09	NC_000079.7	Tmem267	75.2137	56.5789	76.6355	86.1538	72.8	73.4764	42.8571	31.746	29.1667	30.8511	47.2727	47.1429	26.1364	27.2727	39.1304	23.2323	32.5829	-40.8935
733841	CM001006.3	119624995	5.2735	1.33847e-07	9.73604e-05	NC_000079.7	Tmem267	69.8113	44.4444	67.1875	76.7442	77.381	67.1137	31.746	31.1475	17.2414	28.7671	14.5455	46.2687	26.3158	25.6757	37.0968	20.3704	31.1455	-35.9682
733842	CM001006.3	119624996	7.59239	3.14066e-14	2.40796e-10	NC_000079.7	Tmem267	77.7778	56.5789	75.9259	84.8485	73.6	73.7462	42.8571	32.2581	28.7671	28.7234	43.6364	45.7143	26.1364	28.2828	37.6812	24.2424	32.4114	-41.3348
733844	CM001006.3	119624999	7.58117	3.42448e-14	2.56355e-10	NC_000079.7	Tmem267	77.9661	62.3529	78.2609	83.5821	76.7442	75.7812	44.7059	38.9831	30.137	32.9787	38.1818	48.6111	30	30.5263	47.2222	23.2323	35.9184	-39.8628
733846	CM001006.3	119625009	7.63974	2.17669e-14	1.71026e-10	NC_000079.7	Tmem267	88.5965	74.0741	87.0504	81.3953	74.7748	81.1782	59.322	48.7179	63.3803	46.4286	43.1034	48.4848	30.303	50.8772	43.3333	39.3443	42.4685	-38.7097
733848	CM001006.3	119625014	6.42106	1.3533e-10	2.81243e-07	NC_000079.7	Tmem267	92.9825	72.8395	90.6475	86.0465	77.4775	83.9987	61.0169	46.1538	66.1972	49.5495	41.3793	53.0303	34.8485	56.1404	45	39.3443	45.6727	-38.326
733850	CM001006.3	119625016	7.27338	3.50599e-13	1.81152e-09	NC_000079.7	Tmem267	91.2281	71.6049	87.0504	87.2093	79.2793	83.2744	61.0169	46.1538	63.3803	47.7477	44.8276	51.5152	34.8485	56.1404	43.3333	37.7049	44.7084	-38.5659
733852	CM001006.3	119625021	6.988	2.78838e-12	1.00036e-08	NC_000079.7	Tmem267	91.0714	72.8395	88.4892	86.0465	79.2793	83.5452	62.7119	48.7179	61.9718	45.9459	41.3793	51.5152	30.303	57.8947	40	37.7049	43.4836	-40.0616
733853	CM001006.3	119625024	6.82825	8.59568e-12	2.61924e-08	NC_000079.7	Tmem267	92.9825	71.6216	89.2086	85.0575	76.1062	82.9953	59.322	48.7805	64.2857	47.7477	44.8276	51.5152	33.8462	52.6316	42.3077	38.7097	43.8021	-39.1932
733854	CM001006.3	119625047	8.46901	2.47494e-17	4.12801e-13	NC_000079.7	Tmem267	91.3978	69.3333	82.5581	91.8919	84.2105	83.8783	48.1481	45.7143	54.902	40.5405	43.4783	48	28.2609	33.3333	42.2222	30.7692	36.5171	-47.3612
733855	CM001006.3	119625049	7.88945	3.0352e-15	2.85704e-11	NC_000079.7	Tmem267	92.4731	69.3333	79.0698	86.4865	83.1579	82.1041	48.1481	48.5714	56.8627	40.5405	41.3043	46	30.4348	33.3333	46.6667	35.8974	38.4664	-43.6377
733856	CM001006.3	119625054	8.32564	8.38769e-17	1.24599e-12	NC_000079.7	Tmem267	91.3978	68	80.2326	85.1351	83.1579	81.5847	48.1481	48.5714	52.9412	40.5405	45.6522	48.9796	28.2609	33.3333	42.2222	30.7692	36.713	-44.8716
733857	CM001006.3	119625068	7.69604	1.4035e-14	1.15029e-10	NC_000079.7	Tmem267	92.3913	71.4286	77.907	91.8919	81.9149	83.1067	48.1481	47.0588	56.8627	39.1892	47.8261	50	30.4348	35.8974	41.4634	35.8974	38.7386	-44.3681
733858	CM001006.3	119625496	6.25242	4.04139e-10	7.1152e-07	NC_000079.7	Tmem267	90.3704	89.4118	86.9822	92.4528	84.5161	88.7467	64.4737	66.6667	58.1818	58.5366	39.6552	66.6667	40	61.6667	72.093	41.1765	56.3206	-32.4261
733859	CM001006.3	119625514	7.09972	1.2501e-12	5.12279e-09	NC_000079.7	Tmem267	92.8058	85.4167	84.3373	91.5094	87.013	88.2164	62.0253	65.625	62.5	56.0976	48.2759	68.3333	41.8182	57.1429	66.6667	40.2985	54.8519	-33.3645
733860	CM001006.3	119625515	8.3109	9.49799e-17	1.36816e-12	NC_000079.7	Tmem267	92.1569	83.3333	91.7293	95.0495	84.0426	89.2623	55.1724	58.1395	63.9344	55.8824	53.4884	66.6667	38.8889	58.7302	56.25	55	55.1071	-34.1552
733861	CM001006.3	119625520	8.43317	3.36429e-17	5.42116e-13	NC_000079.7	Tmem267	85.6115	84.375	79.3939	83.9623	79.4872	82.566	56.962	59.375	60.7143	56.0976	46.5517	56.6667	40	55.5556	61.6667	38.806	50.539	-32.027
733862	CM001006.3	119625521	7.27587	3.442e-13	1.798e-09	NC_000079.7	Tmem267	89.2157	73.8095	85.0746	88	79.7872	83.1774	53.4483	59.5238	63.9344	52.9412	60.4651	60.6061	36.1111	58.7302	51.5625	50	51.402	-31.7754
733877	CM001006.3	119625644	9.44684	3.49212e-21	1.66001e-16	NC_000079.7	Tmem267	90.7216	85.8974	93.2331	94	91.3978	91.05	65.4545	64.2857	72.1311	64.7059	62.7907	57.5758	42.8571	62.2951	70.3704	50	56.6197	-34.4303
733878	CM001006.3	120059238	3.99111	6.57644e-05	0.0198235	NC_000079.7	Tmem267	88.5714	100	91.1111	86.6667	90.4762	91.3651	75	75	84.2105	66.6667	45.4545	83.3333	52.381	63.1579	70.9677	7.69231	55.5064	-35.8586
775062	CM001008.3	38077426	3.91953	8.8722e-05	0.0256976	NC_000081.7	Ubr5	23.2558	44.898	35.7143	35.4839	28	33.4704	22.8571	27.2727	28.5714	26.5306	30	8.82353	9.09091	19.5652	27.7778	10	15.0515	-18.4189
782202	CM001008.3	73623206	4.07183	4.66445e-05	0.014723	NC_000081.7	Ptp4a3	28.5714	68.75	33.3333	23.5294	27.7778	36.3924	4.16667	13.7931	18.1818	6.25	11.7647	5.55556	0	14.2857	10	9.09091	7.78644	-28.606
787546	CM001008.3	78681031	4.19612	2.71531e-05	0.00928594	NC_000081.7	Card10	21.875	34.7826	34.7826	12.5	35	27.788	13.6364	6.66667	15.625	13.0435	27.5862	8.33333	5	10	4.16667	8	7.1	-20.688
793887	CM001008.3	83608097	4.54401	5.51948e-06	0.002396	NC_000081.7	Scube1	37.5	32.1429	17.3913	34.4828	21.6216	28.6277	13.0435	20.8333	21.0526	14.2857	12.5	9.7561	12	3.22581	8.33333	7.69231	8.20151	-20.4262
804038	CM001008.3	98791564	3.80758	0.000140333	0.0382196	NC_000081.7	Dhh	71.0526	82.3529	58.8235	70.3704	61.5385	68.8276	38.8889	15	48	45.8333	29.4118	45.4545	40	48.2759	38.4615	36.3636	41.7111	-27.1165
805006	CM001008.3	99232611	4.05767	4.95638e-05	0.0155259	NC_000081.7	Fmnl3	28.2051	22.5806	20.6897	33.3333	11.1111	23.184	22.7273	8.69565	6.25	21.4286	0	0	7.69231	0	0	12.5	4.03846	-19.1455
847687	CM001010.3	26273290	3.84482	0.00012064	0.0334679	NC_000083.7	Rab11fip3	78.5714	78.5714	76.4706	80.9524	50	72.9132	39.1304	40	57.1429	64.7059	36.8421	50	36.8421	25	33.3333	52.9412	39.6233	-33.2898
848155	CM001010.3	26426353	3.75142	0.000175835	0.0461664	NC_000083.7	Rgs11	70.5882	57.8947	72	61.1111	58.8235	64.0835	42.8571	32.3529	30.7692	54.1667	28.5714	47.3684	31.5789	41.6667	21.4286	50	38.4085	-25.675
852526	CM001010.3	29353522	4.46034	8.18316e-06	0.0033347	NC_000083.7	Rab44	75	63.6364	50	70	70.8333	65.8939	54.1667	40	32.2581	72.7273	46.6667	24	33.3333	42.1053	33.3333	25	31.5544	-34.3396
872578	CM001010.3	69503335	4.35916	1.30564e-05	0.0049811	NC_000083.7	Epb41l3	25	31.5789	29.4118	15.3846	10	22.2751	15	14.2857	40	17.3913	7.69231	0	0	9.09091	0	0	1.81818	-20.4569
872909	CM001010.3	70209506	4.18912	2.80042e-05	0.00954264	NC_000083.7	Gm36594	95	87.5	82.6087	95.2381	100	92.0694	53.3333	42.1053	80.9524	75	58.3333	38.4615	81.4815	47.3684	61.1111	43.4783	54.3802	-37.6892
872910	CM001010.3	70209511	4.73133	2.23052e-06	0.00109591	NC_000083.7	Gm36594	80	79.1667	78.2609	80.9524	90.9091	81.8578	43.75	47.3684	61.9048	67.8571	50	38.4615	50	47.3684	55.5556	50	48.2771	-33.5807
872911	CM001010.3	70209531	4.5766	4.72603e-06	0.00209762	NC_000083.7	Gm36594	85	83.3333	60.8696	61.9048	90.9091	76.4034	50	42.1053	47.619	50	50	38.4615	33.3333	42.1053	61.1111	47.8261	44.5675	-31.8359
873447	CM001010.3	71381944	4.05424	5.02979e-05	0.0157248	NC_000083.7	Myom1	59.0909	47.8261	70.5882	47.619	58.8235	56.7896	10	44.4444	19.0476	14.8148	16.6667	21.7391	40	30	25	8	24.9478	-31.8417
874492	CM001010.3	73243272	4.17953	2.92115e-05	0.00987617	NC_000083.7	Lbh	20	31.8182	54.5455	38.0952	54.5455	39.8009	35.7143	20.8333	12.9032	33.3333	7.69231	23.5294	20	4.54545	6.66667	5.26316	12.0009	-27.7999
880101	CM001010.3	87642672	4.41603	1.00532e-05	0.00397245	NC_000083.7	Ttc7	55.1724	58.8235	52.6316	64.2857	56.25	57.4326	40.9091	38.0952	33.3333	27.2727	22.7273	33.3333	6.66667	28.5714	36.8421	18.75	24.8327	-32.5999
880106	CM001010.3	87652181	4.21279	2.52232e-05	0.00870419	NC_000083.7	Ttc7	21.0526	33.3333	15.625	25	14.2857	21.8593	4.34783	6.66667	5.26316	11.5385	5.26316	7.14286	0	7.69231	0	7.14286	4.3956	-17.4637
887280	CM001011.3	24002288	4.11857	3.81225e-05	0.0124238	NC_000084.7	Mapre2	35.7143	57.1429	58.8235	35.7143	35	44.479	20	18.75	28.5714	41.6667	14.2857	12.5	18.1818	23.5294	17.3913	5.88235	15.497	-28.982
888417	CM001011.3	25723765	3.79204	0.000149417	0.0402986	NC_000084.7	Celf4	41.1765	23.0769	33.3333	38.7097	53.3333	37.9259	34.2105	36	14.7059	34.4828	29.1667	8.69565	12	19.0476	18.5185	25	16.6524	-21.2736
899430	CM001011.3	61514670	3.86241	0.000112274	0.031422	NC_000084.7	Ppargc1b	33.3333	56.25	50	47.619	29.4118	43.3228	20	40	17.3913	45.4545	0	17.6471	7.14286	0	8.33333	16.6667	9.95798	-33.3648
913110	CM001012.3	5470848	4.20897	2.56541e-05	0.00884005	NC_000085.7	4930481A15Rik	52.381	31.8182	50	55	41.1765	46.0751	20	26.6667	47.3684	44	29.4118	20	10	13.3333	26.6667	10	16	-30.0751
949478	CM001013.3	162891597	4.03001	5.57749e-05	0.0171661	NC_000086.8	Cltrn	90	81.25	91.6667	63.6364	75	80.3106	65.1163	60	61.2903	59.375	41.9355	62.5	51.7241	39.1304	57.6923	40	50.2094	-30.1012
949717	CM001013.3	168763901	3.77909	0.000157406	0.0420478	NC_000086.8	Mid1	68.1818	66.6667	51.7857	52	65.1163	60.7501	48.3871	43.4783	46.1538	30.7692	27.5862	52.381	25.9259	32.1429	50	32	38.4899	-22.2601
949718	CM001013.3	168763902	6.25064	4.08784e-10	7.17043e-07	NC_000086.8	Mid1	65.3846	58.3333	51.4851	55.1282	68.8312	59.8325	40.9091	34.6154	33.3333	19.3548	26.8657	35.7143	26.7857	30.2326	34.375	33.3333	32.0882	-27.7443
949719	CM001013.3	168763910	4.02783	5.62943e-05	0.0172979	NC_000086.8	Mid1	48.8372	34.0426	49.0909	43.4783	40	43.0898	33.3333	13.6364	26.087	16.6667	31.0345	28.5714	25.9259	13.7931	27.2727	17.3913	22.5909	-20.4989
949720	CM001013.3	168763911	4.87045	1.11346e-06	0.000601807	NC_000086.8	Mid1	55.102	40.9091	45.614	39.3443	51.6129	46.5165	22.8571	7.69231	35.2941	18.75	43.3333	19.2308	25	20	25	10.7143	19.989	-26.5275
949721	CM001013.3	168763999	4.2972	1.72967e-05	0.00631527	NC_000086.8	Mid1	81.3953	76.5957	69.0909	78.2609	82.0513	77.4788	41.6667	36.3636	54.1667	58.3333	48.2759	52.381	59.2593	48.2759	63.6364	47.8261	54.2757	-23.2031
949722	CM001013.3	168764000	4.22316	2.40898e-05	0.00838307	NC_000086.8	Mid1	75.5102	65.9091	52.6316	52.459	62.2951	61.761	54.2857	38.4615	61.7647	37.5	44.8276	34.6154	33.3333	26.6667	43.75	46.4286	36.9588	-24.8022
949723	CM001013.3	168764001	4.76119	1.92458e-06	0.000966877	NC_000086.8	Mid1	72.093	70.2128	69.0909	67.3913	79.4872	71.655	41.6667	36.3636	54.1667	41.6667	48.2759	52.381	48.1481	27.5862	50	52.1739	46.0578	-25.5972
949724	CM001013.3	168764002	6.33499	2.37361e-10	4.53139e-07	NC_000086.8	Mid1	79.5918	68.1818	59.6491	65	63.9344	67.2714	40	38.4615	55.8824	37.5	41.3793	26.9231	38.8889	23.3333	37.5	42.8571	33.9005	-33.371
949725	CM001013.3	168764009	4.35182	1.35009e-05	0.00513216	NC_000086.8	Mid1	90.6977	76.5957	80	86.6667	82.5	83.292	50	40.9091	66.6667	58.3333	55.1724	57.1429	66.6667	51.7241	68.1818	65.2174	61.7866	-21.5054
949727	CM001013.3	168764039	5.86944	4.37269e-09	5.20298e-06	NC_000086.8	Mid1	73.4694	50	54.386	48.3333	53.3333	55.9044	38.2353	16.6667	48.3871	25	27.5862	19.2308	25.7143	17.2414	30	10.7143	20.5801	-35.3243
949730	CM001013.3	168769939	5.62257	1.88135e-08	1.83262e-05	NC_000086.8	Mid1	45.2381	48.6486	28.3019	38.806	38.7097	39.9409	14.2857	15	14.2857	8.33333	18.75	7.31707	4.87805	27.0833	9.09091	2.5	10.1739	-29.767
949731	CM001013.3	168769953	4.23817	2.25346e-05	0.00791721	NC_000086.8	Mid1	46.3415	48.6486	26.4151	31.3433	38.0952	38.1687	19.6429	20	14.2857	13.5135	26.1538	9.7561	9.52381	29.1667	9.09091	0	11.5075	-26.6612
950497	CM001014.3	90818638	4.25893	2.0541e-05	0.00730551	NC_000087.8	Gm33272	80	88	90.9091	75.6098	78.3784	82.5794	68.5185	66.6667	73.3333	65.5172	73.9496	71.4286	63.7681	67.1053	60.6061	54.4118	63.464	-19.1155
950502	CM001014.3	90818716	5.33479	9.56563e-08	7.32221e-05	NC_000087.8	Gm33272	95	80	72.7273	80.4878	86.4865	82.9403	48.2143	51.8519	60.8696	50.8475	60.6557	63.2653	40	51.9481	67.6471	42.8571	53.1435	-29.7968
950503	CM001014.3	90818729	5.72457	1.03698e-08	1.09298e-05	NC_000087.8	Gm33272	100	88	69.697	80.4878	91.8919	86.0153	23.2143	33.3333	35.5556	40.678	50.8197	57.1429	25.7143	38.961	52.9412	25.7143	40.0947	-45.9206
950504	CM001014.3	90818740	5.63561	1.74435e-08	1.72568e-05	NC_000087.8	Gm33272	93.3333	61.5385	80	71.4286	77.2727	76.7146	25.9259	20.8333	13.3333	33.6634	36.4407	50.8475	19.2308	23.1707	44.4444	12.9032	30.1193	-46.5953
950505	CM001014.3	90818741	5.01769	5.22963e-07	0.000315075	NC_000087.8	Gm33272	91.3043	77.7778	66.6667	78.5714	90.9091	81.0459	20.6897	27.5862	22.449	43.3333	50.4	52	20	34.6154	50	14.2857	34.1802	-46.8656
950506	CM001014.3	90818748	5.9781	2.25758e-09	2.9893e-06	NC_000087.8	Gm33272	100	69.697	75	78.5714	71.4286	78.9394	15.3846	10.7143	18.4615	31.3131	37.2881	46.5517	17.1053	15.1163	40.625	14.7541	26.8305	-52.1089
950507	CM001014.3	90818749	6.28196	3.34338e-10	6.06603e-07	NC_000087.8	Gm33272	100	75	80.7692	90.9091	73.5849	84.0526	18.8679	20	18.5185	33.6735	43.6508	48.6486	23.6842	25.9615	38.1818	11.4754	29.5903	-54.4623
950508	CM001014.3	90818751	6.71764	1.84694e-11	5.03128e-08	NC_000087.8	Gm33272	92.8571	75.7576	80.5556	75	80.9524	81.0245	23.0769	17.8571	23.0769	32.3232	42.3729	51.7241	23.6842	19.7674	40.625	18.0328	30.7667	-50.2578
950509	CM001014.3	90818752	5.6433	1.66825e-08	1.66251e-05	NC_000087.8	Gm33272	95.4545	72.2222	84.6154	93.9394	73.5849	83.9633	20.7547	21.6667	33.3333	36.7347	50	56.7568	19.7368	26.9231	41.8182	16.129	32.2728	-51.6905
950510	CM001014.3	90818754	7.16997	7.50126e-13	3.317e-09	NC_000087.8	Gm33272	92.8571	72.7273	75	81.4815	66.129	77.639	23.0769	17.8571	21.5385	32.3232	37.2881	44.8276	24	24.4186	37.5	21.3115	30.4115	-47.2275
950511	CM001014.3	90818755	6.1532	7.59326e-10	1.19323e-06	NC_000087.8	Gm33272	86.3636	80	73.0769	90.9091	71.6981	80.4096	33.9623	31.6667	38.8889	43.8776	47.619	55.4054	30.2632	25	47.2727	38.7097	39.3302	-41.0794
950512	CM001014.3	90818775	7.07238	1.52296e-12	6.03291e-09	NC_000087.8	Gm33272	100	75.7576	88.8889	82.1429	71.4286	83.6436	25.4902	35.7143	35.3846	41.4141	45.7627	48.2759	19.7368	23.2558	38.7097	34.4262	32.8809	-50.7627
950513	CM001014.3	90818776	6.26882	3.63786e-10	6.48887e-07	NC_000087.8	Gm33272	90.9091	83.3333	73.0769	81.25	73.5849	80.4309	22.6415	28.3333	33.3333	42.8571	53.6585	44.5946	34.2105	22.1154	43.6364	20.9677	33.1049	-47.3259
950514	CM001014.3	90818781	6.18733	6.11917e-10	9.95862e-07	NC_000087.8	Gm33272	80	69.697	68	74.1935	71.1538	72.6089	24	25.4545	32.6923	28.5714	44.3548	44.5946	27.6316	22.449	38.7755	13.1148	29.3131	-43.2958
B. Hypermethylated CpGs in the introns of aged PoWeR-trained mice relative to young mice
number	chr	pos	stat	pvals	fdrs	refseq	intron	YoungSed1	YoungSed2	YoungSed3	YoungSed4	YoungSed5	YoungSed Average	AgedSed1	AgedSed2	AgedSed3	AgedSed4	AgedSed5	AgedEx1	AgedEx2	AgedEx3	AgedEx4	AgedEx5	AgedEx Average	AgedEx minus YoungSed
38651	CM000994.3	146698119	3.76921	0.000163767	0.0434297	NC_000067.7	Brinp3	87.5	86.3636	73.3333	90	89.4737	85.3341	90.9091	85.7143	95	91.6667	100	100	100	100	100	92.8571	98.5714	13.2373
79402	CM000995.3	57001832	3.87675	0.000105861	0.0298647	NC_000068.8	Nr4a2	0	11.7647	8.82353	15.7895	9.375	9.15054	20	26.4706	22.2222	24.2424	25	13.6364	35	18.1818	33.3333	27.2727	25.4848	16.3343
118837	CM000995.3	158124225	3.75683	0.00017208	0.0453057	NC_000068.8	Bpi	15	21.7391	10.5263	18.75	13.0435	15.8118	35.2941	18.75	27.2727	27.2727	38.0952	29.4118	46.6667	31.8182	35.2941	80	44.6381	28.8264
121614	CM000995.3	164010070	3.87667	0.000105894	0.0298652	NC_000068.8	Kcns1	2.5	0	3.22581	0	0	1.14516	7.69231	13.0435	3.57143	2.85714	0	21.7391	14.2857	13.7931	11.1111	4.54545	13.0949	11.9497
121652	CM000995.3	164010583	4.26222	2.02408e-05	0.00721437	NC_000068.8	Kcns1	0	11.7647	0	0	3.57143	3.06723	17.2414	13.0435	13.6364	3.33333	26.9231	22.2222	14.2857	15.7895	15	23.5294	18.1654	15.0981
145139	CM000996.3	55678463	4.2897	1.78911e-05	0.00649709	NC_000069.7	Nbea	82.6087	68.75	74.0741	80	58.3333	72.7532	81.25	85.7143	70.5882	75	75	100	93.75	100	76.9231	94.4444	93.0235	20.2703
151761	CM000996.3	86455035	3.9167	8.97695e-05	0.025925	NC_000069.7	Lrba	10	14.2857	22.7273	28.5714	40	23.1169	35.7143	64.2857	35	30	30.7692	61.5385	33.3333	60	52.6316	61.1111	53.7229	30.606
248038	CM000997.3	155739488	5.56167	2.67206e-08	2.48569e-05	NC_000070.7	Mib2	15.1515	16.6667	14.2857	38.4615	19.4444	20.802	50	36.3636	36	33.3333	48	52.1739	52	50	52	59.0909	53.053	32.251
269380	CM000998.3	64387965	3.79154	0.000149716	0.040368	NC_000071.7	Tbc1d1	0	0	0	0	0	0	5.71429	0	6.25	2.77778	0	16.6667	3.0303	10.7143	5.88235	3.7037	7.99946	7.99946
269388	CM000998.3	64387987	3.89382	9.86787e-05	0.02808	NC_000071.7	Tbc1d1	11.1111	0	5.12821	10	6.06061	6.45998	17.1429	15.7895	18.75	16.6667	16	8.33333	15.1515	25	20.5882	29.6296	19.7405	13.2806
279062	CM000998.3	99003114	3.74464	0.000180654	0.0472751	NC_000071.7	Bmp3	0	5	0	0	2.27273	1.45455	20	6.89655	3.57143	3.57143	8.57143	8.33333	7.69231	12.5	20	9.52381	11.6099	10.1553
288603	CM000998.3	114934579	3.87547	0.000106421	0.029987	NC_000071.7	Ankrd13a	24.1379	29.1667	17.2414	40.9091	35.7143	29.4339	46.6667	45.8333	44	40	33.3333	50	65.2174	53.3333	45	63.6364	55.4374	26.0035
318740	CM000999.3	4902939	3.7696	0.00016351	0.0433859	NC_000072.7	Ppp1r9a	3.84615	3.22581	3.125	0	0	2.03939	6.06061	9.09091	14.7059	6.25	0	20.8333	9.52381	10	11.1111	15.3846	13.3706	11.3312
355161	CM000999.3	124709802	3.77913	0.000157375	0.0420478	NC_000072.7	Ptpn6	31.8182	50	60.8696	34.7826	56	46.6941	60	62.5	47.3684	59.2593	77.7778	77.2727	81.8182	76.9231	68.4211	66.6667	74.2203	27.5263
368216	CM001000.3	18660918	4.1249	3.70899e-05	0.0121134	NC_000073.7	Nova2	10	18.75	5.55556	5	5.55556	8.97222	20	28.5714	47.3684	13.3333	26.6667	37.931	42.8571	33.3333	25	17.6471	31.3537	22.3815
374193	CM001000.3	27373022	3.82715	0.000129635	0.03561	NC_000073.7	Map3k10	5	0	4	0	3.22581	2.44516	4.54545	16	3.84615	7.31707	0	10.7143	10	16.6667	28.5714	12	15.5905	13.1453
422172	CM001000.3	141636149	4.01027	6.06499e-05	0.018422	NC_000073.7	Dusp8	43.75	33.3333	41.1765	33.3333	33.3333	36.9853	53.8462	58.3333	52.9412	45.4545	43.75	56.25	71.4286	58.3333	92.8571	57.1429	67.2024	30.2171
441970	CM001001.3	70335695	4.02209	5.76833e-05	0.0176676	NC_000074.7	Gm33746	20.5882	22.7273	25.9259	31.0345	38.0952	27.6742	31.5789	28.5714	48.1481	26.3158	43.75	48.2759	41.1765	60	44.8276	73.6842	53.5928	25.9186
542810	CM001003.3	42897559	3.77639	0.000159115	0.0424447	NC_000076.7	Sobp	4.7619	0	10	9.375	3.57143	5.54167	18.1818	20	14.2857	15.7895	11.1111	12.5	20	20	17.6471	23.5294	18.7353	13.1936
566064	CM001003.3	93137856	11.2986	1.3331e-29	2.11234e-24	NC_000076.7	Elk3	0	0	0	0	0	0	77.7778	66.6667	72.2222	80	75	61.5385	73.3333	58.3333	66.6667	62.5	64.4744	64.4744
592301	CM001004.3	46202614	4.01945	5.8334e-05	0.017821	NC_000077.7	Cyfip2	0	4.54545	4.7619	7.69231	3.0303	4.00599	11.7647	13.0435	12	8	0	25	18.1818	26.3158	17.6471	10.5263	19.5342	15.5282
657912	CM001005.3	16639464	3.73402	0.000188446	0.0490852	NC_000078.7	Lpin1	5.26316	3.33333	4	5.55556	13.0435	6.23911	21.4286	22.2222	16.6667	21.0526	10.5263	26.087	16.6667	30.4348	19.2308	25	23.4838	17.2447
733881	CM001006.3	120071238	5.9541	2.61506e-09	3.37109e-06	NC_000079.7	Tmem267	49.5935	60.6383	58.8235	53.5433	54.3307	55.3859	78.3333	73.913	79.0323	76.5625	72.5	71.6216	86.3636	71.7391	78.5714	77.7778	77.2147	21.8289
757161	CM001007.3	70429560	4.07711	4.55998e-05	0.0144604	NC_000080.7	Sorbs3	13.0435	17.1429	12.5	15.1515	12	13.9676	34.7826	27.2727	47.0588	18.75	36.3636	42.3077	23.0769	35.2941	50	30.7692	36.2896	22.322
771970	CM001008.3	27788330	4.41163	1.02595e-05	0.00403719	NC_000081.7	Trio	22.2222	21.7391	35.2941	26.4706	18.1818	24.7816	54.1667	20	42.3077	42.1053	52.6316	44.4444	71.4286	50	61.1111	53.3333	56.0635	31.2819
771974	CM001008.3	27788378	4.01196	6.02175e-05	0.018314	NC_000081.7	Trio	22.2222	4.34783	17.6471	14.7059	9.09091	13.6028	20.8333	40	26.9231	26.3158	31.5789	33.3333	35.7143	44.4444	33.3333	40	37.3651	23.7623
828037	CM001009.3	44714419	4.51057	6.46536e-06	0.0027234	NC_000082.7	Cd200r2	57.1429	47.8261	41.9355	50	29.4118	45.2632	83.3333	73.3333	80.9524	90.9091	91.6667	80	100	92.8571	60	76.9231	81.956	36.6928
828037	CM001009.3	44714419	4.51057	6.46536e-06	0.0027234	NC_000082.7	LOC118568279	57.1429	47.8261	41.9355	50	29.4118	45.2632	83.3333	73.3333	80.9524	90.9091	91.6667	80	100	92.8571	60	76.9231	81.956	36.6928
937357	CM001012.3	47241700	4.04315	5.27389e-05	0.0163641	NC_000085.7	Neurl1a	0	0	0	0	0	0	11.1111	0	0	6.45161	23.5294	10	13.3333	8.33333	21.0526	18.75	14.2939	14.2939
942491	CM001013.3	6312424	4.5778	4.69892e-06	0.00209046	NC_000086.8	Shroom4	5.55556	12.5	0	5.88235	0	4.78758	30	7.69231	23.0769	17.8571	11.1111	23.0769	28.5714	16.6667	30.7692	23.8095	24.5788	19.7912
942492	CM001013.3	6312431	4.06064	4.89383e-05	0.0153654	NC_000086.8	Shroom4	0	0	0	5.88235	0	1.17647	14.2857	15.3846	15	10.7143	5.55556	19.2308	5	6.25	25	20	15.0962	13.9197
942494	CM001013.3	6312465	5.25429	1.48597e-07	0.000106702	NC_000086.8	Shroom4	0	12.5	6.25	0	0	3.75	25	15.3846	28.2051	14.2857	16.6667	23.0769	25	18.75	33.3333	28.5714	25.7463	21.9963
942495	CM001013.3	6312469	7.03652	1.97098e-12	7.4655e-09	NC_000086.8	Shroom4	0	0	0	0	0	0	28.5714	23.0769	32.5	17.8571	16.6667	26.9231	25	33.3333	33.3333	33.3333	30.3846	30.3846
942496	CM001013.3	6312493	5.89195	3.81667e-09	4.60478e-06	NC_000086.8	Shroom4	0	0	0	0	0	0	21.4286	15.3846	32.5	21.4286	11.1111	11.5385	25	18.75	29.1667	33.3333	23.5577	23.5577
942497	CM001013.3	6312843	4.22445	2.39523e-05	0.00834132	NC_000086.8	Shroom4	0	18.1818	13.6364	9.09091	4.54545	9.09091	30.303	45.8333	29.1667	30	7.14286	26.3158	30.4348	33.3333	42.8571	36.3636	33.8609	24.77
942498	CM001013.3	6312847	4.15502	3.25257e-05	0.0108539	NC_000086.8	Shroom4	0	0	0	0	0	0	20	6.25	9.52381	6.66667	0	10.5263	14.2857	14.8148	5.88235	36.3636	16.3746	16.3746
942499	CM001013.3	6312848	4.89431	9.86512e-07	0.000544336	NC_000086.8	Shroom4	5	0	0	0	0	1	43.4783	24.1379	15.625	23.3333	20	17.6471	26.6667	22.7273	12.9032	11.7647	18.3418	17.3418
942500	CM001013.3	6312849	5.39392	6.89353e-08	5.53062e-05	NC_000086.8	Shroom4	0	0	0	0	0	0	16.6667	18.75	9.52381	26.6667	7.14286	15.7895	14.2857	33.3333	11.7647	36.3636	22.3074	22.3074
942501	CM001013.3	6312850	4.27939	1.8741e-05	0.00676437	NC_000086.8	Shroom4	5.26316	0	0	0	0	1.05263	47.8261	24.1379	18.75	30	20	14.7059	33.3333	31.8182	12.9032	5.88235	19.7286	18.676
942502	CM001013.3	6312857	5.77849	7.53754e-09	8.24632e-06	NC_000086.8	Shroom4	0	0	0	0	0	0	20	6.25	9.52381	16.6667	14.2857	15.7895	28.5714	29.6296	11.7647	36.3636	24.4238	24.4238
942503	CM001013.3	6312858	4.39973	1.08385e-05	0.00423524	NC_000086.8	Shroom4	5	0	0	0	0	1	21.7391	20.6897	18.75	20	20	17.6471	20	27.2727	6.45161	11.7647	16.6272	15.6272
942504	CM001013.3	6312874	4.0881	4.34913e-05	0.0139261	NC_000086.8	Shroom4	5.55556	0	0	0	4.16667	1.94444	20	6.25	19.0476	20	7.14286	15.7895	19.0476	22.2222	11.7647	36.3636	21.0375	19.0931
942505	CM001013.3	6312875	4.13449	3.55748e-05	0.0116989	NC_000086.8	Shroom4	5	0	8.33333	0	0	2.66667	47.8261	34.4828	25	20	13.3333	14.7059	16.6667	36.3636	19.3548	11.7647	19.7711	17.1045
942512	CM001013.3	7054977	4.44763	8.68212e-06	0.00350796	NC_000086.8	Clcn5	0	0	0	0	0	0	6.25	13.6364	17.2414	6.89655	18.5185	6.25	24.2424	18.1818	8.33333	15	14.4015	14.4015
942514	CM001013.3	7185303	3.88076	0.00010413	0.0294287	NC_000086.8	Clcn5	0	0	0	13.3333	0	2.66667	20	7.69231	13.7931	20.5882	21.0526	33.3333	6.66667	10.7143	26.6667	18.1818	19.1126	16.4459
942515	CM001013.3	7185352	4.27096	1.94632e-05	0.00699319	NC_000086.8	Clcn5	0	0	8.33333	6.66667	0	3	22.7273	14.2857	24.1379	17.1429	21.0526	25	10	9.09091	30	40.9091	23	20
942520	CM001013.3	7185406	4.34038	1.42238e-05	0.0053471	NC_000086.8	Clcn5	0	0	0	0	0	0	19.0476	26.087	26.6667	22.7273	11.7647	28.5714	15	18.1818	18.1818	7.69231	17.5255	17.5255
942521	CM001013.3	7185415	3.8952	9.81166e-05	0.0279535	NC_000086.8	Clcn5	0	0	0	0	0	0	23.8095	21.7391	20	9.09091	5.88235	28.5714	10	9.09091	9.09091	15.3846	14.4276	14.4276
942522	CM001013.3	7185424	4.32782	1.50595e-05	0.00561244	NC_000086.8	Clcn5	0	0	9.09091	0	0	1.81818	19.0476	17.3913	26.6667	18.1818	5.88235	28.5714	15	18.1818	27.2727	15.3846	20.8821	19.0639
942539	CM001013.3	7471441	4.88494	1.03461e-06	0.000565947	NC_000086.8	Ccdc22	0	13.6364	0	7.69231	5.26316	5.31837	40	27.2727	28.5714	44.4444	27.2727	38.0952	33.3333	18.75	27.5862	29.4118	29.4353	24.1169
942541	CM001013.3	7471474	6.42786	1.29413e-10	2.71891e-07	NC_000086.8	Ccdc22	0	5	0	0	0	1	31.8182	41.6667	25	41.1765	27.2727	31.5789	37.037	17.6471	32.1429	29.4118	29.5635	28.5635
942542	CM001013.3	7471482	5.69152	1.25914e-08	1.2858e-05	NC_000086.8	Ccdc22	0	5	5.88235	0	0	2.17647	27.2727	25	20	35.2941	18.1818	42.1053	25.9259	18.75	28.5714	29.4118	28.9529	26.7764
942561	CM001013.3	7563641	5.69256	1.25147e-08	1.27946e-05	NC_000086.8	Gpkow	0	3.84615	0	0	0	0.769231	27.2727	9.52381	26.6667	35.4839	27.2727	24.1379	17.2414	25	24.2424	14.8148	21.0873	20.3181
942571	CM001013.3	7588340	5.04438	4.54985e-07	0.000277996	NC_000086.8	Wdr45	8.33333	17.8571	8.33333	4.54545	8.69565	9.55298	21.0526	29.4118	34.375	30.5556	26.087	40.7407	46.4286	29.4118	38.2353	25	35.9633	26.4103
942580	CM001013.3	7628771	5.64362	1.66509e-08	1.6611e-05	NC_000086.8	Tfe3	0	0	0	0	0	0	23.8095	22.2222	10	43.3333	16.6667	19.2308	25	28.5714	38.0952	29.4118	28.0618	28.0618
942581	CM001013.3	7628772	5.27748	1.30971e-07	9.58556e-05	NC_000086.8	Tfe3	0	0	0	0	0	0	29.1667	57.8947	30.4348	24	25	16.6667	18.1818	25	20	29.4118	21.852	21.852
942582	CM001013.3	7628778	3.9237	8.71993e-05	0.0253135	NC_000086.8	Tfe3	5.55556	0	0	0	0	1.11111	23.8095	5.55556	5	23.3333	16.6667	23.0769	18.75	7.14286	33.3333	11.7647	18.8136	17.7025
942583	CM001013.3	7628779	3.78908	0.000151207	0.0406803	NC_000086.8	Tfe3	0	0	0	5.55556	0	1.11111	16.6667	36.8421	26.087	20	31.25	13.3333	13.6364	12.5	20	23.5294	16.5998	15.4887
942584	CM001013.3	7628783	6.65254	2.88072e-11	7.48292e-08	NC_000086.8	Tfe3	0	0	0	0	0	0	19.0476	27.7778	20	46.6667	25	30.7692	25	42.8571	47.619	29.4118	35.1314	35.1314
942585	CM001013.3	7628784	6.25556	3.96093e-10	7.0256e-07	NC_000086.8	Tfe3	9.09091	0	0	0	0	1.81818	33.3333	63.1579	39.1304	24	31.25	26.6667	22.7273	34.7826	33.3333	41.1765	31.7373	29.9191
942586	CM001013.3	7628790	4.48732	7.2126e-06	0.00298916	NC_000086.8	Tfe3	15.3846	0	0	0	6.25	4.32692	26.087	52.381	33.3333	24	31.25	16.6667	22.7273	45	47.3684	29.4118	32.2348	27.9079
942588	CM001013.3	7629816	5.58941	2.27837e-08	2.16608e-05	NC_000086.8	Tfe3	0	5.88235	0	10	0	3.17647	39.3939	22.2222	21.9512	29.7297	30.303	35	23.0769	21.7391	27.027	18.75	25.1186	21.9421
942589	CM001013.3	7629845	7.45024	9.31694e-14	5.72752e-10	NC_000086.8	Tfe3	0	5.88235	0	0	4	1.97647	44.1176	33.3333	46.3415	35.1351	36.3636	42.5	30.7692	34.7826	35.1351	37.5	36.1374	34.1609
942592	CM001013.3	7707872	5.58789	2.29843e-08	2.17645e-05	NC_000086.8	Otud5	0	0	7.14286	0	0	1.42857	23.3333	5.55556	26.3158	25	12.5	30	22.8571	30.303	14.2857	18.1818	23.1255	21.697
942594	CM001013.3	7707885	10.0272	1.15808e-23	7.86431e-19	NC_000086.8	Otud5	0	0	7.14286	0	0	1.42857	36.6667	33.3333	52.6316	43.75	43.75	50	44.1176	63.6364	39.2857	40.9091	47.5898	46.1612
942595	CM001013.3	7707886	6.01032	1.85152e-09	2.51827e-06	NC_000086.8	Otud5	0	4	5.88235	0	0	1.97647	42.1053	37.931	44.8276	43.4783	26.3158	25.8065	25.9259	32.2581	18.1818	26.087	25.6518	23.6754
942596	CM001013.3	7707887	6.11366	9.73696e-10	1.47406e-06	NC_000086.8	Otud5	0	7.69231	7.14286	0	0	2.96703	23.3333	16.6667	42.1053	37.5	31.25	26.6667	40	48.4848	25.9259	22.7273	32.7609	29.7939
942597	CM001013.3	7707888	5.10525	3.30355e-07	0.000212787	NC_000086.8	Otud5	0	4	0	0	0	0.8	31.5789	24.1379	41.3793	34.7826	20	16.129	25.9259	22.5806	13.6364	13.0435	18.2631	17.4631
942598	CM001013.3	7707916	6.78233	1.18257e-11	3.41728e-08	NC_000086.8	Otud5	0	0	7.14286	0	0	1.42857	20	22.2222	30.7692	33.3333	18.75	23.3333	28.5714	42.4242	21.4286	18.1818	26.7879	25.3593
942602	CM001013.3	7707925	5.44077	5.30514e-08	4.45555e-05	NC_000086.8	Otud5	5.26316	0	0	0	0	1.05263	22.2222	29.1667	30	18.1818	6.25	28.5714	23.0769	24	19.2308	22.2222	23.4203	22.3676
942603	CM001013.3	7707944	4.40996	1.03389e-05	0.00406676	NC_000086.8	Otud5	0	0	0	0	0	0	22.2222	16.6667	13.3333	4.54545	18.75	19.0476	11.5385	12	15.3846	14.8148	14.5571	14.5571
942607	CM001013.3	7707987	5.58856	2.28964e-08	2.17245e-05	NC_000086.8	Otud5	0	0	0	0	0	0	11.1111	21.7391	23.3333	0	18.75	33.3333	26.9231	20	19.2308	18.5185	23.6011	23.6011
942609	CM001013.3	7708026	5.1781	2.2416e-07	0.000152769	NC_000086.8	Otud5	0	0	0	0	0	0	15.1515	14.2857	20.8333	29.0323	12.5	26.9231	13.0435	13.6364	26.6667	21.4286	20.3396	20.3396
942610	CM001013.3	7708027	3.98251	6.81925e-05	0.0204516	NC_000086.8	Otud5	0	0	0	0	0	0	5.55556	13.0435	14.2857	7.14286	8.33333	10.5263	21.0526	19.0476	5.55556	21.0526	15.447	15.447
942611	CM001013.3	7708034	4.23349	2.30088e-05	0.00805404	NC_000086.8	Otud5	0	0	0	0	0	0	21.2121	4.7619	16.6667	10	18.75	11.5385	16.6667	9.09091	20	21.4286	15.7449	15.7449
942613	CM001013.3	7708039	6.62762	3.41146e-11	8.55758e-08	NC_000086.8	Otud5	0	0	0	0	0	0	33.3333	38.0952	29.1667	41.9355	37.5	26.9231	25	36.3636	36.6667	21.4286	29.2764	29.2764
942614	CM001013.3	7708040	4.73232	2.21964e-06	0.00109226	NC_000086.8	Otud5	0	0	0	0	0	0	16.6667	21.7391	17.8571	14.2857	8.33333	15	5.26316	23.8095	27.7778	31.5789	20.6859	20.6859
942615	CM001013.3	7708044	5.15266	2.56812e-07	0.000171457	NC_000086.8	Otud5	0	0	0	0	0	0	18.1818	4.7619	25	25.8065	18.75	15.3846	12.5	22.7273	23.3333	35.7143	21.9319	21.9319
942617	CM001013.3	7708077	8.76133	1.92968e-18	4.36805e-14	NC_000086.8	Otud5	0	0	0	0	0	0	35.2941	47.619	40	53.125	43.75	53.8462	41.6667	50	43.3333	35.7143	44.9121	44.9121
942618	CM001013.3	7708078	5.58066	2.39605e-08	2.25095e-05	NC_000086.8	Otud5	7.69231	0	0	0	0	1.53846	11.7647	34.7826	21.4286	14.2857	16.6667	15	21.0526	33.3333	38.8889	38.8889	29.4327	27.8943
942619	CM001013.3	7708085	5.89276	3.79806e-09	4.58814e-06	NC_000086.8	Otud5	10	0	0	0	0	2	20	22.7273	18.5185	18.75	16.6667	10	26.3158	42.8571	47.8261	27.7778	30.9554	28.9554
942620	CM001013.3	7708110	6.00257	1.94222e-09	2.62286e-06	NC_000086.8	Otud5	0	10	0	0	0	2	36.1111	19.2308	27.2727	28.5714	9.52381	37.931	19.2308	32.2581	33.3333	20.8333	28.7173	26.7173
942621	CM001013.3	7708134	6.85077	7.34537e-12	2.27409e-08	NC_000086.8	Otud5	0	0	0	0	0	0	25.7143	17.2414	13.3333	17.1429	4.7619	28.5714	17.8571	35.2941	25	20.8333	25.5112	25.5112
942622	CM001013.3	7708135	5.29807	1.17032e-07	8.71292e-05	NC_000086.8	Otud5	0	7.14286	0	0	0	1.42857	12	11.5385	13.3333	15.1515	5.55556	25.7143	26.087	19.2308	18.1818	15	20.8428	19.4142
942623	CM001013.3	7708143	5.65315	1.57533e-08	1.57651e-05	NC_000086.8	Otud5	0	0	0	0	0	0	22.8571	17.2414	10	25.7143	9.52381	24.1379	7.14286	26.4706	17.8571	20.8333	19.2884	19.2884
942624	CM001013.3	7708144	5.27374	1.3367e-07	9.73066e-05	NC_000086.8	Otud5	0	0	0	0	0	0	20	23.0769	6.66667	15.625	16.6667	17.1429	21.7391	11.5385	36.3636	10	19.3568	19.3568
942625	CM001013.3	7708149	7.38511	1.5233e-13	8.72422e-10	NC_000086.8	Otud5	0	0	0	0	0	0	40	24.1379	23.3333	34.2857	23.8095	41.3793	21.4286	29.4118	28.5714	25	29.1582	29.1582
942626	CM001013.3	7708150	8.03987	8.99332e-16	1.01787e-11	NC_000086.8	Otud5	0	0	0	0	0	0	28	30.7692	20	39.3939	22.2222	40	30.4348	30.7692	36.3636	40	35.5135	35.5135
942627	CM001013.3	7708154	4.71038	2.47252e-06	0.00119748	NC_000086.8	Otud5	0	0	0	4.34783	0	0.869565	17.1429	20.6897	20	11.4286	28.5714	31.0345	10.7143	17.6471	14.2857	12.5	17.2363	16.3667
942628	CM001013.3	7708155	5.35786	8.42145e-08	6.5734e-05	NC_000086.8	Otud5	0	0	0	0	0	0	24	23.0769	20	21.2121	11.1111	22.8571	21.7391	11.5385	18.1818	20	18.8633	18.8633
942629	CM001013.3	7708175	4.51789	6.24581e-06	0.00264734	NC_000086.8	Otud5	0	5.26316	0	7.69231	0	2.59109	27.7778	11.5385	32	17.6471	17.3913	25	11.1111	26.3158	38.7097	13.8889	23.0051	20.414
942630	CM001013.3	7708176	3.91577	9.01165e-05	0.0259858	NC_000086.8	Otud5	0	16.6667	7.14286	5.26316	4.34783	6.6841	18.5185	20.8333	17.6471	18.1818	11.1111	21.6216	26.087	17.3913	46.1538	15	25.2507	18.5666
942631	CM001013.3	7708192	6.16109	7.22439e-10	1.14472e-06	NC_000086.8	Otud5	0	0	0	0	0	0	18.75	14.8148	27.2727	21.2121	22.7273	29.6296	11.1111	45	22.7273	20	25.6936	25.6936
942632	CM001013.3	7708199	4.77768	1.77325e-06	0.000899603	NC_000086.8	Otud5	0	0	0	0	0	0	12.5	7.40741	29.1667	24.2424	17.3913	22.2222	5.55556	15	27.2727	14.2857	16.8672	16.8672
942633	CM001013.3	7708201	5.00493	5.58817e-07	0.000332463	NC_000086.8	Otud5	0	0	0	0	0	0	25	19.2308	20.8333	18.1818	26.087	14.8148	16.6667	25	22.7273	14.2857	18.6989	18.6989
942634	CM001013.3	7708206	6.67702	2.43841e-11	6.43955e-08	NC_000086.8	Otud5	0	0	0	0	0	0	12.5	18.5185	54.1667	27.2727	21.7391	37.037	16.6667	30	31.8182	31.4286	29.3901	29.3901
942635	CM001013.3	7708212	6.55024	5.74444e-11	1.34848e-07	NC_000086.8	Otud5	0	0	9.09091	0	0	1.81818	25	18.5185	41.6667	27.2727	39.1304	37.037	16.6667	35	27.2727	31.4286	29.481	27.6628
942636	CM001013.3	7708219	7.47295	7.84184e-14	5.0374e-10	NC_000086.8	Otud5	0	0	0	0	0	0	31.25	29.6296	41.6667	30.303	30.4348	33.3333	22.2222	40	31.8182	37.1429	32.9033	32.9033
942638	CM001013.3	7708261	3.76492	0.000166605	0.0441174	NC_000086.8	Otud5	0	0	0	0	4.54545	0.909091	13.8889	45	25	36.3636	23.8095	7.89474	14.2857	19.2308	16	47.0588	20.894	19.9849
942639	CM001013.3	7708262	4.75979	1.93795e-06	0.000972263	NC_000086.8	Otud5	4.54545	0	0	0	0	0.909091	25	8.33333	10	6.97674	11.5385	19.5122	12.1212	9.67742	21.875	20	16.6372	15.7281
942641	CM001013.3	7708265	4.63141	3.63189e-06	0.00167291	NC_000086.8	Otud5	0	0	0	0	0	0	20.8333	4.16667	0	13.9535	7.69231	14.6341	15.1515	12.9032	12.5	6.66667	12.3711	12.3711
942642	CM001013.3	7708271	4.66961	3.0177e-06	0.00142451	NC_000086.8	Otud5	0	0	0	5	0	1	8.33333	50	25	31.8182	23.8095	15.7895	21.4286	23.0769	28	41.1765	25.8943	24.8943
942643	CM001013.3	7708272	6.18472	6.22133e-10	1.00762e-06	NC_000086.8	Otud5	0	0	0	0	0	0	29.1667	12.5	20	16.2791	7.69231	29.2683	15.1515	16.129	25	13.3333	19.7764	19.7764
942644	CM001013.3	7708273	4.26294	2.01751e-05	0.00719998	NC_000086.8	Otud5	6.66667	0	0	5	0	2.33333	11.1111	30	30	27.2727	28.5714	15.7895	7.14286	19.2308	24	41.1765	21.4679	19.1346
942645	CM001013.3	7708274	5.1336	2.84254e-07	0.00018715	NC_000086.8	Otud5	0	0	0	0	0	0	25	8.33333	10	11.6279	3.84615	34.1463	12.1212	6.66667	25	20	19.5868	19.5868
942646	CM001013.3	7708277	4.63019	3.65333e-06	0.00168116	NC_000086.8	Otud5	0	0	0	5	0	1	16.6667	25	10	31.8182	14.2857	10.5263	14.2857	30.7692	16	23.5294	19.0221	18.0221
942647	CM001013.3	7708278	5.60272	2.11013e-08	2.03255e-05	NC_000086.8	Otud5	0	0	0	0	0	0	16.6667	4.16667	5	21.4286	11.5385	19.5122	15.1515	16.129	21.875	13.3333	17.2002	17.2002
942648	CM001013.3	7708281	6.64087	3.11827e-11	7.9908e-08	NC_000086.8	Otud5	0	0	7.14286	0	0	1.42857	19.4444	50	35	40.9091	28.5714	23.6842	28.5714	30.7692	28	47.0588	31.6167	30.1882
942649	CM001013.3	7708282	6.8863	5.72606e-12	1.8586e-08	NC_000086.8	Otud5	0	0	0	0	0	0	29.1667	16.6667	20	26.1905	11.5385	34.1463	15.1515	19.3548	31.25	20	23.9805	23.9805
942651	CM001013.3	7708442	3.78608	0.000153041	0.0410987	NC_000086.8	Otud5	0	8.33333	0	0	0	1.66667	5.26316	5.55556	12	25	16.6667	26.6667	21.4286	27.2727	6.66667	30	22.4069	20.7403
942652	CM001013.3	7708447	6.22611	4.78151e-10	8.16132e-07	NC_000086.8	Otud5	0	0	0	0	0	0	15.7895	16.6667	24	25	27.7778	33.3333	35.7143	36.3636	46.6667	30	36.4156	36.4156
942653	CM001013.3	7708450	4.54442	5.50869e-06	0.00239273	NC_000086.8	Otud5	0	0	0	0	0	0	10.5263	11.1111	20	6.25	22.2222	13.3333	21.4286	27.2727	26.6667	30	23.7403	23.7403
942654	CM001013.3	7708452	4.88658	1.02603e-06	0.000561577	NC_000086.8	Otud5	0	0	0	0	0	0	10.5263	16.6667	24	25	27.7778	26.6667	21.4286	36.3636	20	30	26.8918	26.8918
942655	CM001013.3	7708457	4.77269	1.81777e-06	0.000918758	NC_000086.8	Otud5	0	0	0	0	0	0	5.26316	11.1111	24	25	11.1111	26.6667	21.4286	27.2727	26.6667	20	24.4069	24.4069
942656	CM001013.3	7708467	5.17887	2.23236e-07	0.000152358	NC_000086.8	Otud5	0	0	0	0	0	0	15.7895	11.1111	24	12.5	22.2222	35.7143	21.4286	27.2727	26.6667	30	28.2165	28.2165
942657	CM001013.3	7708476	4.34552	1.38944e-05	0.0052649	NC_000086.8	Otud5	0	0	0	0	0	0	5.26316	11.1111	24	31.25	16.6667	13.3333	28.5714	18.1818	26.6667	20	21.3506	21.3506
942658	CM001013.3	7708479	3.94564	7.95865e-05	0.0233531	NC_000086.8	Otud5	0	0	0	0	0	0	10.5263	11.1111	20	6.25	27.7778	20	21.4286	18.1818	20	10	17.9221	17.9221
942659	CM001013.3	7708484	3.87549	0.000106411	0.029987	NC_000086.8	Otud5	0	0	0	0	0	0	10.5263	11.1111	16.6667	12.5	16.6667	13.3333	14.2857	27.2727	26.6667	10	18.3117	18.3117
942662	CM001013.3	7708510	4.57352	4.79599e-06	0.00212372	NC_000086.8	Otud5	0	0	0	0	0	0	21.0526	22.2222	12	18.75	16.6667	26.6667	21.4286	18.1818	26.6667	20	22.5887	22.5887
942663	CM001013.3	7708518	4.74562	2.07869e-06	0.00103306	NC_000086.8	Otud5	10	0	7.69231	0	0	3.53846	16.6667	12.5	17.3913	25	27.7778	33.3333	30.7692	36.3636	36.3636	30	33.366	29.8275
942668	CM001013.3	7708577	5.17686	2.25653e-07	0.000153566	NC_000086.8	Otud5	0	0	0	0	0	0	15	19.0476	23.8095	13.3333	25	20	10.5263	34.7826	19.2308	23.5294	21.6138	21.6138
942669	CM001013.3	7708594	6.6324	3.30278e-11	8.3733e-08	NC_000086.8	Otud5	0	0	0	0	0	0	15	23.8095	28.5714	26.6667	30	35	31.5789	30.4348	30.7692	29.4118	31.4389	31.4389
942670	CM001013.3	7708608	7.13304	9.81743e-13	4.14826e-09	NC_000086.8	Otud5	0	0	0	0	0	0	10	20	28.5714	26.6667	30	35	26.3158	43.4783	38.4615	29.4118	34.5335	34.5335
942671	CM001013.3	7708613	5.62418	1.86388e-08	1.81932e-05	NC_000086.8	Otud5	5.88235	0	0	0	9.09091	2.99465	20	19.0476	14.2857	26.6667	20	30	26.3158	34.7826	34.6154	29.4118	31.0251	28.0305
942672	CM001013.3	7708620	5.77742	7.58546e-09	8.28921e-06	NC_000086.8	Otud5	0	0	0	0	0	0	20	19.0476	14.2857	20	25	20	21.0526	26.087	30.7692	29.4118	25.4641	25.4641
942673	CM001013.3	7708626	6.88331	5.84775e-12	1.891e-08	NC_000086.8	Otud5	0	0	0	0	0	0	20	19.0476	23.8095	26.6667	20	35	26.3158	39.1304	34.6154	29.4118	32.8947	32.8947
942674	CM001013.3	7708628	4.68372	2.81719e-06	0.00134379	NC_000086.8	Otud5	0	0	0	7.14286	0	1.42857	15	14.2857	14.2857	20	25	30	15.7895	26.087	19.2308	17.6471	21.7509	20.3223
942675	CM001013.3	7708636	7.00922	2.39654e-12	8.79703e-09	NC_000086.8	Otud5	0	0	0	0	0	0	25	19.0476	28.5714	26.6667	40	40	26.3158	39.1304	34.6154	29.4118	33.8947	33.8947
942710	CM001013.3	7746241	4.53702	5.70545e-06	0.00246445	NC_000086.8	Pim2	0	0	0	0	16.6667	3.33333	4.34783	7.69231	12.5	13.7931	14.2857	28	36.8421	25.9259	15	7.69231	22.6921	19.3587
942712	CM001013.3	7746247	4.17983	2.91723e-05	0.00986642	NC_000086.8	Pim2	0	0	0	0	0	0	4.34783	3.84615	16.6667	13.7931	4.7619	12	22.2222	22.2222	15	7.69231	15.8274	15.8274
942717	CM001013.3	7750317	5.54489	2.94142e-08	2.70169e-05	NC_000086.8	Slc35a2	0	0	0	0	0	0	29.1667	5.26316	23.5294	19.0476	15.3846	17.2414	13.0435	9.52381	26.9231	20	17.3463	17.3463
942721	CM001013.3	7750326	6.37849	1.78848e-10	3.57213e-07	NC_000086.8	Slc35a2	0	0	0	0	0	0	25	26.3158	29.4118	19.0476	23.0769	37.931	13.0435	14.2857	19.2308	23.3333	21.5649	21.5649
942723	CM001013.3	7750353	3.80973	0.00013912	0.0379334	NC_000086.8	Slc35a2	0	0	3.57143	0	0	0.714286	16.6667	0	11.7647	14.2857	7.69231	24.1379	8.69565	19.0476	7.69231	6.66667	13.248	12.5337
942724	CM001013.3	7750357	4.52511	6.03646e-06	0.00257237	NC_000086.8	Slc35a2	0	0	0	0	0	0	40	35.7143	26.087	14.2857	15.3846	13.3333	25	17.6471	13.0435	5.26316	14.8574	14.8574
942725	CM001013.3	7750358	4.56664	4.95602e-06	0.00218441	NC_000086.8	Slc35a2	8	0	0	0	0	1.6	20.8333	15.7895	35.2941	14.2857	23.0769	27.5862	13.0435	9.52381	19.2308	13.3333	16.5435	14.9435
942726	CM001013.3	7750365	4.17526	2.9764e-05	0.0100415	NC_000086.8	Slc35a2	0	0	0	0	0	0	40	25	17.3913	17.1429	7.69231	16.6667	15	17.6471	8.69565	5.26316	12.6545	12.6545
942727	CM001013.3	7750366	5.19977	1.99532e-07	0.000138264	NC_000086.8	Slc35a2	4	0	3.57143	0	0	1.51429	16.6667	26.3158	29.4118	14.2857	15.3846	27.5862	21.7391	14.2857	30.7692	13.3333	21.5427	20.0284
942728	CM001013.3	7750371	4.26991	1.95551e-05	0.00702088	NC_000086.8	Slc35a2	0	0	0	0	0	0	35	35.7143	17.3913	14.2857	7.69231	13.3333	30	17.6471	8.69565	5.26316	14.9878	14.9878
942729	CM001013.3	7750372	5.28034	1.28942e-07	9.46929e-05	NC_000086.8	Slc35a2	0	0	0	0	0	0	25	21.0526	35.2941	19.0476	15.3846	31.0345	13.0435	4.7619	19.2308	13.3333	16.2808	16.2808
942746	CM001013.3	7789015	7.77558	7.51031e-15	6.80016e-11	NC_000086.8	Pcsk1n	0	0	0	5.88235	0	1.17647	21.4286	20	27.2727	35.4839	30.4348	39.3939	22.2222	50	34.7826	28	34.8798	33.7033
942747	CM001013.3	7789035	7.55536	4.17698e-14	2.94157e-10	NC_000086.8	Pcsk1n	0	0	0	5.88235	7.69231	2.71493	17.8571	30	29.4118	35.4839	30.4348	36.3636	22.2222	60.7143	52.1739	36	41.4948	38.7799
942748	CM001013.3	7789043	8.12063	4.6376e-16	5.80136e-12	NC_000086.8	Pcsk1n	0	0	0	5.88235	0	1.17647	17.8571	33.3333	35.2941	32.2581	26.087	36.3636	27.7778	53.5714	47.8261	24	37.9078	36.7313
942749	CM001013.3	7789065	6.4154	1.40456e-10	2.8841e-07	NC_000086.8	Pcsk1n	0	6.25	0	0	7.69231	2.78846	21.4286	16.6667	32.3529	32.2581	26.087	27.2727	22.2222	42.8571	26.087	28	29.2878	26.4993
942751	CM001013.3	7789105	3.85703	0.000114774	0.0320556	NC_000086.8	Pcsk1n	0	0	0	0	4.7619	0.952381	25	22.2222	17.8571	6.66667	3.84615	8	11.5385	16	15.7895	20	14.2656	13.3132
942752	CM001013.3	7789106	3.81741	0.000134862	0.036886	NC_000086.8	Pcsk1n	0	0	0	0	0	0	23.8095	10	17.5	13.3333	18.1818	15.625	21.7391	6.45161	3.33333	5.88235	10.6063	10.6063
942753	CM001013.3	7789126	6.50993	7.51853e-11	1.71004e-07	NC_000086.8	Pcsk1n	0	7.14286	0	0	0	1.42857	32.1429	33.3333	42.8571	43.3333	26.9231	16	32	32	45	24	29.8	28.3714
942754	CM001013.3	7789127	5.71566	1.09279e-08	1.14169e-05	NC_000086.8	Pcsk1n	0	4.16667	9.09091	0	0	2.65152	33.3333	25	35	40	36.3636	18.1818	52.1739	23.3333	16.6667	29.4118	27.9535	25.302
942755	CM001013.3	7789133	5.96323	2.47304e-09	3.22518e-06	NC_000086.8	Pcsk1n	0	14.2857	4.54545	0	0	3.76623	35.7143	44.4444	28.5714	33.3333	26.9231	24	34.6154	24	45	28	31.1231	27.3568
942756	CM001013.3	7789134	7.43993	1.00742e-13	6.10046e-10	NC_000086.8	Pcsk1n	0	0	0	0	0	0	28.5714	25	30	33.3333	45.4545	27.2727	56.5217	25.8065	16.6667	23.5294	29.9594	29.9594
942764	CM001013.3	7793870	3.78434	0.000154116	0.041355	NC_000086.8	Eras	0	0	0	0	0	0	18.9189	28.5714	13.8889	30	16.6667	22.2222	10.5263	10	8.69565	9.52381	12.1936	12.1936
942768	CM001013.3	7813597	4.65117	3.30057e-06	0.00154045	NC_000086.8	Hdac6	4.7619	0	0	4.54545	0	1.86147	25	53.3333	28	31.25	18.1818	18.1818	13.6364	30	26.3158	26.087	22.8442	20.9827
942773	CM001013.3	7813900	7.00547	2.46158e-12	8.93229e-09	NC_000086.8	Hdac6	0	0	0	0	0	0	45.4545	14.2857	31.5789	17.8571	20.6897	32.4324	18.75	31.8182	36.6667	13.6364	26.6607	26.6607
942774	CM001013.3	7813908	5.59188	2.24622e-08	2.14453e-05	NC_000086.8	Hdac6	0	0	4.16667	0	0	0.833333	19.0476	15	23.5294	17.8571	20.6897	27.027	18.1818	21.7391	26.087	13.6364	21.3343	20.5009
942779	CM001013.3	7940340	4.52246	6.11237e-06	0.00259773	NC_000086.8	Suv39h1	0	0	0	9.09091	0	1.81818	30	7.14286	47.0588	7.69231	13.3333	22.2222	25	33.3333	62.5	26.6667	33.9444	32.1263
942792	CM001013.3	7940797	3.90909	9.26445e-05	0.0266259	NC_000086.8	Suv39h1	3.33333	0	0	0	5.26316	1.7193	9.09091	16.129	13.1579	12.9032	26.6667	11.5385	20	12.5	9.67742	17.6471	14.2726	12.5533
942793	CM001013.3	7940826	6.47753	9.32378e-11	2.05191e-07	NC_000086.8	Suv39h1	0	0	0	0	5.26316	1.05263	18.1818	26.6667	18.4211	16.129	13.3333	22.2222	24	16.6667	29.0323	29.4118	24.2666	23.214
942795	CM001013.3	7940836	4.27202	1.93707e-05	0.00696696	NC_000086.8	Suv39h1	6.89655	4.16667	13.7931	6.66667	0	6.3046	29.4118	24.1379	23.6842	16.129	20	25.9259	20	20	33.3333	41.1765	28.0871	21.7825
942804	CM001013.3	7940877	4.60359	4.15272e-06	0.00188003	NC_000086.8	Suv39h1	0	0	0	0	0	0	27.7778	11.7647	15	8.69565	0	17.3913	11.7647	30	22.2222	20	20.2756	20.2756
942806	CM001013.3	7940885	3.90305	9.49866e-05	0.0272004	NC_000086.8	Suv39h1	0	0	0	0	5.26316	1.05263	33.3333	11.7647	15	4.34783	0	21.7391	11.7647	40	33.3333	13.3333	24.0341	22.9815
942807	CM001013.3	7940893	4.81823	1.4484e-06	0.000753701	NC_000086.8	Suv39h1	0	0	0	0	0	0	33.3333	11.7647	15	8.69565	0	21.7391	12.5	30	22.2222	20	21.2923	21.2923
942808	CM001013.3	7940900	3.88543	0.000102148	0.0289288	NC_000086.8	Suv39h1	0	0	0	0	0	0	22.2222	11.7647	10	8.69565	0	4.34783	17.6471	20	27.7778	13.3333	16.6212	16.6212
942809	CM001013.3	7940903	4.2721	1.93639e-05	0.00696696	NC_000086.8	Suv39h1	0	0	0	0	0	0	38.8889	11.7647	15	8.69565	0	13.0435	17.6471	30	27.7778	13.3333	20.3603	20.3603
942810	CM001013.3	7940907	4.42221	9.76985e-06	0.00387176	NC_000086.8	Suv39h1	0	0	0	0	0	0	38.8889	11.7647	15	8.69565	0	13.0435	17.6471	20	33.3333	20	20.8048	20.8048
942825	CM001013.3	8011649	3.98748	6.67782e-05	0.0200845	NC_000086.8	Rbm3	0	0	0	0	0	0	12	7.69231	5.55556	20	26.3158	17.2414	5	21.0526	8.69565	16.6667	13.7313	13.7313
942827	CM001013.3	8011661	4.06397	4.82459e-05	0.015163	NC_000086.8	Rbm3	0	0	5.88235	0	0	1.17647	8	23.0769	22.2222	26.6667	26.3158	13.7931	5	26.3158	21.7391	50	23.3696	22.1931
942828	CM001013.3	8011664	4.29827	1.7214e-05	0.00629446	NC_000086.8	Rbm3	0	0	0	0	0	0	12	7.69231	22.2222	16.6667	5.26316	17.2414	5	26.3158	8.69565	25	16.4506	16.4506
942829	CM001013.3	8011668	4.66031	3.1574e-06	0.00148456	NC_000086.8	Rbm3	0	5	0	0	0	1	16	30.7692	27.7778	30	26.3158	17.2414	5	36.8421	21.7391	41.6667	24.4979	23.4979
942848	CM001013.3	8072704	4.30239	1.68969e-05	0.00619999	NC_000086.8	Gm33135	0	0	5.88235	0	0	1.17647	27.7778	45	20	16.6667	10	15.7895	25	13.3333	30	7.69231	18.363	17.1866
942848	CM001013.3	8072704	4.30239	1.68969e-05	0.00619999	NC_000086.8	Porcn	0	0	5.88235	0	0	1.17647	27.7778	45	20	16.6667	10	15.7895	25	13.3333	30	7.69231	18.363	17.1866
942850	CM001013.3	8072736	4.09072	4.30044e-05	0.0137799	NC_000086.8	Gm33135	0	7.69231	0	5	0	2.53846	17.8571	7.69231	16.6667	25	0	42.3077	33.3333	25	6.25	25	26.3782	23.8397
942850	CM001013.3	8072736	4.09072	4.30044e-05	0.0137799	NC_000086.8	Porcn	0	7.69231	0	5	0	2.53846	17.8571	7.69231	16.6667	25	0	42.3077	33.3333	25	6.25	25	26.3782	23.8397
942852	CM001013.3	8072741	6.05653	1.39086e-09	1.97711e-06	NC_000086.8	Gm33135	0	0	0	0	0	0	17.8571	30.7692	30	32.5	11.7647	26.9231	27.7778	29.1667	12.5	25	24.2735	24.2735
942852	CM001013.3	8072741	6.05653	1.39086e-09	1.97711e-06	NC_000086.8	Porcn	0	0	0	0	0	0	17.8571	30.7692	30	32.5	11.7647	26.9231	27.7778	29.1667	12.5	25	24.2735	24.2735
942853	CM001013.3	8072745	7.22858	4.88063e-13	2.3918e-09	NC_000086.8	Gm33135	0	0	0	0	0	0	21.4286	30.7692	20	37.5	11.7647	30.7692	44.4444	41.6667	25	18.75	32.1261	32.1261
942853	CM001013.3	8072745	7.22858	4.88063e-13	2.3918e-09	NC_000086.8	Porcn	0	0	0	0	0	0	21.4286	30.7692	20	37.5	11.7647	30.7692	44.4444	41.6667	25	18.75	32.1261	32.1261
942854	CM001013.3	8072749	3.9526	7.7307e-05	0.0227827	NC_000086.8	Gm33135	0	7.69231	5.55556	0	0	2.64957	21.4286	23.0769	10	15	11.7647	15.3846	27.7778	16.6667	25	6.25	18.2158	15.5662
942854	CM001013.3	8072749	3.9526	7.7307e-05	0.0227827	NC_000086.8	Porcn	0	7.69231	5.55556	0	0	2.64957	21.4286	23.0769	10	15	11.7647	15.3846	27.7778	16.6667	25	6.25	18.2158	15.5662
942857	CM001013.3	8118592	4.73596	2.18023e-06	0.00107733	NC_000086.8	Ftsj1	0	0	6.25	0	0	1.25	15	45.4545	12.9032	22.8571	27.2727	13.3333	33.3333	41.1765	21.2121	11.1111	24.0333	22.7833
942858	CM001013.3	8118602	5.11683	3.10707e-07	0.000202325	NC_000086.8	Ftsj1	5.88235	0	0	0	0	1.17647	14.2857	15.3846	15.625	14.2857	18.1818	16.6667	19.0476	31.5789	21.6216	22.2222	22.2274	21.0509
942859	CM001013.3	8118603	7.07122	1.53583e-12	6.05864e-09	NC_000086.8	Ftsj1	0	0	0	0	0	0	24	17.6471	20	17.3913	16.6667	15.625	28.125	37.5	21.875	36	27.825	27.825
942861	CM001013.3	8118610	4.14974	3.32852e-05	0.0110723	NC_000086.8	Ftsj1	0	0	0	0	0	0	8	23.5294	11.4286	6.52174	12.5	3.125	12.5	21.875	12.5	12	12.4	12.4
942862	CM001013.3	8118618	5.66145	1.50097e-08	1.50845e-05	NC_000086.8	Ftsj1	0	0	0	0	0	0	28.5714	38.4615	21.875	14.2857	9.09091	16.6667	23.8095	31.5789	21.6216	16.6667	22.0687	22.0687
942863	CM001013.3	8118619	7.25015	4.16306e-13	2.09412e-09	NC_000086.8	Ftsj1	0	0	0	0	0	0	24	23.5294	17.1429	32.6087	25	12.5	34.375	31.25	25	44	29.425	29.425
942864	CM001013.3	8118631	4.54915	5.38618e-06	0.00235327	NC_000086.8	Ftsj1	0	0	0	0	0	0	14.2857	23.0769	15.625	17.6471	9.09091	6.66667	28.5714	26.3158	13.5135	11.1111	17.2357	17.2357
942928	CM001013.3	10351509	5.33613	9.49493e-08	7.27395e-05	NC_000086.8	Tspan7	0	0	0	0	0	0	28	18.1818	12.5	10	21.0526	26.087	16.6667	12.5	30	33.3333	23.7174	23.7174
942929	CM001013.3	10351511	4.41767	9.97717e-06	0.00394569	NC_000086.8	Tspan7	0	0	0	0	0	0	12	13.6364	18.75	5	21.0526	21.7391	8.33333	8.33333	30	16.6667	17.0145	17.0145
942931	CM001013.3	10351578	4.9862	6.15795e-07	0.00036179	NC_000086.8	Tspan7	0	0	0	0	0	0	24	22.7273	18.75	5	21.0526	17.3913	25	12	25	33.3333	22.5449	22.5449
942943	CM001013.3	10583990	5.34492	9.0458e-08	6.97484e-05	NC_000086.8	Mid1ip1	0	0	0	0	0	0	14.8148	27.5862	30	13.0435	16	12.5	12.9032	24	26.6667	21.7391	19.5618	19.5618
942946	CM001013.3	10584206	7.15939	8.10378e-13	3.53412e-09	NC_000086.8	Mid1ip1	0	0	0	0	0	0	17.3913	20	34.4828	19.0476	33.3333	33.3333	26.3158	29.4118	45.4545	29.4118	32.7854	32.7854
942947	CM001013.3	10584207	4.95719	7.15184e-07	0.000411086	NC_000086.8	Mid1ip1	0	0	0	0	0	0	21.0526	12.5	35	57.1429	26.6667	35.7143	25	25.9259	20	5.88235	22.5045	22.5045
942948	CM001013.3	10584251	5.12727	2.93974e-07	0.000192882	NC_000086.8	Mid1ip1	0	0	0	0	0	0	13.0435	10	20.6897	18.1818	14.2857	27.7778	15.7895	11.7647	31.8182	5.88235	18.6065	18.6065
942951	CM001013.3	10584282	4.9861	6.16102e-07	0.00036179	NC_000086.8	Mid1ip1	9.09091	0	0	0	0	1.81818	26.087	28.5714	25	41.1765	21.4286	22.2222	29.1667	18.5185	36.3636	5.88235	22.4307	20.6125
942952	CM001013.3	10584290	4.34452	1.39581e-05	0.0052785	NC_000086.8	Mid1ip1	0	0	0	5	0	1	20	16.6667	8.57143	16	39.1304	14.8148	6.66667	22.2222	15	12.5	14.2407	13.2407
942953	CM001013.3	10584328	5.80306	6.51143e-09	7.30876e-06	NC_000086.8	Mid1ip1	0	0	0	0	0	0	15	12.5	5.71429	36	26.087	14.8148	13.3333	27.7778	20	20.8333	19.3519	19.3519
942954	CM001013.3	10584349	4.23719	2.26335e-05	0.0079461	NC_000086.8	Mid1ip1	0	0	0	5	0	1	15	16.6667	11.4286	28	17.3913	3.7037	26.6667	19.4444	5	20.8333	15.1296	14.1296
942956	CM001013.3	10584709	4.594	4.34823e-06	0.00195273	NC_000086.8	Mid1ip1	0	0	0	0	0	0	16.6667	23.0769	3.57143	30.5556	38.8889	35	19.2308	18.1818	28.5714	8.33333	21.8635	21.8635
942958	CM001013.3	10584719	4.39489	1.10831e-05	0.00431663	NC_000086.8	Mid1ip1	7.14286	7.69231	0	5.26316	6.25	5.26966	21.7391	13.0435	10.7143	30.5556	27.7778	25	23.0769	35	29.4118	21.4286	26.7835	21.5138
942959	CM001013.3	10585324	5.31162	1.08654e-07	8.17239e-05	NC_000086.8	Mid1ip1	0	0	5.26316	0	8	2.65263	22	20.9302	30.7692	20	9.7561	21.1538	15	22.449	15.9091	20.8333	19.069	16.4164
943423	CM001013.3	12539536	3.85799	0.000114325	0.031949	NC_000086.8	1810030O07Rik	0	0	0	0	0	0	14.2857	14.2857	12.1951	20.8333	8	2.94118	13.7931	4.34783	24.1379	15.7895	12.2019	12.2019
943425	CM001013.3	12539542	4.55067	5.34763e-06	0.00233965	NC_000086.8	1810030O07Rik	0	0	0	0	0	0	22.8571	14.2857	19.5122	29.1667	8	5.88235	37.931	12.5	16.6667	15.7895	17.7539	17.7539
943426	CM001013.3	12539548	5.55618	2.75744e-08	2.54518e-05	NC_000086.8	1810030O07Rik	0	0	0	0	0	0	22.8571	16.6667	26.8293	29.1667	12	11.7647	17.2414	20.8333	23.3333	26.3158	19.8977	19.8977
943427	CM001013.3	12539569	4.10787	3.99318e-05	0.0129304	NC_000086.8	1810030O07Rik	5.55556	0	0	0	0	1.11111	25.7143	16.6667	19.5122	12.5	8	11.7647	24.1379	4.16667	16.6667	15.7895	14.5051	13.394
943428	CM001013.3	12539573	4.38395	1.16546e-05	0.00450781	NC_000086.8	1810030O07Rik	0	6.66667	0	0	0	1.33333	22.8571	16.6667	14.6341	20.8333	12	11.7647	24.1379	12.5	16.6667	10.5263	15.1191	13.7858
943430	CM001013.3	12539577	5.21658	1.82262e-07	0.000127425	NC_000086.8	1810030O07Rik	0	0	6.66667	0	0	1.33333	20	16.6667	14.6341	25	4	20.5882	31.0345	12.5	16.6667	15.7895	19.3158	17.9824
943432	CM001013.3	12627694	4.66331	3.11157e-06	0.00146447	NC_000086.8	Med14	0	0	0	0	0	0	28.5714	24	8.33333	13.6364	14.2857	11.5385	14.2857	30.7692	29.1667	5.55556	18.2631	18.2631
943433	CM001013.3	12627695	5.13622	2.80316e-07	0.000184813	NC_000086.8	Med14	0	0	0	0	0	0	40	16.129	35.7143	35	16	12.9032	13.0435	28.5714	18.1818	13.0435	17.1487	17.1487
943464	CM001013.3	12937956	6.32914	2.46538e-10	4.67839e-07	NC_000086.8	Usp9x	0	0	0	0	0	0	36.3636	23.0769	25.9259	20	40	44	31.8182	47.0588	26.087	10	31.7928	31.7928
943465	CM001013.3	12937962	3.8974	9.72295e-05	0.027759	NC_000086.8	Usp9x	0	0	9.52381	0	0	1.90476	27.2727	30.7692	18.5185	15	33.3333	28	18.1818	52.9412	17.3913	6.66667	24.6362	22.7314
943466	CM001013.3	12937972	4.65133	3.29799e-06	0.00154	NC_000086.8	Usp9x	0	0	0	0	0	0	15.1515	26.9231	18.5185	10	33.3333	28	22.7273	17.6471	17.3913	3.33333	17.8198	17.8198
943467	CM001013.3	12937979	4.73966	2.14074e-06	0.00105946	NC_000086.8	Usp9x	0	0	0	0	0	0	39.3939	34.6154	33.3333	20	33.3333	40	27.2727	47.0588	21.7391	3.33333	27.8808	27.8808
943473	CM001013.3	12938311	4.10159	4.10312e-05	0.0132414	NC_000086.8	Usp9x	0	0	0	0	0	0	10	20.8333	4.16667	13.0435	16.6667	16.129	30	6.66667	11.1111	12.5	15.2814	15.2814
943475	CM001013.3	12938513	4.95525	7.22381e-07	0.000414221	NC_000086.8	Usp9x	0	0	0	0	0	0	14.8148	22.2222	16.6667	14.2857	5	12.5	36.3636	22.7273	42.8571	5.55556	24.0007	24.0007
943477	CM001013.3	12938526	5.35302	8.64964e-08	6.72941e-05	NC_000086.8	Usp9x	0	0	0	0	0	0	11.1111	16.6667	11.1111	9.52381	10	12.5	31.8182	27.2727	42.8571	11.1111	25.1118	25.1118
943479	CM001013.3	12938535	5.29724	1.17564e-07	8.73274e-05	NC_000086.8	Usp9x	0	0	0	0	0	0	18.5185	11.1111	16.6667	23.8095	10	13.3333	27.2727	31.8182	28.5714	16.6667	23.5325	23.5325
943480	CM001013.3	12938540	5.90004	3.63424e-09	4.40144e-06	NC_000086.8	Usp9x	0	0	0	0	0	0	18.5185	5.55556	16.6667	33.3333	10	12.5	36.3636	36.3636	42.8571	16.6667	28.9502	28.9502
943481	CM001013.3	12938553	3.77762	0.000158333	0.0422599	NC_000086.8	Usp9x	7.69231	0	0	0	20	5.53846	20	22.2222	17.6471	40.9091	14.2857	16.6667	39.1304	27.7778	42.8571	16.6667	28.6197	23.0813
943488	CM001013.3	12939163	6.18375	6.25966e-10	1.01038e-06	NC_000086.8	Usp9x	0	0	0	0	0	0	16.129	18.5185	38.4615	10	27.2727	33.3333	25	30	28.5714	27.2727	28.8355	28.8355
943489	CM001013.3	12939171	4.6851	2.79824e-06	0.0013355	NC_000086.8	Usp9x	0	0	0	0	0	0	16.129	14.8148	23.0769	20	9.09091	22.2222	20	15	23.8095	13.6364	18.9336	18.9336
943490	CM001013.3	12939173	4.18308	2.87587e-05	0.00974815	NC_000086.8	Usp9x	0	0	0	0	0	0	16.129	22.2222	26.9231	30	27.2727	25.9259	10	15	9.52381	18.1818	15.7263	15.7263
943491	CM001013.3	12939181	4.5286	5.93746e-06	0.00253814	NC_000086.8	Usp9x	0	0	0	0	0	0	22.5806	18.5185	30.7692	30	36.3636	25.9259	15	15	19.0476	13.6364	17.722	17.722
943492	CM001013.3	12939187	4.16331	3.13664e-05	0.0105298	NC_000086.8	Usp9x	0	0	0	0	0	0	22.5806	18.5185	30.7692	10	9.09091	22.2222	5	15	19.0476	18.1818	15.8903	15.8903
943493	CM001013.3	12939194	4.77863	1.76492e-06	0.00089681	NC_000086.8	Usp9x	0	0	0	0	0	0	12.9032	14.8148	23.0769	20	18.1818	22.2222	10	15	19.0476	31.8182	19.6176	19.6176
943494	CM001013.3	12939216	4.5289	5.92913e-06	0.00253573	NC_000086.8	Usp9x	0	0	0	0	0	0	12.9032	25.9259	23.0769	30	36.3636	19.2308	25	15	9.52381	22.7273	18.2964	18.2964
943530	CM001013.3	13711831	5.03481	4.78323e-07	0.000290389	NC_000086.8	Cask	13.6364	15.3846	0	4.54545	8.69565	8.45242	14.2857	25	28	19.2308	23.0769	24.2424	53.8462	25	48.3871	47.0588	39.7069	31.2545
943636	CM001013.3	19925831	3.97845	6.93662e-05	0.0207447	NC_000086.8	Chst7	0	0	0	0	0	0	21.7391	44.4444	8.82353	30.7692	10.5263	26.087	21.7391	22.2222	5.55556	18.1818	18.7571	18.7571
943637	CM001013.3	19925857	4.81224	1.49251e-06	0.000772847	NC_000086.8	Chst7	0	0	0	0	0	0	21.7391	22.2222	14.7059	7.69231	10.5263	27.2727	13.0435	16.6667	17.6471	27.2727	20.3805	20.3805
943639	CM001013.3	19926144	4.80848	1.52081e-06	0.000786219	NC_000086.8	Chst7	0	0	0	0	0	0	4.7619	16	6.25	14.8936	9.09091	17.8571	20	18.1818	10	19.2308	17.0539	17.0539
943640	CM001013.3	19926145	5.92357	3.15018e-09	3.92006e-06	NC_000086.8	Chst7	0	0	0	0	0	0	16.6667	8.33333	12.5	19.0476	5.26316	27.7778	23.0769	30	22.7273	15.3846	23.7933	23.7933
943642	CM001013.3	19926156	5.03884	4.68357e-07	0.000285066	NC_000086.8	Chst7	0	4.7619	5.26316	0	0	2.00501	20.8333	8.33333	6.25	14.2857	10.5263	38.8889	23.0769	20	22.7273	23.0769	25.554	23.549
943643	CM001013.3	19926165	5.05697	4.2597e-07	0.000263828	NC_000086.8	Chst7	0	0	0	0	0	0	9.52381	28	3.125	17.0213	23.8095	14.2857	26.6667	27.2727	19.3548	11.5385	19.8237	19.8237
943644	CM001013.3	19926166	4.86684	1.13398e-06	0.000611241	NC_000086.8	Chst7	0	0	0	6.25	0	1.25	20.8333	25	12.5	28.5714	0	38.8889	15.3846	30	22.7273	38.4615	29.0925	27.8425
943645	CM001013.3	19926176	6.32881	2.47055e-10	4.67887e-07	NC_000086.8	Chst7	0	0	0	0	0	0	14.2857	28	9.375	17.0213	22.7273	28.5714	20	45.4545	19.3548	23.0769	27.2915	27.2915
943646	CM001013.3	19926177	7.75638	8.73878e-15	7.69268e-11	NC_000086.8	Chst7	0	0	0	0	0	0	39.1304	25	25	33.3333	10.5263	47.0588	26.9231	35	38.0952	50	39.4154	39.4154
943647	CM001013.3	19926188	4.83739	1.31552e-06	0.000698708	NC_000086.8	Chst7	0	0	0	0	0	0	18.1818	8.33333	12.5	14.2857	5.26316	22.2222	23.0769	21.0526	15	7.69231	17.8088	17.8088
943648	CM001013.3	19926209	4.27188	1.93831e-05	0.00696703	NC_000086.8	Chst7	0	0	6.66667	0	0	1.33333	15	25	5.55556	21.7391	9.09091	29.6296	21.0526	4.54545	25	10.5263	18.1508	16.8175
943650	CM001013.3	19926224	3.98403	6.77549e-05	0.0203452	NC_000086.8	Chst7	0	0	0	0	0	0	9.52381	23.5294	11.1111	21.7391	22.7273	37.037	26.3158	0	27.7778	21.0526	22.4366	22.4366
943655	CM001013.3	19926290	6.31941	2.62558e-10	4.93317e-07	NC_000086.8	Chst7	0	0	0	0	0	0	19.0476	20	23.5294	20	10	40	15	25	40.7407	15.3846	27.2251	27.2251
943656	CM001013.3	19926303	5.54194	2.99146e-08	2.73201e-05	NC_000086.8	Chst7	0	0	0	0	0	0	23.8095	30	23.5294	25.7143	10	25	15	12.5	40.7407	15.3846	21.7251	21.7251
943657	CM001013.3	19926322	6.70862	1.96476e-11	5.3066e-08	NC_000086.8	Chst7	4.34783	11.1111	0	0	0	3.09179	25.8065	30	15.625	32.3529	35.7143	36	27.7778	24	47.8261	30.4348	33.2077	30.1159
943659	CM001013.3	19926326	4.45894	8.23653e-06	0.00334927	NC_000086.8	Chst7	0	0	0	0	3.7037	0.740741	16.6667	10	9.67742	21.2121	38.4615	32	11.1111	12	13.6364	17.3913	17.2278	16.487
943661	CM001013.3	19926341	6.68456	2.31612e-11	6.16798e-08	NC_000086.8	Chst7	0	5.88235	7.69231	0	0	2.71493	16.6667	20	12.9032	27.2727	42.3077	32	27.7778	24	31.8182	34.7826	30.0757	27.3608
943662	CM001013.3	19926342	6.2069	5.40396e-10	9.04512e-07	NC_000086.8	Chst7	0	5.55556	0	0	0	1.11111	30.5556	32.1429	29.6296	32.3529	27.2727	39.2857	30.4348	12.5	33.3333	44.4444	31.9997	30.8885
943664	CM001013.3	19926381	4.26128	2.0326e-05	0.00723754	NC_000086.8	Chst7	0	0	0	0	0	0	25	18.75	25	7.69231	26.3158	4.16667	21.0526	9.09091	29.1667	26.3158	17.9585	17.9585
943665	CM001013.3	19926384	3.90482	9.42947e-05	0.0270348	NC_000086.8	Chst7	0	0	0	6.25	0	1.25	31.25	12.5	25	7.69231	15.7895	12.5	21.0526	9.09091	17.3913	31.5789	18.3228	17.0728
943666	CM001013.3	19926386	4.65434	3.25018e-06	0.00151917	NC_000086.8	Chst7	9.09091	0	0	0	0	1.81818	31.25	12.5	41.6667	15.3846	10.5263	12.5	21.0526	18.1818	37.5	31.5789	24.1627	22.3445
943667	CM001013.3	19926402	4.70284	2.56563e-06	0.00123628	NC_000086.8	Chst7	0	0	0	0	0	0	18.75	25	16.6667	15.3846	21.0526	8.33333	15.7895	18.1818	39.1304	21.0526	20.4975	20.4975
943668	CM001013.3	19926421	4.58421	4.55707e-06	0.00203403	NC_000086.8	Chst7	0	7.14286	0	0	0	1.42857	18.75	25	25	30.7692	31.5789	8.33333	15.7895	18.1818	41.6667	31.5789	23.11	21.6815
943669	CM001013.3	19926433	4.83491	1.33203e-06	0.000704329	NC_000086.8	Chst7	0	0	0	0	0	0	12.5	18.75	16.6667	23.0769	21.0526	16.6667	16.6667	18.1818	25	26.3158	20.5662	20.5662
943671	CM001013.3	19926462	6.01504	1.7984e-09	2.45303e-06	NC_000086.8	Chst7	0	0	0	0	0	0	31.25	18.75	41.6667	30.7692	21.0526	8.33333	31.5789	36.3636	41.6667	36.8421	30.9569	30.9569
943672	CM001013.3	19926464	5.46247	4.69565e-08	4.00907e-05	NC_000086.8	Chst7	0	0	0	0	0	0	31.25	12.5	33.3333	15.3846	26.3158	8.33333	26.3158	27.2727	41.6667	26.3158	25.9809	25.9809
943673	CM001013.3	19926487	4.30396	1.67773e-05	0.00616322	NC_000086.8	Chst7	0	0	9.09091	0	0	1.81818	31.25	6.25	33.3333	30.7692	21.0526	8.33333	21.0526	18.1818	33.3333	36.8421	23.5486	21.7305
943674	CM001013.3	19926500	5.45633	4.8608e-08	4.13015e-05	NC_000086.8	Chst7	5	5.55556	0	0	0	2.11111	24.1379	25	31.0345	25.9259	33.3333	16.6667	33.3333	48	20.6897	16	26.9379	24.8268
943675	CM001013.3	19926515	5.90213	3.58833e-09	4.36032e-06	NC_000086.8	Chst7	0	0	0	0	0	0	31.0345	20.8333	27.5862	33.3333	27.7778	13.3333	50	44	20.6897	12	28.0046	28.0046
943676	CM001013.3	19926529	5.76274	8.27574e-09	8.92049e-06	NC_000086.8	Chst7	0	0	0	0	0	0	24.1379	20.8333	24.1379	25.9259	11.7647	23.3333	33.3333	44	13.7931	8	24.492	24.492
943677	CM001013.3	19926535	5.27549	1.32404e-07	9.66809e-05	NC_000086.8	Chst7	0	0	0	0	0	0	13.7931	20.8333	31.0345	25.9259	22.2222	16.6667	33.3333	48	17.2414	8	24.6483	24.6483
943678	CM001013.3	19926557	3.79817	0.000145768	0.0394938	NC_000086.8	Chst7	0	0	0	0	0	0	10.7143	4.16667	20.6897	11.1111	5.55556	10	0	20	13.7931	8	10.3586	10.3586
943679	CM001013.3	19926560	5.61196	2.00045e-08	1.93672e-05	NC_000086.8	Chst7	0	0	0	0	0	0	20.6897	20.8333	24.1379	25.9259	27.7778	23.3333	33.3333	32	10.3448	12	22.2023	22.2023
943680	CM001013.3	19926573	4.44577	8.75775e-06	0.00353401	NC_000086.8	Chst7	0	0	0	0	0	0	20.6897	16.6667	27.5862	25.9259	11.1111	10	25	32	6.89655	8	16.3793	16.3793
943681	CM001013.3	19926576	4.56952	4.88841e-06	0.00215861	NC_000086.8	Chst7	0	0	0	0	0	0	27.5862	20.8333	27.5862	11.1111	22.2222	13.3333	16.6667	52	17.2414	8	21.4483	21.4483
943698	CM001013.3	19926672	3.99808	6.38585e-05	0.0193286	NC_000086.8	Chst7	0	0	0	5.55556	0	1.11111	22.7273	7.69231	10.7143	41.6667	45	21.0526	26.3158	24	20.8333	9.52381	20.3451	19.234
943700	CM001013.3	19926898	4.62554	3.73625e-06	0.00171268	NC_000086.8	Chst7	3.7037	7.69231	0	0	0	2.2792	35.2941	39.1304	26.087	32.0755	23.5294	39.1304	21.0526	28.5714	11.7647	13.0435	22.7125	20.4333
943701	CM001013.3	19926915	5.55673	2.74878e-08	2.54213e-05	NC_000086.8	Chst7	0	7.69231	0	0	0	1.53846	29.4118	30.4348	30.4348	26.4151	11.7647	34.7826	21.0526	35.7143	23.5294	8.69565	24.7549	23.2165
943702	CM001013.3	20157539	3.82005	0.000133424	0.0365768	NC_000086.8	Slc9a7	0	0	7.14286	0	0	1.42857	32.2581	19.2308	21.875	19.3548	17.6471	23.5294	10	14.2857	12.9032	4.34783	13.0132	11.5847
943703	CM001013.3	20157550	7.21499	5.39372e-13	2.55119e-09	NC_000086.8	Slc9a7	0	0	7.14286	0	0	1.42857	42.4242	33.3333	46.875	45.1613	47.0588	35.2941	20	31.8182	50	21.7391	31.7703	30.3417
943705	CM001013.3	20157640	3.83085	0.000127699	0.035139	NC_000086.8	Slc9a7	0	0	5.26316	0	0	1.05263	23.0769	20.8333	26.4706	21.0526	22.7273	38.0952	3.7037	15.3846	33.3333	8.33333	19.77	18.7174
943709	CM001013.3	20157939	3.75969	0.000170123	0.0449273	NC_000086.8	Slc9a7	0	0	0	0	0	0	8.33333	11.1111	23.0769	18.5185	9.52381	10	13.0435	8.33333	13.3333	8.69565	10.6812	10.6812
943710	CM001013.3	20157952	4.34362	1.40157e-05	0.00529649	NC_000086.8	Slc9a7	0	0	0	0	0	0	12.5	11.1111	7.69231	25.9259	9.52381	16.6667	17.3913	16.6667	13.3333	4.34783	13.6812	13.6812
943711	CM001013.3	20157954	4.72229	2.33199e-06	0.00113929	NC_000086.8	Slc9a7	0	0	0	0	0	0	12.5	0	11.5385	25.9259	4.7619	13.3333	17.3913	12.5	20	13.0435	15.2536	15.2536
943712	CM001013.3	20157966	5.61402	1.97676e-08	1.91965e-05	NC_000086.8	Slc9a7	0	0	0	0	0	0	16.6667	11.1111	11.5385	29.6296	9.52381	20	22.7273	20.8333	20	17.3913	20.1904	20.1904
943714	CM001013.3	20157971	5.5855	2.33029e-08	2.20004e-05	NC_000086.8	Slc9a7	0	0	0	0	0	0	12.5	16.6667	8	40.7407	15	16.6667	21.7391	25	20	17.3913	20.1594	20.1594
943715	CM001013.3	20157974	5.85312	4.82445e-09	5.66957e-06	NC_000086.8	Slc9a7	0	0	0	0	0	0	20.8333	11.1111	30.7692	25.9259	10	26.6667	21.7391	20.8333	20	17.3913	21.3261	21.3261
943717	CM001013.3	20157993	5.43107	5.60175e-08	4.66586e-05	NC_000086.8	Slc9a7	0	0	0	0	0	0	17.3913	5.55556	15.3846	22.2222	10	13.3333	21.7391	25	16.6667	21.7391	19.6957	19.6957
943723	CM001013.3	20291590	4.1624	3.14921e-05	0.0105571	NC_000086.8	Jade3	0	0	0	0	0	0	6.25	20	13.3333	13.6364	36.3636	15	5.26316	15.3846	14.8148	22.2222	14.537	14.537
943724	CM001013.3	20291591	4.15361	3.27278e-05	0.0109098	NC_000086.8	Jade3	0	0	0	0	8.33333	1.66667	15.7895	18.75	16.6667	26.9231	25	15.7895	6.25	20	23.5294	14.8148	16.0767	14.4101
943725	CM001013.3	20291595	4.76112	1.92518e-06	0.000966877	NC_000086.8	Jade3	0	0	0	0	0	0	6.25	20	13.3333	13.6364	40.9091	15	10.5263	15.3846	22.2222	22.2222	17.0711	17.0711
943726	CM001013.3	20291596	5.08161	3.74243e-07	0.000237357	NC_000086.8	Jade3	0	0	0	0	8.33333	1.66667	25	25	22.2222	34.6154	25	21.0526	18.75	25	23.5294	18.5185	21.3701	19.7034
943730	CM001013.3	20291608	3.7769	0.000158794	0.042371	NC_000086.8	Jade3	0	0	0	0	8.33333	1.66667	10	6.25	5.55556	30.7692	6.25	15.7895	18.75	10	5.88235	18.5185	13.7881	12.1214
943731	CM001013.3	20291618	4.41885	9.9226e-06	0.00392901	NC_000086.8	Jade3	0	0	0	0	0	0	6.25	25	6.66667	13.6364	31.8182	20	10.5263	15.3846	14.8148	16.6667	15.4785	15.4785
943732	CM001013.3	20291619	4.29719	1.72975e-05	0.00631527	NC_000086.8	Jade3	0	0	0	0	16.6667	3.33333	20	18.75	11.1111	23.0769	12.5	10.5263	25	25	17.6471	14.8148	18.5976	15.2643
943735	CM001013.3	20291622	4.38888	1.13935e-05	0.00442481	NC_000086.8	Jade3	0	0	0	0	0	0	6.25	20	13.3333	13.6364	36.3636	10	10.5263	15.3846	18.5185	22.2222	15.3303	15.3303
943736	CM001013.3	20291623	4.35627	1.32297e-05	0.00503912	NC_000086.8	Jade3	0	4.34783	0	0	8.33333	2.53623	25	18.75	11.1111	26.9231	18.75	21.0526	18.75	25	23.5294	14.8148	20.6294	18.0931
943739	CM001013.3	20291633	3.92977	8.50282e-05	0.0247513	NC_000086.8	Jade3	0	0	5.55556	0	0	1.11111	6.25	25	6.66667	13.6364	31.8182	15	10.5263	15.3846	18.5185	16.6667	15.2192	14.1081
943740	CM001013.3	20291634	4.6722	2.97988e-06	0.00140946	NC_000086.8	Jade3	0	0	0	0	16.6667	3.33333	25	25	11.1111	30.7692	18.75	21.0526	18.75	25	23.5294	14.8148	20.6294	17.296
943742	CM001013.3	20291637	3.902	9.54001e-05	0.0272941	NC_000086.8	Jade3	0	0	0	0	8.33333	1.66667	15	18.75	5.88235	19.2308	6.25	10.5263	12.5	30	17.6471	7.40741	15.6162	13.9495
943752	CM001013.3	20292033	5.04908	4.43933e-07	0.000272645	NC_000086.8	Jade3	0	0	0	0	0	0	19.0476	28.5714	26.3158	26.9231	33.3333	19.0476	36.3636	15.3846	16.6667	16.6667	20.8258	20.8258
943753	CM001013.3	20292036	4.22279	2.41295e-05	0.00839382	NC_000086.8	Jade3	0	0	0	0	0	0	9.52381	19.0476	5.26316	11.5385	25	19.0476	18.1818	19.2308	5.55556	16.6667	15.7365	15.7365
943754	CM001013.3	20292047	5.52218	3.34826e-08	3.00306e-05	NC_000086.8	Jade3	0	0	0	0	0	0	23.8095	33.3333	26.3158	23.0769	33.3333	25	36.3636	23.0769	22.2222	8.33333	22.9992	22.9992
943755	CM001013.3	20292052	4.49954	6.81015e-06	0.0028497	NC_000086.8	Jade3	0	0	0	0	0	0	23.8095	23.8095	21.0526	23.0769	33.3333	10	36.3636	19.2308	11.1111	8.33333	17.0078	17.0078
943756	CM001013.3	20292057	5.25357	1.49178e-07	0.000107038	NC_000086.8	Jade3	0	0	0	0	0	0	14.2857	14.2857	10.5263	23.0769	33.3333	23.8095	27.2727	23.0769	16.6667	16.6667	21.4985	21.4985
943757	CM001013.3	20292062	3.768	0.00016456	0.0436159	NC_000086.8	Jade3	6.66667	0	0	0	0	1.33333	14.2857	19.0476	21.0526	19.2308	25	4.7619	27.2727	15.3846	27.7778	8.33333	16.7061	15.3727
943759	CM001013.3	20292201	3.95274	7.72608e-05	0.0227818	NC_000086.8	Jade3	0	6.66667	0	0	0	1.33333	21.4286	21.0526	20.6897	36.8421	21.7391	27.2727	16.6667	13.3333	21.7391	9.52381	17.7071	16.3738
943760	CM001013.3	20292202	5.6702	1.42635e-08	1.43497e-05	NC_000086.8	Jade3	0	0	0	0	0	0	26.087	31.5789	37.1429	34.0426	25	22.2222	25	19.2308	31.5789	31.25	25.8564	25.8564
943762	CM001013.3	20292208	4.99617	5.84789e-07	0.000345966	NC_000086.8	Jade3	0	0	0	0	0	0	13.0435	15.7895	14.2857	12.766	15	33.3333	20	15.3846	26.3158	12.5	21.5067	21.5067
943764	CM001013.3	20292221	4.79726	1.60853e-06	0.000824838	NC_000086.8	Jade3	0	0	0	0	0	0	17.3913	15.7895	25.7143	21.2766	10	22.2222	20	15.3846	36.8421	6.25	20.1398	20.1398
943770	CM001013.3	20292300	4.67078	3.00064e-06	0.00141857	NC_000086.8	Jade3	0	0	0	0	0	0	7.14286	22.2222	17.3913	14.2857	23.5294	16	10.7143	25	16.6667	21.4286	17.9619	17.9619
943774	CM001013.3	20292407	5.17285	2.30549e-07	0.000156004	NC_000086.8	Jade3	0	0	0	0	0	0	43.4783	16	30	23.5294	22.7273	14.2857	15.7895	12.5	40.9091	22.2222	21.1413	21.1413
943775	CM001013.3	20292408	5.9043	3.54147e-09	4.32211e-06	NC_000086.8	Jade3	0	0	0	0	0	0	15.3846	27.5862	38.4615	19.5122	25	29.4118	11.5385	30.7692	27.7778	25	24.8994	24.8994
943778	CM001013.3	20292428	5.50586	3.67369e-08	3.25199e-05	NC_000086.8	Jade3	0	0	0	0	0	0	26.087	12	15	17.6471	18.1818	28.5714	10.5263	18.75	30.4348	27.7778	23.2121	23.2121
943779	CM001013.3	20292429	5.09731	3.44518e-07	0.000220565	NC_000086.8	Jade3	0	0	0	0	0	0	7.69231	20.6897	30.7692	17.0732	12.5	29.4118	7.69231	23.0769	27.7778	15	20.5918	20.5918
943780	CM001013.3	20292432	6.05649	1.39125e-09	1.97711e-06	NC_000086.8	Jade3	0	5.88235	0	0	8.33333	2.84314	39.1304	24	25	33.3333	27.2727	38.0952	21.0526	31.25	39.1304	38.8889	33.6834	30.8403
943781	CM001013.3	20292433	5.01181	5.39196e-07	0.000322849	NC_000086.8	Jade3	0	4.54545	0	7.69231	0	2.44755	7.69231	27.5862	42.3077	26.8293	29.1667	47.0588	20	30.7692	38.8889	20	31.3434	28.8958
943782	CM001013.3	20292441	6.25065	4.08736e-10	7.17043e-07	NC_000086.8	Jade3	6.66667	0	0	0	0	1.33333	47.8261	20	30	20.5882	31.8182	33.3333	21.0526	31.25	39.1304	33.3333	31.6199	30.2866
943783	CM001013.3	20292442	5.90837	3.45516e-09	4.22763e-06	NC_000086.8	Jade3	0	0	0	0	0	0	11.5385	24.1379	34.6154	24.3902	20.8333	29.4118	15.3846	30.7692	33.3333	15	24.7798	24.7798
943786	CM001013.3	20292555	5.81407	6.09702e-09	6.93365e-06	NC_000086.8	Jade3	0	0	0	0	0	0	13.3333	27.2727	31.5789	23.5294	31.25	31.25	21.4286	25	20	25	24.5357	24.5357
943789	CM001013.3	20292594	4.97184	6.63211e-07	0.000385878	NC_000086.8	Jade3	0	0	5.55556	0	0	1.11111	13.3333	36.3636	21.0526	20.5882	43.75	25	21.4286	20	20	25	22.2857	21.1746
943790	CM001013.3	20292599	4.10743	4.00088e-05	0.0129509	NC_000086.8	Jade3	0	0	0	0	0	0	13.3333	27.2727	15.7895	5.88235	37.5	12.5	28.5714	10	15	10	15.2143	15.2143
943805	CM001013.3	20484010	5.25081	1.51432e-07	0.000108165	NC_000086.8	Rbm10	0	4.54545	0	0	0	0.909091	16	35.7143	17.2414	27.2727	11.7647	21.0526	13.3333	25	43.3333	12.5	23.0439	22.1348
943806	CM001013.3	20484012	6.59904	4.13835e-11	1.02458e-07	NC_000086.8	Rbm10	0	0	0	6.66667	0	1.33333	44	35.7143	17.2414	33.3333	17.6471	36.8421	30	21.4286	36.6667	18.75	28.7375	27.4041
943807	CM001013.3	20484038	6.75456	1.43273e-11	4.0419e-08	NC_000086.8	Rbm10	0	0	0	0	0	0	40	35.7143	13.7931	36.3636	17.6471	47.3684	26.6667	35.7143	26.6667	12.5	29.7832	29.7832
943808	CM001013.3	20484043	5.04054	4.6422e-07	0.000283092	NC_000086.8	Rbm10	0	0	0	0	0	0	28	21.4286	17.2414	24.2424	23.5294	31.5789	23.3333	14.8148	30	0	19.9454	19.9454
943813	CM001013.3	20484309	4.0346	5.46956e-05	0.0168941	NC_000086.8	Rbm10	0	0	0	0	0	0	21.4286	14.2857	20	21.875	6.66667	20	11.7647	34.7826	0	9.09091	15.1276	15.1276
943814	CM001013.3	20484317	5.18063	2.21133e-07	0.000151139	NC_000086.8	Rbm10	0	0	0	0	0	0	21.4286	21.4286	28	28.125	13.3333	20	17.6471	43.4783	9.09091	18.1818	21.6796	21.6796
943819	CM001013.3	20524603	4.72652	2.28403e-06	0.00111989	NC_000086.8	Uba1	0	0	0	0	0	0	16	16.6667	17.0732	6.66667	10	21.875	9.09091	21.7391	18.9189	4.7619	15.2772	15.2772
943820	CM001013.3	20524626	3.78129	0.000156019	0.0417711	NC_000086.8	Uba1	10	0	7.69231	0	0	3.53846	6.66667	0	25	3.84615	7.14286	22.7273	21.4286	11.7647	19.2308	15.7895	18.1882	14.6497
943840	CM001013.3	20554776	3.97481	7.04361e-05	0.0210052	NC_000086.8	Cdk16	0	0	0	0	5.55556	1.11111	3.84615	0	13.6364	9.09091	7.69231	3.84615	14.2857	12	20.6897	14.2857	13.0214	11.9103
943841	CM001013.3	20554781	3.93731	8.2399e-05	0.0240522	NC_000086.8	Cdk16	0	0	0	0	0	0	12.9032	14.2857	16.2162	32.4324	26.3158	14.2857	16.6667	6.25	8.69565	16.6667	12.5129	12.5129
943842	CM001013.3	20554782	4.6798	2.87159e-06	0.00136435	NC_000086.8	Cdk16	0	0	4.7619	0	5.55556	2.06349	3.84615	11.7647	22.7273	18.1818	19.2308	19.2308	17.8571	12	24.1379	19.0476	18.4547	16.3912
943846	CM001013.3	20554797	3.91621	8.99512e-05	0.0259617	NC_000086.8	Cdk16	0	0	0	0	5.55556	1.11111	7.69231	5.88235	18.1818	9.09091	11.5385	11.5385	10.7143	12	17.2414	9.52381	12.2036	11.0925
943847	CM001013.3	20554800	5.12682	2.9468e-07	0.000193078	NC_000086.8	Cdk16	0	0	0	0	0	0	12.9032	21.4286	24.3243	32.4324	21.0526	17.8571	22.2222	12.5	21.7391	16.6667	18.197	18.197
943848	CM001013.3	20554801	3.90566	9.39693e-05	0.0269496	NC_000086.8	Cdk16	0	3.44828	0	0	5.55556	1.80077	3.84615	41.1765	27.2727	28.125	23.0769	11.5385	17.8571	28	20.6897	14.2857	18.4742	16.6734
943852	CM001013.3	20554838	4.42404	9.68702e-06	0.00384374	NC_000086.8	Cdk16	0	0	0	0	4.16667	0.833333	6.25	15.3846	14.7059	24.1379	26.6667	11.7647	36.3636	23.5294	23.8095	14.2857	21.9506	21.1173
943863	CM001013.3	20555060	4.63366	3.59254e-06	0.00165639	NC_000086.8	Cdk16	0	0	0	0	0	0	17.3913	16	50	18.1818	10.5263	7.14286	14.8148	23.5294	33.3333	22.2222	20.2085	20.2085
943866	CM001013.3	20570158	5.42239	5.88069e-08	4.85318e-05	NC_000086.8	Usp11	0	0	0	0	0	0	29.6296	30	21.0526	30.4348	28.5714	18.1818	11.7647	43.75	20.5882	11.7647	21.2099	21.2099
943867	CM001013.3	20570159	4.11375	3.8929e-05	0.0126488	NC_000086.8	Usp11	0	0	0	0	0	0	26.3158	26.087	26.3158	21.4286	16.6667	15	8.33333	16.6667	22.2222	23.5294	17.1503	17.1503
943868	CM001013.3	20570178	5.92673	3.09025e-09	3.86064e-06	NC_000086.8	Usp11	0	0	0	0	5.55556	1.11111	22.2222	21.0526	31.5789	34.7826	21.4286	27.2727	11.7647	43.75	35.2941	11.7647	25.9693	24.8581
943869	CM001013.3	20570179	4.52767	5.96389e-06	0.00254601	NC_000086.8	Usp11	0	0	0	0	0	0	21.0526	30.4348	26.3158	28.5714	16.6667	15	16.6667	16.6667	27.7778	25	20.2222	20.2222
943870	CM001013.3	20570181	5.94629	2.74291e-09	3.49561e-06	NC_000086.8	Usp11	0	0	5.26316	0	0	1.05263	33.3333	35	31.5789	34.7826	28.5714	18.1818	11.7647	37.5	38.2353	17.6471	24.6658	23.6131
943871	CM001013.3	20570182	5.35119	8.73799e-08	6.78079e-05	NC_000086.8	Usp11	0	0	0	0	0	0	31.5789	33.3333	36.8421	35.7143	25	25	16.6667	16.6667	27.7778	41.1765	25.4575	25.4575
943872	CM001013.3	20570202	5.45889	4.79124e-08	4.08163e-05	NC_000086.8	Usp11	0	4.54545	0	0	0	0.909091	25.9259	30	31.5789	26.087	42.8571	18.1818	11.7647	25	35.2941	17.6471	21.5775	20.6684
943873	CM001013.3	20570203	4.5583	5.15695e-06	0.00226248	NC_000086.8	Usp11	10	0	0	0	0	2	26.3158	39.1304	31.5789	28.5714	25	25	25	8.33333	33.3333	23.5294	23.0392	21.0392
943874	CM001013.3	20570211	4.23903	2.24485e-05	0.00789278	NC_000086.8	Usp11	0	4.54545	0	5.26316	0	1.96172	22.2222	15	27.7778	13.0435	14.2857	9.09091	17.6471	31.25	26.4706	5.88235	18.0682	16.1065
943875	CM001013.3	20570212	3.93268	8.40031e-05	0.0244903	NC_000086.8	Usp11	0	0	7.14286	0	0	1.42857	15.7895	21.7391	26.3158	14.2857	8.33333	10	16.6667	16.6667	33.3333	23.5294	20.0392	18.6106
943876	CM001013.3	20570214	4.19077	2.78008e-05	0.00948013	NC_000086.8	Usp11	0	0	0	0	0	0	25.9259	35	21.0526	34.7826	35.7143	0	5.88235	43.75	38.2353	17.6471	21.1029	21.1029
943878	CM001013.3	20570218	5.54068	3.01293e-08	2.74635e-05	NC_000086.8	Usp11	0	0	0	0	0	0	25.9259	30	21.0526	26.087	21.4286	9.09091	17.6471	25	35.2941	6.25	18.6564	18.6564
943879	CM001013.3	20570219	4.50519	6.6315e-06	0.00278721	NC_000086.8	Usp11	0	0	0	0	0	0	26.3158	17.3913	21.0526	21.4286	8.33333	15	16.6667	16.6667	27.7778	23.5294	19.9281	19.9281
943880	CM001013.3	20570223	4.39141	1.12618e-05	0.00437904	NC_000086.8	Usp11	0	0	0	0	0	0	22.2222	30	31.5789	13.0435	28.5714	0	11.7647	18.75	29.4118	6.25	13.2353	13.2353
943882	CM001013.3	20570242	5.54262	2.97987e-08	2.72404e-05	NC_000086.8	Usp11	0	0	0	0	5.55556	1.11111	29.6296	35	31.5789	34.7826	21.4286	9.09091	17.6471	37.5	47.0588	12.5	24.7594	23.6482
943883	CM001013.3	20570243	4.9316	8.15582e-07	0.000462641	NC_000086.8	Usp11	0	0	0	0	0	0	26.3158	36.3636	31.5789	28.5714	25	20	8.33333	16.6667	33.3333	35.2941	22.7255	22.7255
943885	CM001013.3	20685794	3.78238	0.000155334	0.0416466	NC_000086.8	Araf	0	0	4.7619	0	5.26316	2.00501	22.2222	29.6296	27.2727	15.3846	11.1111	13.7931	23.8095	10	20	27.7778	19.0761	17.0711
943886	CM001013.3	20685843	4.56097	5.09179e-06	0.00223699	NC_000086.8	Araf	0	0	9.09091	0	5.26316	2.87081	42.1053	33.3333	50	32	11.1111	27.5862	28.5714	20	20	38.8889	27.0093	24.1385
943887	CM001013.3	20685847	5.52005	3.38906e-08	3.03393e-05	NC_000086.8	Araf	0	0	4.54545	0	0	0.909091	42.1053	40.7407	45.4545	40	16.6667	27.5862	23.8095	14.2857	24	38.8889	25.7141	24.805
943888	CM001013.3	20685862	5.52016	3.38687e-08	3.03393e-05	NC_000086.8	Araf	0	0	4.54545	0	0	0.909091	42.1053	37.037	40.9091	26.9231	11.1111	24.1379	28.5714	14.2857	24	38.8889	25.9768	25.0677
943889	CM001013.3	20685870	5.14583	2.66335e-07	0.000177441	NC_000086.8	Araf	5.55556	0	4.54545	0	0	2.0202	42.1053	40.7407	50	38.4615	11.7647	27.5862	23.8095	19.0476	24	38.8889	26.6664	24.6462
943895	CM001013.3	20714964	4.6345	3.57794e-06	0.00165167	NC_000086.8	Araf	4.16667	0	0	0	0	0.833333	26.9231	16.6667	17.1429	25.7143	32	14.2857	20.6897	17.6471	20	9.09091	16.3427	15.5093
943896	CM001013.3	20714965	4.60378	4.14893e-06	0.0018792	NC_000086.8	Araf	0	0	0	0	4	0.8	11.5385	12.8205	14.2857	3.84615	11.5385	27.2727	13.3333	9.09091	18.5185	20	17.6431	16.8431
943897	CM001013.3	20714972	4.97717	6.45197e-07	0.000377012	NC_000086.8	Araf	0	0	5	6.25	0	2.25	11.5385	20	5.71429	17.1429	24	22.8571	24.1379	17.6471	20	13.0435	19.5371	17.2871
943898	CM001013.3	20714973	5.05171	4.37865e-07	0.000269789	NC_000086.8	Araf	0	0	0	0	4.16667	0.833333	12	12.8205	7.14286	15.3846	7.69231	21.2121	16.6667	15.9091	26.9231	15	19.1422	18.3089
943899	CM001013.3	20714977	5.59185	2.24668e-08	2.14453e-05	NC_000086.8	Araf	0	4.54545	0	6.66667	4.54545	3.15152	20.8333	30.303	15.3846	26.9231	26.9231	33.3333	23.3333	23.2558	26.9231	45	30.3691	27.2176
943905	CM001013.3	20828186	6.5753	4.85549e-11	1.1657e-07	NC_000086.8	Uxt	0	0	7.69231	0	5.55556	2.64957	27.2727	25	19.2308	41.3793	50	23.0769	40	38.0952	23.5294	36.8421	32.3087	29.6592
943906	CM001013.3	20828189	5.46889	4.52872e-08	3.89993e-05	NC_000086.8	Uxt	0	0	7.69231	0	0	1.53846	22.7273	16.6667	15.3846	31.0345	25	15.3846	25	33.3333	11.7647	26.3158	22.3597	20.8212
943907	CM001013.3	20828196	7.57213	3.67166e-14	2.67682e-10	NC_000086.8	Uxt	0	0	0	0	0	0	27.2727	25	23.0769	41.3793	50	26.9231	40	38.0952	23.5294	36.8421	33.078	33.078
943908	CM001013.3	20828239	4.07777	4.54694e-05	0.0144287	NC_000086.8	A230072C01Rik	0	5.88235	8.33333	6.66667	0	4.17647	15.3846	41.6667	31.0345	11.7647	8.33333	24	30	27.2727	30	20	26.2545	22.0781
943909	CM001013.3	20828246	5.58118	2.38889e-08	2.24867e-05	NC_000086.8	A230072C01Rik	0	0	0	0	0	0	14.2857	21.4286	21.4286	5.88235	8.33333	24	30	16.6667	38.4615	13.3333	24.4923	24.4923
943910	CM001013.3	20828247	4.75411	1.99318e-06	0.000995245	NC_000086.8	A230072C01Rik	0	0	5.26316	0	0	1.05263	17.6471	30.7692	15.625	22.2222	25	19.0476	15	13.6364	31.25	26.087	21.0042	19.9516
943911	CM001013.3	20828248	5.07686	3.8373e-07	0.000242565	NC_000086.8	A230072C01Rik	0	0	0	0	0	0	14.2857	21.4286	25	11.7647	25	20	30	25	15.3846	13.3333	20.7436	20.7436
943912	CM001013.3	20828249	5.90762	3.47088e-09	4.24141e-06	NC_000086.8	A230072C01Rik	0	0	0	0	0	0	17.6471	38.4615	18.75	16.6667	31.25	14.2857	25	22.7273	31.25	30.4348	24.7396	24.7396
943914	CM001013.3	20828290	4.71115	2.46318e-06	0.00119418	NC_000086.8	A230072C01Rik	0	0	0	0	0	0	5.88235	19.2308	12.5	0	12.5	9.52381	20	27.2727	25	8.69565	18.0984	18.0984
943917	CM001013.3	20828307	3.91837	8.91502e-05	0.0257775	NC_000086.8	A230072C01Rik	0	0	0	0	0	0	20	21.7391	6.66667	5.55556	18.75	9.52381	15	13.6364	14.2857	13.0435	13.0979	13.0979
943939	CM001013.3	23559716	4.16132	3.16407e-05	0.0105957	NC_000086.8	Wdr44	0	0	0	0	0	0	8.82353	17.8571	13.0435	12.5	15	11.1111	29.4118	11.7647	3.84615	22.7273	15.7722	15.7722
943940	CM001013.3	23559722	3.94609	7.94362e-05	0.0233162	NC_000086.8	Wdr44	0	0	0	0	0	0	14.7059	10.7143	26.087	25	20	11.1111	35.2941	5.88235	3.84615	27.2727	16.6813	16.6813
943983	CM001013.3	35152892	3.75712	0.000171877	0.0452649	NC_000086.8	Dock11	0	0	0	0	0	0	15	13.3333	23.5294	12.5	0	5	14.2857	7.69231	25	18.1818	14.032	14.032
943985	CM001013.3	35152924	3.98397	6.77736e-05	0.0203452	NC_000086.8	Dock11	0	0	0	0	0	0	20	20	5.88235	18.75	0	5	14.2857	15.3846	25	18.1818	15.5704	15.5704
943990	CM001013.3	35153020	3.75665	0.000172206	0.0453263	NC_000086.8	Dock11	0	0	0	0	0	0	11.5385	5.55556	19.2308	18.5185	12.5	21.7391	8.69565	4.54545	7.69231	12.5	11.0345	11.0345
943991	CM001013.3	35153029	5.09439	3.49866e-07	0.000223537	NC_000086.8	Dock11	0	0	0	0	0	0	19.2308	5.55556	7.69231	11.5385	12.5	30.4348	21.7391	9.52381	12	12.5	17.2395	17.2395
943992	CM001013.3	35153036	4.02368	5.72964e-05	0.0175661	NC_000086.8	Dock11	0	9.09091	10	5.26316	4.34783	5.74038	16.6667	18.1818	26.4706	15.1515	15	36.6667	12.5	26.087	23.3333	17.6471	23.2468	17.5064
943995	CM001013.3	35153070	4.5444	5.50922e-06	0.00239273	NC_000086.8	Dock11	0	0	0	0	0	0	9.09091	10	21.875	21.2121	20	26.6667	6.25	8.33333	10.7143	17.6471	13.9223	13.9223
944017	CM001013.3	35459703	6.04269	1.51562e-09	2.10969e-06	NC_000086.8	Zcchc12	0	7.14286	0	5	5.55556	3.53968	20	41.1765	28.5714	40.5405	31.25	27.5862	48.1481	27.2727	31.0345	29.1667	32.6416	29.102
944018	CM001013.3	35459704	6.78311	1.17612e-11	3.41728e-08	NC_000086.8	Zcchc12	6.25	5.88235	0	0	5	3.42647	25	22.7273	31.0345	19.0476	35	35.4839	31.5789	44.4444	52.381	20	36.7776	33.3512
944019	CM001013.3	35459708	5.68541	1.30496e-08	1.3269e-05	NC_000086.8	Zcchc12	5.88235	0	0	0	5.55556	2.28758	17.5	41.1765	21.4286	35.1351	18.75	17.2414	37.037	31.8182	20.6897	33.3333	28.0239	25.7363
944020	CM001013.3	35459709	5.77248	7.81118e-09	8.50654e-06	NC_000086.8	Zcchc12	0	5.88235	5.26316	0	5	3.2291	20	22.7273	31.0345	19.0476	45	35.4839	36.8421	44.4444	60	16	38.5541	35.325
944021	CM001013.3	35459715	6.37631	1.81401e-10	3.6066e-07	NC_000086.8	Zcchc12	0	0	0	0	5.55556	1.11111	20	35.2941	25	32.4324	31.25	27.5862	33.3333	22.7273	27.5862	29.1667	28.0799	26.9688
944022	CM001013.3	35459716	3.83477	0.000125681	0.0346942	NC_000086.8	Zcchc12	0	5.88235	0	5	15	5.17647	15	22.7273	31.0345	19.0476	45	38.7097	31.5789	29.6296	42.8571	8	30.1551	24.9786
944023	CM001013.3	35459722	4.11066	3.94537e-05	0.0128062	NC_000086.8	Zcchc12	0	0	10.5263	5	10.5263	5.21053	11.1111	30.4348	17.2414	9.09091	25	16.129	26.3158	42.8571	38.8889	20	28.8382	23.6276
944030	CM001013.3	35592071	4.90457	9.36321e-07	0.000521484	NC_000086.8	Lonrf3	0	0	0	0	0	0	7.40741	14.2857	9.375	20	0	20	7.14286	18.5185	19.2308	9.09091	14.7966	14.7966
944032	CM001013.3	35592331	3.81152	0.000138117	0.0377001	NC_000086.8	Lonrf3	0	0	5.26316	0	0	1.05263	18.1818	23.0769	26.3158	31.0345	18.75	12.5	8.33333	19.2308	13.6364	25	15.7401	14.6875
944033	CM001013.3	35592335	5.99307	2.05919e-09	2.76122e-06	NC_000086.8	Lonrf3	0	0	0	0	0	0	27.2727	46.1538	26.3158	20.6897	37.5	29.1667	12.5	34.6154	13.6364	41.6667	26.317	26.317
944034	CM001013.3	35592350	4.31189	1.61861e-05	0.00598073	NC_000086.8	Lonrf3	0	0	0	0	0	0	9.09091	30.7692	21.0526	20.6897	25	8.33333	16.6667	23.0769	9.09091	16.6667	14.7669	14.7669
944035	CM001013.3	35592358	3.99568	6.45092e-05	0.0194883	NC_000086.8	Lonrf3	0	0	0	0	0	0	10	0	11.7647	20.6897	12.5	20.8333	12.5	13.6364	10.5263	8.33333	13.1659	13.1659
944037	CM001013.3	35592891	4.44938	8.61186e-06	0.00348549	NC_000086.8	Lonrf3	0	0	0	0	0	0	6.66667	11.1111	8.82353	14.2857	16.6667	17.2414	17.8571	11.1111	11.1111	26.6667	16.7975	16.7975
944039	CM001013.3	35592905	5.16507	2.40351e-07	0.000161396	NC_000086.8	Lonrf3	0	0	0	0	0	0	17.2414	5.55556	17.6471	11.4286	12.5	17.2414	17.8571	11.1111	29.6296	26.6667	20.5012	20.5012
944041	CM001013.3	35592913	3.96005	7.49327e-05	0.0222069	NC_000086.8	Lonrf3	0	0	7.14286	0	0	1.42857	16.6667	16.6667	5.88235	2.85714	8.33333	10.3448	17.8571	22.2222	18.5185	13.3333	16.4552	15.0266
944045	CM001013.3	35592949	4.06267	4.85137e-05	0.0152421	NC_000086.8	Lonrf3	0	4.7619	9.09091	5	0	3.77056	23.5294	10	30	35	23.5294	7.14286	27.2727	21.0526	22.2222	16.6667	18.8714	15.1009
944046	CM001013.3	35593596	7.21705	5.31284e-13	2.53182e-09	NC_000086.8	Lonrf3	0	0	0	0	0	0	22.8571	19.2308	33.3333	24	42.8571	29.0323	17.6471	29.1667	33.3333	28	27.4359	27.4359
944047	CM001013.3	35593598	4.75437	1.9907e-06	0.000994531	NC_000086.8	Lonrf3	0	0	0	0	0	0	8.57143	0	17.9487	16	10.7143	12.9032	11.7647	8.33333	19.0476	20	14.4098	14.4098
944048	CM001013.3	35593600	4.51508	6.32938e-06	0.0026756	NC_000086.8	Lonrf3	0	0	0	0	0	0	11.4286	7.69231	17.9487	20	28.5714	12.9032	17.6471	4.16667	19.0476	16	13.9529	13.9529
944050	CM001013.3	35593623	5.54112	3.00549e-08	2.74219e-05	NC_000086.8	Lonrf3	6.89655	0	0	0	7.69231	2.91777	25.7143	20.8333	24.3243	20	32.1429	25	23.5294	40	26.087	16	26.1233	23.2055
944051	CM001013.3	35593635	5.03805	4.70297e-07	0.000285881	NC_000086.8	Lonrf3	0	0	0	0	0	0	65	57.8947	24.1379	27.7778	33.3333	23.8095	22.7273	13.6364	34.7826	16.6667	22.3245	22.3245
944052	CM001013.3	35593636	7.54169	4.63907e-14	3.19597e-10	NC_000086.8	Lonrf3	0	0	0	0	0	0	34.8837	22.2222	40	26.4706	19.0476	22.5806	30	30	26.6667	36.3636	29.1222	29.1222
944053	CM001013.3	35593639	3.84327	0.000121404	0.0336601	NC_000086.8	Lonrf3	0	0	0	0	0	0	52.6316	42.1053	14.2857	22.2222	41.6667	23.8095	9.09091	4.54545	26.087	16.6667	16.0399	16.0399
944054	CM001013.3	35593640	5.90338	3.56122e-09	4.33634e-06	NC_000086.8	Lonrf3	0	0	0	0	0	0	18.6047	7.40741	31.4286	17.6471	9.52381	16.129	26.6667	15	13.3333	27.2727	19.6804	19.6804
944055	CM001013.3	35593649	5.34801	8.89241e-08	6.87889e-05	NC_000086.8	Lonrf3	0	0	0	0	0	0	50	52.6316	20.6897	30.5556	25	23.8095	18.1818	13.6364	30.4348	11.1111	19.4347	19.4347
944056	CM001013.3	35593650	6.27026	3.60436e-10	6.46547e-07	NC_000086.8	Lonrf3	4.7619	0	0	0	0	0.952381	23.2558	18.5185	28.5714	29.4118	14.2857	22.5806	23.3333	20	20	36.3636	24.4555	23.5031
944058	CM001013.3	35593659	4.49923	6.82007e-06	0.00285134	NC_000086.8	Lonrf3	0	0	0	0	0	0	18.6047	3.7037	22.8571	17.6471	4.7619	16.129	10	15	6.66667	31.8182	15.9228	15.9228
944060	CM001013.3	35593681	4.16255	3.1471e-05	0.0105538	NC_000086.8	Lonrf3	4.7619	25	6.66667	10.5263	0	9.39098	23.2558	21.4286	27.7778	23.5294	13.6364	21.875	25.8065	30.4348	28.125	36.3636	28.521	19.13
944061	CM001013.3	35593687	7.26357	3.77014e-13	1.92706e-09	NC_000086.8	Lonrf3	0	0	0	0	0	0	37.5	30	31.5789	23.0769	25	43.3333	40	31.5789	33.3333	23.5294	34.355	34.355
944062	CM001013.3	35593711	4.92218	8.55861e-07	0.000482038	NC_000086.8	Lonrf3	0	0	0	0	0	0	18.75	0	15.7895	15.3846	10	26.6667	20	21.0526	14.2857	11.7647	18.7539	18.7539
944063	CM001013.3	35593754	6.42022	1.3608e-10	2.81247e-07	NC_000086.8	Lonrf3	0	0	0	0	0	0	12.5	30	21.0526	23.0769	25	40	40	26.3158	23.8095	11.7647	28.378	28.378
944064	CM001013.3	36007326	5.05077	4.40024e-07	0.000270944	NC_000086.8	Slc25a43	5.26316	0	0	0	0	1.05263	37.5	13.3333	28.5714	24.1379	29.4118	23.5294	10	34.4828	31.5789	30	25.9182	24.8656
944083	CM001013.3	36059639	5.19355	2.06326e-07	0.00014235	NC_000086.8	Slc25a5	0	8	3.33333	4.34783	6.25	4.38623	32.2581	15.625	19.4444	28.2609	32	18.9189	27.2727	23.0769	28.9474	19.2308	23.4893	19.1031
944084	CM001013.3	36059650	6.7993	1.05129e-11	3.0952e-08	NC_000086.8	Slc25a5	3.125	0	0	4.34783	0	1.49457	38.7097	25	21.6216	28.2609	17.3913	16.2162	36.3636	23.3333	29.2683	23.0769	25.6517	24.1571
944085	CM001013.3	36059651	4.42651	9.57694e-06	0.003816	NC_000086.8	Slc25a5	0	0	0	0	0	0	45.4545	28.5714	7.40741	20	23.8095	25.9259	8.33333	11.1111	25.9259	16.6667	17.5926	17.5926
944086	CM001013.3	36059678	8.07729	6.62208e-16	7.77248e-12	NC_000086.8	Slc25a5	0	0	0	4.34783	0	0.869565	29.0323	27.7778	24.3243	34.7826	26.087	32.4324	33.3333	10.3448	39.0244	30.7692	29.1808	28.3113
944087	CM001013.3	36059679	4.15616	3.2364e-05	0.0108044	NC_000086.8	Slc25a5	0	0	0	0	0	0	36.3636	21.4286	25.9259	25	30	22.2222	0	16.6667	33.3333	5.55556	15.5556	15.5556
944088	CM001013.3	36059688	7.97512	1.52238e-15	1.60817e-11	NC_000086.8	Slc25a5	0	0	0	8.69565	0	1.73913	38.7097	25	27.7778	36.9565	26.087	27.7778	39.3939	20	48.7805	34.6154	34.1135	32.3744
944089	CM001013.3	36059689	4.85131	1.22648e-06	0.000655809	NC_000086.8	Slc25a5	0	0	0	0	10.5263	2.10526	40.9091	21.4286	29.6296	25	28.5714	34.6154	8.33333	17.6471	33.3333	22.2222	23.2303	21.125
944090	CM001013.3	36059709	4.6221	3.79868e-06	0.00173795	NC_000086.8	Slc25a5	3.125	0	0	0	0	0.625	22.5806	16.6667	10.8108	17.3913	13.0435	2.7027	24.2424	13.3333	29.2683	26.9231	19.294	18.669
944093	CM001013.3	36059726	4.47357	7.69232e-06	0.003162	NC_000086.8	Slc25a5	10	6.25	9.09091	0	5.88235	6.24465	40	33.3333	35.7143	29.4118	28.5714	33.3333	16.6667	21.0526	48.2759	22.2222	28.3101	22.0655
944094	CM001013.3	36059753	5.96481	2.44925e-09	3.20294e-06	NC_000086.8	Slc25a5	4.7619	0	0	0	0	0.952381	28.5714	22.7273	40	23.0769	14.2857	43.3333	25	23.8095	23.5294	20	27.1345	26.1821
944095	CM001013.3	36059754	8.49934	1.90673e-17	3.29593e-13	NC_000086.8	Slc25a5	0	0	0	0	0	0	41.1765	41.1765	44	37.931	20	60	23.0769	52.1739	33.3333	33.3333	40.3835	40.3835
944099	CM001013.3	36059837	8.46409	2.58165e-17	4.23174e-13	NC_000086.8	Slc25a5	3.125	0	0	0	0	0.625	25.641	29.1667	56.7568	52.381	39.1304	38.8889	37.037	45.4545	41.6667	44.8276	41.5749	40.9499
944100	CM001013.3	36059854	8.31779	8.96162e-17	1.31076e-12	NC_000086.8	Slc25a5	0	0	0	0	7.69231	1.53846	25.641	29.1667	59.4595	47.619	34.7826	55.5556	37.037	45.4545	45.8333	44.8276	45.7416	44.2031
944101	CM001013.3	36059885	7.31426	2.588e-13	1.39798e-09	NC_000086.8	Slc25a5	0	0	0	0	0	0	20.5128	16.6667	37.8378	33.3333	26.087	33.3333	18.5185	31.8182	33.3333	34.4828	30.2972	30.2972
944102	CM001013.3	36059887	6.45618	1.07377e-10	2.30441e-07	NC_000086.8	Slc25a5	0	0	0	0	0	0	15.3846	20.8333	45.9459	42.8571	30.4348	50	14.8148	40.9091	41.6667	34.4828	36.3747	36.3747
944119	CM001013.3	36127829	4.30911	1.63911e-05	0.00604705	NC_000086.8	C330007P06Rik	0	0	0	0	0	0	10.7143	12	15.7895	4.16667	30	21.0526	16.6667	18.1818	11.1111	6.66667	14.7358	14.7358
944120	CM001013.3	36127830	4.30605	1.66196e-05	0.00611239	NC_000086.8	C330007P06Rik	0	0	0	0	0	0	17.2414	17.3913	11.7647	7.69231	17.6471	17.8571	13.0435	12	18.1818	10	14.2165	14.2165
944123	CM001013.3	36127834	4.14907	3.33822e-05	0.0110929	NC_000086.8	C330007P06Rik	0	5	5.26316	0	0	2.05263	17.8571	36	36.8421	20.8333	50	26.3158	20	31.8182	16.6667	6.66667	20.2935	18.2408
944124	CM001013.3	36127835	5.95962	2.52822e-09	3.28363e-06	NC_000086.8	C330007P06Rik	0	0	6.66667	0	0	1.33333	24.1379	39.1304	35.2941	38.4615	23.5294	17.8571	34.7826	32	27.2727	25	27.3825	26.0492
944126	CM001013.3	36127843	4.02691	5.65147e-05	0.0173601	NC_000086.8	C330007P06Rik	0	0	0	0	0	0	13.7931	21.7391	17.6471	30.7692	17.6471	7.14286	26.087	8	18.1818	10	13.8823	13.8823
944128	CM001013.3	36127856	4.74735	2.061e-06	0.00102587	NC_000086.8	C330007P06Rik	0	0	0	0	0	0	13.7931	26.087	11.7647	23.0769	17.6471	7.14286	30.4348	8	18.1818	30	18.7519	18.7519
944131	CM001013.3	36127865	5.44734	5.11276e-08	4.3092e-05	NC_000086.8	C330007P06Rik	0	0	0	0	0	0	14.2857	36	36.8421	12.5	40	26.3158	16.6667	36.3636	16.6667	13.3333	21.8692	21.8692
944132	CM001013.3	36127866	6.16953	6.84946e-10	1.09077e-06	NC_000086.8	C330007P06Rik	0	0	0	0	0	0	17.2414	43.4783	23.5294	30.7692	29.4118	14.2857	26.087	28	31.8182	30	26.0382	26.0382
944137	CM001013.3	36138043	5.49888	3.82212e-08	3.36147e-05	NC_000086.8	Ube2a	0	0	0	0	0	0	20	8.33333	28.5714	18.9189	16	25.8065	26.3158	31.5789	5.88235	12.5	20.4167	20.4167
944138	CM001013.3	36138052	5.52724	3.25299e-08	2.93144e-05	NC_000086.8	Ube2a	0	0	0	0	0	0	25	16.6667	28.5714	22.2222	20	22.5806	26.3158	31.5789	5.88235	18.75	21.0215	21.0215
944141	CM001013.3	36138072	5.22282	1.76214e-07	0.000123547	NC_000086.8	Ube2a	10	4.34783	11.7647	4.34783	0	6.09207	44	18.1818	37.1429	27.027	24	32.2581	42.8571	36.8421	18.75	29.4118	32.0238	25.9317
944144	CM001013.3	36138688	4.11642	3.84808e-05	0.012516	NC_000086.8	Ube2a	0	0	0	0	0	0	10.3448	8.69565	6.66667	20	23.0769	23.0769	16	9.09091	11.1111	11.1111	14.078	14.078
944149	CM001013.3	36138738	4.43549	9.18641e-06	0.0036831	NC_000086.8	Ube2a	0	0	0	0	0	0	17.2414	16.6667	13.3333	12	23.0769	19.2308	16	22.7273	14.8148	5.55556	15.6657	15.6657
944153	CM001013.3	36138785	4.85344	1.21341e-06	0.000649552	NC_000086.8	Ube2a	0	6.66667	0	0	0	1.33333	31.8182	38.4615	42.8571	40	14.2857	46.1538	28.5714	20	16.6667	35.7143	29.4212	28.0879
944162	CM001013.3	36252649	4.32465	1.52778e-05	0.00568263	NC_000086.8	Septin6	12.5	45.4545	15.625	11.1111	36.3636	24.2109	38.4615	43.75	36.3636	36	47.619	46.4286	56.25	45.8333	48.3871	63.6364	52.1071	27.8962
944164	CM001013.3	36252682	6.75571	1.42138e-11	4.02181e-08	NC_000086.8	Septin6	0	0	0	0	0	0	23.0769	17.3913	10	19.0476	20	41.6667	21.7391	36.3636	31.5789	20.8333	30.4363	30.4363
944165	CM001013.3	36252688	5.92743	3.07716e-09	3.84935e-06	NC_000086.8	Septin6	0	0	0	0	0	0	26.9231	17.3913	5	19.0476	15	37.5	26.087	27.2727	21.0526	12.5	24.8825	24.8825
944166	CM001013.3	36252696	4.40904	1.03828e-05	0.00408234	NC_000086.8	Septin6	0	0	0	0	0	0	15.3846	17.3913	15	19.0476	10	29.1667	17.3913	9.09091	15.7895	8.33333	15.9543	15.9543
944168	CM001013.3	36252705	5.80903	6.28344e-09	7.11162e-06	NC_000086.8	Septin6	0	0	0	0	0	0	23.0769	13.0435	20	19.0476	25	37.5	17.3913	22.7273	26.3158	16.6667	24.1202	24.1202
944169	CM001013.3	36252725	5.42374	5.83648e-08	4.82507e-05	NC_000086.8	Septin6	0	0	0	0	0	0	23.0769	8.69565	15	19.0476	26.3158	29.1667	13.0435	36.3636	21.0526	12.5	22.4253	22.4253
944170	CM001013.3	36252731	4.59443	4.33935e-06	0.00195043	NC_000086.8	Septin6	0	0	0	0	0	0	19.2308	8.69565	10	9.52381	15	20.8333	13.0435	22.7273	21.0526	8.33333	17.198	17.198
944171	CM001013.3	36252750	4.69524	2.66298e-06	0.00127672	NC_000086.8	Septin6	0	10	6.66667	0	7.14286	4.7619	33.3333	13.6364	21.0526	23.8095	26.3158	41.6667	26.087	28.5714	21.4286	16.6667	26.8841	22.1222
944210	CM001013.3	36373954	5.40061	6.64133e-08	5.36906e-05	NC_000086.8	Upf3b	0	0	0	0	0	0	24	18.75	23.8095	22.2222	37.5	13.7931	33.3333	27.7778	23.5294	14.2857	22.5439	22.5439
944211	CM001013.3	36373975	6.01447	1.80473e-09	2.45815e-06	NC_000086.8	Upf3b	0	0	0	0	0	0	24	10.5263	36.3636	22.2222	18.75	13.7931	23.3333	22.2222	47.3684	23.8095	26.1053	26.1053
944212	CM001013.3	36373976	5.17608	2.26593e-07	0.000154009	NC_000086.8	Upf3b	0	0	0	0	0	0	13.6364	20	24	21.4286	31.5789	23.0769	25	18.75	8.33333	15	18.0321	18.0321
944213	CM001013.3	36374014	5.97133	2.35329e-09	3.09448e-06	NC_000086.8	Upf3b	0	0	0	0	0	0	16	15.7895	22.7273	18.5185	25	10.3448	26.6667	22.2222	47.3684	23.8095	26.0823	26.0823
944214	CM001013.3	36374015	4.13523	3.54604e-05	0.0116734	NC_000086.8	Upf3b	0	0	0	0	0	0	4.54545	16.6667	20	17.8571	31.5789	19.2308	12.5	6.25	12.5	10	12.0962	12.0962
944330	CM001013.3	37278670	4.79751	1.60649e-06	0.000824683	NC_000086.8	Zbtb33	0	0	0	0	0	0	14.2857	9.52381	25	9.52381	15.3846	27.7778	14.2857	20	13.6364	23.5294	19.8459	19.8459
944332	CM001013.3	37278694	4.45617	8.34379e-06	0.00338709	NC_000086.8	Zbtb33	0	0	0	0	0	0	17.8571	9.52381	12.5	9.52381	16.6667	11.1111	28.5714	21.0526	13.6364	17.6471	18.4037	18.4037
944333	CM001013.3	37278703	4.63064	3.64533e-06	0.00167829	NC_000086.8	Zbtb33	0	0	0	7.14286	0	1.42857	21.4286	4.7619	25	9.52381	15.3846	16.6667	21.4286	25	13.6364	35.2941	22.4051	20.9766
944336	CM001013.3	37278711	5.3142	1.07127e-07	8.07501e-05	NC_000086.8	Zbtb33	0	0	0	0	0	0	21.4286	4.7619	18.75	14.2857	15.3846	22.2222	14.2857	25	22.7273	29.4118	22.7294	22.7294
944337	CM001013.3	37278718	3.98611	6.71647e-05	0.0201816	NC_000086.8	Zbtb33	5.55556	18.1818	0	0	0	4.74747	20.8333	27.7778	29.4118	14.2857	23.0769	11.1111	21.4286	35.2941	30	23.5294	24.2726	19.5252
944338	CM001013.3	37278967	3.83257	0.000126809	0.0349448	NC_000086.8	Zbtb33	4.54545	0	0	0	5.55556	2.0202	30.7692	22.7273	16	23.2558	33.3333	16.129	13.0435	31.25	28.5714	11.1111	20.021	18.0008
944339	CM001013.3	37278969	5.1704	2.33588e-07	0.0001575	NC_000086.8	Zbtb33	0	0	0	0	5.55556	1.11111	34.6154	27.2727	24	30.2326	14.2857	19.3548	30.4348	12.5	19.0476	29.6296	22.1934	21.0823
944355	CM001013.3	37653274	4.14928	3.33527e-05	0.0110909	NC_000086.8	Cul4b	5.88235	0	0	0	0	1.17647	40.625	13.7931	13.7931	27.027	20	17.2414	15.3846	11.1111	22.7273	23.5294	17.9988	16.8223
944356	CM001013.3	37653275	4.49937	6.81563e-06	0.00285073	NC_000086.8	Cul4b	0	8.33333	0	0	0	1.66667	14.2857	29.4118	38.8889	21.0526	23.0769	20	21.0526	15.7895	31.8182	23.0769	22.3474	20.6808
944359	CM001013.3	37653752	4.66345	3.10952e-06	0.00146426	NC_000086.8	Cul4b	0	0	0	0	0	0	36.3636	22.7273	38.4615	9.52381	16.6667	12	15.7895	11.1111	29.1667	12.5	16.1135	16.1135
944360	CM001013.3	37653753	6.10724	1.01371e-09	1.52251e-06	NC_000086.8	Cul4b	0	0	0	0	0	0	25	33.3333	21.6216	10	35	15.625	31.8182	26.087	16.6667	25	23.0394	23.0394
944361	CM001013.3	37653755	5.12374	2.99532e-07	0.000195977	NC_000086.8	Cul4b	0	0	0	0	0	0	31.8182	27.2727	38.4615	23.8095	33.3333	20	26.3158	5.55556	37.5	8.33333	19.5409	19.5409
944362	CM001013.3	37653756	5.60104	2.13064e-08	2.0461e-05	NC_000086.8	Cul4b	0	0	0	0	0	0	33.3333	47.619	24.3243	3.44828	30	25	31.8182	21.7391	27.7778	32.1429	27.6956	27.6956
944363	CM001013.3	37653763	4.95792	7.12523e-07	0.000410052	NC_000086.8	Cul4b	0	0	0	0	5.26316	1.05263	31.8182	18.1818	42.3077	38.0952	33.3333	20	21.0526	16.6667	33.3333	12.5	20.7105	19.6579
944364	CM001013.3	37653764	5.53179	3.16971e-08	2.86298e-05	NC_000086.8	Cul4b	0	0	0	0	0	0	29.1667	47.619	24.3243	3.33333	40	25	31.8182	26.087	27.7778	35.7143	29.2794	29.2794
944365	CM001013.3	37653779	4.1338	3.56819e-05	0.0117234	NC_000086.8	Cul4b	5	0	0	0	0	1	22.7273	18.1818	38.4615	33.3333	16.6667	20	26.3158	11.1111	16.6667	8.33333	16.4854	15.4854
944366	CM001013.3	37653780	4.2362	2.27329e-05	0.00797217	NC_000086.8	Cul4b	0	5	0	0	0	1	25	42.8571	13.5135	3.33333	35	18.75	22.7273	26.087	16.6667	21.4286	21.1319	20.1319
944367	CM001013.3	37653781	4.63897	3.50155e-06	0.00162152	NC_000086.8	Cul4b	0	0	0	0	0	0	18.1818	9.09091	30.7692	28.5714	22.2222	16	21.0526	5.55556	25	12.5	16.0216	16.0216
944369	CM001013.3	37653791	4.50063	6.77519e-06	0.00283882	NC_000086.8	Cul4b	0	0	0	0	0	0	27.2727	9.09091	23.0769	23.8095	33.3333	16	15.7895	11.1111	25	8.33333	15.2468	15.2468
944372	CM001013.3	37653794	5.09137	3.55488e-07	0.000226976	NC_000086.8	Cul4b	0	0	0	0	0	0	16.6667	38.0952	24.3243	3.33333	20	12.5	27.2727	21.7391	16.6667	21.4286	19.9214	19.9214
944373	CM001013.3	37653801	4.57722	4.71196e-06	0.00209366	NC_000086.8	Cul4b	0	0	0	0	0	0	18.1818	27.2727	15.3846	23.8095	22.2222	16	21.0526	5.55556	29.1667	8.33333	16.0216	16.0216
944374	CM001013.3	37653802	5.0616	4.15746e-07	0.000259014	NC_000086.8	Cul4b	0	0	0	0	0	0	25	28.5714	13.5135	3.33333	35	18.75	31.8182	13.0435	16.6667	21.4286	20.3414	20.3414
944377	CM001013.3	37653861	4.44073	8.96555e-06	0.00360714	NC_000086.8	Cul4b	0	0	0	6.25	0	1.25	6.45161	14.2857	17.8571	11.6279	11.1111	25	10.5263	22.8571	11.1111	12.5	16.3989	15.1489
944378	CM001013.3	37689535	5.78768	7.13673e-09	7.9264e-06	NC_000086.8	Mcts1	0	5.88235	0	0	0	1.17647	25	12.5	19.3548	29.7297	19.5122	17.1429	20	28.5714	22.5	26.6667	22.9762	21.7997
944379	CM001013.3	37689547	6.41287	1.42805e-10	2.91345e-07	NC_000086.8	Mcts1	0	0	0	0	0	0	28.125	15.1515	29.0323	35.1351	21.9512	20	24	28.5714	25	13.3333	22.181	22.181
944380	CM001013.3	37689570	5.88669	3.94005e-09	4.73561e-06	NC_000086.8	Mcts1	5	0	0	0	0	1	21.875	6.06061	16.129	18.9189	24.3902	20	24	25	25	20	22.8	21.8
944381	CM001013.3	37689608	4.87884	1.06714e-06	0.000581067	NC_000086.8	Mcts1	0	11.7647	0	0	0	2.35294	23.3333	23.3333	16.6667	21.6216	10	22.8571	20	8.69565	18.9189	26.6667	19.4277	17.0747
944388	CM001013.3	40489582	3.86499	0.000111093	0.0311189	NC_000086.8	Gria3	0	0	0	0	0	0	22.7273	13.3333	19.4444	16.6667	5	9.09091	20.8333	5.26316	21.4286	5.26316	12.3758	12.3758
944390	CM001013.3	40489635	6.06192	1.34505e-09	1.93166e-06	NC_000086.8	Gria3	10	0	0	0	0	2	31.8182	50	44.4444	8.33333	15	27.2727	45.8333	31.5789	46.4286	42.1053	38.6438	36.6438
944391	CM001013.3	40489649	6.5871	4.48493e-11	1.08773e-07	NC_000086.8	Gria3	0	0	0	0	0	0	18.1818	36.6667	36.1111	16.6667	25	33.3333	33.3333	31.5789	14.2857	31.5789	28.8221	28.8221
944396	CM001013.3	40489925	5.8282	5.60283e-09	6.48016e-06	NC_000086.8	Gria3	5	5	0	0	0	2	24	20	26.6667	7.89474	20	31.4286	17.6471	32.1429	16	25	24.4437	22.4437
944399	CM001013.3	41000071	3.79551	0.000147337	0.0398056	NC_000086.8	Thoc2	8.33333	5.55556	0	6.25	13.6364	6.75505	56.5217	25	28	19.0476	31.8182	17.6471	31.8182	42.1053	56.25	20	33.5641	26.8091
944400	CM001013.3	41000090	5.22907	1.70364e-07	0.000119887	NC_000086.8	Thoc2	0	0	6.66667	0	4.16667	2.16667	33.3333	20	17.3913	14.2857	22.7273	41.1765	40.9091	18.75	23.0769	10	26.7825	24.6158
944401	CM001013.3	41000091	5.62	1.90959e-08	1.85821e-05	NC_000086.8	Thoc2	0	0	0	0	0	0	31.8182	21.0526	45	31.5789	17.3913	8	22.2222	24	35	30	23.8444	23.8444
944402	CM001013.3	41000093	5.17464	2.28348e-07	0.000154774	NC_000086.8	Thoc2	0	0	0	0	4.16667	0.833333	33.3333	26.6667	21.7391	9.52381	22.7273	17.6471	14.2857	37.5	38.4615	30	27.5789	26.7455
944403	CM001013.3	41000094	4.72237	2.33117e-06	0.00113929	NC_000086.8	Thoc2	0	0	0	0	0	0	18.1818	36.8421	15	15.7895	8.69565	4	23.5294	20	25	35	21.5059	21.5059
944404	CM001013.3	41000109	6.95096	3.62804e-12	1.23628e-08	NC_000086.8	Thoc2	0	0	0	0	4.16667	0.833333	44.4444	26.6667	21.7391	19.0476	36.3636	35.2941	40.9091	43.75	30.7692	40	38.1445	37.3112
944405	CM001013.3	41000110	6.74432	1.53742e-11	4.31164e-08	NC_000086.8	Thoc2	0	0	0	0	0	0	31.8182	26.3158	35	42.1053	26.087	12	38.8889	32	25	50	31.5778	31.5778
944406	CM001013.3	41000119	5.07579	3.85895e-07	0.000243448	NC_000086.8	Thoc2	8.33333	0	0	0	4.16667	2.5	38.8889	6.66667	21.7391	9.52381	31.8182	41.1765	31.8182	25	15.3846	40	30.6759	28.1759
944407	CM001013.3	41000120	5.89909	3.65505e-09	4.42101e-06	NC_000086.8	Thoc2	0	0	0	0	0	0	27.2727	36.8421	45	31.5789	21.7391	8	35.2941	28	30	50	30.2588	30.2588
944408	CM001013.3	41000135	7.16311	7.88667e-13	3.45529e-09	NC_000086.8	Thoc2	0	0	0	0	4.16667	0.833333	44.4444	26.6667	26.087	19.0476	31.8182	41.1765	40.9091	40	38.4615	40	40.1094	39.2761
944409	CM001013.3	41000136	6.85034	7.36731e-12	2.27409e-08	NC_000086.8	Thoc2	0	0	0	0	0	0	36.3636	42.1053	45	42.1053	30.4348	12	38.8889	28	35	50	32.7778	32.7778
944411	CM001013.3	41000152	4.71554	2.4107e-06	0.00117232	NC_000086.8	Thoc2	5	7.14286	0	5.88235	0	3.60504	21.7391	35	36.8421	26.3158	21.7391	15.3846	16.6667	25	41.6667	33.3333	26.4103	22.8052
944427	CM001013.3	41000722	3.90352	9.48045e-05	0.0271608	NC_000086.8	Thoc2	0	0	0	0	0	0	57.1429	15	36	28.5714	25	13.3333	4.54545	47.0588	34.7826	38.4615	27.6364	27.6364
944428	CM001013.3	41000740	5.69474	1.23559e-08	1.26857e-05	NC_000086.8	Thoc2	0	0	0	0	0	0	42.8571	15	44	28.5714	31.25	20	13.6364	41.1765	43.4783	38.4615	31.3505	31.3505
944429	CM001013.3	41000744	4.54873	5.39718e-06	0.00235375	NC_000086.8	Thoc2	0	0	0	0	0	0	35.7143	10	28	21.4286	18.75	23.3333	4.54545	50	34.7826	23.0769	27.1477	27.1477
944437	CM001013.3	41238917	6.63638	3.2147e-11	8.17182e-08	NC_000086.8	Stag2	4.7619	0	0	0	0	0.952381	14.8148	21.0526	22.2222	28.5714	10	39.1304	15.3846	41.1765	26.6667	33.3333	31.1383	30.1859
944438	CM001013.3	41238928	4.28951	1.79065e-05	0.00650016	NC_000086.8	Stag2	4.7619	0	0	0	5.55556	2.06349	14.8148	21.0526	11.1111	17.1429	15	30.4348	11.5385	23.5294	10	24.2424	19.949	17.8855
944439	CM001013.3	41238935	4.2705	1.95032e-05	0.0070049	NC_000086.8	Stag2	4.7619	0	0	0	0	0.952381	19.2308	10.5263	16.6667	11.4286	10	21.7391	7.69231	23.5294	13.3333	18.1818	16.8952	15.9428
944441	CM001013.3	41238974	4.44547	8.76983e-06	0.00353738	NC_000086.8	Stag2	4.7619	0	0	0	5.55556	2.06349	15.3846	10.5263	38.8889	17.1429	15	39.1304	15.3846	35.2941	20	12.1212	24.3861	22.3226
944445	CM001013.3	42518008	6.05296	1.42205e-09	2.00886e-06	NC_000086.8	Tenm1	0	0	0	0	0	0	35.7143	33.3333	40	10.5263	24	28	18.1818	25	30.7692	22.2222	24.8347	24.8347
944446	CM001013.3	42518021	4.61218	3.98467e-06	0.00181344	NC_000086.8	Tenm1	0	0	0	0	11.7647	2.35294	30.7692	22.7273	20.8333	10	29.1667	24	22.7273	23.8095	19.0476	21.0526	22.1274	19.7745
944454	CM001013.3	43878838	3.80892	0.000139575	0.0380437	NC_000086.8	Dcaf12l1	0	0	0	0	0	0	25.8065	3.57143	22.8571	35.1351	13.6364	27.5	20	7.14286	15.3846	5.71429	15.1484	15.1484
944456	CM001013.3	43878846	4.26833	1.96946e-05	0.00706134	NC_000086.8	Dcaf12l1	0	0	4.54545	0	0	0.909091	9.67742	21.4286	22.8571	27.027	18.1818	12.5	13.3333	17.8571	7.69231	14.2857	13.1337	12.2246
944460	CM001013.3	43878865	3.89568	9.79242e-05	0.0279322	NC_000086.8	Dcaf12l1	0	0	0	0	4	0.8	16.129	17.8571	22.8571	21.6216	22.7273	10	20	7.14286	15.3846	8.57143	12.2198	11.4198
944464	CM001013.3	43878884	4.54924	5.38402e-06	0.00235327	NC_000086.8	Dcaf12l1	0	0	0	0	0	0	12.5	0	30	28.9474	21.7391	13.0435	11.1111	26.6667	12	19.0476	16.3738	16.3738
944466	CM001013.3	43878902	5.11475	3.14155e-07	0.00020415	NC_000086.8	Dcaf12l1	0	0	7.69231	0	0	1.53846	25	27.2727	30	21.0526	30.4348	17.3913	44.4444	13.3333	12	47.619	26.9576	25.4192
944468	CM001013.3	43878905	5.00415	5.61092e-07	0.000333608	NC_000086.8	Dcaf12l1	0	0	0	7.14286	4.54545	2.33766	33.3333	18.1818	30	42.1053	26.087	17.3913	44.4444	40	12	47.619	32.291	29.9533
944469	CM001013.3	43878906	3.95268	7.72801e-05	0.0227818	NC_000086.8	Dcaf12l1	6.66667	7.14286	0	0	0	2.7619	29.4118	25	47.0588	29.1667	20	22.7273	9.09091	10	27.2727	50	23.8182	21.0563
944472	CM001013.3	46980832	5.97485	2.30304e-09	3.0368e-06	NC_000086.8	Smarca1	0	0	0	0	0	0	11.1111	16.2162	6.25	16.2162	4.7619	7.14286	32.2581	15.3846	23.3333	17.2414	19.072	19.072
944473	CM001013.3	46980849	6.01639	1.78349e-09	2.4397e-06	NC_000086.8	Smarca1	0	0	0	0	4.34783	0.869565	25	24.3243	3.125	18.9189	9.52381	17.8571	29.0323	26.9231	23.3333	20.6897	23.5671	22.6975
944474	CM001013.3	46980862	6.88078	5.95276e-12	1.90551e-08	NC_000086.8	Smarca1	0	0	0	0	0	0	22.2222	22.2222	3.125	24.3243	14.2857	14.2857	38.7097	30.7692	30	24.1379	27.5805	27.5805
944475	CM001013.3	46980872	5.4032	6.54635e-08	5.30129e-05	NC_000086.8	Smarca1	0	4.16667	0	0	0	0.833333	13.8889	16.6667	6.25	16.2162	9.52381	10.7143	29.0323	15.3846	20	17.2414	18.4745	17.6412
944477	CM001013.3	46981230	5.97929	2.24115e-09	2.97583e-06	NC_000086.8	Smarca1	0	0	0	0	0	0	32.2581	22.2222	12.5	18.4211	5.88235	29.6296	16.6667	32.1429	22.2222	9.09091	21.9505	21.9505
944478	CM001013.3	46981241	3.99115	6.57531e-05	0.0198235	NC_000086.8	Smarca1	0	0	0	0	0	0	22.5806	22.2222	12.5	15.7895	5.88235	25.9259	8.33333	14.2857	3.7037	9.09091	12.2679	12.2679
944479	CM001013.3	46981260	6.80988	9.76816e-12	2.9021e-08	NC_000086.8	Smarca1	0	0	0	0	0	0	25.8065	22.2222	18.75	13.1579	11.7647	40.7407	16.6667	25	33.3333	18.1818	26.7845	26.7845
944480	CM001013.3	46981266	5.24534	1.55994e-07	0.000110832	NC_000086.8	Smarca1	0	0	0	0	4.7619	0.952381	25	4.16667	21.4286	21.0526	0	33.3333	25	22.2222	30.7692	18.1818	25.9013	24.9489
944483	CM001013.3	47001436	4.48238	7.38138e-06	0.00304715	NC_000086.8	Ocrl	0	0	0	0	0	0	28.5714	20.6897	19.2308	32.4324	20	8	19.2308	9.09091	16.6667	27.7778	16.1532	16.1532
944490	CM001013.3	47122498	4.96646	6.81859e-07	0.000395036	NC_000086.8	Apln	20	35.2941	26.6667	40	6.25	25.6422	48.1481	52.6316	47.619	60.8696	48	64	57.6923	67.7419	46.1538	71.4286	61.4033	35.7612
944518	CM001013.3	47345246	6.23405	4.54528e-10	7.84259e-07	NC_000086.8	Gm39511	7.14286	0	0	0	0	1.42857	22.7273	12	34.6154	18.1818	42.8571	30	33.3333	38.8889	50	16	33.6444	32.2159
944524	CM001013.3	47345852	5.81796	5.957e-09	6.79066e-06	NC_000086.8	Utp14a	0	0	0	0	0	0	29.6296	14.8148	18.75	27.2727	13.1579	24.1379	18.75	16.129	27.7778	9.09091	19.1771	19.1771
944525	CM001013.3	47374057	3.83151	0.000127358	0.0350552	NC_000086.8	9530027J09Rik	0	0	0	0	0	0	47.0588	18.75	14.2857	8.69565	26.6667	16.6667	9.52381	14.2857	14.2857	5.88235	12.1289	12.1289
944604	CM001013.3	47542715	3.86534	0.000110934	0.0310835	NC_000086.8	Elf4	0	0	0	0	0	0	5	7.14286	8	18.75	0	12.5	36.3636	7.14286	9.09091	20	17.0195	17.0195
944607	CM001013.3	47602135	6.21603	5.09876e-10	8.61006e-07	NC_000086.8	Aifm1	0	0	0	0	0	0	33.3333	36.3636	20.8333	18.75	39.1304	20	18.75	33.3333	42.8571	27.7778	28.5437	28.5437
944608	CM001013.3	47602136	6.13689	8.4154e-10	1.30304e-06	NC_000086.8	Aifm1	0	0	0	0	7.14286	1.42857	29.6296	23.8095	28.5714	32.2581	41.1765	21.7391	39.1304	42.8571	22.2222	22.2222	29.6342	28.2057
944609	CM001013.3	47602146	5.71293	1.11046e-08	1.15507e-05	NC_000086.8	Aifm1	0	0	0	0	0	0	37.037	31.8182	25	18.75	39.1304	20	18.75	38.0952	28.5714	22.2222	25.5278	25.5278
944610	CM001013.3	47602147	6.221	4.93988e-10	8.38646e-07	NC_000086.8	Aifm1	0	0	0	0	0	0	29.6296	23.8095	28.5714	29.0323	41.1765	21.7391	34.7826	38.0952	22.2222	16.6667	26.7012	26.7012
944611	CM001013.3	47602153	5.0859	3.65893e-07	0.000232527	NC_000086.8	Aifm1	0	0	5.55556	0	0	1.11111	33.3333	27.2727	12.5	18.75	39.1304	20	18.75	28.5714	33.3333	22.2222	24.5754	23.4643
944612	CM001013.3	47602154	4.6944	2.67393e-06	0.00128132	NC_000086.8	Aifm1	0	6.25	0	0	0	1.25	29.6296	14.2857	14.2857	29.0323	41.1765	13.0435	17.3913	38.0952	14.8148	22.2222	21.1134	19.8634
944613	CM001013.3	47602157	4.25518	2.08884e-05	0.00741006	NC_000086.8	Aifm1	0	0	0	6.66667	0	1.33333	22.2222	27.2727	16.6667	12.5	21.7391	13.3333	18.75	19.0476	33.3333	11.1111	19.1151	17.7817
944614	CM001013.3	47602158	4.87413	1.09287e-06	0.000594058	NC_000086.8	Aifm1	0	0	0	0	7.14286	1.42857	25.9259	23.8095	19.0476	22.5806	35.2941	13.0435	26.087	33.3333	22.2222	11.1111	21.1594	19.7308
944623	CM001013.3	47682980	7.97177	1.56421e-15	1.63419e-11	NC_000086.8	Zfp280c	0	0	0	0	0	0	35.2941	27.2727	30	32.3529	45.8333	35	26.3158	33.3333	52.381	54.1667	40.2393	40.2393
944625	CM001013.3	47683004	5.5127	3.53379e-08	3.14572e-05	NC_000086.8	Zfp280c	0	0	0	0	0	0	22.2222	18.1818	26.3158	22.8571	41.6667	25	10.5263	33.3333	33.3333	20.8333	24.6053	24.6053
944626	CM001013.3	47683056	6.40954	1.45959e-10	2.97143e-07	NC_000086.8	Zfp280c	0	0	0	0	0	0	13.5135	9.67742	6.89655	17.7778	14.2857	14.2857	20	25	25.8065	28	22.6184	22.6184
944627	CM001013.3	47683060	4.65482	3.2426e-06	0.00151712	NC_000086.8	Zfp280c	0	0	6.25	0	0	1.25	18.9189	9.67742	31.0345	13.3333	18.5185	10.7143	16.6667	22.5	19.3548	8	15.4472	14.1972
944628	CM001013.3	47683081	5.95307	2.63163e-09	3.38112e-06	NC_000086.8	Zfp280c	0	0	0	0	0	0	13.5135	19.3548	31.0345	24.4444	21.4286	7.14286	30	20	29.0323	16	20.435	20.435
944629	CM001013.3	47683083	3.9983	6.37992e-05	0.0193175	NC_000086.8	Zfp280c	0	0	0	6.25	0	1.25	10.8108	10	17.2414	15.5556	17.8571	7.14286	13.3333	12.5	19.3548	12	12.8662	11.6162
944636	CM001013.3	47683380	6.77225	1.26798e-11	3.62009e-08	NC_000086.8	Zfp280c	0	6.25	0	0	0	1.25	23.5294	39.2857	20	25	23.5294	31.8182	30	25.7143	43.4783	38.4615	33.8945	32.6445
944638	CM001013.3	47683595	5.71539	1.09452e-08	1.14223e-05	NC_000086.8	Zfp280c	0	8.33333	0	0	8.33333	3.33333	38.7097	18.5185	24	32.2581	25.9259	32.1429	45.4545	42.3077	29.4118	10.5263	31.9686	28.6353
944643	CM001013.3	47712810	4.197	2.70479e-05	0.00925993	NC_000086.8	Slc25a14	0	0	0	0	0	0	17.6471	0	14.7059	6.66667	25	22.2222	17.6471	6.25	8.33333	22.2222	15.335	15.335
944644	CM001013.3	47712875	4.44722	8.69878e-06	0.0035132	NC_000086.8	Slc25a14	0	0	0	0	0	0	11.7647	0	21.2121	46.6667	25	25.9259	35.2941	6.25	25	27.7778	24.0496	24.0496
944645	CM001013.3	47712892	5.09495	3.48842e-07	0.000223033	NC_000086.8	Slc25a14	0	0	0	0	0	0	17.6471	0	26.4706	26.6667	33.3333	25.9259	29.4118	6.25	25	33.3333	23.9842	23.9842
944662	CM001013.3	47784165	3.85687	0.000114847	0.0320666	NC_000086.8	Rbmx2	8.33333	0	0	9.09091	0	3.48485	12.5	11.1111	20	8.69565	9.09091	26.9231	10.5263	26.087	15.3846	30	21.7842	18.2993
944663	CM001013.3	48376957	5.39954	6.68117e-08	5.39209e-05	NC_000086.8	Enox2	0	0	0	0	0	0	17.6471	21.0526	33.3333	33.3333	21.0526	31.25	21.4286	31.8182	22.2222	15.7895	24.5017	24.5017
944664	CM001013.3	48376958	4.28753	1.80673e-05	0.00653677	NC_000086.8	Enox2	4.34783	0	0	0	0	0.869565	33.3333	37.5	33.3333	35.7143	29.4118	24.1379	11.1111	21.0526	9.09091	20	17.0785	16.209
944665	CM001013.3	48376971	4.32143	1.55023e-05	0.00575183	NC_000086.8	Enox2	0	0	0	0	0	0	17.6471	10.5263	32.1429	20.8333	26.3158	25	14.2857	9.09091	27.7778	15.7895	18.3888	18.3888
944666	CM001013.3	48376972	4.66883	3.02926e-06	0.00142926	NC_000086.8	Enox2	0	0	0	0	0	0	18.5185	25	15.1515	16.6667	11.7647	17.2414	11.1111	26.3158	8.69565	20	16.6728	16.6728
944667	CM001013.3	48376989	3.94787	7.88506e-05	0.0231586	NC_000086.8	Enox2	0	9.09091	0	0	13.3333	4.48485	16.6667	40.9091	44.8276	21.7391	20.8333	17.3913	20	28.5714	25	31.25	24.4425	19.9577
944669	CM001013.3	48376996	4.65462	3.24579e-06	0.00151786	NC_000086.8	Enox2	0	0	7.69231	0	0	1.53846	8.33333	30.4348	43.3333	13.0435	33.3333	26.087	15.7895	35	17.8571	43.75	27.6967	26.1583
944670	CM001013.3	48376997	4.26483	2.00057e-05	0.00715028	NC_000086.8	Enox2	0	0	0	0	0	0	22.5806	43.75	7.14286	33.3333	22.5806	12.1212	21.4286	13.0435	9.09091	28	16.7368	16.7368
944671	CM001013.3	48377001	4.15846	3.20394e-05	0.0107142	NC_000086.8	Enox2	0	0	0	0	0	0	8.33333	13.0435	33.3333	8.69565	12.5	8.69565	5.26316	20	14.2857	31.25	15.8989	15.8989
944673	CM001013.3	48377019	5.23434	1.65575e-07	0.00011695	NC_000086.8	Enox2	0	0	0	0	0	0	12.5	39.1304	46.6667	26.087	20	13.0435	15.7895	25	21.4286	37.5	22.5523	22.5523
944674	CM001013.3	48377020	4.26656	1.98507e-05	0.00710288	NC_000086.8	Enox2	0	0	0	0	0	0	26.6667	50	7.14286	21.875	19.3548	12.1212	35.7143	17.3913	9.09091	19.2308	18.7097	18.7097
944677	CM001013.3	48377029	3.92324	8.73657e-05	0.0253463	NC_000086.8	Enox2	0	4.54545	0	0	0	0.909091	12.5	21.7391	40	21.7391	20	13.0435	10.5263	15	10.7143	37.5	17.3568	16.4477
944679	CM001013.3	48377035	4.67038	3.00637e-06	0.00142058	NC_000086.8	Enox2	0	0	0	0	0	0	13.0435	26.087	43.3333	21.7391	24	17.3913	5.26316	20	14.2857	31.25	17.638	17.638
944680	CM001013.3	48377036	3.78099	0.000156206	0.0418065	NC_000086.8	Enox2	0	0	0	0	0	0	10.3448	31.25	7.14286	21.875	16.129	6.06061	21.4286	13.0435	4.54545	23.0769	13.631	13.631
944681	CM001013.3	48377039	5.99953	1.97895e-09	2.6649e-06	NC_000086.8	Enox2	0	0	0	0	0	0	12.5	34.7826	46.6667	26.087	28	26.087	15.7895	30	17.8571	37.5	25.4467	25.4467
944682	CM001013.3	48377040	4.04708	5.18613e-05	0.0161392	NC_000086.8	Enox2	0	0	0	0	0	0	23.3333	50	7.40741	28.125	25.8065	12.1212	35.7143	26.087	4.54545	23.0769	20.309	20.309
944699	CM001013.3	48569415	4.09807	4.16607e-05	0.0134217	NC_000086.8	Arhgap36	0	11.1111	0	7.69231	10.5263	5.86595	28.125	32	41.6667	45.2381	38.4615	32.2581	33.3333	42.3077	8	36.8421	30.5482	24.6823
944700	CM001013.3	48569416	6.0639	1.32857e-09	1.91401e-06	NC_000086.8	Arhgap36	7.14286	0	11.1111	13.3333	0	6.31746	37.5	44	35.2941	38.8889	35	32.3529	31.5789	52.1739	30.7692	47.3684	38.8487	32.5312
944701	CM001013.3	48569441	4.09444	4.23188e-05	0.0135969	NC_000086.8	Arhgap36	7.69231	0	5.55556	13.3333	0	5.31624	26.087	37.5	26.4706	55.5556	20	29.4118	21.0526	45.8333	13.6364	42.1053	30.4079	25.0916
944703	CM001013.3	48569936	4.991	6.00665e-07	0.000354256	NC_000086.8	Arhgap36	0	0	5.26316	0	0	1.05263	19.2308	12.5	12	4.7619	0	17.2414	30.4348	19.2308	12.5	15.7895	19.0393	17.9866
944704	CM001013.3	48569966	4.42577	9.61e-06	0.00382275	NC_000086.8	Arhgap36	0	0	5.26316	0	0	1.05263	23.0769	14.2857	16	4.7619	8.33333	10.3448	34.7826	16.6667	8.69565	15.7895	17.2558	16.2032
944705	CM001013.3	48582350	5.34662	8.96127e-08	6.92652e-05	NC_000086.8	Arhgap36	0	0	0	0	0	0	10	12.5	38.0952	22.5806	26.9231	22.7273	26.087	25.8065	25	23.0769	24.5395	24.5395
944706	CM001013.3	48582351	4.93407	8.05349e-07	0.000457656	NC_000086.8	Arhgap36	0	0	0	0	0	0	31.25	25	21.7391	18.1818	16.6667	23.5294	6.25	21.7391	44.4444	8.33333	20.8593	20.8593
944711	CM001013.3	48582571	4.08255	4.45445e-05	0.0141847	NC_000086.8	Arhgap36	0	5	5.55556	0	10	4.11111	19.0476	14.6341	17.1429	20.6897	38.0952	22.2222	30.5556	15	11.5385	18.75	19.6132	15.5021
944712	CM001013.3	48582589	4.12045	3.78132e-05	0.0123284	NC_000086.8	Arhgap36	10	5	0	5	5	5	16.2791	9.7561	20	27.5862	28.5714	29.6296	25	19.5122	19.2308	18.75	22.4245	17.4245
944713	CM001013.3	48582616	6.70186	2.05776e-11	5.5264e-08	NC_000086.8	Arhgap36	0	15	0	5	0	4	25.5814	24.3902	26.4706	34.4828	47.619	40.7407	38.8889	37.5	23.0769	31.25	34.2913	30.2913
944714	CM001013.3	48582662	4.03502	5.45979e-05	0.0168694	NC_000086.8	Arhgap36	7.69231	13.7931	3.7037	3.57143	8.69565	7.49124	35	36.3636	27.0833	23.4043	37.037	21.0526	13.8889	34.1463	40.4255	19.5122	25.8051	18.3139
944715	CM001013.3	48582680	4.47894	7.5015e-06	0.00309003	NC_000086.8	Arhgap36	0	0	7.69231	7.40741	0	3.01994	10.8108	12.9032	31.25	21.2766	30.7692	29.0909	11.4286	25	18.6047	17.5	20.3248	17.3049
944716	CM001013.3	48582682	7.225	5.01099e-13	2.44309e-09	NC_000086.8	Arhgap36	8.33333	0	0	0	0	1.66667	21.6216	32.2581	23.4043	23.4043	26.9231	29.0909	22.8571	25	20.9302	25	24.5757	22.909
944717	CM001013.3	48582704	5.42437	5.81594e-08	4.81646e-05	NC_000086.8	Arhgap36	4.16667	0	7.69231	3.7037	0	3.11254	18.9189	19.3548	21.2766	10.6383	19.2308	16.3636	20	36.1111	20.9302	17.5	22.181	19.0685
944718	CM001013.3	48582725	4.12524	3.70354e-05	0.0121038	NC_000086.8	Arhgap36	8.33333	7.40741	7.69231	3.7037	0	5.42735	24.3243	9.67742	25.5319	17.0213	23.0769	14.5455	17.1429	25	27.907	20	20.9191	15.4917
944719	CM001013.3	48582727	4.81342	1.48369e-06	0.000769957	NC_000086.8	Arhgap36	0	3.7037	7.69231	7.40741	9.52381	5.66545	27.027	22.5806	29.7872	19.1489	30.7692	21.8182	22.8571	27.7778	23.2558	22.5	23.6418	17.9763
944727	CM001013.3	49930618	5.67876	1.35674e-08	1.37074e-05	NC_000086.8	Stk26	0	0	11.1111	0	0	2.22222	31.5789	35.7143	23.3333	19.3548	16.6667	32.1429	41.1765	20	25	23.0769	28.2793	26.057
944728	CM001013.3	49930624	5.00784	5.50437e-07	0.000328093	NC_000086.8	Stk26	0	0	0	0	0	0	25	20.6897	12.9032	6.45161	16	25	23.5294	14.2857	6.66667	23.0769	18.5117	18.5117
944730	CM001013.3	49930639	4.99464	5.89442e-07	0.000348286	NC_000086.8	Stk26	0	0	0	0	0	0	14.2857	24.1379	25.8065	19.3548	24	28.5714	23.5294	19.0476	20	0	18.2297	18.2297
944732	CM001013.3	49930652	5.56754	2.58367e-08	2.4129e-05	NC_000086.8	Stk26	0	0	0	0	0	0	33.3333	24.1379	19.3548	22.5806	20	28.5714	29.4118	19.0476	13.3333	15.3846	21.1498	21.1498
944733	CM001013.3	49930664	4.06449	4.8138e-05	0.0151341	NC_000086.8	Stk26	0	0	0	0	0	0	14.2857	24.1379	16.129	3.22581	16	21.4286	5.88235	9.52381	13.3333	15.3846	13.1105	13.1105
944734	CM001013.3	49930846	4.47691	7.57312e-06	0.00311818	NC_000086.8	Stk26	0	5	0	6.66667	0	2.33333	26.087	37.931	35.7143	25	20	5	44.4444	50	35	20	30.8889	28.5556
944735	CM001013.3	49930858	4.10735	4.00222e-05	0.0129509	NC_000086.8	Stk26	10	0	0	0	5	3	21.7391	34.4828	28.5714	28.5714	20	5	40.7407	28.5714	30	20	24.8624	21.8624
944737	CM001013.3	49930877	4.35445	1.33404e-05	0.00507927	NC_000086.8	Stk26	0	0	8.33333	0	0	1.66667	26.087	33.3333	30.7692	25	10.5263	5	34.6154	30.7692	37.5	10	23.5769	21.9103
944741	CM001013.3	50107728	4.61929	3.85055e-06	0.0017583	NC_000086.8	Rap2c	0	0	4.7619	0	0	0.952381	20.6897	12.9032	28.5714	14.2857	37.931	21.2121	18.5185	11.7647	10.5263	17.3913	15.8826	14.9302
944742	CM001013.3	50107729	5.16519	2.40194e-07	0.000161396	NC_000086.8	Rap2c	0	0	0	5	0	1	10.3448	25	16.6667	22.7273	25.9259	12.8205	29.4118	12.9032	22.5	11.1111	17.7493	16.7493
944743	CM001013.3	50107730	6.48749	8.72759e-11	1.95139e-07	NC_000086.8	Rap2c	0	0	4.7619	0	0	0.952381	27.5862	16.129	40	23.8095	34.4828	30.303	33.3333	17.6471	18.4211	30.4348	26.0279	25.0755
944744	CM001013.3	50107731	6.38424	1.72252e-10	3.46221e-07	NC_000086.8	Rap2c	0	0	0	0	0	0	17.2414	25	19.4444	29.5455	25	10.2564	29.4118	22.5806	25	22.2222	21.8942	21.8942
944746	CM001013.3	50107741	4.74346	2.10093e-06	0.00104193	NC_000086.8	Rap2c	4.34783	12.5	0	4.54545	0	4.27866	24.2424	23.8095	20.5882	15.9091	10.7143	17.9487	29.4118	20	30.9524	14.8148	22.6255	18.3469
944747	CM001013.3	50107784	4.9646	6.88417e-07	0.000397865	NC_000086.8	Rap2c	0	0	0	0	0	0	20.8333	11.5385	10.5263	16	20	19.2308	9.09091	21.0526	14.2857	40	20.732	20.732
944748	CM001013.3	50107793	4.01372	5.97691e-05	0.0181951	NC_000086.8	Rap2c	0	0	0	0	6.66667	1.33333	37.5	15.3846	10.5263	28	20	15.3846	18.1818	15.7895	14.2857	20	16.7283	15.395
944750	CM001013.3	50107803	5.3743	7.68813e-08	6.06575e-05	NC_000086.8	Rap2c	0	0	0	0	0	0	34.7826	19.2308	15.7895	32	25	26.9231	27.2727	26.3158	14.2857	10	20.9595	20.9595
944753	CM001013.3	50107822	4.43861	9.05438e-06	0.00364134	NC_000086.8	Rap2c	0	4	0	0	0	0.8	29.1667	11.5385	15.7895	28	15	23.0769	27.2727	10.5263	14.2857	30	21.0323	20.2323
944756	CM001013.3	50107875	3.91281	9.12286e-05	0.0262666	NC_000086.8	Rap2c	0	0	0	0	0	0	25	25	4.34783	4.7619	16.6667	26.087	12.5	25	8.33333	12.5	16.8841	16.8841
944757	CM001013.3	50107880	6.95166	3.61e-12	1.23456e-08	NC_000086.8	Rap2c	0	0	0	0	0	0	30	43.75	13.0435	14.2857	25	56.5217	25	41.6667	33.3333	43.75	40.0543	40.0543
944758	CM001013.3	50107907	5.54995	2.85748e-08	2.62986e-05	NC_000086.8	Rap2c	0	0	0	0	0	0	30	31.25	17.3913	14.2857	8.33333	39.1304	20.8333	25	33.3333	25	28.6594	28.6594
944759	CM001013.3	50107916	4.7453	2.08198e-06	0.00103415	NC_000086.8	Rap2c	0	0	0	0	0	0	40	37.5	13.0435	15	8.33333	34.7826	12.5	16.6667	25	25	22.7899	22.7899
944760	CM001013.3	50107920	6.04304	1.51234e-09	2.10969e-06	NC_000086.8	Rap2c	0	0	0	0	0	0	35	50	13.0435	19.0476	25	52.1739	25	41.6667	25	25	33.7681	33.7681
944761	CM001013.3	50107933	5.86903	4.38363e-09	5.20948e-06	NC_000086.8	Rap2c	0	0	0	7.14286	0	1.42857	35	43.75	17.3913	23.8095	16.6667	39.1304	29.1667	33.3333	33.3333	43.75	35.7428	34.3142
944763	CM001013.3	50293849	6.17997	6.41132e-10	1.03136e-06	NC_000086.8	Mbnl3	0	5.88235	0	0	0	1.17647	39.2857	25	20	34.375	10.5263	31.0345	14.2857	39.1304	37.931	26.087	29.6937	28.5173
944764	CM001013.3	50293850	5.81974	5.89393e-09	6.75114e-06	NC_000086.8	Mbnl3	0	0	0	0	0	0	11.7647	21.4286	33.3333	23.5294	15.7895	27.2727	10.5263	30.4348	22.2222	26.3158	23.3544	23.3544
944765	CM001013.3	50293857	6.18722	6.12332e-10	9.95862e-07	NC_000086.8	Mbnl3	0	0	0	0	0	0	25	33.3333	28	40.625	15.7895	20.6897	14.2857	39.1304	31.0345	21.7391	25.3759	25.3759
944766	CM001013.3	50293858	6.23267	4.58544e-10	7.89755e-07	NC_000086.8	Mbnl3	0	0	0	0	0	0	11.7647	28.5714	38.0952	26.4706	10.5263	26.087	15.7895	39.1304	22.2222	26.3158	25.909	25.909
944767	CM001013.3	50293863	4.68153	2.84735e-06	0.00135419	NC_000086.8	Mbnl3	0	0	0	0	0	0	21.4286	8.33333	20	25	11.1111	17.2414	4.7619	21.7391	24.1379	13.0435	16.1848	16.1848
944769	CM001013.3	50293872	6.94505	3.78324e-12	1.28456e-08	NC_000086.8	Mbnl3	0	0	0	0	0	0	39.2857	33.3333	24	43.75	15.7895	27.5862	14.2857	39.1304	41.3793	26.087	29.6937	29.6937
944770	CM001013.3	50293873	6.19541	5.81323e-10	9.52884e-07	NC_000086.8	Mbnl3	0	0	0	0	0	0	11.7647	28.5714	38.0952	26.4706	21.0526	26.087	10.5263	39.1304	25.9259	26.3158	25.5971	25.5971
944771	CM001013.3	50293892	5.42625	5.75496e-08	4.77428e-05	NC_000086.8	Mbnl3	0	0	8.33333	0	0	1.66667	28.5714	33.3333	16	34.375	11.1111	20.6897	14.2857	26.087	27.5862	26.087	22.9471	21.2804
944772	CM001013.3	50293893	4.24345	2.20106e-05	0.00775031	NC_000086.8	Mbnl3	0	7.14286	0	0	0	1.42857	5.88235	28.5714	23.8095	11.7647	10.5263	17.3913	5.26316	21.7391	22.2222	15.7895	16.4811	15.0525
944773	CM001013.3	50293894	4.02507	5.69577e-05	0.0174792	NC_000086.8	Mbnl3	0	5.88235	0	0	0	1.17647	10.7143	25	28	25	10.5263	13.7931	4.7619	21.7391	20.6897	17.3913	15.675	14.4985
944774	CM001013.3	50293895	4.21445	2.50387e-05	0.00865309	NC_000086.8	Mbnl3	0	0	0	0	0	0	5.88235	28.5714	28.5714	14.7059	5.26316	17.3913	5.26316	21.7391	14.8148	10.5263	13.9469	13.9469
944775	CM001013.3	50293899	5.95832	2.54838e-09	3.3053e-06	NC_000086.8	Mbnl3	0	0	0	0	0	0	32.1429	33.3333	24	31.25	15.7895	17.2414	14.2857	39.1304	27.5862	21.7391	23.9966	23.9966
944776	CM001013.3	50293900	4.29054	1.7824e-05	0.00648014	NC_000086.8	Mbnl3	5.26316	0	5.26316	0	0	2.10526	5.88235	28.5714	33.3333	23.5294	21.0526	21.7391	10.5263	30.4348	22.2222	15.7895	20.1424	18.0371
944781	CM001013.3	50294245	4.03864	5.37609e-05	0.0166432	NC_000086.8	Mbnl3	5	0	0	0	0	1	8	21.4286	28.5714	15	21.4286	19.3548	25	15.3846	12	6.66667	15.6812	14.6812
944782	CM001013.3	50294252	3.94053	8.13009e-05	0.0237754	NC_000086.8	Mbnl3	0	0	0	0	0	0	8	21.4286	23.8095	15	20	12.5	25	7.69231	12	6.66667	12.7718	12.7718
944784	CM001013.3	50294444	3.88505	0.00010231	0.02896	NC_000086.8	Mbnl3	0	0	0	0	0	0	13.3333	10.3448	13.3333	9.09091	11.1111	8.33333	30	15	13.3333	21.4286	17.619	17.619
944785	CM001013.3	50294448	4.65624	3.22039e-06	0.00150747	NC_000086.8	Mbnl3	0	0	0	0	0	0	40	30	33.3333	36.3636	27.7778	16.6667	30	25	6.66667	30.7692	21.8205	21.8205
944786	CM001013.3	50294456	5.06917	3.99564e-07	0.000250245	NC_000086.8	Mbnl3	0	0	0	0	0	0	43.3333	26.6667	33.3333	40	16.6667	16.6667	30	20	26.6667	28.5714	24.381	24.381
944789	CM001013.3	50294485	4.51182	6.42751e-06	0.00270866	NC_000086.8	Mbnl3	0	0	0	0	0	0	43.3333	26.6667	33.3333	36.3636	16.6667	20.8333	20	10	26.6667	21.4286	19.7857	19.7857
944790	CM001013.3	50294499	4.16163	3.15991e-05	0.0105893	NC_000086.8	Mbnl3	0	0	0	0	0	0	23.3333	16.6667	20	9.09091	11.1111	16.6667	30	10.5263	20	14.2857	18.2957	18.2957
944794	CM001013.3	50768832	4.64058	3.47431e-06	0.00161126	NC_000086.8	Hs6st2	4.34783	0	6.66667	0	4.34783	3.07246	24	26.3158	41.3793	28.2051	4.34783	24.3243	35	33.3333	17.6471	30	28.0609	24.9885
944795	CM001013.3	50768841	5.19776	2.01702e-07	0.000139463	NC_000086.8	Hs6st2	4.34783	0	6.66667	0	4.54545	3.11199	28	31.5789	41.3793	28.2051	8.69565	24.3243	35	27.7778	17.6471	35	27.9498	24.8378
944796	CM001013.3	50768853	4.51458	6.34413e-06	0.00268065	NC_000086.8	Hs6st2	4.34783	0	0	0	4.34783	1.73913	24	26.3158	31.0345	25.641	8.69565	18.9189	35	11.1111	17.6471	20	20.5354	18.7963
944799	CM001013.3	50769721	5.0764	3.84645e-07	0.000242982	NC_000086.8	Hs6st2	0	0	0	0	0	0	33.3333	7.14286	18.5185	16.6667	5.26316	15	31.5789	22.7273	25	10.5263	20.9665	20.9665
944803	CM001013.3	50769758	4.27556	1.90657e-05	0.00687115	NC_000086.8	Hs6st2	0	0	0	0	0	0	0	27.7778	12.5	18.9189	20	15.7895	27.7778	20	11.7647	8.33333	16.7331	16.7331
944804	CM001013.3	50769760	5.24522	1.56097e-07	0.000110832	NC_000086.8	Hs6st2	0	0	0	0	0	0	7.69231	16.6667	25	27.027	33.3333	26.3158	33.3333	20	17.6471	16.6667	22.7926	22.7926
944805	CM001013.3	50769765	4.30269	1.68736e-05	0.00619381	NC_000086.8	Hs6st2	0	0	0	0	0	0	15.3846	27.7778	31.25	24.3243	26.6667	10.5263	22.2222	13.3333	23.5294	16.6667	17.2556	17.2556
944808	CM001013.3	50770023	3.8327	0.000126745	0.0349372	NC_000086.8	Hs6st2	0	0	0	0	0	0	30	44.4444	42.8571	45.4545	18.75	41.6667	0	11.1111	21.7391	25	19.9034	19.9034
944813	CM001013.3	50770084	3.83875	0.000123663	0.0341967	NC_000086.8	Hs6st2	0	0	9.09091	0	0	1.81818	40	22.2222	33.3333	45.4545	12.5	50	7.69231	15.7895	13.0435	33.3333	23.9717	22.1535
944815	CM001013.3	50770105	4.03994	5.34644e-05	0.0165568	NC_000086.8	Hs6st2	0	0	0	0	0	0	35	27.7778	28.5714	9.09091	12.5	25	7.69231	5.26316	21.7391	25	16.9389	16.9389
944817	CM001013.3	50770130	3.94103	8.11316e-05	0.0237332	NC_000086.8	Hs6st2	0	0	0	0	0	0	40	38.8889	38.0952	45.4545	18.75	58.3333	0	15.7895	21.7391	33.3333	25.8391	25.8391
944820	CM001013.3	50770409	4.87017	1.11501e-06	0.000602304	NC_000086.8	Hs6st2	0	8.33333	0	5.88235	0	2.84314	28.5714	28.5714	40	30.4348	13.3333	70	15.3846	42.8571	17.6471	42.8571	37.7492	34.9061
944822	CM001013.3	50770413	5.72366	1.04254e-08	1.09763e-05	NC_000086.8	Hs6st2	0	0	0	0	0	0	35.7143	23.8095	40	21.7391	13.3333	60	15.3846	35.7143	17.6471	28.5714	31.4635	31.4635
944825	CM001013.3	50770418	4.56915	4.89701e-06	0.0021614	NC_000086.8	Hs6st2	0	0	5.55556	9.09091	0	2.92929	15	13.3333	11.1111	12.9032	0	27.7778	19.0476	30	25	16.6667	23.6984	20.7691
944826	CM001013.3	50770430	3.79699	0.000146464	0.0396371	NC_000086.8	Hs6st2	0	4.54545	5.55556	13.6364	0	4.74747	28.5714	28.5714	27.7778	25.8065	10	27.7778	29.1667	58.8235	46.1538	8	33.9844	29.2369
944827	CM001013.3	51253210	5.32369	1.01681e-07	7.72125e-05	NC_000086.8	Gpc4	0	0	0	13.3333	4.7619	3.61905	44	26.3158	29.6296	23.5294	41.6667	25	31.8182	35.7143	32.1429	10	26.9351	23.316
944828	CM001013.3	51253219	5.64193	1.68151e-08	1.67397e-05	NC_000086.8	Gpc4	0	0	0	0	0	0	28.5714	22.7273	25.9259	20.5882	25	32.1429	22.7273	15.3846	19.3548	9.09091	19.7401	19.7401
944829	CM001013.3	51253220	5.27452	1.33101e-07	9.69665e-05	NC_000086.8	Gpc4	4.16667	0	0	0	0	0.833333	24.1379	20	20.8333	22.2222	23.8095	31.25	27.7778	38.8889	30	5	26.5833	25.75
944832	CM001013.3	51253240	4.20859	2.56965e-05	0.00884929	NC_000086.8	Gpc4	0	0	0	0	0	0	32.1429	4.54545	18.5185	14.7059	25	14.2857	18.1818	15.3846	16.129	0	12.7962	12.7962
944834	CM001013.3	51253270	4.62422	3.76003e-06	0.00172275	NC_000086.8	Gpc4	5.26316	18.75	0	7.69231	10.5263	8.44636	25	33.3333	39.1304	25.9259	36.3636	29.0323	26.9231	26.9231	54.5455	35.2941	34.5436	26.0972
944835	CM001013.3	51253271	5.53629	3.08945e-08	2.80534e-05	NC_000086.8	Gpc4	4.7619	0	0	6.66667	5.88235	3.46218	26.9231	25	21.7391	29.6296	28.5714	37.5	31.5789	35.2941	41.6667	23.8095	33.9699	30.5077
944854	CM001013.3	51702710	4.93309	8.09375e-07	0.000459669	NC_000086.8	A630012P03Rik	5.55556	0	4.54545	0	0	2.0202	17.3913	17.8571	14.8148	25	28	24.3243	11.7647	23.0769	21.7391	21.0526	20.3915	18.3713
944956	CM001013.3	52077240	3.91591	9.0065e-05	0.025983	NC_000086.8	Hprt	0	0	0	0	0	0	18.1818	18.1818	8.33333	4.7619	5.88235	16.6667	23.8095	12.5	0	20	14.5952	14.5952
944957	CM001013.3	52459144	5.38735	7.15057e-08	5.69359e-05	NC_000086.8	Mospd1	0	15.3846	0	0	5.26316	4.12955	11.5385	36.3636	13.0435	28	29.4118	30.5556	23.8095	22.7273	26.3158	42.3077	29.1432	25.0136
944958	CM001013.3	52459191	7.5889	3.22628e-14	2.43434e-10	NC_000086.8	Mospd1	0	0	0	0	5.26316	1.05263	21.4286	29.1667	13.0435	30.7692	41.1765	40	28.5714	36.3636	33.3333	37.037	35.0611	34.0085
945029	CM001013.3	55391715	5.87863	4.13677e-09	4.94082e-06	NC_000086.8	Gm38625	6.66667	0	12.5	0	0	3.83333	28.5714	33.3333	29.4118	16.129	23.8095	36.3636	27.7778	26.6667	40.7407	17.6471	29.8392	26.0058
945033	CM001013.3	55391737	4.38222	1.17475e-05	0.00453451	NC_000086.8	Gm38625	0	11.7647	0	0	0	2.35294	10	29.4118	25	21.4286	31.5789	12.5	24	14.2857	29.4118	34.7826	22.996	20.6431
945035	CM001013.3	55391745	3.89433	9.8469e-05	0.0280287	NC_000086.8	Gm38625	0	0	0	0	0	0	10	17.6471	25	7.14286	15.7895	16.6667	16	7.14286	11.7647	17.3913	13.7931	13.7931
945040	CM001013.3	55391784	4.03209	5.52835e-05	0.0170314	NC_000086.8	Zfp449	0	0	0	0	0	0	21.7391	23.5294	14.2857	14.2857	40	18.75	41.1765	0	23.0769	6.25	17.8507	17.8507
945041	CM001013.3	55391785	4.52485	6.04388e-06	0.00257437	NC_000086.8	Zfp449	0	0	0	0	6.66667	1.33333	29.0323	21.0526	26.087	31.5789	30.4348	22.7273	14.2857	12	38.0952	17.6471	20.9511	19.6177
945044	CM001013.3	55391798	4.29215	1.76952e-05	0.00644068	NC_000086.8	Zfp449	0	0	0	5.26316	0	1.05263	21.7391	23.5294	19.0476	11.9048	20	25	29.4118	10	15.3846	12.5	18.4593	17.4066
945045	CM001013.3	55391799	3.83224	0.000126983	0.0349646	NC_000086.8	Zfp449	0	0	0	0	6.66667	1.33333	22.5806	15.7895	4.34783	36.8421	21.7391	13.6364	14.2857	20	14.2857	17.6471	15.971	14.6376
945047	CM001013.3	55501413	4.4848	7.2984e-06	0.00301945	NC_000086.8	Ints6l	0	0	0	0	4	0.8	9.375	7.69231	13.3333	20	14.2857	10.8108	10	16.6667	21.6216	11.1111	14.042	13.242
945049	CM001013.3	55501458	4.61752	3.88354e-06	0.00177251	NC_000086.8	Ints6l	0	0	0	0	8.69565	1.73913	7.40741	12.5	10.7143	24.4444	29.4118	16.2162	20	23.5294	17.2414	11.1111	17.6196	15.8805
945078	CM001013.3	55655280	6.92437	4.37908e-12	1.46594e-08	NC_000086.8	Slc9a6	0	0	0	0	0	0	12	46.1538	18.1818	9.09091	25	25.9259	40	38.0952	22.2222	20	29.2487	29.2487
945079	CM001013.3	55655284	4.06905	4.72053e-05	0.0148753	NC_000086.8	Slc9a6	0	0	0	0	0	0	14.2857	33.3333	14.2857	4.54545	0	7.40741	20	13.0435	15	10	13.0902	13.0902
945080	CM001013.3	55655285	4.08777	4.35547e-05	0.0139333	NC_000086.8	Slc9a6	0	0	0	9.09091	0	1.81818	14.2857	13.6364	14.8148	18.4211	20	9.09091	14.2857	17.6471	25	0	13.2047	11.3866
945082	CM001013.3	55655287	3.78839	0.000151627	0.040756	NC_000086.8	Slc9a6	0	0	0	0	0	0	7.14286	4.54545	11.1111	13.1579	20	9.09091	8.57143	11.7647	12.5	5.88235	9.56188	9.56188
945083	CM001013.3	55655290	5.82225	5.80611e-09	6.69031e-06	NC_000086.8	Slc9a6	0	0	0	0	0	0	10.7143	13.3333	21.4286	9.09091	12.5	14.8148	36	34.7826	15	10	22.1195	22.1195
945084	CM001013.3	55655291	4.2131	2.51887e-05	0.0086986	NC_000086.8	Slc9a6	0	5.88235	0	0	3.7037	1.91721	14.2857	13.6364	7.40741	18.4211	25	9.09091	17.1429	20.5882	20.8333	17.6471	17.0605	15.1433
945085	CM001013.3	55655298	4.98543	6.18244e-07	0.000362824	NC_000086.8	Slc9a6	0	0	0	0	3.33333	0.666667	14.2857	40	37.037	9.09091	17.6471	18.5185	32	30.4348	15	15	22.1907	21.524
945086	CM001013.3	55655299	6.74591	1.52069e-11	4.27734e-08	NC_000086.8	Slc9a6	0	0	0	0	0	0	21.4286	13.6364	11.1111	15.7895	35	21.2121	25.7143	32.3529	20.8333	17.6471	23.5519	23.5519
945087	CM001013.3	55655318	4.39922	1.0864e-05	0.00424345	NC_000086.8	Slc9a6	5.88235	8.33333	6.66667	0	0	4.17647	17.8571	40	35.7143	18.1818	17.6471	14.8148	40	39.1304	15	25	26.789	22.6126
945088	CM001013.3	55655319	6.49101	8.52644e-11	1.91636e-07	NC_000086.8	Slc9a6	0	0	0	0	0	0	21.4286	18.1818	14.8148	18.4211	25	21.2121	20	33.3333	25	11.7647	22.262	22.262
945092	CM001013.3	55655583	5.57077	2.53612e-08	2.37082e-05	NC_000086.8	Slc9a6	0	0	0	0	0	0	37.1429	25	32.3529	8	14.2857	14.8148	44	27.5862	15	29.4118	26.1626	26.1626
945100	CM001013.3	55777185	4.53523	5.75396e-06	0.00247977	NC_000086.8	Fhl1	0	0	0	0	0	0	21.4286	28	16.6667	27.7778	10	27.2727	12.5	16.6667	29.4118	0	17.1702	17.1702
945101	CM001013.3	55777197	3.89546	9.80112e-05	0.0279486	NC_000086.8	Fhl1	4	0	0	0	0	0.8	14.2857	16	16.6667	27.7778	10	27.2727	12.5	16.6667	29.4118	0	17.1702	16.3702
945103	CM001013.3	55777397	4.54485	5.49732e-06	0.00239085	NC_000086.8	Fhl1	0	0	0	0	0	0	45.8333	33.3333	45.4545	13.5135	18.1818	22.2222	28.5714	9.09091	18.1818	19.0476	19.4228	19.4228
945110	CM001013.3	55836772	4.03077	5.55936e-05	0.0171158	NC_000086.8	Fhl1	0	0	0	0	9.09091	1.81818	13.3333	25.8065	27.2727	23.3333	30.4348	7.40741	43.4783	43.75	17.2414	13.0435	24.9841	23.1659
945111	CM001013.3	55836790	5.96888	2.3889e-09	3.13696e-06	NC_000086.8	Fhl1	0	0	0	0	0	0	20	12.9032	15.1515	13.3333	26.087	11.1111	43.4783	37.5	27.5862	17.3913	27.4134	27.4134
945136	CM001013.3	56099323	5.16609	2.39037e-07	0.000160832	NC_000086.8	Htatsf1	0	0	0	4.7619	0	0.952381	29.4118	40	21.0526	32.2581	23.5294	19.2308	46.1538	50	13.7931	11.1111	28.0578	27.1054
945137	CM001013.3	56099344	6.1355	8.48941e-10	1.31023e-06	NC_000086.8	Htatsf1	0	0	0	0	0	0	23.5294	20	10.5263	22.5806	11.7647	15.3846	34.6154	37.5	17.2414	11.1111	23.1705	23.1705
945138	CM001013.3	56099346	4.74438	2.09144e-06	0.00103777	NC_000086.8	Htatsf1	0	0	0	4.7619	0	0.952381	20.5882	15	15.7895	29.0323	17.6471	19.2308	15.3846	18.75	24.1379	5.55556	16.6118	15.6594
945139	CM001013.3	56099353	5.69358	1.244e-08	1.27445e-05	NC_000086.8	Htatsf1	0	5.88235	0	4.7619	0	2.12885	30.303	30	21.0526	20	18.75	23.0769	44	33.3333	20.6897	11.1111	26.4422	24.3134
945141	CM001013.3	56438038	4.18277	2.87984e-05	0.00975732	NC_000086.8	Rbmx	0	0	0	0	0	0	23.5294	16.6667	19.0476	25	7.69231	20	18.1818	14.2857	12.5	23.5294	17.6994	17.6994
945143	CM001013.3	56438127	5.23779	1.62512e-07	0.000114957	NC_000086.8	Rbmx	0	0	0	0	0	0	17.6471	33.3333	14.2857	25	7.69231	20	27.2727	28.5714	16.6667	29.4118	24.3845	24.3845
945144	CM001013.3	56438130	5.33837	9.37834e-08	7.20341e-05	NC_000086.8	Rbmx	0	0	0	8.33333	0	1.66667	23.5294	27.7778	14.2857	25	7.69231	26.3158	27.2727	32.1429	16.6667	41.1765	28.7149	27.0482
945145	CM001013.3	56438143	5.21063	1.88204e-07	0.000131083	NC_000086.8	Rbmx	0	16.6667	0	0	4.16667	4.16667	27.7778	33.3333	27.2727	6.25	15.3846	22.2222	30	25.9259	37.5	37.5	30.6296	26.463
945146	CM001013.3	56438213	4.90474	9.35527e-07	0.000521348	NC_000086.8	Rbmx	5.26316	0	0	0	0	1.05263	20	11.1111	19.0476	18.75	7.69231	22.2222	21.0526	11.5385	21.7391	33.3333	21.9772	20.9245
945148	CM001013.3	56438227	5.36796	7.96326e-08	6.26203e-05	NC_000086.8	Rbmx	5.26316	0	0	0	0	1.05263	20	27.7778	4.7619	18.75	15.3846	33.3333	21.0526	15.3846	17.3913	40	25.4324	24.3797
945150	CM001013.3	56438252	5.75853	8.48488e-09	9.1286e-06	NC_000086.8	Rbmx	5.26316	0	0	0	4	1.85263	26.6667	33.3333	33.3333	25	15.3846	29.4118	26.3158	19.2308	30.4348	53.3333	31.7453	29.8927
945152	CM001013.3	56548874	3.80837	0.000139886	0.0381173	NC_000086.8	Gpr101	4.34783	29.4118	8.69565	0	0	8.49105	21.4286	19.0476	23.2558	32.4324	13.3333	38.2353	18.5185	21.6216	43.4783	27.2727	29.8253	21.3342
945153	CM001013.3	56548879	4.77997	1.75325e-06	0.000891357	NC_000086.8	Gpr101	4.54545	9.09091	4.54545	0	0	3.63636	39.2857	26.3158	21.9512	32.4324	24.1379	44.1176	7.69231	33.3333	35	23.8095	28.7906	25.1542
945154	CM001013.3	56548880	6.30533	2.87572e-10	5.30345e-07	NC_000086.8	Gpr101	0	0	0	0	5.26316	1.05263	29.4118	25	18.5185	20.8333	26.087	27.2727	30.4348	15.3846	31.25	40	28.8684	27.8158
945155	CM001013.3	56548892	5.41046	6.28632e-08	5.11249e-05	NC_000086.8	Gpr101	0	0	0	0	0	0	14.2857	10.5263	4.87805	21.6216	10.3448	32.3529	11.1111	13.8889	20	9.52381	17.3754	17.3754
945156	CM001013.3	56548893	4.39008	1.13311e-05	0.00440239	NC_000086.8	Gpr101	0	0	0	0	0	0	14.7059	18.75	11.1111	25	4.34783	18.1818	8.69565	15.3846	12.5	20	14.9524	14.9524
945238	CM001013.3	57078602	3.76393	0.000167263	0.0442459	NC_000086.8	Zic3	14.2857	33.3333	13.7931	10	10	16.2824	36.1111	30.7692	37.5	40	52.381	46.4286	28.125	58.6207	30.5556	37.5	40.246	23.9635
945267	CM001013.3	58179955	4.11453	3.87968e-05	0.0126102	NC_000086.8	Fgf13	0	0	0	0	0	0	10.3448	10.5263	7.40741	6.06061	26.3158	14.8148	10.3448	38.0952	4.16667	16.6667	16.8176	16.8176
945269	CM001013.3	58179979	4.35237	1.34673e-05	0.00512141	NC_000086.8	Fgf13	0	4.7619	0	0	6.25	2.20238	10.3448	10.5263	14.8148	27.2727	21.0526	25.9259	20.6897	33.3333	12.5	11.1111	20.712	18.5096
945270	CM001013.3	58179981	4.05985	4.91037e-05	0.0154071	NC_000086.8	Fgf13	0	0	7.14286	0	0	1.42857	0	23.0769	17.8571	16.129	17.6471	19.2308	5.88235	21.7391	20	21.7391	17.7183	16.2897
945271	CM001013.3	58179982	4.73683	2.17083e-06	0.00107324	NC_000086.8	Fgf13	0	0	0	0	0	0	20.6897	26.3158	11.1111	24.2424	21.0526	22.2222	13.7931	23.8095	12.5	11.1111	16.6872	16.6872
945272	CM001013.3	58179993	4.33839	1.43528e-05	0.00538492	NC_000086.8	Fgf13	0	0	8.33333	0	0	1.66667	20.6897	12.5	8	15.625	5.26316	7.40741	27.5862	25	18.1818	11.1111	17.8573	16.1906
945273	CM001013.3	58613407	4.46547	7.98935e-06	0.00326973	NC_000086.8	Fgf13	0	20	7.14286	6.66667	6.66667	8.09524	30.303	35	33.3333	22.2222	40	36.6667	16.6667	38.8889	34.6154	30.7692	31.5214	23.4261
945276	CM001013.3	58613576	4.89586	9.78749e-07	0.000540681	NC_000086.8	Fgf13	0	0	0	6.66667	0	1.33333	18.5185	53.3333	44.4444	26.3158	20	30	26.087	40	36.3636	11.7647	28.8431	27.5097
945278	CM001013.3	58613587	5.57853	2.42565e-08	2.27427e-05	NC_000086.8	Fgf13	0	0	0	0	0	0	29.6296	40	44.4444	26.3158	15	15	34.7826	50	22.7273	23.5294	29.2079	29.2079
945281	CM001013.3	58613629	4.30836	1.64468e-05	0.00605819	NC_000086.8	Fgf13	0	0	0	0	6.66667	1.33333	25.9259	31.25	38.8889	10.5263	20	20	17.3913	40	22.7273	17.6471	23.5531	22.2198
945283	CM001013.3	58613640	4.47153	7.76617e-06	0.00318663	NC_000086.8	Fgf13	0	0	0	0	0	0	22.2222	18.75	27.7778	21.0526	20	15.7895	21.7391	30	27.2727	5.88235	20.1367	20.1367
945289	CM001013.3	59224062	4.37285	1.22637e-05	0.00470323	NC_000086.8	Mcf2	0	0	0	0	6.25	1.25	11.5385	15.3846	15	31.5789	9.09091	8.33333	31.5789	5.88235	31.25	35.7143	22.5518	21.3018
945293	CM001013.3	59224132	4.04566	5.21753e-05	0.016221	NC_000086.8	Mcf2	0	0	0	0	0	0	11.1111	7.69231	10	21.0526	18.1818	8.33333	15.7895	11.7647	18.75	20	14.9275	14.9275
945295	CM001013.3	59448687	4.26829	1.96975e-05	0.00706134	NC_000086.8	Atp11c	0	0	0	3.84615	7.69231	2.30769	22.7273	36.8421	20	46.1538	33.3333	19.2308	25	38.4615	14.2857	15.3846	22.4725	20.1648
945296	CM001013.3	59448699	4.13764	3.50892e-05	0.0115672	NC_000086.8	Atp11c	0	0	0	8	0	1.6	4	20	17.6471	14.2857	20	12	18.75	35.7143	20	15.3846	20.3698	18.7698
945297	CM001013.3	59448704	6.06364	1.33075e-09	1.91401e-06	NC_000086.8	Atp11c	0	0	0	0	0	0	12	30	5.88235	14.2857	20	20	43.75	35.7143	20	15.3846	26.9698	26.9698
945298	CM001013.3	59448711	5.1597	2.47343e-07	0.000165717	NC_000086.8	Atp11c	0	0	0	0	0	0	12	30	17.6471	21.4286	20	16	25	35.7143	13.3333	15.3846	21.0864	21.0864
945299	CM001013.3	59448713	4.77285	1.81635e-06	0.000918526	NC_000086.8	Atp11c	0	0	0	0	0	0	8	20	11.7647	35.7143	26.6667	12	18.75	28.5714	20	15.3846	18.9412	18.9412
945300	CM001013.3	59448715	3.85546	0.000115513	0.0322148	NC_000086.8	Atp11c	0	0	0	0	0	0	8	25	11.7647	28.5714	33.3333	12	31.25	42.8571	20	0	21.2214	21.2214
945301	CM001013.3	59448727	6.24813	4.15402e-10	7.27309e-07	NC_000086.8	Atp11c	0	0	0	0	0	0	24	40	23.5294	42.8571	40	20	37.5	42.8571	26.6667	15.3846	28.4817	28.4817
945303	CM001013.3	59448769	5.4189	5.99654e-08	4.9274e-05	NC_000086.8	Atp11c	0	0	0	0	0	0	12	25	11.7647	28.5714	33.3333	20	25	21.4286	20	23.0769	21.9011	21.9011
945305	CM001013.3	59448809	4.67474	2.94321e-06	0.0013942	NC_000086.8	Atp11c	0	0	0	0	0	0	5.55556	15	22.2222	19.0476	7.69231	16.6667	6.25	15.3846	35.2941	28.5714	20.4334	20.4334
945309	CM001013.3	59448971	4.12573	3.69562e-05	0.0120821	NC_000086.8	Atp11c	0	0	0	0	0	0	15.3846	16.6667	17.8571	35	15.7895	4.7619	14.2857	17.6471	27.7778	25	17.8945	17.8945
945311	CM001013.3	59448981	4.19759	2.69773e-05	0.00924576	NC_000086.8	Atp11c	0	0	0	0	0	0	23.0769	22.2222	14.2857	35	15.7895	9.52381	14.2857	11.7647	27.7778	25	17.6704	17.6704
945313	CM001013.3	59449013	4.04158	5.30926e-05	0.0164631	NC_000086.8	Atp11c	0	0	0	5.88235	5.88235	2.35294	30.7692	26.3158	30	30	21.0526	15	14.2857	17.6471	47.619	18.75	22.6604	20.3074
945408	CM001013.3	59937784	5.08058	3.76284e-07	0.000238334	NC_000086.8	Gm38438	0	0	0	0	4.34783	0.869565	29.0323	33.3333	17.3913	21.2121	11.7647	22.7273	20	28.5714	15.9091	11.7647	19.7945	18.9249
945409	CM001013.3	59937801	5.98014	2.22952e-09	2.96453e-06	NC_000086.8	Gm38438	0	0	4.34783	0	0	0.869565	22.5806	38.8889	21.7391	24.2424	17.6471	31.8182	25	33.3333	25	5.88235	24.2068	23.3372
945413	CM001013.3	63320164	6.45178	1.10546e-10	2.35645e-07	NC_000086.8	Slitrk4	0	0	13.3333	0	0	2.66667	19.3548	30	45.4545	42	25.9259	35.4839	50	35.2941	23.8095	46.6667	38.2508	35.5842
945415	CM001013.3	63320190	5.93718	2.89969e-09	3.65136e-06	NC_000086.8	Slitrk4	0	0	0	0	0	0	12.9032	16.129	27.2727	34	18.5185	21.875	22.7273	11.7647	19.0476	40	23.0829	23.0829
945427	CM001013.3	67722268	4.14799	3.35412e-05	0.0111401	NC_000086.8	Fmr1	0	0	0	0	0	0	28.5714	20	33.3333	22.2222	4.54545	16	25	13.6364	17.8571	5.26316	15.5513	15.5513
945429	CM001013.3	67722272	3.94452	7.99585e-05	0.0234464	NC_000086.8	Fmr1	0	0	0	0	0	0	19.0476	20	27.7778	16.6667	4.54545	16	31.25	13.6364	10.7143	5.26316	15.3728	15.3728
945438	CM001013.3	67722296	5.19448	2.0529e-07	0.000141738	NC_000086.8	Fmr1	0	0	0	0	0	0	30	22.7273	19.3548	27.7778	5.55556	20	27.7778	16.6667	27.2727	18.1818	21.9798	21.9798
945439	CM001013.3	67722297	4.24013	2.23386e-05	0.00785708	NC_000086.8	Fmr1	0	0	0	0	0	0	28.5714	20	11.1111	22.2222	0	16	31.25	18.1818	14.2857	15.7895	19.1014	19.1014
945445	CM001013.3	67722306	4.06493	4.80463e-05	0.0151153	NC_000086.8	Fmr1	0	0	0	10	0	2	19.0476	20	22.2222	27.7778	8.69565	20	25	13.6364	14.2857	15.7895	17.7423	15.7423
945447	CM001013.3	67722319	4.15162	3.30133e-05	0.0109934	NC_000086.8	Fmr1	0	0	0	0	0	0	26.9231	22.2222	19.2308	37.5	15.7895	18.1818	26.6667	7.69231	16.2162	9.09091	15.5696	15.5696
945448	CM001013.3	67722323	4.78911	1.6752e-06	0.000857178	NC_000086.8	Fmr1	0	0	0	0	0	0	26.9231	22.2222	23.0769	43.75	15.7895	18.1818	6.66667	19.2308	21.6216	27.2727	18.5947	18.5947
945450	CM001013.3	67722331	3.92795	8.5673e-05	0.0249313	NC_000086.8	Fmr1	0	0	0	0	6.25	1.25	20	25.9259	32	34.375	11.7647	22.7273	20	20	8.33333	27.2727	19.6667	18.4167
945451	CM001013.3	67722334	4.03274	5.5131e-05	0.0169968	NC_000086.8	Fmr1	0	0	0	0	0	0	11.5385	29.6296	15.3846	18.75	26.3158	18.1818	20	7.69231	8.10811	45.4545	19.8874	19.8874
945453	CM001013.3	67722340	4.35075	1.35674e-05	0.00515126	NC_000086.8	Fmr1	0	0	0	0	0	0	23.0769	22.2222	3.84615	31.25	10.5263	18.1818	13.3333	11.5385	16.2162	36.3636	19.1267	19.1267
945455	CM001013.3	67722346	4.34055	1.42128e-05	0.00534507	NC_000086.8	Fmr1	0	0	0	0	0	0	19.2308	11.1111	15.3846	15.625	15.7895	18.1818	26.6667	11.5385	11.1111	27.2727	18.9542	18.9542
945457	CM001013.3	67722352	4.76842	1.8568e-06	0.000935997	NC_000086.8	Fmr1	0	0	0	0	0	0	23.0769	22.2222	15.3846	31.25	15.7895	18.1818	33.3333	15.3846	11.1111	36.3636	22.8749	22.8749
945458	CM001013.3	67722355	4.48744	7.20844e-06	0.00298874	NC_000086.8	Fmr1	0	0	0	0	0	0	7.69231	18.5185	26.9231	15.625	10.5263	13.6364	33.3333	15.3846	16.2162	9.09091	17.5323	17.5323
945460	CM001013.3	67722388	4.71317	2.43894e-06	0.00118424	NC_000086.8	Fmr1	0	0	0	0	0	0	13.0435	18.1818	38.4615	25	5.26316	19.0476	26.6667	8.69565	22.5806	27.2727	20.8527	20.8527
945461	CM001013.3	67722751	4.38355	1.16763e-05	0.00451437	NC_000086.8	Fmr1	0	0	0	0	6.66667	1.33333	24	11.7647	31.0345	25	30	16.6667	23.0769	6.66667	22.2222	16.6667	17.0598	15.7265
945465	CM001013.3	67722812	4.32832	1.50252e-05	0.00560184	NC_000086.8	Fmr1	0	0	0	0	6.66667	1.33333	16	6.25	31.0345	43.75	35	12.5	23.0769	13.3333	19.4444	22.2222	18.1154	16.7821
945468	CM001013.3	67722834	4.71051	2.47094e-06	0.00119733	NC_000086.8	Fmr1	0	0	0	0	7.14286	1.42857	20	6.25	34.4828	43.75	40	20.8333	23.0769	13.3333	27.7778	16.6667	20.3376	18.909
945471	CM001013.3	67722865	5.26618	1.3929e-07	0.000100627	NC_000086.8	Fmr1	0	0	0	0	0	0	24	19.0476	32	46.6667	9.09091	20.8333	18.75	21.4286	26.6667	26.6667	22.869	22.869
945472	CM001013.3	67722868	4.87397	1.09378e-06	0.000594216	NC_000086.8	Fmr1	0	0	0	0	0	0	24	28.5714	24	26.6667	9.09091	12.5	25	21.4286	26.6667	20	21.119	21.119
945473	CM001013.3	67722884	4.75132	2.02093e-06	0.00100804	NC_000086.8	Fmr1	0	0	0	0	0	0	20	33.3333	36	26.6667	0	16.6667	12.5	21.4286	33.3333	20	20.7857	20.7857
945474	CM001013.3	67722888	6.0672	1.30162e-09	1.88926e-06	NC_000086.8	Fmr1	0	0	0	0	0	0	32	42.8571	32	26.6667	9.09091	20.8333	18.75	28.5714	40	40	29.631	29.631
945475	CM001013.3	67722892	5.86488	4.49458e-09	5.32138e-06	NC_000086.8	Fmr1	0	0	0	0	0	0	28	33.3333	24	40	9.09091	25	12.5	21.4286	33.3333	46.6667	27.7857	27.7857
945476	CM001013.3	67722897	5.38909	7.08163e-08	5.64816e-05	NC_000086.8	Fmr1	0	0	0	0	0	0	32	28.5714	28	33.3333	9.09091	16.6667	18.75	28.5714	20	40	24.7976	24.7976
945477	CM001013.3	67722908	3.8658	0.000110727	0.031044	NC_000086.8	Fmr1	0	0	0	0	0	0	20	9.52381	12	20	0	12.5	12.5	7.14286	13.3333	26.6667	14.4286	14.4286
945478	CM001013.3	67722912	5.52253	3.34154e-08	2.99986e-05	NC_000086.8	Fmr1	0	0	0	0	0	0	32	38.0952	26.9231	20	9.09091	16.6667	12.5	28.5714	33.3333	40	26.2143	26.2143
945481	CM001013.3	67722937	5.05039	4.40909e-07	0.000271077	NC_000086.8	Fmr1	0	0	0	0	0	0	36	28.5714	19.2308	46.6667	9.09091	20.8333	12.5	21.4286	20	33.3333	21.619	21.619
945482	CM001013.3	67722968	3.80529	0.000141638	0.0385345	NC_000086.8	Fmr1	0	0	6.66667	0	0	1.33333	29.1667	16.6667	20.8333	13.3333	9.09091	8.69565	23.5294	23.0769	20	20	19.0604	17.7271
945484	CM001013.3	68404114	4.10612	4.02354e-05	0.013011	NC_000086.8	Aff2	0	0	0	0	0	0	14.2857	9.09091	10.7143	7.14286	11.1111	13.0435	4.7619	20.8333	10.5263	25	14.833	14.833
945485	CM001013.3	68404115	4.04882	5.14771e-05	0.0160459	NC_000086.8	Aff2	0	0	4	0	0	0.8	16.2162	23.8095	17.3913	18.3673	8	25	14.2857	7.40741	12	20	15.7386	14.9386
945489	CM001013.3	68404128	4.52574	6.01854e-06	0.00256651	NC_000086.8	Aff2	0	0	8	0	0	1.6	21.6216	19.0476	22.7273	30.6122	32	33.3333	4.7619	14.8148	32	33.3333	23.6487	22.0487
945490	CM001013.3	68404135	5.43247	5.55786e-08	4.63504e-05	NC_000086.8	Aff2	0	0	0	0	0	0	14.2857	22.7273	21.4286	9.52381	5.55556	26.087	14.2857	29.1667	10.5263	27.2727	21.4677	21.4677
945491	CM001013.3	68404136	6.4537	1.09153e-10	2.33698e-07	NC_000086.8	Aff2	0	0	0	0	6.25	1.25	24.3243	28.5714	21.7391	32.6531	36	50	19.0476	22.2222	20	33.3333	28.9206	27.6706
945492	CM001013.3	68404137	4.43616	9.15788e-06	0.00367675	NC_000086.8	Aff2	0	0	0	0	0	0	16.6667	18.1818	17.8571	9.52381	5.55556	13.0435	14.2857	16.6667	10.5263	25	15.9044	15.9044
945493	CM001013.3	68404138	4.26965	1.95783e-05	0.00702657	NC_000086.8	Aff2	0	0	0	0	0	0	21.6216	28.5714	13.0435	22.449	24	29.1667	0	18.5185	24	13.3333	17.0037	17.0037
945496	CM001013.3	68404156	4.37984	1.18767e-05	0.00457608	NC_000086.8	Aff2	0	0	0	0	0	0	11.9048	18.1818	10.7143	11.9048	11.1111	21.7391	9.52381	16.6667	10.5263	16.6667	15.0245	15.0245
945497	CM001013.3	68404157	5.2386	1.61797e-07	0.000114537	NC_000086.8	Aff2	0	0	0	0	0	0	21.6216	23.8095	21.7391	24.4898	24	25	9.52381	25.9259	20.8333	6.66667	17.5899	17.5899
945498	CM001013.3	68404181	4.42826	9.49952e-06	0.00379309	NC_000086.8	Aff2	6.66667	14.2857	4.16667	4	0	5.82381	32.5	28.5714	24	21.5686	44	29.1667	18.1818	29.1667	35.7143	13.3333	25.1126	19.2887
945499	CM001013.3	68404234	3.79421	0.000148112	0.0399809	NC_000086.8	Aff2	0	5.88235	5.55556	6.66667	10.5263	5.72618	9.09091	11.1111	28	15.3846	17.2414	22.2222	34.7826	16.6667	20	23.0769	23.3497	17.6235
945504	CM001013.3	68404245	5.7743	7.72749e-09	8.42505e-06	NC_000086.8	Aff2	5	0	0	0	0	1	13.6364	10.5263	25	11.5385	27.5862	27.027	20.8333	26.9231	13.6364	23.0769	22.2993	21.2993
945508	CM001013.3	68404259	4.12142	3.76551e-05	0.0122895	NC_000086.8	Aff2	0	0	0	0	0	0	4.54545	0	7.14286	3.84615	24.1379	21.6216	20.8333	11.5385	18.1818	3.84615	15.2043	15.2043
945509	CM001013.3	68404260	3.95126	7.77424e-05	0.0229039	NC_000086.8	Aff2	0	0	0	0	0	0	15.3846	15.3846	17.6471	17.1429	25	9.375	6.25	20	19.2308	10.5263	13.0764	13.0764
945512	CM001013.3	68404507	6.3134	2.72962e-10	5.07846e-07	NC_000086.8	Aff2	4.54545	0	0	0	0	0.909091	47.619	37.037	28.5714	30.303	30.7692	11.7647	33.3333	27.2727	34.7826	37.931	29.0169	28.1078
945513	CM001013.3	68404508	4.4182	9.95275e-06	0.00393931	NC_000086.8	Aff2	0	0	0	5.88235	0	1.17647	20	27.2727	30.7692	25	38.4615	34.7826	20	22.2222	10	7.69231	18.9394	17.763
945514	CM001013.3	68404544	5.52643	3.26815e-08	2.93953e-05	NC_000086.8	Aff2	0	0	0	0	0	0	38.0952	29.6296	14.2857	24.2424	30.7692	11.7647	19.0476	18.1818	26.087	27.5862	20.5335	20.5335
945517	CM001013.3	69408678	4.07288	4.64347e-05	0.0146665	NC_000086.8	Ids	0	0	0	0	0	0	11.7647	10	13.3333	16.6667	3.7037	14.2857	15	12.5	15	9.52381	13.2619	13.2619
945518	CM001013.3	69408686	5.97562	2.29214e-09	3.02663e-06	NC_000086.8	Ids	0	0	0	0	0	0	17.6471	25	20	37.5	18.5185	33.3333	25	18.75	25	19.0476	24.2262	24.2262
945521	CM001013.3	69408731	4.18006	2.9143e-05	0.00986004	NC_000086.8	Ids	0	0	0	0	0	0	8.82353	0	6.66667	8.33333	7.40741	14.2857	20	6.25	20	9.52381	14.0119	14.0119
945523	CM001013.3	69408752	4.2627	2.01971e-05	0.00720514	NC_000086.8	Ids	8.69565	5.55556	15	0	4.54545	6.75933	18.75	21.4286	22.5806	23.913	21.7391	36	20.6897	22.2222	33.3333	21.0526	26.6596	19.9002
945524	CM001013.3	69408756	4.42651	9.57698e-06	0.003816	NC_000086.8	Ids	9.09091	0	0	0	0	1.81818	7.14286	12.5	6.89655	20	19.0476	13.0435	16.6667	17.8571	16	15.7895	15.8714	14.0532
945526	CM001013.3	69408766	6.05726	1.3846e-09	1.97711e-06	NC_000086.8	Ids	9.09091	0	0	0	4.16667	2.65152	14.2857	31.25	17.2414	31.1111	33.3333	30.4348	26.6667	46.4286	20	26.3158	29.9692	27.3176
945527	CM001013.3	69408767	7.2685	3.63499e-13	1.86802e-09	NC_000086.8	Ids	0	0	0	0	0	0	29.0323	30.7692	23.3333	9.7561	24.2424	37.931	22.7273	37.931	20.8333	20	27.8845	27.8845
945532	CM001013.3	70093740	4.88409	1.0391e-06	0.000567753	NC_000086.8	Mamld1	0	0	0	0	0	0	13.3333	25	15	28.5714	0	34.7826	21.0526	9.09091	15	18.75	19.7352	19.7352
945535	CM001013.3	70093769	4.42804	9.50924e-06	0.00379378	NC_000086.8	Mamld1	0	0	0	0	0	0	33.3333	25	25	19.0476	10	39.1304	15.7895	18.1818	5.26316	12.5	18.173	18.173
945536	CM001013.3	70093787	5.40262	6.56757e-08	5.31394e-05	NC_000086.8	Mamld1	0	0	0	0	0	0	26.6667	16.6667	25	19.0476	20	39.1304	21.0526	9.09091	21.0526	25	23.0653	23.0653
945537	CM001013.3	70093799	4.58542	4.53067e-06	0.00202509	NC_000086.8	Mamld1	0	0	0	0	0	0	26.6667	25	35	28.5714	10	39.1304	5.26316	9.09091	15.7895	25	18.8548	18.8548
945538	CM001013.3	70093802	4.42581	9.60817e-06	0.00382275	NC_000086.8	Mamld1	0	0	0	0	0	0	33.3333	8.33333	30	19.0476	20	26.087	10.5263	9.09091	21.0526	20	17.3514	17.3514
945539	CM001013.3	70093806	4.1864	2.83413e-05	0.0096299	NC_000086.8	Mamld1	7.69231	0	0	0	0	1.53846	26.6667	8.33333	20	19.0476	20	39.1304	21.0526	9.09091	10.5263	12.5	18.4601	16.9216
945540	CM001013.3	70093809	4.07663	4.56938e-05	0.0144806	NC_000086.8	Mamld1	0	0	7.14286	0	0	1.42857	26.6667	0	10	23.8095	20	39.1304	15.7895	18.1818	15.7895	12.5	20.2782	18.8497
945541	CM001013.3	70093813	4.18975	2.79262e-05	0.0095195	NC_000086.8	Mamld1	0	0	0	0	0	0	20	8.33333	5	14.2857	10	26.087	10.5263	9.09091	10.5263	25	16.2461	16.2461
945543	CM001013.3	70093874	4.64724	3.3641e-06	0.00156549	NC_000086.8	Mamld1	0	0	0	0	0	0	10.7143	4	17.3913	7.14286	7.69231	20.6897	20	44.4444	15	4.7619	20.9792	20.9792
945546	CM001013.3	70093894	5.58011	2.40369e-08	2.2559e-05	NC_000086.8	Mamld1	0	0	0	0	0	0	13.6364	36.3636	40	27.7778	14.2857	27.2727	30.7692	24	25	31.25	27.6584	27.6584
945547	CM001013.3	70093895	6.02795	1.66055e-09	2.29131e-06	NC_000086.8	Mamld1	0	0	0	0	0	0	17.8571	16	21.7391	21.4286	23.0769	31.0345	20	33.3333	26.3158	28.5714	27.851	27.851
945549	CM001013.3	70095318	7.21264	5.48779e-13	2.58284e-09	NC_000086.8	Mamld1	0	0	0	0	0	0	33.3333	40.9091	37.037	39.1304	10	48	33.3333	21.0526	28.5714	31.5789	32.5073	32.5073
945550	CM001013.3	70095340	5.95399	2.61684e-09	3.37109e-06	NC_000086.8	Mamld1	0	0	0	0	0	0	23.3333	28.5714	39.2857	33.3333	18.1818	44	26.6667	10.5263	14.2857	26.3158	24.3589	24.3589
945551	CM001013.3	70095370	7.44995	9.33788e-14	5.72752e-10	NC_000086.8	Mamld1	0	0	0	0	0	0	36.6667	45.4545	42.8571	37.5	18.1818	52	33.3333	21.0526	38.0952	26.3158	34.1594	34.1594
945552	CM001013.3	70095390	7.70186	1.34103e-14	1.10864e-10	NC_000086.8	Mamld1	0	0	0	0	0	0	36.6667	50	39.2857	37.5	18.1818	52	36.6667	21.0526	38.0952	31.5789	35.8787	35.8787
945554	CM001013.3	70095419	5.38628	7.19328e-08	5.71325e-05	NC_000086.8	Mamld1	0	11.1111	0	0	5.55556	3.33333	36.6667	36.3636	30.7692	33.3333	16.6667	32	26.6667	25	57.6923	21.0526	32.4823	29.149
945555	CM001013.3	70258644	4.46744	7.91615e-06	0.00324117	NC_000086.8	Mtm1	0	0	0	0	0	0	19.0476	33.3333	22.7273	9.52381	21.4286	25	10	11.7647	13.6364	20	16.0802	16.0802
945558	CM001013.3	70258685	5.50122	3.77179e-08	3.32644e-05	NC_000086.8	Mtm1	0	0	7.14286	0	0	1.42857	38.0952	28.5714	37.037	27.5862	30	37.037	25	23.5294	32.1429	28.5714	29.2561	27.8276
945559	CM001013.3	70258696	3.77424	0.000160495	0.0427529	NC_000086.8	Mtm1	0	0	18.1818	0	0	3.63636	10.5263	57.8947	30.303	16.2162	38.8889	25	28.5714	18.5185	21.4286	38.8889	26.4815	22.8451
945560	CM001013.3	70258697	4.29544	1.7435e-05	0.0063557	NC_000086.8	Mtm1	0	0	0	0	0	0	24.1379	13.0435	33.3333	29.7297	33.3333	18.1818	22.2222	18.1818	21.4286	9.09091	17.8211	17.8211
945561	CM001013.3	70258718	3.78074	0.000156361	0.0418275	NC_000086.8	Mtm1	0	0	18.1818	6.66667	0	4.9697	42.1053	63.1579	36.3636	21.6216	55.5556	29.1667	35.7143	25.9259	14.2857	33.3333	27.6852	22.7155
945562	CM001013.3	70258719	4.81247	1.49075e-06	0.000772521	NC_000086.8	Mtm1	0	0	0	0	0	0	37.931	34.7826	33.3333	32.4324	50	18.1818	33.3333	18.1818	14.2857	18.1818	20.4329	20.4329
945567	CM001013.3	70408518	3.84243	0.000121825	0.0337571	NC_000086.8	Mtmr1	0	0	0	7.14286	0	1.42857	27.7778	13.3333	11.1111	8	17.6471	9.52381	23.5294	15.7895	15.7895	15	15.9264	14.4979
945572	CM001013.3	70408543	3.80336	0.000142746	0.0387708	NC_000086.8	Mtmr1	0	0	0	0	0	0	18.75	7.14286	18.75	9.09091	13.3333	25	5.26316	11.1111	22.2222	7.69231	14.2578	14.2578
945573	CM001013.3	70408544	3.94253	8.0625e-05	0.0236141	NC_000086.8	Mtmr1	0	0	0	0	0	0	22.2222	26.6667	5.55556	8	23.5294	14.2857	17.6471	15.7895	10.5263	10	13.6497	13.6497
945575	CM001013.3	70408548	4.1401	3.47153e-05	0.0114678	NC_000086.8	Mtmr1	0	0	0	0	0	0	27.7778	26.6667	16.6667	8	23.5294	14.2857	17.6471	15.7895	15.7895	10	14.7023	14.7023
945577	CM001013.3	70408558	3.78154	0.000155858	0.0417517	NC_000086.8	Mtmr1	0	0	0	0	0	0	18.75	7.14286	25	14.2857	13.3333	31.25	5.26316	16.6667	11.1111	7.69231	14.3966	14.3966
945578	CM001013.3	70408559	4.30881	1.64133e-05	0.0060482	NC_000086.8	Mtmr1	0	0	0	0	0	0	27.7778	26.6667	16.6667	12	23.5294	9.52381	17.6471	15.7895	21.0526	15	15.8026	15.8026
945587	CM001013.3	70408602	4.33792	1.43839e-05	0.00539448	NC_000086.8	Mtmr1	0	0	0	0	0	0	13.0435	7.69231	13.6364	14.2857	26.3158	11.1111	15.7895	11.5385	30	5.26316	14.7404	14.7404
945588	CM001013.3	70408620	4.73324	2.20969e-06	0.00108945	NC_000086.8	Mtmr1	5	0	0	0	0	1	18.75	31.5789	8.33333	18.1818	7.14286	15.7895	25	16	29.1667	23.0769	21.8066	20.8066
945589	CM001013.3	70408621	4.95542	7.21749e-07	0.000414108	NC_000086.8	Mtmr1	0	0	0	5.26316	0	1.05263	21.7391	15.3846	31.8182	4.7619	31.5789	11.1111	22.2222	15.3846	26.3158	31.5789	21.3225	20.2699
945590	CM001013.3	70408627	5.05031	4.41096e-07	0.000271077	NC_000086.8	Mtmr1	5	0	0	0	0	1	25	36.8421	17.3913	18.1818	14.2857	31.5789	25	24	16.6667	23.0769	24.0645	23.0645
945591	CM001013.3	70408628	4.54184	5.57653e-06	0.00241645	NC_000086.8	Mtmr1	0	0	0	0	0	0	21.7391	0	27.2727	9.52381	31.5789	11.1111	16.6667	15.3846	15.7895	15.7895	14.9483	14.9483
945594	CM001013.3	70408639	6.47064	9.75873e-11	2.13774e-07	NC_000086.8	Mtmr1	5	0	0	0	0	1	31.25	36.8421	16.6667	31.8182	21.4286	42.1053	40	28	33.3333	23.0769	33.3031	32.3031
945595	CM001013.3	70408640	6.00968	1.85893e-09	2.52474e-06	NC_000086.8	Mtmr1	0	0	0	0	0	0	21.7391	30.7692	27.2727	23.8095	42.1053	11.1111	22.2222	19.2308	31.5789	36.8421	24.197	24.197
945597	CM001013.3	70408651	4.16467	3.1181e-05	0.010475	NC_000086.8	Mtmr1	0	15	5.88235	0	9.52381	6.08123	38.4615	42.8571	28.5714	27.2727	47.3684	11.1111	30	25	48.2759	40	30.8774	24.7962
945598	CM001013.3	70408709	6.86608	6.59893e-12	2.09123e-08	NC_000086.8	Mtmr1	0	0	0	0	0	0	28.5714	44.4444	43.75	16.6667	47.0588	29.6296	33.3333	23.3333	23.0769	30.4348	27.9616	27.9616
945599	CM001013.3	70600140	4.84763	1.24945e-06	0.000666597	NC_000086.8	Hmgb3	5.55556	0	0	0	0	1.11111	23.8095	17.3913	14.2857	19.2308	20.8333	22.2222	22.7273	17.3913	23.8095	25	22.2301	21.119
945600	CM001013.3	70600152	4.07561	4.58937e-05	0.0145246	NC_000086.8	Hmgb3	5.55556	4.54545	0	0	0	2.0202	33.3333	29.1667	14.2857	38.4615	20.8333	11.1111	18.1818	26.087	23.8095	25	20.8379	18.8177
945601	CM001013.3	70600155	3.97558	7.02066e-05	0.0209434	NC_000086.8	Hmgb3	5.55556	0	0	0	0	1.11111	23.8095	16.6667	9.52381	23.0769	12.5	11.1111	18.1818	17.3913	14.2857	25	17.194	16.0829
945604	CM001013.3	70600409	3.8144	0.000136516	0.0372954	NC_000086.8	Hmgb3	0	0	0	6.25	0	1.25	14.2857	14.2857	21.7391	18.1818	3.84615	11.7647	17.6471	14.2857	28	7.69231	15.878	14.628
945614	CM001013.3	70600488	5.26482	1.40328e-07	0.0001013	NC_000086.8	Hmgb3	0	0	0	0	0	0	15.3846	14.2857	16.6667	12.5	13.3333	18.5185	11.1111	20	35.7143	28.5714	22.7831	22.7831
945615	CM001013.3	70600500	4.28909	1.79405e-05	0.00650897	NC_000086.8	Hmgb3	0	0	0	0	0	0	15.3846	14.2857	8.33333	12.5	13.3333	14.8148	5.55556	13.3333	28.5714	21.4286	16.7407	16.7407
945616	CM001013.3	70600503	5.96103	2.50646e-09	3.26428e-06	NC_000086.8	Hmgb3	0	0	0	0	0	0	15.3846	21.4286	16.6667	18.75	13.3333	22.2222	16.6667	20	42.8571	35.7143	27.4921	27.4921
945617	CM001013.3	70600506	4.90166	9.50319e-07	0.000527735	NC_000086.8	Hmgb3	0	0	0	0	0	0	7.69231	21.4286	8.33333	12.5	20	14.8148	16.6667	13.3333	42.8571	15.3846	20.6113	20.6113
945618	CM001013.3	70600509	5.15789	2.49751e-07	0.000167213	NC_000086.8	Hmgb3	0	0	0	5.88235	0	1.17647	15.3846	21.4286	16.6667	6.25	13.3333	22.2222	11.7647	20	42.8571	28.5714	25.0831	23.9066
945619	CM001013.3	70600515	5.78101	7.42526e-09	8.17996e-06	NC_000086.8	Hmgb3	0	0	0	0	0	0	15.3846	14.2857	16.6667	18.75	13.3333	18.5185	16.6667	20	42.8571	35.7143	26.7513	26.7513
945620	CM001013.3	70600649	5.46741	4.56659e-08	3.92898e-05	NC_000086.8	Hmgb3	0	0	0	0	0	0	21.7391	35.7143	30	13.3333	17.3913	33.3333	20	12.5	29.1667	22.2222	23.4444	23.4444
945621	CM001013.3	70600664	4.5104	6.47045e-06	0.00272434	NC_000086.8	Hmgb3	0	0	0	0	0	0	20	21.4286	13.6364	13.3333	17.3913	20.8333	20	10	12.1212	22.2222	17.0354	17.0354
945622	CM001013.3	70600692	5.2914	1.21383e-07	8.97361e-05	NC_000086.8	Hmgb3	0	0	0	0	0	0	28	35.7143	31.8182	13.3333	26.087	20.8333	20	25	18.1818	22.2222	21.2475	21.2475
945624	CM001013.3	70600739	6.15339	7.58436e-10	1.19323e-06	NC_000086.8	Hmgb3	5	0	0	0	0	1	29.4118	37.037	26.087	16.2162	35	36.3636	22.2222	18.75	22.2222	45	28.9116	27.9116
945625	CM001013.3	70600745	6.2811	3.36181e-10	6.07961e-07	NC_000086.8	Hmgb3	5	0	0	0	0	1	29.4118	37.037	21.7391	18.9189	35	31.8182	22.2222	18.75	29.6296	45	29.484	28.484
945626	CM001013.3	70600752	6.08997	1.12934e-09	1.66204e-06	NC_000086.8	Hmgb3	5	0	0	0	0	1	23.5294	37.037	26.087	16.2162	45	40.9091	11.1111	31.25	33.3333	40	31.3207	30.3207
945627	CM001013.3	70600757	5.74517	9.18264e-09	9.80907e-06	NC_000086.8	Hmgb3	5	0	0	0	0	1	29.4118	33.3333	8.69565	16.2162	30	27.2727	27.7778	25	22.2222	30	26.4545	25.4545
945683	CM001013.3	70860438	5.02948	4.91803e-07	0.000298191	NC_000086.8	Vma21	0	0	0	0	0	0	19.0476	3.84615	25	18.9189	7.69231	18.5185	20	15.7895	20	15	17.8616	17.8616
945684	CM001013.3	70860439	4.50045	6.781e-06	0.00284	NC_000086.8	Vma21	0	0	0	0	0	0	8.33333	0	16.6667	13.7931	15.7895	14.2857	21.7391	11.7647	15.7895	9.52381	14.6206	14.6206
945685	CM001013.3	70860441	5.45103	5.00786e-08	4.23204e-05	NC_000086.8	Vma21	0	0	0	0	0	0	19.0476	7.69231	17.6471	24.3243	7.69231	25.9259	25	10.5263	20	20	20.2904	20.2904
945686	CM001013.3	70860442	5.01729	5.24063e-07	0.000315538	NC_000086.8	Vma21	0	0	0	0	0	0	20.8333	5.55556	17.3913	20.6897	21.0526	21.4286	17.3913	23.5294	10.5263	14.2857	17.4323	17.4323
945688	CM001013.3	70860453	4.54616	5.46347e-06	0.00237721	NC_000086.8	Vma21	0	0	0	4.34783	4.54545	1.77866	16.6667	5.55556	16.6667	20.6897	21.0526	21.4286	30.4348	29.4118	10.5263	14.2857	21.2174	19.4388
945691	CM001013.3	71006055	4.36086	1.29551e-05	0.00494445	NC_000086.8	Prrg3	0	0	0	0	0	0	33.3333	45.4545	16.129	32.2581	26.3158	10	11.1111	15.3846	34.7826	21.4286	18.5414	18.5414
945692	CM001013.3	71006059	4.36308	1.28244e-05	0.00489848	NC_000086.8	Prrg3	0	0	0	0	0	0	42.8571	45.4545	16.129	22.5806	26.3158	15	11.1111	15.3846	30.4348	21.4286	18.6718	18.6718
945693	CM001013.3	71006071	4.39332	1.11634e-05	0.00434256	NC_000086.8	Prrg3	0	7.69231	0	0	0	1.53846	42.8571	36.3636	19.3548	32.2581	36.8421	25	11.1111	30.7692	26.087	21.4286	22.8792	21.3407
945698	CM001013.3	71006081	6.39063	1.65201e-10	3.32752e-07	NC_000086.8	Prrg3	0	0	0	0	0	0	31.0345	50	28	26.087	33.3333	37.5	17.3913	15.7895	30	30.4348	26.2231	26.2231
945700	CM001013.3	71006091	5.0574	4.25016e-07	0.000263444	NC_000086.8	Prrg3	0	0	0	0	0	0	34.4828	28.5714	12	17.3913	33.3333	25	13.0435	15.7895	20	17.3913	18.2449	18.2449
945702	CM001013.3	71006093	7.24822	4.22298e-13	2.11308e-09	NC_000086.8	Prrg3	0	0	0	0	0	0	34.4828	38.4615	44	17.3913	27.7778	33.3333	21.7391	15.7895	43.3333	43.4783	31.5347	31.5347
945703	CM001013.3	71006096	3.80367	0.000142571	0.0387379	NC_000086.8	Prrg3	0	0	0	0	5	1	33.3333	13.3333	32.1429	16.6667	14.2857	8	9.09091	17.6471	26.6667	35.7143	19.4238	18.4238
945704	CM001013.3	71006097	6.86177	6.80142e-12	2.13406e-08	NC_000086.8	Prrg3	0	0	0	0	0	0	37.931	35.7143	36	27.2727	27.7778	33.3333	17.3913	15.7895	43.3333	36.3636	29.2422	29.2422
945706	CM001013.3	71006099	5.835	5.37897e-09	6.25932e-06	NC_000086.8	Prrg3	0	0	0	5.55556	0	1.11111	34.4828	35.7143	40	26.087	33.3333	25	17.3913	15.7895	43.3333	26.087	25.5202	24.4091
945708	CM001013.3	71006113	4.47275	7.72188e-06	0.00317119	NC_000086.8	Prrg3	0	0	6.66667	5.55556	0	2.44444	27.5862	35.7143	32	17.3913	38.8889	33.3333	17.3913	5.26316	36.6667	26.087	23.7483	21.3038
945710	CM001013.3	71006115	6.65778	2.77992e-11	7.26074e-08	NC_000086.8	Prrg3	0	0	0	0	0	0	34.4828	28.5714	40	26.087	16.6667	34.7826	17.3913	15.7895	33.3333	39.1304	28.0854	28.0854
945712	CM001013.3	71006121	5.01429	5.32288e-07	0.000319861	NC_000086.8	Prrg3	0	0	0	5.55556	0	1.11111	37.931	35.7143	16	8.69565	22.2222	33.3333	17.3913	10.5263	33.3333	39.1304	26.7429	25.6318
945716	CM001013.3	71006645	4.40395	1.06297e-05	0.00416565	NC_000086.8	Prrg3	10.3448	16	22.7273	10	10.5263	13.9197	32.5581	27.5862	22.5806	27.5862	40	40	30.4348	34.6154	53.125	26.3158	36.8982	22.9785
945717	CM001013.3	71006652	6.47814	9.28596e-11	2.04833e-07	NC_000086.8	Prrg3	0	9.52381	5.26316	0	0	2.95739	31.5789	25	20.6897	27.5862	40	36.6667	26.087	30.7692	33.3333	22.2222	29.8157	26.8583
945720	CM001013.3	71318031	4.77494	1.79763e-06	0.000910029	NC_000086.8	Gabre	0	5	4.7619	0	0	1.95238	32.1429	31.5789	40.7407	32.5581	32	27.5862	28	25	18.75	7.69231	21.4057	19.4533
945721	CM001013.3	71318040	4.44378	8.83931e-06	0.00356239	NC_000086.8	Gabre	0	0	0	0	0	0	27.5862	35	41.3793	32.5581	24	20.6897	24	7.69231	21.0526	0	14.6869	14.6869
945722	CM001013.3	71318041	5.7975	6.7312e-09	7.54652e-06	NC_000086.8	Gabre	0	0	0	0	0	0	17.3913	30.7692	20	15.1515	13.0435	26.9231	11.1111	28.5714	16.6667	25	21.6545	21.6545
945724	CM001013.3	71318044	4.52948	5.91277e-06	0.00253168	NC_000086.8	Gabre	0	0	0	0	0	0	4.34783	7.69231	10	6.06061	8.69565	11.5385	11.1111	28.5714	11.1111	12.5	14.9664	14.9664
945725	CM001013.3	71318054	4.76491	1.88942e-06	0.000950926	NC_000086.8	Gabre	0	0	0	0	7.69231	1.53846	33.3333	25	37.931	37.2093	28	24.1379	28	23.0769	15.7895	0	18.2009	16.6624
945726	CM001013.3	71318055	6.0264	1.67649e-09	2.30994e-06	NC_000086.8	Gabre	0	0	0	0	5.55556	1.11111	13.0435	34.6154	25	21.2121	13.0435	26.9231	16.6667	33.3333	22.2222	31.25	26.0791	24.9679
945727	CM001013.3	71318080	4.04172	5.306e-05	0.0164584	NC_000086.8	Gabre	0	0	18.1818	0	0	3.63636	9.09091	33.3333	25	12.1212	8.69565	34.6154	16.6667	35	20	18.75	25.0064	21.37
945728	CM001013.3	71318101	4.81082	1.50311e-06	0.000777916	NC_000086.8	Gabre	0	8.33333	5.88235	0	0	2.84314	38.0952	31.5789	0	33.3333	30	40.9091	25	23.5294	42.3077	25	31.3492	28.5061
945729	CM001013.3	71318105	5.42641	5.74988e-08	4.77423e-05	NC_000086.8	Gabre	0	0	0	0	0	0	30.4348	15	0	14.2857	30	27.2727	21.0526	23.5294	25.9259	8.33333	21.2228	21.2228
945730	CM001013.3	71318109	6.27278	3.5465e-10	6.37375e-07	NC_000086.8	Gabre	0	0	0	0	0	0	34.7826	40	0	33.3333	30	27.2727	35	29.4118	37.037	25	30.7443	30.7443
945731	CM001013.3	71318143	5.05523	4.29867e-07	0.00026555	NC_000086.8	Gabre	0	8.33333	0	0	0	1.66667	26.087	35	0	23.8095	30	31.8182	35	29.4118	40.7407	8.33333	29.0608	27.3941
945732	CM001013.3	71318146	6.15329	7.58914e-10	1.19323e-06	NC_000086.8	Gabre	0	0	0	0	0	0	34.7826	30	0	28.5714	30	31.8182	40	23.5294	44.4444	16.6667	31.2917	31.2917
945733	CM001013.3	71868948	5.32212	1.02563e-07	7.7758e-05	NC_000086.8	Gabrq	5.88235	9.52381	0	0	0	3.08123	25	25	45.4545	12	42.8571	51.6129	33.3333	22.2222	50	32.1429	37.8623	34.781
945734	CM001013.3	71868956	3.83417	0.000125987	0.0347584	NC_000086.8	Gabrq	29.4118	10	0	0	0	7.88235	29.0323	25	36.3636	16	39.2857	41.9355	41.6667	22.2222	40.9091	18.5185	33.0504	25.168
945735	CM001013.3	71868968	4.3432	1.4042e-05	0.0052997	NC_000086.8	Gabrq	5.88235	9.52381	0	0	0	3.08123	22.5806	25	33.3333	16	35.7143	32.2581	34.7826	7.40741	54.5455	28.5714	31.513	28.4318
945736	CM001013.3	71868974	4.66344	3.1096e-06	0.00146426	NC_000086.8	Gabrq	5.88235	9.52381	5	0	7.14286	5.5098	19.3548	31.5789	33.3333	12	25	32.2581	25	18.5185	45.4545	28.5714	29.9605	24.4507
945738	CM001013.3	71961789	6.46198	1.0334e-10	2.23797e-07	NC_000086.8	Cetn2	3.84615	0	5.55556	5.55556	0	2.99145	17.8571	36	13.3333	24	30.7692	43.3333	16.6667	37.5	36.3636	37.5	34.2727	31.2813
945739	CM001013.3	71961818	4.29982	1.70934e-05	0.00625777	NC_000086.8	Cetn2	0	0	5.55556	0	0	1.11111	10.3448	11.1111	12.5	20	19.2308	10	16.6667	25	19.2308	11.7647	16.5324	15.4213
945740	CM001013.3	71961824	5.41801	6.02665e-08	4.94787e-05	NC_000086.8	Cetn2	0	0	0	0	0	0	13.7931	19.2308	9.375	12	23.0769	16.6667	8.33333	31.25	26.9231	11.7647	18.9876	18.9876
945742	CM001013.3	71961861	5.54411	2.95446e-08	2.70863e-05	NC_000086.8	Cetn2	3.7037	8.33333	0	0	0	2.40741	13.7931	29.6296	12.5	20	23.0769	20	23.0769	31.25	23.0769	35.2941	26.5396	24.1322
945745	CM001013.3	71961886	3.94711	7.90996e-05	0.0232246	NC_000086.8	Cetn2	0	0	0	0	0	0	17.2414	12.5	8.69565	19.0476	21.7391	12	4.7619	9.375	13.5135	15	10.9301	10.9301
945746	CM001013.3	71961888	4.57053	4.86482e-06	0.00215102	NC_000086.8	Cetn2	0	0	0	0	0	0	28.5714	12.5	15.7895	31.25	20	23.8095	25	9.52381	13.3333	20	18.3333	18.3333
945747	CM001013.3	71961889	6.46628	1.00447e-10	2.18527e-07	NC_000086.8	Cetn2	0	0	4.7619	0	0	0.952381	14.8148	20	45.4545	40.4762	36.3636	45.8333	38.0952	37.5	19.4444	35	35.1746	34.2222
945750	CM001013.3	71961902	5.63163	1.78514e-08	1.75507e-05	NC_000086.8	Cetn2	0	0	0	0	0	0	52.381	31.25	15.7895	31.25	20	23.8095	31.25	14.2857	26.6667	33.3333	25.869	25.869
945751	CM001013.3	71961903	7.94391	1.95903e-15	2.00267e-11	NC_000086.8	Cetn2	0	0	0	0	0	0	33.3333	20	50	31.7073	27.2727	33.3333	42.8571	40.625	22.2222	35	34.8075	34.8075
945759	CM001013.3	72030951	4.113	3.90556e-05	0.0126856	NC_000086.8	Zfp185	0	0	0	0	0	0	13.6364	42.8571	27.7778	20	17.6471	9.52381	15.3846	25	8.69565	15.3846	14.7977	14.7977
945761	CM001013.3	72030959	3.95854	7.54104e-05	0.0223345	NC_000086.8	Zfp185	5.55556	0	0	0	0	1.11111	9.09091	28.5714	11.1111	20	11.7647	13.6364	15.3846	25	13.0435	15.3846	16.4898	15.3787
945764	CM001013.3	72030989	4.49871	6.83667e-06	0.00285451	NC_000086.8	Zfp185	0	0	0	0	0	0	13.6364	14.2857	22.2222	26.6667	17.6471	13.6364	15.3846	25	13.0435	15.3846	16.4898	16.4898
945775	CM001013.3	72031060	6.30529	2.87659e-10	5.30345e-07	NC_000086.8	Zfp185	0	0	0	6.25	0	1.25	13.7931	21.0526	17.6471	13.3333	30.7692	22.2222	33.3333	26.087	45	18.75	29.0785	27.8285
945776	CM001013.3	72031070	5.07334	3.90903e-07	0.000246281	NC_000086.8	Zfp185	0	0	0	6.25	0	1.25	20.6897	5.26316	11.7647	6.66667	23.0769	16.6667	19.0476	17.3913	50	18.75	24.3711	23.1211
945777	CM001013.3	72031072	4.25917	2.05187e-05	0.00730069	NC_000086.8	Zfp185	5.26316	7.69231	5.26316	6.25	0	4.89372	7.14286	10.5263	11.7647	10	7.69231	11.1111	23.8095	30.4348	40	18.75	24.8211	19.9274
945778	CM001013.3	72031079	4.4045	1.0603e-05	0.00415688	NC_000086.8	Zfp185	0	0	0	6.25	4.54545	2.15909	13.7931	15.7895	5.88235	16.6667	30.7692	16.6667	23.8095	21.7391	20	18.75	20.1931	18.034
945779	CM001013.3	72031087	6.0026	1.94186e-09	2.62286e-06	NC_000086.8	Zfp185	0	0	0	6.66667	0	1.33333	20.6897	15.7895	17.6471	16.6667	23.0769	16.6667	33.3333	34.7826	25	25	26.9565	25.6232
945780	CM001013.3	72031099	4.82026	1.43373e-06	0.000747298	NC_000086.8	Zfp185	0	0	0	6.25	9.09091	3.06818	24.1379	15.7895	17.6471	23.3333	30.7692	11.1111	33.3333	21.7391	40	18.75	24.9867	21.9185
945782	CM001013.3	72031111	3.76367	0.000167435	0.044279	NC_000086.8	Zfp185	10	0	0	11.7647	9.09091	6.17112	21.875	15	11.7647	22.5806	30.7692	16.6667	33.3333	13.0435	42.3077	25	26.0702	19.8991
945783	CM001013.3	72031141	6.04163	1.52564e-09	2.12054e-06	NC_000086.8	Zfp185	0	0	0	0	0	0	26.9231	26.9231	18.75	16.2791	16	22.2222	16	26.087	33.3333	16	22.7285	22.7285
945785	CM001013.3	72031144	6.32458	2.53914e-10	4.7992e-07	NC_000086.8	Zfp185	0	5.55556	0	5.55556	0	2.22222	50	26.9231	18.75	25.5814	24	32.1429	16	34.7826	40	32	30.9851	28.7629
945786	CM001013.3	72031145	3.92524	8.66432e-05	0.0251674	NC_000086.8	Zfp185	0	0	7.69231	6.25	7.69231	4.32692	16.6667	41.6667	25	36.3636	26.3158	18.5185	50	24	15.7895	14.2857	24.5187	20.1918
945787	CM001013.3	72031162	6.69741	2.12139e-11	5.68124e-08	NC_000086.8	Zfp185	0	0	0	0	0	0	23.0769	30.7692	25	18.6047	32	32.1429	12	34.7826	33.3333	20	26.4518	26.4518
945805	CM001013.3	72386239	4.28034	1.86607e-05	0.00673795	NC_000086.8	Zfp275	0	0	0	0	0	0	38.0952	5.55556	18.5185	25	7.14286	25	4.16667	21.7391	17.6471	15	16.7106	16.7106
945806	CM001013.3	72386254	4.20778	2.57892e-05	0.00886734	NC_000086.8	Zfp275	0	0	6.25	0	4.34783	2.11957	28.5714	16.6667	28.5714	17.8571	14.2857	33.3333	12.5	29.1667	4.7619	20	19.9524	17.8328
945808	CM001013.3	72386273	4.05701	4.97041e-05	0.0155647	NC_000086.8	Zfp275	0	0	6.25	0	0	1.25	19.0476	5.55556	17.8571	10.7143	7.14286	29.1667	8.33333	16.6667	14.2857	5	14.6905	13.4405
945811	CM001013.3	72386309	4.62633	3.72208e-06	0.00170784	NC_000086.8	Zfp275	0	0	0	0	0	0	19.3548	23.0769	22.8571	16.6667	15.7895	4.34783	17.8571	21.0526	17.3913	21.7391	16.4776	16.4776
945813	CM001013.3	72386315	3.80134	0.000143916	0.0390588	NC_000086.8	Zfp275	0	4.54545	0	6.66667	0	2.24242	16.129	15.3846	20	19.4444	5.26316	13.0435	11.1111	15.7895	26.087	21.7391	17.554	15.3116
945815	CM001013.3	72386349	5.13201	2.86658e-07	0.000188602	NC_000086.8	Zfp275	0	0	0	0	0	0	38.7097	23.0769	25.7143	41.6667	15.7895	13.0435	10.7143	21.0526	21.7391	30.4348	19.3969	19.3969
945816	CM001013.3	72386356	4.62324	3.77796e-06	0.0017293	NC_000086.8	Zfp275	0	0	0	0	0	0	22.5806	33.3333	18.1818	27.7778	10.5263	19.0476	7.40741	16.6667	15.7895	26.087	16.9996	16.9996
945821	CM001013.3	72546754	4.68822	2.75588e-06	0.00131727	NC_000086.8	Atp2b3	0	0	6.66667	0	0	1.33333	24.1379	26.6667	24.1379	16	20	12.5	6.66667	31.5789	25	25	20.1491	18.8158
945823	CM001013.3	72546772	5.79441	6.85633e-09	7.65072e-06	NC_000086.8	Atp2b3	0	0	0	0	0	0	34.4828	33.3333	31.0345	20	20	16.6667	13.3333	36.8421	40	15	24.3684	24.3684
945824	CM001013.3	72546785	4.09465	4.22804e-05	0.0135891	NC_000086.8	Atp2b3	0	0	0	0	0	0	13.7931	6.66667	17.2414	16	6.66667	4.16667	6.66667	36.8421	20	10	15.5351	15.5351
945825	CM001013.3	72546792	4.92628	8.38107e-07	0.000473441	NC_000086.8	Atp2b3	0	0	0	0	0	0	24.1379	40	20.6897	16	21.4286	12.5	6.66667	42.1053	15	20	19.2544	19.2544
945827	CM001013.3	72546809	4.0829	4.44762e-05	0.0141703	NC_000086.8	Atp2b3	0	10.5263	0	0	0	2.10526	31.0345	33.3333	24.1379	8	20	20.8333	6.66667	31.5789	30	15	20.8158	18.7105
945833	CM001013.3	72546862	6.53933	6.17942e-11	1.4364e-07	NC_000086.8	Atp2b3	0	0	0	0	7.14286	1.42857	46.4286	25	21.7391	21.2121	46.1538	28	34.4828	20.6897	42.8571	33.3333	31.8726	30.444
945834	CM001013.3	72546863	4.29016	1.78547e-05	0.00648634	NC_000086.8	Atp2b3	0	0	0	0	0	0	28	33.3333	26.087	30	43.75	21.7391	41.6667	38.4615	0	29.4118	26.2558	26.2558
945837	CM001013.3	72546885	4.658	3.19289e-06	0.00149903	NC_000086.8	Atp2b3	0	0	0	7.69231	4.7619	2.49084	20	14.7059	15.7895	18.75	25	26.087	20.8333	22.2222	42.8571	5	23.3999	20.9091
945838	CM001013.3	72546896	4.72402	2.31224e-06	0.00113197	NC_000086.8	Atp2b3	0	0	0	0	9.52381	1.90476	26.6667	14.7059	28.9474	9.375	20	39.1304	8.33333	41.1765	28.5714	25	28.4423	26.5376
945839	CM001013.3	72546915	6.23003	4.66344e-10	8.01567e-07	NC_000086.8	Atp2b3	0	0	0	0	4.7619	0.952381	23.3333	17.6471	26.3158	15.625	20	34.7826	12.5	33.3333	35.7143	35	30.266	29.3137
945840	CM001013.3	72546917	4.98089	6.32939e-07	0.000370533	NC_000086.8	Atp2b3	0	0	0	0	4.7619	0.952381	13.3333	11.7647	15.7895	9.375	20	30.4348	8.33333	22.2222	21.4286	25	21.4838	20.5314
945841	CM001013.3	72546923	5.55546	2.76877e-08	2.55316e-05	NC_000086.8	Atp2b3	0	0	0	0	9.52381	1.90476	6.66667	11.7647	21.0526	9.67742	25	39.1304	16.6667	33.3333	28.5714	20	27.5404	25.6356
945855	CM001013.3	72716810	4.78521	1.70811e-06	0.000872143	NC_000086.8	Gm32261	0	0	6.25	0	0	1.25	25.8065	15	44.4444	29.1667	28.5714	16.129	10.5263	21.0526	23.8095	25	19.3035	18.0535
945855	CM001013.3	72716810	4.78521	1.70811e-06	0.000872143	NC_000086.8	Slc6a8	0	0	6.25	0	0	1.25	25.8065	15	44.4444	29.1667	28.5714	16.129	10.5263	21.0526	23.8095	25	19.3035	18.0535
945856	CM001013.3	72716813	5.14306	2.70292e-07	0.0001797	NC_000086.8	Gm32261	0	0	0	0	0	0	19.3548	20	50	25	42.8571	16.129	21.0526	5.26316	28.5714	25	19.2033	19.2033
945856	CM001013.3	72716813	5.14306	2.70292e-07	0.0001797	NC_000086.8	Slc6a8	0	0	0	0	0	0	19.3548	20	50	25	42.8571	16.129	21.0526	5.26316	28.5714	25	19.2033	19.2033
945857	CM001013.3	72716815	4.48139	7.41596e-06	0.00305877	NC_000086.8	Gm32261	0	0	0	0	0	0	22.5806	25	22.2222	25	14.2857	12.9032	5.26316	21.0526	14.2857	25	15.7009	15.7009
945857	CM001013.3	72716815	4.48139	7.41596e-06	0.00305877	NC_000086.8	Slc6a8	0	0	0	0	0	0	22.5806	25	22.2222	25	14.2857	12.9032	5.26316	21.0526	14.2857	25	15.7009	15.7009
945860	CM001013.3	72716905	4.6147	3.93662e-06	0.00179501	NC_000086.8	Gm32261	0	0	0	0	0	0	17.6471	5	23.0769	21.0526	14.2857	37.5	7.14286	12.5	15.7895	20	18.5865	18.5865
945860	CM001013.3	72716905	4.6147	3.93662e-06	0.00179501	NC_000086.8	Slc6a8	0	0	0	0	0	0	17.6471	5	23.0769	21.0526	14.2857	37.5	7.14286	12.5	15.7895	20	18.5865	18.5865
945861	CM001013.3	72716911	4.33389	1.465e-05	0.00548128	NC_000086.8	Gm32261	0	0	0	0	4.16667	0.833333	23.5294	10	11.5385	10.5263	15.3846	25	14.2857	12.5	15.7895	33.3333	20.1817	19.3484
945861	CM001013.3	72716911	4.33389	1.465e-05	0.00548128	NC_000086.8	Slc6a8	0	0	0	0	4.16667	0.833333	23.5294	10	11.5385	10.5263	15.3846	25	14.2857	12.5	15.7895	33.3333	20.1817	19.3484
945863	CM001013.3	72716967	4.87059	1.11267e-06	0.000601724	NC_000086.8	Gm32261	0	17.3913	0	0	0	3.47826	40.9091	33.3333	38.0952	27.2727	10	27.2727	28.5714	30.7692	30	27.7778	28.8782	25.4
945863	CM001013.3	72716967	4.87059	1.11267e-06	0.000601724	NC_000086.8	Slc6a8	0	17.3913	0	0	0	3.47826	40.9091	33.3333	38.0952	27.2727	10	27.2727	28.5714	30.7692	30	27.7778	28.8782	25.4
945867	CM001013.3	72716975	4.64388	3.41923e-06	0.00158804	NC_000086.8	Gm32261	0	0	0	0	0	0	18.1818	28.5714	8.69565	16	23.3333	10	26.3158	11.1111	12.5	20.8333	16.152	16.152
945867	CM001013.3	72716975	4.64388	3.41923e-06	0.00158804	NC_000086.8	Slc6a8	0	0	0	0	0	0	18.1818	28.5714	8.69565	16	23.3333	10	26.3158	11.1111	12.5	20.8333	16.152	16.152
945869	CM001013.3	72716996	5.30297	1.13935e-07	8.50897e-05	NC_000086.8	Gm32261	0	0	0	0	0	0	18.1818	14.2857	8.69565	24	23.3333	10	22.2222	11.1111	18.75	37.5	19.9167	19.9167
945869	CM001013.3	72716996	5.30297	1.13935e-07	8.50897e-05	NC_000086.8	Slc6a8	0	0	0	0	0	0	18.1818	14.2857	8.69565	24	23.3333	10	22.2222	11.1111	18.75	37.5	19.9167	19.9167
945878	CM001013.3	72717028	3.89145	9.96479e-05	0.0283134	NC_000086.8	Gm32261	0	11.1111	0	9.09091	0	4.0404	33.3333	11.7647	16.6667	30.7692	5.55556	24.1379	36.8421	14.2857	26.6667	23.5294	25.0924	21.052
945878	CM001013.3	72717028	3.89145	9.96479e-05	0.0283134	NC_000086.8	Slc6a8	0	11.1111	0	9.09091	0	4.0404	33.3333	11.7647	16.6667	30.7692	5.55556	24.1379	36.8421	14.2857	26.6667	23.5294	25.0924	21.052
945881	CM001013.3	72717047	3.7996	0.000144929	0.0393	NC_000086.8	Gm32261	0	0	0	0	0	0	15	16.6667	3.33333	4	5.55556	10.7143	11.1111	14.2857	14.2857	12.5	12.5794	12.5794
945881	CM001013.3	72717047	3.7996	0.000144929	0.0393	NC_000086.8	Slc6a8	0	0	0	0	0	0	15	16.6667	3.33333	4	5.55556	10.7143	11.1111	14.2857	14.2857	12.5	12.5794	12.5794
945883	CM001013.3	72717062	3.7597	0.000170119	0.0449273	NC_000086.8	Gm32261	0	0	0	0	0	0	15	16.6667	3.33333	12	5.55556	17.8571	27.7778	3.57143	7.14286	18.75	15.0198	15.0198
945883	CM001013.3	72717062	3.7597	0.000170119	0.0449273	NC_000086.8	Slc6a8	0	0	0	0	0	0	15	16.6667	3.33333	12	5.55556	17.8571	27.7778	3.57143	7.14286	18.75	15.0198	15.0198
945884	CM001013.3	72717065	3.77328	0.000161117	0.0428945	NC_000086.8	Gm32261	0	0	7.69231	0	0	1.53846	15	5.55556	10	16	0	17.8571	22.2222	10.7143	10.7143	18.75	16.0516	14.5131
945884	CM001013.3	72717065	3.77328	0.000161117	0.0428945	NC_000086.8	Slc6a8	0	0	7.69231	0	0	1.53846	15	5.55556	10	16	0	17.8571	22.2222	10.7143	10.7143	18.75	16.0516	14.5131
945885	CM001013.3	72717069	5.00822	5.49348e-07	0.00032765	NC_000086.8	Gm32261	0	0	0	0	0	0	10	22.2222	13.3333	24	5.55556	21.4286	33.3333	14.2857	14.2857	20	20.6667	20.6667
945885	CM001013.3	72717069	5.00822	5.49348e-07	0.00032765	NC_000086.8	Slc6a8	0	0	0	0	0	0	10	22.2222	13.3333	24	5.55556	21.4286	33.3333	14.2857	14.2857	20	20.6667	20.6667
945887	CM001013.3	72717076	3.89147	9.96406e-05	0.0283134	NC_000086.8	Gm32261	0	0	0	0	0	0	15	11.1111	17.2414	16	0	10.7143	22.2222	7.14286	17.8571	12.5	14.0873	14.0873
945887	CM001013.3	72717076	3.89147	9.96406e-05	0.0283134	NC_000086.8	Slc6a8	0	0	0	0	0	0	15	11.1111	17.2414	16	0	10.7143	22.2222	7.14286	17.8571	12.5	14.0873	14.0873
945888	CM001013.3	72717089	4.96411	6.90154e-07	0.000398627	NC_000086.8	Gm32261	0	0	0	0	0	0	15	16.6667	16.6667	24	5.55556	21.4286	33.3333	14.2857	21.4286	6.66667	19.4286	19.4286
945888	CM001013.3	72717089	4.96411	6.90154e-07	0.000398627	NC_000086.8	Slc6a8	0	0	0	0	0	0	15	16.6667	16.6667	24	5.55556	21.4286	33.3333	14.2857	21.4286	6.66667	19.4286	19.4286
945900	CM001013.3	72717298	5.74284	9.31039e-09	9.93438e-06	NC_000086.8	Gm32261	0	0	0	0	0	0	35	45.4545	17.3913	31.8182	14.2857	37.037	18.1818	19.0476	28.5714	21.4286	24.8533	24.8533
945900	CM001013.3	72717298	5.74284	9.31039e-09	9.93438e-06	NC_000086.8	Slc6a8	0	0	0	0	0	0	35	45.4545	17.3913	31.8182	14.2857	37.037	18.1818	19.0476	28.5714	21.4286	24.8533	24.8533
945903	CM001013.3	72717379	3.86184	0.000112535	0.0314857	NC_000086.8	Gm32261	0	0	0	6.66667	0	1.33333	47.3684	16.6667	35.2941	21.0526	40	33.3333	18.1818	21.0526	5	36.3636	22.7863	21.453
945903	CM001013.3	72717379	3.86184	0.000112535	0.0314857	NC_000086.8	Slc6a8	0	0	0	6.66667	0	1.33333	47.3684	16.6667	35.2941	21.0526	40	33.3333	18.1818	21.0526	5	36.3636	22.7863	21.453
945909	CM001013.3	72717442	4.71977	2.3611e-06	0.00115055	NC_000086.8	Gm32261	0	0	0	6.66667	0	1.33333	31.5789	25	29.4118	26.3158	50	33.3333	27.2727	21.0526	10	45.4545	27.4226	26.0893
945909	CM001013.3	72717442	4.71977	2.3611e-06	0.00115055	NC_000086.8	Slc6a8	0	0	0	6.66667	0	1.33333	31.5789	25	29.4118	26.3158	50	33.3333	27.2727	21.0526	10	45.4545	27.4226	26.0893
945912	CM001013.3	72760856	5.42045	5.94476e-08	4.90179e-05	NC_000086.8	Bcap31	0	0	0	5	0	1	15.7895	20.8333	18.5185	21.2121	40	27.7778	23.3333	8	34.6154	35.2941	25.8041	24.8041
945913	CM001013.3	72760857	4.13385	3.56744e-05	0.0117234	NC_000086.8	Bcap31	0	0	0	0	10.5263	2.10526	13.8889	20.8333	21.7391	31.25	32.2581	33.3333	25.9259	20.8333	6.45161	19.0476	21.1184	19.0131
945914	CM001013.3	72760866	5.30192	1.14591e-07	8.55125e-05	NC_000086.8	Bcap31	0	0	0	5	0	1	15.7895	25	18.5185	18.1818	24	16.6667	23.3333	12	30.7692	29.4118	22.4362	21.4362
945916	CM001013.3	72760889	6.96051	3.39055e-12	1.16791e-08	NC_000086.8	Bcap31	0	0	0	0	0	0	26.3158	29.1667	18.5185	15.1515	44	27.7778	26.6667	20	38.4615	35.2941	29.64	29.64
945917	CM001013.3	72760890	5.05878	4.21955e-07	0.000262126	NC_000086.8	Bcap31	0	0	0	0	5.26316	1.05263	27.7778	33.3333	26.087	31.25	29.0323	33.3333	25.9259	20.8333	10	15	21.0185	19.9659
945918	CM001013.3	72760902	5.40521	6.47335e-08	5.26009e-05	NC_000086.8	Bcap31	0	0	0	0	11.1111	2.22222	26.4706	26.087	22.7273	39.3939	29.0323	41.6667	25.9259	29.1667	12.9032	23.8095	26.6944	24.4722
945933	CM001013.3	72867430	4.63445	3.57895e-06	0.00165167	NC_000086.8	Pdzd4	11.7647	0	0	13.3333	0	5.01961	18.1818	26.3158	28.5714	17.6471	21.0526	30.303	28.5714	38.8889	27.7778	10.5263	27.2135	22.1939
945934	CM001013.3	72867437	6.51663	7.19041e-11	1.64724e-07	NC_000086.8	Pdzd4	0	15.3846	9.52381	20	12.5	11.4817	45.8333	35	43.75	23.5294	36.8421	54.5455	57.1429	41.6667	41.6667	52.6316	49.5306	38.049
945935	CM001013.3	72867438	4.53901	5.65195e-06	0.00244802	NC_000086.8	Pdzd4	14.2857	15.3846	13.3333	9.09091	11.1111	12.6411	21.2121	32	37.931	38.0952	41.6667	38.8889	46.1538	52.1739	33.3333	38.8889	41.8878	29.2466
945936	CM001013.3	72867449	5.29948	1.16136e-07	8.65979e-05	NC_000086.8	Pdzd4	5.26316	7.69231	9.52381	13.3333	12.5	9.66252	29.1667	20	37.5	17.6471	21.0526	48.4848	42.8571	33.3333	41.6667	36.8421	40.6368	30.9743
945937	CM001013.3	72867450	4.21683	2.47756e-05	0.00858401	NC_000086.8	Pdzd4	14.2857	3.84615	13.3333	9.09091	11.1111	10.3334	24.2424	48	20.6897	28.5714	25	22.2222	42.3077	43.4783	29.4118	29.4118	33.3663	23.0329
945938	CM001013.3	72867502	4.45449	8.40926e-06	0.00341221	NC_000086.8	Pdzd4	7.69231	0	14.2857	0	8.33333	6.06227	46.6667	42.3077	31.0345	25	35.7143	40.9091	21.0526	29.4118	52.6316	23.5294	33.5069	27.4446
945940	CM001013.3	72867515	5.07079	3.96177e-07	0.000248287	NC_000086.8	Pdzd4	0	0	0	0	0	0	33.3333	30.7692	41.3793	12.5	23.0769	18.1818	16.6667	47.0588	14.2857	17.6471	22.768	22.768
945942	CM001013.3	72867539	4.70162	2.58111e-06	0.00124248	NC_000086.8	Pdzd4	0	16.6667	0	6.66667	0	4.66667	18.5185	23.0769	20.6897	16.6667	7.69231	28.5714	33.3333	29.4118	14.2857	29.4118	27.0028	22.3361
945943	CM001013.3	72867541	4.57461	4.77114e-06	0.00211567	NC_000086.8	Pdzd4	15.3846	0	5.26316	0	7.14286	5.55813	33.3333	42.3077	31.0345	33.3333	23.0769	40.9091	22.2222	35.2941	21.4286	29.4118	29.8532	24.295
945951	CM001013.3	72867977	5.49423	3.92411e-08	3.43783e-05	NC_000086.8	Pdzd4	0	0	0	0	0	0	29.4118	28	31.8182	9.09091	18.75	23.0769	17.3913	13.6364	43.75	60	31.5709	31.5709
945952	CM001013.3	72868010	6.00883	1.86868e-09	2.53436e-06	NC_000086.8	Pdzd4	0	0	0	0	0	0	17.6471	40	26.087	9.09091	31.25	23.0769	17.3913	22.7273	43.75	50	31.3891	31.3891
945954	CM001013.3	72868285	3.73314	0.000189105	0.0492426	NC_000086.8	Pdzd4	0	0	0	0	0	0	11.1111	30	8	25.9259	28	25	0	25	17.3913	11.7647	15.8312	15.8312
945955	CM001013.3	72868305	5.64085	1.6921e-08	1.68275e-05	NC_000086.8	Pdzd4	0	0	0	0	0	0	44.4444	20	16	40.7407	28	45	18.1818	41.6667	17.3913	23.5294	29.1538	29.1538
945956	CM001013.3	72868316	4.45874	8.24409e-06	0.00334948	NC_000086.8	Pdzd4	15.3846	0	0	0	0	3.07692	33.3333	15	20	25.9259	32	35	18.1818	33.3333	21.7391	17.6471	25.1803	22.1033
945957	CM001013.3	72868324	5.04841	4.45505e-07	0.000273158	NC_000086.8	Pdzd4	0	0	0	0	0	0	11.1111	25	8	11.1111	8	40	18.1818	33.3333	13.6364	17.6471	24.5597	24.5597
945959	CM001013.3	72868330	3.80607	0.000141191	0.03844	NC_000086.8	Pdzd4	0	0	0	0	0	0	22.2222	10	12	11.1111	16	20	18.1818	25	8.69565	11.7647	16.7284	16.7284
945963	CM001013.3	72868533	4.27842	1.88229e-05	0.00678876	NC_000086.8	Pdzd4	0	0	0	0	0	0	18.1818	26.087	20.8333	31.0345	16.6667	8	11.7647	27.7778	18.1818	20.8333	17.3115	17.3115
945966	CM001013.3	72966100	4.60315	4.16154e-06	0.00188312	NC_000086.8	Renbp	0	6.66667	0	0	5.55556	2.44444	32	26.3158	37.5	21.7391	12	21.7391	28.5714	33.3333	13.3333	20	23.3954	20.951
945967	CM001013.3	72966119	4.5777	4.70109e-06	0.00209046	NC_000086.8	Renbp	0	0	8.33333	0	0	1.66667	32	13.0435	40	17.3913	16	17.3913	23.8095	33.3333	25	6.66667	21.2402	19.5735
945969	CM001013.3	73010912	3.97046	7.17348e-05	0.021359	NC_000086.8	Hcfc1	0	3.44828	0	0	0	0.689655	14.2857	23.8095	11.1111	19.4444	9.09091	11.5385	15.7895	23.8095	5.55556	15	14.3386	13.6489
945970	CM001013.3	73010917	4.23059	2.33082e-05	0.00814686	NC_000086.8	Hcfc1	4.34783	10	0	0	0	2.86957	16.129	23.8095	24.1379	20	5.88235	18.9189	6.25	15	18.1818	33.3333	18.3368	15.4672
945971	CM001013.3	73010918	3.99729	6.40715e-05	0.0193808	NC_000086.8	Hcfc1	0	3.44828	0	0	0	0.689655	34.2857	33.3333	19.4444	40.5405	13.6364	3.84615	31.5789	35	11.1111	35	23.3072	22.6176
945972	CM001013.3	73010921	4.39365	1.11465e-05	0.00433775	NC_000086.8	Hcfc1	0	0	0	0	0	0	16.129	14.2857	6.89655	20	5.88235	18.9189	6.25	15	4.54545	24.2424	13.7914	13.7914
945973	CM001013.3	73010922	4.63473	3.57403e-06	0.00165106	NC_000086.8	Hcfc1	0	3.44828	0	0	0	0.689655	17.1429	28.5714	16.6667	27.027	9.09091	11.5385	21.0526	23.8095	5.55556	30	18.3912	17.7016
945974	CM001013.3	73010930	4.19636	2.7124e-05	0.00928266	NC_000086.8	Hcfc1	0	0	0	0	0	0	6.45161	4.7619	6.89655	0	0	13.5135	6.25	20	9.09091	18.1818	13.4072	13.4072
945976	CM001013.3	73010957	6.24245	4.30762e-10	7.48687e-07	NC_000086.8	Hcfc1	0	0	0	0	0	0	22.5806	38.0952	20.6897	20	5.88235	24.3243	12.5	30	27.2727	30.303	24.88	24.88
945977	CM001013.3	73010958	5.13717	2.789e-07	0.000184239	NC_000086.8	Hcfc1	0	3.44828	0	0	0	0.689655	31.4286	33.3333	25	40.5405	18.1818	15.3846	42.1053	42.8571	5.55556	35	28.1805	27.4909
945978	CM001013.3	73010959	3.95017	7.80945e-05	0.0230005	NC_000086.8	Hcfc1	0	0	12.5	0	0	2.5	16.129	4.7619	24.1379	20	5.88235	18.9189	12.5	35	13.6364	15.1515	19.0414	16.5414
945980	CM001013.3	73010977	4.90139	9.51623e-07	0.000528151	NC_000086.8	Hcfc1	0	3.44828	0	0	0	0.689655	22.8571	25	20	24.3243	9.09091	7.69231	26.3158	52.9412	20	21.0526	25.6004	24.9107
945981	CM001013.3	73067376	5.9945	2.04115e-09	2.7409e-06	NC_000086.8	Irak1	0	9.09091	9.09091	0	0	3.63636	20	10	28.5714	21.875	20	41.6667	30	22.2222	36	35	32.9778	29.3414
945982	CM001013.3	73067394	5.78663	7.18131e-09	7.96661e-06	NC_000086.8	Irak1	0	9.09091	0	0	0	1.81818	20	10	28.5714	25	26.6667	33.3333	25	22.2222	26.9231	35	28.4957	26.6775
945984	CM001013.3	73067401	4.52956	5.91067e-06	0.00253168	NC_000086.8	Irak1	0	0	0	0	0	0	15	0	19.0476	9.375	13.3333	20.8333	10	22.2222	15.3846	20	17.688	17.688
945988	CM001013.3	73067424	3.77027	0.00016307	0.0432932	NC_000086.8	Irak1	0	0	0	0	0	0	20	10.7143	27.5862	13.3333	15	13.0435	4.7619	15.3846	15.625	21.7391	14.1108	14.1108
945989	CM001013.3	73067426	3.96656	7.29178e-05	0.0216909	NC_000086.8	Irak1	7.14286	0	0	0	0	1.42857	40	28.5714	31.0345	30	35	17.3913	28.5714	23.0769	9.375	21.7391	20.0308	18.6022
945994	CM001013.3	73289980	4.49199	7.05608e-06	0.00293068	NC_000086.8	Flna	0	0	0	0	0	0	17.6471	41.6667	22.2222	38.7097	6.25	35	36.8421	10	18.75	16.6667	23.4518	23.4518
945995	CM001013.3	73289993	4.85841	1.1833e-06	0.000634508	NC_000086.8	Flna	0	0	0	0	0	0	14.2857	45.4545	20	43.75	12.5	35	42.1053	15	21.4286	16.6667	26.0401	26.0401
945999	CM001013.3	73298563	4.0855	4.39814e-05	0.0140503	NC_000086.8	Emd	0	0	0	0	0	0	16.6667	20	25	30	15.7895	0	16.6667	10	26.6667	33.3333	17.3333	17.3333
946001	CM001013.3	73298581	5.25852	1.45219e-07	0.000104486	NC_000086.8	Emd	0	0	0	0	0	0	22.2222	20	29.1667	40	36.8421	6.25	17.6471	25	20	33.3333	20.4461	20.4461
946002	CM001013.3	73298596	4.58714	4.49355e-06	0.00201008	NC_000086.8	Emd	0	0	5.55556	0	0	1.11111	11.1111	26.6667	37.5	20	36.8421	6.25	16.6667	25	20	29.1667	19.4167	18.3056
946003	CM001013.3	73298606	5.23309	1.66695e-07	0.000117654	NC_000086.8	Emd	0	0	0	0	0	0	16.6667	20	37.5	30	31.5789	6.25	16.6667	25	20	33.3333	20.25	20.25
946005	CM001013.3	73326261	3.97938	6.90949e-05	0.0206831	NC_000086.8	Taz	0	0	0	0	0	0	15.3846	11.1111	16.6667	3.7037	8.33333	13.3333	20	8.69565	20	8.33333	14.0725	14.0725
946006	CM001013.3	73326270	5.81006	6.24509e-09	7.07664e-06	NC_000086.8	Taz	0	0	0	0	0	0	15.3846	18.5185	33.3333	25.9259	0	26.6667	28	21.7391	26.6667	25	25.6145	25.6145
946007	CM001013.3	73326278	4.91731	8.77428e-07	0.000492725	NC_000086.8	Taz	0	0	0	0	0	0	19.2308	7.40741	27.7778	14.8148	0	13.3333	28	13.0435	20	25	19.8754	19.8754
946008	CM001013.3	73326290	5.43366	5.52098e-08	4.60833e-05	NC_000086.8	Taz	0	0	0	0	0	0	23.0769	23.0769	27.7778	29.6296	8.33333	13.3333	28	17.3913	26.6667	33.3333	23.7449	23.7449
946009	CM001013.3	73326315	4.07455	4.61027e-05	0.0145762	NC_000086.8	Taz	0	0	6.25	0	0	1.25	11.5385	11.1111	16.6667	14.8148	8.33333	20	24	13.0435	20	8.33333	17.0754	15.8254
946011	CM001013.3	73326339	5.31416	1.07151e-07	8.07501e-05	NC_000086.8	Taz	0	0	0	0	0	0	23.0769	22.2222	33.3333	14.8148	8.33333	21.4286	28	21.7391	13.3333	25	21.9002	21.9002
946013	CM001013.3	73340934	4.2181	2.46365e-05	0.00854204	NC_000086.8	Atp6ap1	0	0	0	0	0	0	20	10.5263	21.0526	14.2857	27.7778	8.33333	18.75	21.4286	15.3846	22.2222	17.2237	17.2237
946016	CM001013.3	73356964	3.75134	0.000175895	0.0461696	NC_000086.8	Fam50a	0	0	0	0	0	0	8.33333	15	13.3333	6.66667	7.14286	15	13.6364	5.26316	13.3333	21.0526	13.6571	13.6571
946021	CM001013.3	73356972	3.95913	7.52241e-05	0.0222863	NC_000086.8	Fam50a	0	0	0	0	0	0	15.3846	33.3333	20	6.25	0	8.33333	29.4118	15.7895	12.5	12.5	15.7069	15.7069
946036	CM001013.3	73412165	4.84854	1.24373e-06	0.000664286	NC_000086.8	Gm44504	0	0	0	0	0	0	27.5862	44.4444	31.8182	15.3846	16.6667	20.8333	20	12.5	29.1667	10.5263	18.6053	18.6053
946038	CM001013.3	73412176	4.14355	3.41974e-05	0.0113164	NC_000086.8	Gm44504	0	0	0	0	0	0	17.2414	29.6296	13.6364	15.3846	0	20.8333	13.3333	18.75	16.6667	5.26316	14.9693	14.9693
946040	CM001013.3	73412178	3.87188	0.000107999	0.0303596	NC_000086.8	Gm44504	0	0	0	0	0	0	20.6897	18.5185	27.2727	15.3846	16.6667	25	13.3333	18.75	16.6667	0	14.75	14.75
946042	CM001013.3	73412182	4.21231	2.52768e-05	0.00871638	NC_000086.8	Gm44504	0	0	0	0	0	0	10.3448	14.8148	22.7273	11.5385	16.6667	16.6667	20	12.5	16.6667	10.5263	15.2719	15.2719
946046	CM001013.3	73412196	3.91587	9.00796e-05	0.025983	NC_000086.8	Gm44504	0	0	7.14286	0	0	1.42857	20.6897	29.6296	18.1818	11.5385	8.33333	29.1667	20	11.7647	16.6667	5.26316	16.5722	15.1437
946048	CM001013.3	73412202	4.28804	1.80255e-05	0.00652593	NC_000086.8	Gm44504	0	0	0	0	0	0	24.1379	29.6296	18.1818	7.69231	16.6667	20.8333	6.66667	11.7647	25	10.5263	14.9582	14.9582
946050	CM001013.3	73412217	4.48702	7.22266e-06	0.00299131	NC_000086.8	Gm44504	0	0	0	0	0	0	20.6897	33.3333	27.2727	15.3846	16.6667	12.5	20	17.6471	25	10.5263	17.1347	17.1347
946052	CM001013.3	73436606	4.90029	9.56943e-07	0.000530794	NC_000086.8	Fam3a	10.5263	4	0	5	0	3.90526	21.875	36.3636	18.75	33.3333	33.3333	22.2222	23.8095	25.7143	28.5714	20	24.0635	20.1582
946053	CM001013.3	73436618	5.5088	3.61283e-08	3.20408e-05	NC_000086.8	Fam3a	0	0	0	0	0	0	21.2121	16	12.1212	33.3333	20.8333	13.8889	13.6364	23.6842	15.3846	18.75	17.0688	17.0688
946054	CM001013.3	73436623	6.7288	1.71064e-11	4.68683e-08	NC_000086.8	Fam3a	0	0	0	0	0	0	21.2121	32	12.1212	33.3333	25	25	22.7273	26.3158	26.9231	12.5	22.6932	22.6932
946055	CM001013.3	73436627	6.22801	4.72387e-10	8.07743e-07	NC_000086.8	Fam3a	0	0	0	0	0	0	21.2121	32	12.1212	40	12.5	19.4444	27.2727	21.0526	19.2308	18.75	21.1501	21.1501
946058	CM001013.3	73436715	6.28102	3.36365e-10	6.07961e-07	NC_000086.8	Fam3a	0	0	0	0	0	0	28.125	14.2857	21.0526	19.4444	36.3636	18.75	26.087	29.4118	30	20	24.8497	24.8497
946069	CM001013.3	74199615	6.29836	3.0081e-10	5.52094e-07	NC_000086.8	Smim9	0	0	0	8.33333	0	1.66667	26.6667	26.3158	26.6667	36.3636	33.3333	37.5	45.4545	27.7778	36.3636	38.8889	37.197	35.5303
946070	CM001013.3	74199619	7.20199	5.93402e-13	2.74232e-09	NC_000086.8	Smim9	0	0	0	8.33333	0	1.66667	33.3333	36.8421	33.3333	27.2727	33.3333	31.25	36.3636	36.8421	54.5455	55.5556	42.9114	41.2447
946073	CM001013.3	74199676	4.37381	1.22094e-05	0.00468974	NC_000086.8	Smim9	36.3636	0	15.3846	8.33333	7.69231	13.5548	20	57.8947	33.3333	45.4545	33.3333	50	63.6364	31.5789	59.0909	50	50.8612	37.3065
946097	CM001013.3	74460588	3.91431	9.06636e-05	0.0261198	NC_000086.8	Brcc3	7.14286	5.88235	0	0	4.54545	3.51413	8	52.9412	33.3333	37.5	15.3846	35	29.1667	18.1818	31.8182	22.2222	27.2778	23.7636
946100	CM001013.3	74460627	4.7018	2.57882e-06	0.00124201	NC_000086.8	Brcc3	6.66667	0	0	0	4.34783	2.2029	20	38.8889	29.4118	33.3333	15.3846	40	13.0435	26.087	20	22.2222	24.2705	22.0676
946101	CM001013.3	74460628	6.31417	2.7162e-10	5.06339e-07	NC_000086.8	Brcc3	0	0	0	0	0	0	13.7931	40	17.3913	17.3913	15.3846	23.5294	12.9032	32.1429	19.0476	28.5714	23.2389	23.2389
946102	CM001013.3	74460641	6.11486	9.66425e-10	1.46538e-06	NC_000086.8	Brcc3	0	0	0	0	0	0	20	33.3333	29.4118	50	7.69231	35	26.087	21.7391	20	27.7778	26.1208	26.1208
946104	CM001013.3	74460658	4.998	5.79269e-07	0.000343341	NC_000086.8	Brcc3	6.66667	0	0	0	0	1.33333	20	50	35.2941	41.6667	23.0769	35	21.7391	8.69565	24	33.3333	24.5536	23.2203
946105	CM001013.3	74460659	6.97095	3.14798e-12	1.10437e-08	NC_000086.8	Brcc3	0	0	7.69231	0	0	1.53846	24.1379	46.6667	21.7391	26.087	23.0769	29.4118	22.5806	39.2857	28.5714	23.8095	28.7318	27.1934
946107	CM001013.3	74558190	3.84097	0.000122547	0.0339374	NC_000086.8	Vbp1	0	0	0	0	0	0	12	6.25	24.1379	12.5	13.3333	22.7273	25	0	15	7.14286	13.974	13.974
946108	CM001013.3	74558191	5.32393	1.01549e-07	7.71735e-05	NC_000086.8	Vbp1	0	0	0	0	0	0	27.5862	17.3913	30	25	12.5	13.0435	22.2222	30.7692	16.129	15.7895	19.5907	19.5907
946110	CM001013.3	74558195	4.47609	7.60225e-06	0.00312882	NC_000086.8	Vbp1	0	0	0	0	0	0	17.2414	13.0435	20	20	18.75	17.3913	22.2222	11.5385	12.9032	10.5263	14.9163	14.9163
946125	CM001013.3	74917709	3.90025	9.60926e-05	0.0274674	NC_000086.8	Pls3	0	8.33333	7.69231	0	0	3.20513	33.3333	20	32	10.3448	20.8333	22.2222	15	30	15.7895	17.6471	20.1318	16.9266
946126	CM001013.3	74917740	7.17583	7.18716e-13	3.20795e-09	NC_000086.8	Pls3	0	0	0	0	0	0	40.7407	36	36	34.4828	33.3333	40.7407	25	55	21.0526	41.1765	36.594	36.594
946127	CM001013.3	74917756	5.06267	4.13428e-07	0.000257739	NC_000086.8	Pls3	4.7619	0	0	0	0	0.952381	14.8148	16	24	24.1379	25	29.6296	15	45	15.7895	23.5294	25.7897	24.8373
946128	CM001013.3	74917764	3.90094	9.58189e-05	0.0274057	NC_000086.8	Pls3	0	8.33333	0	9.09091	0	3.48485	11.1111	24	32	24.1379	16.6667	25.9259	15	30	10.5263	17.6471	19.8199	16.335
946129	CM001013.3	74918480	5.08145	3.74568e-07	0.000237405	NC_000086.8	Pls3	0	0	0	0	7.69231	1.53846	13.6364	25	40	15.7895	16.6667	18.1818	11.1111	25	33.3333	23.5294	22.2311	20.6927
946130	CM001013.3	74918510	5.35106	8.74421e-08	6.78079e-05	NC_000086.8	Pls3	0	5.55556	0	0	0	1.11111	9.09091	40	26.6667	21.0526	16.6667	18.1818	11.1111	30	33.3333	35.2941	25.5841	24.473
946131	CM001013.3	74918534	4.47132	7.77366e-06	0.00318832	NC_000086.8	Pls3	0	5.55556	0	0	0	1.11111	9.09091	20	14.2857	5.26316	16.6667	27.2727	11.1111	25	25	6.25	18.9268	17.8157
946173	CM001013.3	76554836	7.28412	3.23773e-13	1.71009e-09	NC_000086.8	Tbl1x	0	0	0	0	0	0	30	26.3158	23.0769	33.3333	33.3333	33.3333	29.1667	50	25	28.5714	33.2143	33.2143
946174	CM001013.3	76554837	6.55738	5.47629e-11	1.30486e-07	NC_000086.8	Tbl1x	0	0	0	0	0	0	17.6471	23.5294	15.3846	17.6471	23.5294	15.3846	26.087	45.4545	21.7391	32	28.133	28.133
946175	CM001013.3	76554845	4.16543	3.10767e-05	0.0104436	NC_000086.8	Tbl1x	0	0	0	0	0	0	20	10.5263	11.5385	37.5	25	20.8333	16.6667	4.54545	15	13.6364	14.1364	14.1364
946176	CM001013.3	76554846	4.02156	5.78148e-05	0.0177022	NC_000086.8	Tbl1x	0	0	0	0	0	0	11.7647	23.5294	7.69231	17.6471	17.6471	15.3846	8.69565	18.1818	17.3913	8	13.5307	13.5307
946177	CM001013.3	76554847	5.3149	1.06718e-07	8.06507e-05	NC_000086.8	Tbl1x	8.33333	0	0	0	0	1.66667	20	15.7895	15.3846	37.5	33.3333	20.8333	25	31.8182	15	22.7273	23.0758	21.4091
946178	CM001013.3	76554848	4.86725	1.13159e-06	0.000610568	NC_000086.8	Tbl1x	0	0	0	3.84615	0	0.769231	23.5294	17.6471	19.2308	17.6471	11.7647	15.3846	17.3913	36.3636	17.3913	20	21.3062	20.5369
946179	CM001013.3	76554862	7.39409	1.42385e-13	8.35603e-10	NC_000086.8	Tbl1x	0	0	0	0	0	0	30	15.7895	26.9231	33.3333	41.6667	33.3333	33.3333	45.4545	25	31.8182	33.7879	33.7879
946180	CM001013.3	76554863	6.34339	2.2477e-10	4.30831e-07	NC_000086.8	Tbl1x	0	0	0	3.84615	0	0.769231	17.6471	23.5294	15.3846	23.5294	23.5294	30.7692	17.3913	36.3636	26.087	40	30.1222	29.353
946181	CM001013.3	76554867	6.98012	2.94928e-12	1.04624e-08	NC_000086.8	Tbl1x	0	0	0	0	0	0	25	21.0526	26.9231	37.5	41.6667	29.1667	29.1667	50	20	27.2727	31.1212	31.1212
946182	CM001013.3	76554868	6.41771	1.38343e-10	2.85303e-07	NC_000086.8	Tbl1x	0	0	0	0	0	0	17.6471	29.4118	11.5385	11.7647	17.6471	23.0769	26.087	27.2727	21.7391	32	26.0351	26.0351
946183	CM001013.3	76554869	7.24396	4.35763e-13	2.15774e-09	NC_000086.8	Tbl1x	0	0	0	0	0	0	30	10.5263	23.0769	37.5	41.6667	25	37.5	50	25	27.2727	32.9545	32.9545
946184	CM001013.3	76554870	5.9881	2.12303e-09	2.83086e-06	NC_000086.8	Tbl1x	0	0	0	0	5.88235	1.17647	17.6471	25	11.5385	11.7647	17.6471	30.7692	17.3913	27.2727	26.087	32	26.704	25.5276
946185	CM001013.3	76554872	5.28895	1.23019e-07	9.06639e-05	NC_000086.8	Tbl1x	0	0	0	0	0	0	20	15.7895	19.2308	16.6667	25	20.8333	8.33333	27.2727	25	22.7273	20.8333	20.8333
946186	CM001013.3	76554873	4.58874	4.45928e-06	0.00199788	NC_000086.8	Tbl1x	5.88235	0	0	0	0	1.17647	11.7647	17.6471	3.84615	11.7647	23.5294	7.69231	17.3913	18.1818	17.3913	24	16.9313	15.7549
946187	CM001013.3	76554885	4.24719	2.16466e-05	0.00763912	NC_000086.8	Tbl1x	0	0	0	0	0	0	10	5.26316	11.5385	16	25	16.6667	4.16667	27.2727	20	9.09091	15.4394	15.4394
946188	CM001013.3	76554886	4.38014	1.18603e-05	0.00457435	NC_000086.8	Tbl1x	0	0	0	0	0	0	11.7647	17.6471	0	5.88235	25	15.3846	13.0435	27.2727	8.69565	33.3333	19.546	19.546
946189	CM001013.3	76554889	6.37347	1.84803e-10	3.63758e-07	NC_000086.8	Tbl1x	12.5	0	0	0	0	2.5	11.7647	13.3333	19.2308	11.7647	23.5294	46.1538	26.087	40	21.0526	36	33.8587	31.3587
946216	CM001013.3	76838684	6.06783	1.29653e-09	1.88476e-06	NC_000086.8	Prkx	0	4.7619	0	8.33333	0	2.61905	22.7273	34.6154	21.4286	21.4286	41.1765	32.1429	16.6667	45.4545	35.7143	23.5294	30.7016	28.0825
946220	CM001013.3	76839394	4.5291	5.92366e-06	0.00253452	NC_000086.8	Prkx	0	0	0	0	4.16667	0.833333	28.125	21.7391	10	28	20	16	16.6667	15	22.7273	14.2857	16.9359	16.1026
946243	CM001013.3	77627226	5.81027	6.23706e-09	7.07664e-06	NC_000086.8	Prrg1	0	5.55556	0	0	0	1.11111	21.4286	26.3158	23.8095	22.2222	11.7647	16.2162	16	33.3333	40	31.8182	27.4735	26.3624
946244	CM001013.3	77627242	5.58716	2.30811e-08	2.18343e-05	NC_000086.8	Prrg1	0	0	0	0	0	0	23.3333	20	23.8095	18.5185	11.7647	10.8108	12	28	36	22.7273	21.9076	21.9076
946245	CM001013.3	77627243	6.43266	1.25391e-10	2.64327e-07	NC_000086.8	Prrg1	0	4.54545	0	0	0	0.909091	41.3793	21.7391	17.1429	41.3793	30	40	29.4118	38.4615	27.7778	25	32.1302	31.2211
946246	CM001013.3	77627252	3.95002	7.81462e-05	0.0230086	NC_000086.8	Prrg1	0	11.1111	0	0	0	2.22222	23.3333	20	14.2857	11.1111	5.88235	13.8889	12	20	16	18.1818	16.0141	13.7919
946247	CM001013.3	77627253	4.53499	5.76059e-06	0.00248108	NC_000086.8	Prrg1	0	0	0	0	0	0	20.6897	17.3913	28.5714	34.4828	25	25	0	26.9231	22.2222	37.5	22.3291	22.3291
946249	CM001013.3	77627272	4.14913	3.33744e-05	0.0110929	NC_000086.8	Prrg1	0	4.54545	0	0	0	0.909091	13.7931	21.7391	14.2857	20.6897	10	5	23.5294	23.0769	16.6667	20.8333	17.8213	16.9122
946296	CM001013.3	84092311	4.79004	1.66745e-06	0.000854591	NC_000086.8	Dmd	0	0	0	0	0	0	38.8889	14.2857	39.1304	26.3158	6.25	30.7692	16.6667	25	25	23.0769	24.1026	24.1026
946297	CM001013.3	84092316	4.58525	4.5345e-06	0.00202541	NC_000086.8	Dmd	0	0	0	0	7.69231	1.53846	22.2222	28.5714	43.4783	47.3684	6.25	38.4615	25	25	33.3333	23.0769	28.9744	27.4359
946299	CM001013.3	84092338	4.39492	1.10816e-05	0.00431663	NC_000086.8	Dmd	0	0	8.33333	0	0	1.66667	27.7778	14.2857	30.4348	31.5789	0	38.4615	25	25	41.6667	23.0769	30.641	28.9744
946301	CM001013.3	84092381	4.57805	4.69327e-06	0.00208991	NC_000086.8	Dmd	0	0	0	0	0	0	38.8889	28.5714	43.4783	31.5789	12.5	23.0769	25	18.75	33.3333	15.3846	23.109	23.109
946305	CM001013.3	84617476	3.958	7.55797e-05	0.0223777	NC_000086.8	Tab3	6.66667	0	0	0	0	1.33333	11.7647	4.7619	13.6364	12.9032	15	28	17.3913	7.69231	7.14286	8.33333	13.712	12.3786
946306	CM001013.3	84617477	5.73881	9.53463e-09	1.01395e-05	NC_000086.8	Tab3	0	0	0	0	0	0	5	11.7647	4.7619	9.67742	34.6154	17.2414	22.2222	42.8571	40.9091	18.1818	28.2823	28.2823
946307	CM001013.3	84617480	5.26856	1.37498e-07	9.95597e-05	NC_000086.8	Tab3	0	0	0	0	0	0	11.7647	14.2857	18.1818	16.129	21.0526	28	13.0435	15.3846	21.4286	25	20.5713	20.5713
946308	CM001013.3	84617481	7.64631	2.06832e-14	1.65242e-10	NC_000086.8	Tab3	0	0	0	0	0	0	25	11.7647	23.8095	16.129	38.4615	24.1379	33.3333	42.8571	40.9091	18.1818	31.8839	31.8839
946309	CM001013.3	84617486	4.24429	2.19288e-05	0.00772724	NC_000086.8	Tab3	0	0	0	0	0	0	11.7647	14.2857	18.1818	0	5	12	17.3913	15.3846	7.14286	33.3333	17.0504	17.0504
946310	CM001013.3	84617487	6.13048	8.76156e-10	1.34568e-06	NC_000086.8	Tab3	0	0	0	0	0	0	15.7895	5.88235	9.52381	9.67742	19.2308	13.7931	25.9259	32.1429	22.7273	18.1818	22.5542	22.5542
946311	CM001013.3	84617490	5.07232	3.92996e-07	0.000246945	NC_000086.8	Tab3	0	0	0	0	0	0	5.88235	14.2857	18.1818	9.67742	25	24	17.3913	7.69231	21.4286	25	19.1024	19.1024
946312	CM001013.3	84617491	5.56658	2.59785e-08	2.42377e-05	NC_000086.8	Tab3	0	0	0	0	5.26316	1.05263	25	17.6471	23.8095	12.9032	34.6154	17.2414	22.2222	53.5714	22.7273	22.7273	27.6979	26.6453
946313	CM001013.3	84617493	5.10353	3.33378e-07	0.000214444	NC_000086.8	Tab3	0	0	0	0	0	0	5.88235	9.52381	18.1818	19.3548	10	24	13.0435	23.0769	21.4286	16.6667	19.6431	19.6431
946314	CM001013.3	84617494	6.15913	7.31461e-10	1.15709e-06	NC_000086.8	Tab3	0	0	0	0	0	0	15	11.7647	28.5714	19.3548	42.3077	31.0345	29.6296	60.7143	36.3636	13.6364	34.2757	34.2757
946315	CM001013.3	84617509	4.22577	2.38122e-05	0.00830309	NC_000086.8	Tab3	10	18.1818	4.34783	0	0	6.50593	26.087	6.66667	13.6364	18.1818	28	25.8065	18.5185	37.037	36.3636	22.7273	28.0906	21.5847
946318	CM001013.3	84617651	6.04494	1.49469e-09	2.08974e-06	NC_000086.8	Tab3	0	0	0	0	0	0	17.3913	31.0345	23.8095	22.7273	57.1429	21.7391	20	35	30	23.5294	26.0537	26.0537
946319	CM001013.3	84617652	5.00154	5.68746e-07	0.000337947	NC_000086.8	Tab3	5	4.7619	0	0	0	1.95238	33.3333	35.7143	11.1111	40.625	24	37.5	40	25	6.25	31.5789	28.0658	26.1134
946320	CM001013.3	84617656	4.59504	4.32658e-06	0.0019467	NC_000086.8	Tab3	7.14286	5.26316	0	0	0	2.4812	13.0435	31.0345	28.5714	25	64.2857	21.7391	20	30	40	23.5294	27.0537	24.5725
946321	CM001013.3	84617657	5.71144	1.12022e-08	1.16395e-05	NC_000086.8	Tab3	0	4.7619	0	0	0	0.952381	27.7778	40	22.2222	43.75	20	41.6667	45	25	6.25	36.8421	30.9518	29.9994
946322	CM001013.3	84617659	4.99941	5.75057e-07	0.000341057	NC_000086.8	Tab3	0	0	0	0	0	0	8.69565	27.5862	19.0476	18.1818	57.1429	17.3913	20	35	25	12.5	21.9783	21.9783
946323	CM001013.3	84617660	3.96389	7.37375e-05	0.0218936	NC_000086.8	Tab3	0	4.7619	0	0	0	0.952381	22.2222	13.3333	16.6667	28.125	12	33.3333	35	20	0	15.7895	20.8246	19.8722
946324	CM001013.3	84617661	5.88309	4.02665e-09	4.82141e-06	NC_000086.8	Tab3	0	0	0	0	0	0	13.0435	27.5862	28.5714	29.5455	57.1429	17.3913	20	40	30	18.75	25.2283	25.2283
946325	CM001013.3	84617662	4.0536	5.04356e-05	0.0157523	NC_000086.8	Tab3	0	4.7619	0	0	0	0.952381	22.2222	33.3333	16.6667	37.5	16	25	45	25	0	31.5789	25.3158	24.3634
946326	CM001013.3	84617677	5.38105	7.40537e-08	5.87189e-05	NC_000086.8	Tab3	0	0	0	0	0	0	13.0435	37.931	28.5714	29.5455	64.2857	17.3913	20	30	35	17.6471	24.0077	24.0077
946327	CM001013.3	84617678	4.78551	1.70557e-06	0.000871311	NC_000086.8	Tab3	5	4.7619	0	5.26316	0	3.00501	27.7778	33.3333	27.7778	46.875	20	37.5	45	25	6.25	47.3684	32.2237	29.2187
946328	CM001013.3	84617682	4.83067	1.36077e-06	0.000717211	NC_000086.8	Tab3	0	0	0	0	11.1111	2.22222	18.75	40	17.6471	46.875	20	41.6667	40	27.7778	6.66667	42.1053	31.6433	29.4211
946329	CM001013.3	84617710	4.25886	2.05476e-05	0.00730551	NC_000086.8	Tab3	0	0	0	0	0	0	23.5294	29.4118	40	29.4118	13.6364	21.7391	31.25	30	13.3333	0	19.2645	19.2645
946330	CM001013.3	84617722	5.95284	2.63529e-09	3.38112e-06	NC_000086.8	Tab3	0	0	0	0	0	0	29.4118	23.5294	35	20.5882	18.1818	26.087	37.5	30	40	18.1818	30.3538	30.3538
946331	CM001013.3	84617726	4.41445	1.01265e-05	0.00399809	NC_000086.8	Tab3	0	0	0	8.33333	0	1.66667	29.4118	17.6471	35	20.5882	18.1818	21.7391	31.25	30	20	9.09091	22.416	20.7493
946332	CM001013.3	84617731	4.86517	1.14357e-06	0.000615283	NC_000086.8	Tab3	0	0	0	0	0	0	23.5294	17.6471	42.1053	20.5882	22.7273	21.7391	25	20	33.3333	9.09091	21.8327	21.8327
946352	CM001013.3	92330127	5.09988	3.39862e-07	0.000217877	NC_000086.8	Arx	0	6.66667	0	0	5.88235	2.5098	22.2222	29.4118	20	18.75	0	28.5714	30	33.3333	23.8095	23.0769	27.7582	25.2484
946354	CM001013.3	92330142	5.61288	1.98986e-08	1.9304e-05	NC_000086.8	Arx	0	0	11.7647	5.26316	0	3.40557	38.8889	23.5294	20	18.75	6.66667	14.2857	40	41.6667	42.8571	46.1538	36.9927	33.5871
946355	CM001013.3	92330151	6.19869	5.69355e-10	9.38119e-07	NC_000086.8	Arx	6.25	0	0	5.26316	5.88235	3.4791	38.8889	29.4118	20	18.75	13.3333	35.7143	45	25	33.3333	53.8462	38.5788	35.0997
946362	CM001013.3	92330504	4.14597	3.38381e-05	0.0112209	NC_000086.8	Arx	4.54545	0	5.26316	0	0	1.96172	5	26.3158	26.9231	25	23.5294	11.7647	41.1765	42.1053	29.1667	7.69231	26.3811	24.4194
946364	CM001013.3	92332043	8.81636	1.18238e-18	2.95818e-14	NC_000086.8	Arx	0	0	0	0	0	0	28.5714	25	43.2432	32.5581	23.5294	17.3913	35.8974	29.0323	41.6667	25.8065	29.9588	29.9588
946365	CM001013.3	92332058	6.62366	3.50408e-11	8.74378e-08	NC_000086.8	Arx	3.84615	0	0	10	3.84615	3.53846	35.7143	27.027	29.7297	20.9302	32.3529	13.6364	35.8974	25.8065	33.3333	25.8065	26.896	23.3575
946366	CM001013.3	92332064	6.05935	1.36669e-09	1.95683e-06	NC_000086.8	Arx	7.69231	0	0	5	0	2.53846	25	27.027	37.8378	30.2326	14.7059	13.0435	38.4615	22.5806	33.3333	25.8065	26.6451	24.1066
946371	CM001013.3	92332544	3.74595	0.000179713	0.0470677	NC_000086.8	Arx	0	0	0	0	0	0	9.52381	17.3913	6.66667	9.67742	9.09091	17.6471	20	0	22.2222	7.69231	13.5123	13.5123
946374	CM001013.3	92332552	4.29913	1.7147e-05	0.0062724	NC_000086.8	Arx	0	0	0	7.14286	0	1.42857	9.52381	15	31.7073	17.9487	15.7895	41.6667	16.6667	28.5714	6.25	13.3333	21.2976	19.869
946378	CM001013.3	92332567	3.97811	6.94661e-05	0.0207681	NC_000086.8	Arx	5.55556	0	0	7.14286	0	2.53968	0	0	9.7561	2.5641	10.5263	29.1667	16.6667	14.2857	12.5	20	18.5238	15.9841
946380	CM001013.3	92332569	3.949	7.84788e-05	0.0230922	NC_000086.8	Arx	5.55556	0	0	7.14286	0	2.53968	19.0476	5	14.6341	15.3846	15.7895	37.5	20.8333	28.5714	6.25	6.66667	19.9643	17.4246
946384	CM001013.3	92332583	4.39846	1.09023e-05	0.0042549	NC_000086.8	Arx	4.7619	0	7.14286	0	0	2.38095	14.2857	22.2222	13.7931	16.129	27.2727	35.2941	13.3333	23.0769	28.5714	15.3846	23.1321	20.7511
946385	CM001013.3	92332762	4.19722	2.70212e-05	0.00925571	NC_000086.8	Arx	0	10.5263	6.25	0	5.88235	4.53173	26.3158	25	13.7931	29.1667	9.09091	22.2222	29.6296	30.4348	25	17.6471	24.9867	20.455
946386	CM001013.3	92332774	4.62104	3.81813e-06	0.00174517	NC_000086.8	Arx	0	0	0	0	0	0	26.3158	5.55556	20	21.7391	27.2727	11.1111	11.1111	26.087	29.4118	11.7647	17.8971	17.8971
946387	CM001013.3	92332777	4.18515	2.84978e-05	0.00967618	NC_000086.8	Arx	0	0	0	0	0	0	15.7895	5.55556	20	16.6667	9.09091	11.1111	18.5185	16.6667	16.6667	5.88235	13.7691	13.7691
946389	CM001013.3	92332783	3.897	9.73899e-05	0.0277965	NC_000086.8	Arx	0	0	0	0	0	0	10.5263	5.55556	23.3333	12.5	27.2727	3.7037	14.8148	25	11.1111	11.7647	13.2789	13.2789
946390	CM001013.3	92332786	3.9236	8.72367e-05	0.0253166	NC_000086.8	Arx	6.66667	0	6.66667	0	0	2.66667	36.8421	22.2222	20	16.6667	27.2727	18.5185	14.8148	16.6667	22.2222	17.6471	17.9739	15.3072
946391	CM001013.3	92332795	3.89468	9.83286e-05	0.0279972	NC_000086.8	Arx	0	0	0	0	0	0	21.0526	5.55556	10	16.6667	18.1818	11.1111	14.8148	12.5	11.1111	11.7647	12.2603	12.2603
946392	CM001013.3	92332798	3.89035	0.000100101	0.0284149	NC_000086.8	Arx	0	0	0	0	0	0	15.7895	0	13.3333	16.6667	18.1818	11.1111	11.1111	12.5	16.6667	11.7647	12.6307	12.6307
946393	CM001013.3	92332801	5.41685	6.06591e-08	4.97019e-05	NC_000086.8	Arx	0	0	6.66667	0	0	1.33333	36.8421	27.7778	16.6667	37.5	36.3636	18.5185	29.6296	25	27.7778	17.6471	23.7146	22.3813
946400	CM001013.3	92332864	4.43845	9.06106e-06	0.00364192	NC_000086.8	Arx	0	0	0	0	0	0	19.2308	26.6667	20	14.7059	14.2857	14.2857	20	12.5	16.6667	11.1111	14.9127	14.9127
946408	CM001013.3	92333963	7.35654	1.88737e-13	1.04323e-09	NC_000086.8	Arx	10	10.5263	0	14.2857	6.66667	8.29574	48.2759	54.8387	52.6316	55.5556	45.8333	60.7143	39.2857	50	59.2593	50	51.8519	43.5561
946411	CM001013.3	92334554	3.87227	0.000107825	0.0303285	NC_000086.8	Arx	0	5.55556	12.5	0	0	3.61111	15	18.5185	34.4828	8.33333	14.2857	16.6667	17.6471	15.7895	27.2727	18.75	19.2252	15.6141
946412	CM001013.3	92334598	4.12939	3.63724e-05	0.0119158	NC_000086.8	Arx	6.66667	11.1111	6.25	0	5	5.80556	25	42.8571	44.8276	24	14.2857	36.6667	17.6471	47.3684	30.4348	18.75	30.1734	24.3678
946421	CM001013.3	92340705	4.30141	1.69714e-05	0.00622012	NC_000086.8	Arx	0	0	0	0	5.55556	1.11111	23.8095	28.5714	25	31.25	36.8421	13.0435	7.69231	40	21.7391	13.3333	19.1616	18.0505
946423	CM001013.3	92340890	4.25256	2.11338e-05	0.00748593	NC_000086.8	Arx	0	0	0	0	0	0	14.2857	30	29.6296	32	0	4.34783	33.3333	28	20.6897	18.1818	20.9105	20.9105
946424	CM001013.3	92340892	4.2882	1.80125e-05	0.00652373	NC_000086.8	Arx	0	4.7619	0	0	0	0.952381	14.2857	25	29.6296	32	0	8.69565	33.3333	36	20.6897	18.1818	23.3801	22.4277
946425	CM001013.3	92340903	4.34066	1.42058e-05	0.00534453	NC_000086.8	Arx	0	0	0	0	0	0	14.2857	35	22.2222	28	0	4.34783	16.6667	32	24.1379	27.2727	20.885	20.885
946438	CM001013.3	92341439	4.18771	2.81779e-05	0.00959243	NC_000086.8	Arx	10	13.3333	0	5.55556	0	5.77778	41.6667	30	39.1304	18.1818	15.7895	31.8182	25	50	26.6667	15.7895	29.8549	24.0771
946439	CM001013.3	92675829	4.04043	5.33531e-05	0.0165331	NC_000086.8	Pola1	0	0	7.69231	9.52381	0	3.44322	4	18.75	5.26316	17.6471	35.7143	27.2727	33.3333	26.6667	15	29.4118	26.3369	22.8937
946440	CM001013.3	92675843	4.83676	1.31972e-06	0.000699763	NC_000086.8	Pola1	0	0	0	0	0	0	7.40741	18.75	4.7619	14.7059	28.5714	27.2727	5.55556	25	13.0435	29.4118	20.0567	20.0567
946441	CM001013.3	92675844	4.73144	2.22938e-06	0.00109591	NC_000086.8	Pola1	0	0	0	0	0	0	50	23.0769	11.5385	23.8095	8.33333	13.6364	30	18.1818	16.6667	33.3333	22.3636	22.3636
946442	CM001013.3	92675847	5.93849	2.87653e-09	3.63182e-06	NC_000086.8	Pola1	0	0	0	0	0	0	11.1111	17.6471	4.7619	14.7059	28.5714	22.7273	22.2222	25	30.4348	29.4118	25.9592	25.9592
946443	CM001013.3	92675848	4.92927	8.25374e-07	0.00046708	NC_000086.8	Pola1	0	0	5.88235	0	0	1.17647	44.4444	30.7692	19.2308	23.8095	25	18.1818	40	18.1818	25	33.3333	26.9394	25.7629
946444	CM001013.3	92675850	3.88495	0.00010235	0.02896	NC_000086.8	Pola1	0	0	0	0	0	0	3.7037	11.7647	4.7619	8.82353	0	27.2727	0	12.5	21.7391	17.6471	15.8318	15.8318
946446	CM001013.3	92675858	5.80431	6.46321e-09	7.2718e-06	NC_000086.8	Pola1	0	0	0	0	0	0	11.1111	0	9.52381	8.82353	21.4286	31.8182	22.2222	18.75	26.087	23.5294	24.4814	24.4814
946447	CM001013.3	92675859	5.01015	5.43889e-07	0.000325005	NC_000086.8	Pola1	0	0	0	0	0	0	22.2222	30.7692	11.5385	14.2857	25	13.6364	40	18.1818	16.6667	33.3333	24.3636	24.3636
946448	CM001013.3	92675860	4.29143	1.77527e-05	0.00645913	NC_000086.8	Pola1	0	0	0	0	0	0	3.7037	17.6471	4.7619	0	21.4286	27.2727	16.6667	12.5	13.0435	11.7647	16.2495	16.2495
946450	CM001013.3	92675865	4.35859	1.30901e-05	0.00498994	NC_000086.8	Pola1	10	0	7.14286	0	0	3.42857	7.40741	5.88235	4.7619	11.7647	14.2857	22.7273	16.6667	31.25	8.69565	35.2941	22.9267	19.4982
946451	CM001013.3	92675866	3.7629	0.000167954	0.044404	NC_000086.8	Pola1	0	0	0	0	0	0	27.7778	30.7692	11.5385	14.2857	0	13.6364	20	18.1818	25	5.55556	16.4747	16.4747
946454	CM001013.3	92675880	4.64796	3.35232e-06	0.00156159	NC_000086.8	Pola1	0	0	0	0	0	0	20.8333	9.09091	25.5814	28	13.0435	22.2222	3.7037	11.1111	20	18.75	15.1574	15.1574
946457	CM001013.3	92675918	4.00737	6.13975e-05	0.0186193	NC_000086.8	Pola1	0	0	0	0	0	0	16.6667	10	16.2791	20	8.69565	10.7143	7.40741	16.6667	13.3333	12.5	12.1243	12.1243
946458	CM001013.3	92675925	4.78956	1.67152e-06	0.000855754	NC_000086.8	Pola1	0	0	0	0	0	0	29.1667	9.09091	16.2791	20	8.69565	25	11.1111	33.3333	10	9.375	17.7639	17.7639
946459	CM001013.3	92675934	4.3424	1.40937e-05	0.00531411	NC_000086.8	Pola1	0	0	4.7619	5.55556	0	2.06349	33.3333	9.09091	34.8837	32	26.087	25	14.8148	27.7778	13.3333	18.75	19.9352	17.8717
946494	CM001013.3	93165320	4.64188	3.45258e-06	0.00160196	NC_000086.8	Zfx	0	0	0	0	0	0	7.14286	21.0526	15.3846	21.4286	22.2222	11.1111	10	23.5294	26.3158	30	20.1913	20.1913
946496	CM001013.3	93165333	6.2466	4.19473e-10	7.33087e-07	NC_000086.8	Zfx	0	0	0	0	0	0	23.3333	42.8571	50	35.7143	33.3333	16.6667	30	23.5294	50	30	30.0392	30.0392
946530	CM001013.3	93277983	5.26255	1.42067e-07	0.000102478	NC_000086.8	Klhl15	0	0	0	0	0	0	22.2222	33.3333	13.0435	33.3333	8.33333	40.9091	14.2857	28.5714	16.6667	17.6471	23.616	23.616
946533	CM001013.3	93278006	4.4503	8.57515e-06	0.00347507	NC_000086.8	Klhl15	0	0	0	0	0	0	27.7778	35.7143	8.69565	16.6667	25	19.0476	14.2857	35.7143	16.6667	11.7647	19.4958	19.4958
946546	CM001013.3	93278420	4.49392	6.99249e-06	0.00291317	NC_000086.8	Klhl15	0	0	0	0	0	0	26.087	5.26316	24	25.7143	7.69231	11.7647	25	22.7273	8.69565	22.7273	18.183	18.183
946550	CM001013.3	93278461	3.95417	7.67994e-05	0.0226612	NC_000086.8	Klhl15	0	0	0	0	0	0	4.54545	8.33333	16.6667	12.9032	7.14286	10.5263	23.8095	22.7273	21.4286	6.66667	17.0317	17.0317
946554	CM001013.3	93410393	4.31804	1.57418e-05	0.00582334	NC_000086.8	Fam90a1b	0	0	0	0	0	0	21.0526	27.2727	14.2857	15.3846	13.3333	13.6364	8.33333	16	30.7692	14.2857	16.6049	16.6049
946555	CM001013.3	93410407	4.22059	2.43666e-05	0.00847009	NC_000086.8	Fam90a1b	0	5.88235	0	0	0	1.17647	33.3333	30	26.6667	11.5385	26.6667	9.09091	8.33333	31.8182	46.6667	20	23.1818	22.0053
946557	CM001013.3	93410738	4.42496	9.64592e-06	0.00383209	NC_000086.8	Apoo	13.0435	9.52381	0	6.25	8.33333	7.43012	45.8333	44.4444	23.0769	25.9259	26.6667	27.2727	32.2581	40	59.0909	21.4286	36.0101	28.5799
946559	CM001013.3	93410746	5.29712	1.17643e-07	8.73274e-05	NC_000086.8	Apoo	0	5.26316	0	0	0	1.05263	33.3333	13.3333	26.087	18.5185	26.6667	22.7273	24.1379	29.4118	21.4286	11.5385	21.8488	20.7962
946560	CM001013.3	93410756	5.50444	3.7035e-08	3.27532e-05	NC_000086.8	Apoo	0	0	0	0	0	0	19.0476	20	17.3913	11.1111	46.6667	31.8182	24.1379	29.4118	14.2857	7.69231	21.4692	21.4692
946564	CM001013.3	93410839	4.68323	2.82392e-06	0.00134574	NC_000086.8	Apoo	5.88235	5.55556	0	0	7.69231	3.82604	22.2222	18.75	27.7778	15	35	32	20.8333	43.75	24	13.3333	26.7833	22.9573
946566	CM001013.3	93410843	5.46388	4.65851e-08	3.98712e-05	NC_000086.8	Apoo	0	0	0	0	6.66667	1.33333	20.6897	15	21.2121	15	22.2222	25	17.3913	29.4118	20	33.3333	25.0273	23.6939
946567	CM001013.3	93410844	4.40274	1.06893e-05	0.00418459	NC_000086.8	Apoo	4.7619	7.69231	0	0	0	2.49084	43.4783	36.6667	30	21.6216	32.1429	38.0952	17.6471	22.2222	14.8148	12.5	21.0559	18.565
946569	CM001013.3	93410865	3.74133	0.000183047	0.0478438	NC_000086.8	Apoo	0	3.84615	0	0	0	0.769231	34.7826	36.6667	20	18.9189	14.2857	33.3333	5.88235	11.1111	7.40741	16.6667	14.8802	14.1109
946570	CM001013.3	93410893	4.23528	2.28267e-05	0.00799914	NC_000086.8	Apoo	0	4.16667	8.69565	5.88235	0	3.74893	38.0952	25	22.2222	21.6216	21.4286	38.0952	12.5	14.2857	25	20.8333	22.1429	18.3939
946623	CM001013.3	94209856	5.41654	6.07641e-08	4.97155e-05	NC_000086.8	Arhgef9	0	0	0	0	0	0	22.2222	31.25	28.5714	10	13.3333	16.6667	16.6667	38.8889	40	36.3636	29.7172	29.7172
946633	CM001013.3	94210138	4.47347	7.69617e-06	0.003162	NC_000086.8	Arhgef9	0	0	0	0	0	0	8.33333	16.6667	23.8095	14.2857	16.6667	38.0952	50	8.69565	11.5385	15	24.6659	24.6659
946634	CM001013.3	94210139	4.18325	2.87372e-05	0.00974703	NC_000086.8	Arhgef9	0	0	0	0	4.54545	0.909091	25.9259	30.4348	11.1111	18.75	16.6667	12.5	30.4348	18.5185	15.7895	6.66667	16.7819	15.8728
946635	CM001013.3	94210152	4.52701	5.98242e-06	0.00255277	NC_000086.8	Arhgef9	0	0	7.14286	0	5	2.42857	36	31.8182	12.5	25	16.6667	20.8333	30.4348	30.4348	16.6667	13.3333	22.3406	19.912
946637	CM001013.3	94487906	3.79079	0.000150169	0.0404785	NC_000086.8	Amer1	6.66667	0	30.7692	3.84615	0	8.25641	17.2414	17.3913	16	32.1429	26.3158	17.6471	30.4348	30.4348	26.6667	23.5294	25.7425	17.4861
946640	CM001013.3	94488009	4.78959	1.6712e-06	0.000855754	NC_000086.8	Amer1	0	0	0	0	0	0	24.1379	19.3548	14.2857	10.5263	26.6667	9.09091	25	16	11.5385	13.0435	14.9346	14.9346
946641	CM001013.3	94488026	3.74757	0.000178557	0.0468036	NC_000086.8	Amer1	0	0	0	0	0	0	20.6897	16.129	21.4286	5.26316	20	9.09091	8.33333	12	7.69231	13.0435	10.032	10.032
946649	CM001013.3	94755335	4.43553	9.18477e-06	0.0036831	NC_000086.8	Zc3h12b	0	0	0	0	9.09091	1.81818	22.2222	15.7895	26.087	27.2727	7.14286	20	21.0526	31.25	21.0526	14.2857	21.5282	19.71
946656	CM001013.3	94755452	4.08251	4.45514e-05	0.0141847	NC_000086.8	Zc3h12b	0	0	0	7.14286	0	1.42857	10	30	18.5185	22.2222	6.25	18.5185	10	32	14.2857	8.33333	16.6275	15.1989
946657	CM001013.3	94755453	4.33648	1.44781e-05	0.00542767	NC_000086.8	Zc3h12b	7.69231	0	0	0	0	1.53846	41.3793	14.2857	10	29.1667	23.5294	14.2857	29.1667	14.2857	13.6364	38.0952	21.8939	20.3555
946658	CM001013.3	94755467	4.97995	6.36012e-07	0.000372102	NC_000086.8	Zc3h12b	0	0	0	0	0	0	30	25	14.8148	25	6.25	14.8148	10	28	17.8571	20.8333	18.3011	18.3011
946659	CM001013.3	94755468	3.99767	6.39697e-05	0.0193561	NC_000086.8	Zc3h12b	7.69231	0	0	0	6.25	2.78846	34.4828	21.4286	15	16.6667	23.5294	7.14286	37.5	7.14286	27.2727	28.5714	21.526	18.7375
946679	CM001013.3	97934043	4.63969	3.48933e-06	0.00161744	NC_000086.8	Ophn1	0	0	0	0	0	0	11.1111	25	14.2857	15.625	17.6471	16.6667	22.7273	13.3333	16.6667	15	16.8788	16.8788
946681	CM001013.3	97934056	5.25221	1.50282e-07	0.000107481	NC_000086.8	Ophn1	0	0	0	0	0	0	33.3333	18.5185	4.34783	27.7778	14.8148	14.2857	25	20.8333	12.1212	22.2222	18.8925	18.8925
946690	CM001013.3	97934133	4.42558	9.61838e-06	0.00382288	NC_000086.8	Ophn1	0	0	0	0	0	0	19.2308	18.75	8.69565	15.3846	4.16667	10	9.09091	19.2308	20.4545	22.7273	16.3007	16.3007
946691	CM001013.3	97934134	5.17841	2.23783e-07	0.000152621	NC_000086.8	Ophn1	0	0	0	0	0	0	17.3913	19.3548	10.5263	4	15.3846	16.2162	8.10811	16.6667	21.7391	25	17.546	17.546
946696	CM001013.3	97934182	5.20649	1.92446e-07	0.000133681	NC_000086.8	Ophn1	0	0	0	0	0	0	13.6364	23.3333	20.8333	34.6154	9.52381	12.9032	21.0526	10.5263	21.4286	26.6667	18.5155	18.5155
946702	CM001013.3	97934247	3.79835	0.000145663	0.0394765	NC_000086.8	Ophn1	0	5.88235	7.69231	0	11.1111	4.93715	40.625	32.2581	22.2222	23.0769	17.3913	15.1515	26.3158	11.1111	27.5862	27.5862	21.5502	16.613
946703	CM001013.3	97934432	3.91948	8.87387e-05	0.0256976	NC_000086.8	Ophn1	5	0	0	7.14286	0	2.42857	28.5714	15	4.54545	23.3333	10.5263	13.7931	23.5294	16.6667	18.1818	12.5	16.9342	14.5056
946704	CM001013.3	97934442	4.53729	5.69826e-06	0.00246247	NC_000086.8	Ophn1	5	0	0	0	0	1	17.2414	9.52381	13.0435	26.6667	10.5263	14.2857	23.5294	22.5806	19.2308	6.25	17.1753	16.1753
946725	CM001013.3	97981796	7.70575	1.30075e-14	1.09438e-10	NC_000086.8	Yipf6	0	0	0	0	0	0	21.4286	21.4286	18.5185	36	22.7273	33.3333	50	26.087	40.625	31.25	36.2591	36.2591
946726	CM001013.3	97981804	5.278	1.30605e-07	9.58084e-05	NC_000086.8	Yipf6	0	0	7.14286	0	0	1.42857	14.2857	7.14286	14.8148	38.4615	9.09091	18.1818	31.8182	17.3913	34.375	31.25	26.6033	25.1747
946727	CM001013.3	97981842	6.55034	5.74077e-11	1.34848e-07	NC_000086.8	Yipf6	0	0	0	0	0	0	25	14.2857	7.40741	34.6154	27.2727	30.303	40.9091	21.7391	28.125	18.75	27.9653	27.9653
946728	CM001013.3	97981848	6.86886	6.47174e-12	2.05779e-08	NC_000086.8	Yipf6	0	0	0	0	0	0	32.1429	21.4286	14.8148	30.7692	27.2727	30.303	45.4545	21.7391	31.25	25	30.7493	30.7493
946729	CM001013.3	97981860	4.32533	1.52303e-05	0.00566905	NC_000086.8	Yipf6	0	11.1111	4.54545	0	8.33333	4.79798	38.7097	52.1739	37.1429	32.1429	23.5294	33.3333	14.2857	27.5862	45.7143	15.3846	27.2608	22.4629
946730	CM001013.3	97981878	5.94336	2.79231e-09	3.55381e-06	NC_000086.8	Yipf6	3.7037	0	0	0	0	0.740741	21.4286	33.3333	16.129	14.8148	17.6471	26.6667	21.4286	11.1111	28.5714	16	20.7556	20.0148
946731	CM001013.3	97981931	6.14653	7.91966e-10	1.24243e-06	NC_000086.8	Yipf6	0	0	0	0	0	0	21.4286	28.5714	9.67742	18.5185	11.7647	20	24.1379	18.5185	25	8	19.1313	19.1313
946733	CM001013.3	98086572	4.86457	1.14705e-06	0.000616807	NC_000086.8	Stard8	4	6.25	0	0	0	2.05	24	26.087	7.40741	12.5	17.3913	20.5882	26.087	23.8095	18.1818	17.3913	21.2116	19.1616
946791	CM001013.3	98514262	3.9807	6.87131e-05	0.020583	NC_000086.8	Pja1	0	0	5	0	7.14286	2.42857	16.6667	36.8421	22.2222	15.1515	20	15.3846	19.2308	22.2222	16.6667	5.26316	15.7535	13.3249
946833	CM001013.3	99019696	6.02332	1.70879e-09	2.34764e-06	NC_000086.8	Eda	8.33333	0	0	0	0	1.66667	26.3158	35.7143	35.7143	44.4444	29.1667	39.1304	33.3333	30.7692	45.8333	18.1818	33.4496	31.783
946834	CM001013.3	99019697	7.79231	6.57925e-15	6.01442e-11	NC_000086.8	Eda	0	4	0	0	0	0.8	33.3333	45.7143	38.4615	30.9524	23.0769	50	32.1429	46.1538	33.3333	19.2308	36.1722	35.3722
946835	CM001013.3	99019712	7.25905	3.89813e-13	1.98183e-09	NC_000086.8	Eda	0	0	0	0	0	0	26.3158	42.8571	39.2857	44.4444	33.3333	39.1304	40	34.6154	58.3333	22.7273	38.9613	38.9613
946836	CM001013.3	99019713	7.94004	2.02122e-15	2.02274e-11	NC_000086.8	Eda	0	0	0	0	0	0	33.3333	40	38.4615	33.3333	26.9231	36.6667	32.1429	40	27.2727	26.9231	32.6011	32.6011
946838	CM001013.3	99019740	3.80402	0.000142364	0.0387003	NC_000086.8	Eda	11.5385	7.40741	0	0	0	3.78917	23.3333	20.5882	31.7073	15.9091	16	26.6667	16.6667	33.3333	28.125	7.69231	22.4968	18.7076
946840	CM001013.3	99019914	4.25309	2.10838e-05	0.00747099	NC_000086.8	Eda	7.69231	4.54545	4.7619	0	18.75	7.14993	32	20	38.4615	12	16.6667	27.2727	29.4118	30	33.3333	27.2727	29.4581	22.3082
946841	CM001013.3	99019953	6.31427	2.71437e-10	5.06339e-07	NC_000086.8	Eda	0	0	0	0	0	0	27.2727	22.5806	32.1429	12	9.09091	23.8095	29.4118	20	33.3333	36.3636	28.5837	28.5837
946842	CM001013.3	99019954	6.33351	2.39643e-10	4.56578e-07	NC_000086.8	Eda	0	0	0	0	0	0	15.625	14.2857	31.8182	20	0	15.7895	28.5714	24	32	40	28.0722	28.0722
946843	CM001013.3	99019985	4.26627	1.98772e-05	0.00710943	NC_000086.8	Eda	7.14286	25	8.33333	0	6.25	9.34524	56	42.8571	29.1667	23.5294	31.8182	43.4783	33.3333	26.6667	68.9655	42.1053	42.9098	33.5646
946845	CM001013.3	99019991	5.58885	2.2858e-08	2.17098e-05	NC_000086.8	Eda	0	0	0	0	0	0	31.5789	20	9.52381	13.3333	28.5714	35	22.2222	15.3846	31.25	22.2222	25.2158	25.2158
946848	CM001013.3	99020022	3.98108	6.86026e-05	0.0205616	NC_000086.8	Eda	0	0	0	0	0	0	10.5263	0	9.52381	12.5	14.2857	10	16.6667	14.2857	18.75	16.6667	15.2738	15.2738
946861	CM001013.3	99669506	7.32927	2.31412e-13	1.25718e-09	NC_000086.8	Pdzd11	5.55556	0	0	4	0	1.91111	32	29.2683	37.931	43.9024	26.4706	29.0323	26.6667	46.1538	40.625	25	33.4956	31.5844
946862	CM001013.3	99669507	6.09757	1.07694e-09	1.5948e-06	NC_000086.8	Pdzd11	6.25	0	0	0	0	1.25	32	22.7273	30.4348	34.2105	40.9091	29.4118	22.5806	28.125	20	29.1667	25.8568	24.6068
946863	CM001013.3	99669513	4.04836	5.15774e-05	0.0160666	NC_000086.8	Pdzd11	5.55556	4.16667	0	0	0	1.94444	16	9.7561	31.0345	21.9512	14.7059	12.9032	16.6667	15.3846	15.625	15	15.1159	13.1715
946864	CM001013.3	99669514	3.88618	0.000101836	0.0288574	NC_000086.8	Pdzd11	6.25	0	0	0	0	1.25	20	22.7273	8.69565	10.5263	22.7273	11.7647	9.375	12.5	15	25	14.7279	13.4779
946865	CM001013.3	99669525	7.20566	5.77631e-13	2.69197e-09	NC_000086.8	Pdzd11	5.55556	4.16667	0	0	0	1.94444	32	29.2683	41.3793	41.4634	35.2941	29.0323	20	46.1538	40.625	30	33.1622	31.2178
946866	CM001013.3	99669526	5.68098	1.33925e-08	1.35885e-05	NC_000086.8	Pdzd11	6.25	0	0	0	0	1.25	32	33.3333	17.3913	23.6842	50	29.4118	21.875	31.25	20	12.5	23.0074	21.7574
946869	CM001013.3	99669531	6.82698	8.67214e-12	2.62571e-08	NC_000086.8	Pdzd11	5.55556	0	0	0	0	1.11111	24	26.8293	31.0345	34.1463	20.5882	22.5806	26.6667	30.7692	34.375	20	26.8783	25.7672
946870	CM001013.3	99669532	5.55771	2.73335e-08	2.53278e-05	NC_000086.8	Pdzd11	6.25	0	0	0	0	1.25	20	22.7273	21.7391	18.4211	27.2727	29.4118	18.75	25	15	25	22.6324	21.3824
946872	CM001013.3	99669538	4.1318	3.5994e-05	0.0118041	NC_000086.8	Pdzd11	6.25	0	6.66667	0	0	2.58333	25.9259	19.0476	20.8333	15.3846	13.6364	29.4118	9.375	12.9032	26.3158	16	18.8012	16.2178
946873	CM001013.3	99669543	4.97625	6.48284e-07	0.000377887	NC_000086.8	Pdzd11	0	0	0	0	0	0	35.2941	33.3333	35.2941	38.2353	40	38.0952	21.4286	11.7647	26.6667	15.7895	22.7489	22.7489
946874	CM001013.3	99669714	3.93865	8.19405e-05	0.0239257	NC_000086.8	Kif4	8.33333	12	7.69231	8.69565	17.3913	10.8225	42.8571	27.7778	39.3939	23.0769	19.3548	28	24.2424	36.6667	41.6667	22.2222	30.5596	19.7371
946876	CM001013.3	99669741	5.22658	1.72673e-07	0.000121332	NC_000086.8	Kif4	0	0	0	0	0	0	25.9259	11.4286	22.5806	17.9487	6.66667	16	15.625	19.2308	16.129	11.1111	15.6192	15.6192
946877	CM001013.3	99669753	5.82061	5.86319e-09	6.73005e-06	NC_000086.8	Kif4	0	0	0	0	0	0	29.6296	11.4286	19.3548	20.5128	16.6667	20	15.625	15.3846	22.5806	22.2222	19.1625	19.1625
946883	CM001013.3	99774021	3.92638	8.62324e-05	0.0250634	NC_000086.8	Gdpd2	20	13.3333	9.09091	15.3846	20	15.5618	52.9412	50	45.4545	33.3333	50	50	50	21.4286	46.4286	31.8182	39.9351	24.3733
946894	CM001013.3	100128484	5.55978	2.70114e-08	2.50538e-05	NC_000086.8	Slc7a3	0	7.69231	0	0	5	2.53846	17.8571	36.8421	25.9259	32	35.7143	21.0526	14.2857	25	47.619	43.4783	30.2871	27.7487
946896	CM001013.3	100128944	4.34072	1.42019e-05	0.00534453	NC_000086.8	Slc7a3	0	0	4.7619	0	0	0.952381	17.3913	14.8148	4.34783	40	11.7647	18.5185	9.09091	15.7895	22.7273	15.3846	16.3022	15.3498
946898	CM001013.3	100128971	6.53768	6.24801e-11	1.44527e-07	NC_000086.8	Slc7a3	0	0	0	11.5385	0	2.30769	30.4348	33.3333	28	40	35.2941	29.6296	40.9091	31.5789	45.4545	23.0769	34.1298	31.8221
946899	CM001013.3	100128972	5.59149	2.25125e-08	2.14459e-05	NC_000086.8	Slc7a3	7.14286	10	0	0	3.7037	4.16931	22.7273	35.7143	14.8148	37.5	41.1765	38.4615	33.3333	34.6154	13.3333	34.7826	30.9052	26.7359
946900	CM001013.3	100128998	4.30212	1.69169e-05	0.00620493	NC_000086.8	Slc7a3	10.5263	0	4.7619	0	0	3.05764	34.7826	14.8148	20	26.6667	17.6471	25.9259	27.2727	21.0526	9.09091	19.2308	20.5146	17.4569
946902	CM001013.3	100129015	4.40603	1.0528e-05	0.00413431	NC_000086.8	Slc7a3	4.34783	0	5.55556	5.26316	0	3.03331	20.8333	20.8333	11.1111	18.75	16.6667	15.3846	9.52381	20	37.5	26.087	21.6991	18.6658
946904	CM001013.3	100298258	6.90427	5.04635e-12	1.67165e-08	NC_000086.8	Foxo4	0	0	0	0	0	0	19.0476	42.8571	40	34.2857	27.2727	44	35	15.7895	35.2941	34.7826	32.9732	32.9732
946905	CM001013.3	100298265	5.30715	1.11353e-07	8.36213e-05	NC_000086.8	Foxo4	0	0	0	0	0	0	19.0476	21.4286	10	28.5714	18.1818	20	25	21.0526	23.5294	21.7391	22.2642	22.2642
946907	CM001013.3	100298700	8.10389	5.32273e-16	6.40557e-12	NC_000086.8	Foxo4	0	0	0	0	5.55556	1.11111	27.5862	59.0909	25	47.2222	40	38.6364	64.2857	66.6667	59.0909	50	55.7359	54.6248
946910	CM001013.3	100298774	3.8609	0.000112972	0.0315894	NC_000086.8	Foxo4	5.88235	0	0	0	14.2857	4.03361	35	24.2424	28.5714	21.7391	9.52381	26.4706	30	12.5	21.4286	8.33333	19.7465	15.7129
946915	CM001013.3	100318011	4.29474	1.74899e-05	0.0063733	NC_000086.8	Med12	0	0	0	0	0	0	15	22.5806	22.2222	0	50	38.4615	27.2727	9.52381	46.1538	27.2727	29.7369	29.7369
946926	CM001013.3	100428209	6.1075	1.01205e-09	1.52242e-06	NC_000086.8	Gjb1	0	0	0	4.7619	0	0.952381	32	30.7692	38.0952	26.9231	17.2414	36.6667	14.2857	26.6667	21.4286	46.6667	29.1429	28.1905
946931	CM001013.3	100428329	5.417	6.06075e-08	4.97019e-05	NC_000086.8	Gjb1	0	0	0	0	0	0	11.1111	27.7778	17.3913	42.1053	16.6667	25	28.5714	14.2857	42.8571	15.7895	25.3008	25.3008
946932	CM001013.3	100428338	4.10003	4.13101e-05	0.0133268	NC_000086.8	Gjb1	0	6.25	0	0	0	1.25	10.7143	5.55556	17.3913	31.5789	16.6667	14.2857	14.2857	14.2857	35.7143	21.0526	19.9248	18.6748
946933	CM001013.3	100428359	5.04306	4.58153e-07	0.000279751	NC_000086.8	Gjb1	0	0	0	6.25	0	1.25	10.7143	35.2941	13.0435	31.5789	16.6667	25	35.7143	14.2857	57.1429	21.0526	30.6391	29.3891
946935	CM001013.3	100428368	3.96433	7.36037e-05	0.0218607	NC_000086.8	Gjb1	23.5294	15.7895	6.25	5.88235	9.09091	12.1084	21.4286	45	18.1818	36.8421	25	32.1429	35.7143	38.8889	66.6667	31.5789	40.9983	28.8899
946936	CM001013.3	100428388	4.38564	1.15643e-05	0.00448385	NC_000086.8	Gjb1	0	0	0	0	0	0	3.84615	33.3333	15.3846	8.33333	9.52381	25	11.1111	5.55556	21.7391	20	16.6812	16.6812
946939	CM001013.3	100428394	5.44256	5.25189e-08	4.41863e-05	NC_000086.8	Gjb1	0	5.55556	0	0	0	1.11111	17.8571	13.3333	22.7273	19.3548	13.6364	23.8095	21.7391	33.3333	15	18.75	22.5264	21.4153
946941	CM001013.3	100463613	3.79882	0.000145386	0.0394129	NC_000086.8	Zmym3	11.7647	29.1667	13.3333	0	0	10.8529	41.9355	31.5789	33.3333	32.1429	21.4286	38.4615	28	57.8947	50	23.0769	39.4866	28.6337
946942	CM001013.3	100463621	5.19053	2.09696e-07	0.00014436	NC_000086.8	Zmym3	0	0	6.66667	0	0	1.33333	16	5.26316	16.6667	18.5185	17.2414	22.2222	19.2308	33.3333	26.087	7.69231	21.7131	20.3798
946943	CM001013.3	100463622	4.52332	6.08775e-06	0.00258842	NC_000086.8	Zmym3	0	8.33333	0	0	0	1.66667	13.6364	28	33.3333	23.5294	31.5789	8.33333	27.2727	22.2222	12.5	42.1053	22.4867	20.82
946958	CM001013.3	100893123	4.89875	9.64495e-07	0.000534671	NC_000086.8	Nhsl2	0	0	0	0	0	0	13.3333	3.22581	17.2414	20	8.33333	7.14286	8.33333	14.2857	18.1818	23.8095	14.3506	14.3506
946959	CM001013.3	100893124	3.85966	0.000113547	0.0317409	NC_000086.8	Nhsl2	0	0	0	0	6.25	1.25	18.1818	17.3913	12.5	27.7778	6.89655	8	22.2222	10	19.2308	5	12.8906	11.6406
946960	CM001013.3	100893141	5.11625	3.11668e-07	0.000202811	NC_000086.8	Nhsl2	0	6.66667	0	0	0	1.33333	13.3333	16.6667	13.7931	25	4.16667	10.7143	16.6667	10.7143	27.2727	23.8095	17.8355	16.5022
946961	CM001013.3	100893142	4.69374	2.6826e-06	0.00128418	NC_000086.8	Nhsl2	0	5.55556	0	0	6.25	2.36111	18.1818	21.7391	15.625	22.2222	14.2857	24	29.6296	15	24	5	19.5259	17.1648
946963	CM001013.3	100893400	4.87705	1.07685e-06	0.000586022	NC_000086.8	Nhsl2	0	5	7.69231	0	0	2.53846	37.5	16.6667	7.14286	16.6667	16.6667	25.9259	18.5185	36.8421	13.3333	35.2941	25.9828	23.4443
946964	CM001013.3	100893403	5.18401	2.17166e-07	0.000148749	NC_000086.8	Nhsl2	0	0	0	0	0	0	18.75	8.33333	7.14286	13.0435	8.33333	18.5185	14.8148	31.5789	13.3333	29.4118	21.5315	21.5315
946965	CM001013.3	100893406	4.26354	2.01216e-05	0.00718628	NC_000086.8	Nhsl2	0	0	0	5.26316	0	1.05263	37.5	16.6667	14.2857	12.5	8.33333	25.9259	7.40741	21.0526	13.3333	31.25	19.7939	18.7412
946967	CM001013.3	100893719	4.13916	3.48575e-05	0.0115108	NC_000086.8	Nhsl2	5.55556	0	0	0	8.33333	2.77778	28.5714	25	19.0476	24.1379	23.5294	17.2414	13.6364	28	21.0526	20	19.9861	17.2083
946968	CM001013.3	100893726	5.3063	1.11871e-07	8.38783e-05	NC_000086.8	Nhsl2	5.26316	0	0	0	0	1.05263	28.5714	28.5714	17.3913	20.6897	29.4118	24.1379	9.09091	30.7692	18.1818	40	24.436	23.3833
946970	CM001013.3	100893734	6.16479	7.05765e-10	1.12017e-06	NC_000086.8	Nhsl2	0	0	0	0	0	0	17.8571	28.5714	13.0435	20.6897	23.5294	24.1379	13.6364	38.4615	27.2727	20	24.7017	24.7017
946972	CM001013.3	100893742	4.68127	2.85098e-06	0.00135523	NC_000086.8	Nhsl2	0	0	0	0	0	0	3.57143	28.5714	17.3913	17.2414	17.6471	20.6897	4.54545	38.4615	22.7273	20	21.2848	21.2848
946974	CM001013.3	100893771	3.81976	0.00013358	0.036609	NC_000086.8	Nhsl2	0	0	0	0	0	0	21.4286	14.2857	13.0435	17.2414	41.1765	17.2414	9.09091	11.5385	4.54545	20	12.4832	12.4832
946978	CM001013.3	100893777	6.1412	8.18984e-10	1.27643e-06	NC_000086.8	Nhsl2	0	0	0	0	0	0	25	28.5714	26.087	24.1379	41.1765	20.6897	9.52381	34.6154	27.2727	40	26.4203	26.4203
946979	CM001013.3	100893778	4.77296	1.81542e-06	0.000918526	NC_000086.8	Nhsl2	0	0	0	3.22581	0	0.645161	44.4444	20.6897	5	23.8095	15	36.6667	11.7647	26.6667	15	35	25.0196	24.3744
946980	CM001013.3	100893786	4.55344	5.27747e-06	0.00231215	NC_000086.8	Nhsl2	0	0	0	0	14.2857	2.85714	14.2857	28.5714	17.3913	24.1379	11.7647	13.7931	13.6364	15.3846	36.3636	26.6667	21.1689	18.3117
946983	CM001013.3	100893798	4.38412	1.16458e-05	0.00450625	NC_000086.8	Nhsl2	15.7895	13.3333	0	0	0	5.82456	45.8333	27.5862	9.52381	19.0476	23.8095	40.625	11.7647	35.2941	39.1304	42.8571	33.9343	28.1097
946987	CM001013.3	100893805	3.9488	7.85442e-05	0.0231027	NC_000086.8	Nhsl2	0	0	0	0	0	0	20.6897	6.66667	14.2857	9.67742	23.0769	15.3846	17.6471	14.2857	9.09091	9.09091	13.0998	13.0998
946991	CM001013.3	100893827	3.88846	0.000100881	0.0286041	NC_000086.8	Nhsl2	0	0	0	0	0	0	17.2414	6.66667	21.4286	16.129	28.5714	19.2308	11.7647	14.2857	13.6364	4.54545	12.6926	12.6926
946993	CM001013.3	100893837	3.83427	0.000125936	0.0347545	NC_000086.8	Nhsl2	0	0	6.66667	0	0	1.33333	37.931	26.6667	17.8571	9.67742	26.6667	19.2308	29.4118	18.1818	17.3913	4.54545	17.7522	16.4189
946995	CM001013.3	100893849	4.87204	1.10452e-06	0.000598336	NC_000086.8	Nhsl2	0	0	0	0	0	0	48.2759	28.5714	23.0769	15.625	25	17.6471	20	26.9231	5.55556	35.2941	21.084	21.084
946996	CM001013.3	100893853	4.21986	2.44452e-05	0.00849429	NC_000086.8	Nhsl2	0	0	0	0	0	0	34.4828	23.8095	15.3846	21.875	20	17.6471	20	23.0769	0	23.5294	16.8507	16.8507
946999	CM001013.3	100893872	4.53796	5.68001e-06	0.00245793	NC_000086.8	Nhsl2	0	0	0	0	0	0	37.931	28.5714	23.0769	21.875	20	17.6471	10	15.3846	5.55556	35.2941	16.7763	16.7763
947000	CM001013.3	100893878	4.1129	3.90713e-05	0.0126864	NC_000086.8	Nhsl2	0	0	0	0	0	0	21.4286	28.5714	15.3846	21.875	25	11.7647	20	23.0769	0	23.5294	15.6742	15.6742
947010	CM001013.3	100893991	4.36434	1.27505e-05	0.00487224	NC_000086.8	Nhsl2	0	0	0	0	4.54545	0.909091	36	17.6471	30.4348	23.8095	15	15.7895	23.8095	9.52381	16.6667	20	17.1579	16.2488
947011	CM001013.3	100894000	5.67968	1.34946e-08	1.36497e-05	NC_000086.8	Nhsl2	0	0	0	4.7619	0	0.952381	40	41.1765	34.7826	28.5714	10	15.7895	38.0952	19.0476	22.2222	30	25.0309	24.0785
947012	CM001013.3	100894026	4.72427	2.30943e-06	0.00113117	NC_000086.8	Nhsl2	0	0	0	0	0	0	21.7391	25	44.4444	19.0476	4.34783	16	35	35	30.4348	10	25.287	25.287
947014	CM001013.3	100894056	3.78414	0.000154238	0.0413643	NC_000086.8	Nhsl2	0	0	0	0	0	0	26.087	12.5	25.9259	9.52381	4.34783	8	10	30	17.3913	5	14.0783	14.0783
947015	CM001013.3	100894057	4.64941	3.32887e-06	0.00155214	NC_000086.8	Nhsl2	0	0	0	0	0	0	15	19.0476	23.0769	23.0769	0	23.0769	21.0526	13.3333	30.7692	12.5	20.1464	20.1464
947019	CM001013.3	100894091	3.93923	8.1743e-05	0.0238798	NC_000086.8	Nhsl2	8.33333	0	0	0	0	1.66667	30	38.0952	38.4615	61.5385	9.52381	30.7692	57.8947	20	38.4615	12.5	31.9251	30.2584
947024	CM001013.3	100986228	4.07064	4.68839e-05	0.0147887	NC_000086.8	Nhsl2	4.34783	5.88235	13.3333	0	0	4.7127	17.8571	16.6667	12.1212	16.2162	16.6667	33.3333	15.3846	26.3158	9.67742	26.3158	22.2054	17.4927
947025	CM001013.3	100997823	4.19363	2.74523e-05	0.00937476	NC_000086.8	Nhsl2	0	0	0	0	0	0	15.3846	0	12.5	26.3158	18.1818	26.087	20	8	13.0435	18.75	17.1761	17.1761
947026	CM001013.3	100997824	4.89003	1.00823e-06	0.000552791	NC_000086.8	Nhsl2	5.26316	0	0	0	0	1.05263	40	18.1818	18.75	20	13.3333	17.8571	25	21.0526	25	35.7143	24.9248	23.8722
947027	CM001013.3	100997851	4.33057	1.48727e-05	0.00556024	NC_000086.8	Nhsl2	0	0	0	0	0	0	10	36.3636	12.5	26.6667	26.6667	25	15	10	15	14.2857	15.8571	15.8571
947030	CM001013.3	100997854	4.26619	1.9884e-05	0.00710943	NC_000086.8	Nhsl2	0	0	0	0	0	0	23.0769	16.6667	8.33333	21.0526	9.09091	17.3913	0	16	17.3913	31.25	16.4065	16.4065
947031	CM001013.3	100997855	4.44967	8.60042e-06	0.00348383	NC_000086.8	Nhsl2	0	0	0	0	0	0	40	22.7273	25	26.6667	20	25	10	15	10	28.5714	17.7143	17.7143
947032	CM001013.3	100997864	3.74254	0.00018217	0.0476456	NC_000086.8	Nhsl2	0	0	0	0	0	0	11.5385	0	4.16667	21.0526	0	13.0435	10	16	13.0435	12.5	12.9174	12.9174
947033	CM001013.3	100997865	4.04571	5.21654e-05	0.016221	NC_000086.8	Nhsl2	0	0	0	0	0	0	35	9.09091	12.5	0	6.66667	17.8571	10	10	25	21.4286	16.8571	16.8571
947036	CM001013.3	100997870	5.11424	3.15006e-07	0.000204564	NC_000086.8	Nhsl2	0	0	0	0	0	0	11.5385	8.33333	8.33333	21.0526	9.09091	30.4348	10	32	8.69565	25	21.2261	21.2261
947037	CM001013.3	100997871	5.57098	2.53313e-08	2.37036e-05	NC_000086.8	Nhsl2	0	0	0	0	0	0	35	36.3636	25	26.6667	6.66667	17.8571	25	20	25	42.8571	26.1429	26.1429
947039	CM001013.3	100997877	4.29982	1.70939e-05	0.00625777	NC_000086.8	Nhsl2	0	0	0	0	0	0	30	18.1818	12.5	20	20	14.2857	15	15	10	35.7143	18	18
947040	CM001013.3	100997886	4.5343	5.77947e-06	0.00248513	NC_000086.8	Nhsl2	0	0	0	0	0	0	30	18.1818	12.5	26.6667	6.66667	21.4286	15	15	20	14.2857	17.1429	17.1429
947042	CM001013.3	100997889	4.49349	7.0066e-06	0.00291777	NC_000086.8	Nhsl2	0	0	0	0	0	0	20	18.1818	18.75	13.3333	20	10.7143	20	15	20	28.5714	18.8571	18.8571
947043	CM001013.3	100997892	4.32032	1.558e-05	0.00577697	NC_000086.8	Nhsl2	0	0	0	0	0	0	7.69231	0	0	10.5263	9.09091	30.4348	10	12	8.69565	25	17.2261	17.2261
947045	CM001013.3	100997909	4.58336	4.57566e-06	0.00203945	NC_000086.8	Nhsl2	0	0	0	0	0	0	23.0769	16.6667	8.33333	15.7895	9.09091	21.7391	10	20	13.0435	25	17.9565	17.9565
947046	CM001013.3	100997910	5.46927	4.51898e-08	3.89507e-05	NC_000086.8	Nhsl2	0	0	0	0	0	0	35	38.0952	31.25	26.6667	21.4286	25	20	20	22.2222	35.7143	24.5873	24.5873
947047	CM001013.3	100997911	3.91636	8.98967e-05	0.0259539	NC_000086.8	Nhsl2	0	0	0	0	0	0	11.5385	8.33333	8.33333	15.7895	18.1818	17.3913	20	12	13.0435	12.5	14.987	14.987
947048	CM001013.3	100997912	3.9154	9.02553e-05	0.0260179	NC_000086.8	Nhsl2	0	0	0	0	0	0	30	19.0476	31.25	20	21.4286	21.4286	20	0	22.2222	35.7143	19.873	19.873
947050	CM001013.3	101200497	5.59335	2.22731e-08	2.1316e-05	NC_000086.8	Ercc6l	0	0	0	0	0	0	30	16.6667	13.0435	25	15.3846	30.7692	29.4118	12.5	8.33333	34.6154	23.1259	23.1259
947083	CM001013.3	101232912	4.37119	1.23569e-05	0.00473514	NC_000086.8	Rps4x	5	0	0	0	0	1	15.3846	12	0	11.1111	9.09091	15	16.6667	9.52381	16.6667	38.8889	19.3492	18.3492
947089	CM001013.3	101293684	5.10457	3.31552e-07	0.000213413	NC_000086.8	Cited1	0	0	0	0	0	0	22.2222	25	4.34783	14.2857	23.5294	20.8333	16.6667	29.1667	7.40741	15.7895	17.9727	17.9727
947090	CM001013.3	101293688	4.06996	4.70217e-05	0.0148273	NC_000086.8	Cited1	0	10	0	5.88235	0	3.17647	33.3333	27.7778	12.5	16	20	22.2222	36.8421	20	15.7895	11.1111	21.193	18.0165
947091	CM001013.3	101293689	4.77696	1.77966e-06	0.000901892	NC_000086.8	Cited1	4	0	0	0	0	0.8	33.3333	36.3636	8.69565	17.1429	29.4118	33.3333	11.7647	37.5	11.1111	21.0526	22.9524	22.1524
947095	CM001013.3	101293699	6.26489	3.73081e-10	6.6422e-07	NC_000086.8	Cited1	0	0	0	0	0	0	25.9259	41.6667	17.3913	17.1429	35.2941	25	16.6667	33.3333	18.5185	26.3158	23.9669	23.9669
947096	CM001013.3	101293707	4.47349	7.69515e-06	0.003162	NC_000086.8	Cited1	0	10	0	0	0	2	37.5	22.2222	18.75	16	26.6667	22.2222	42.1053	28.5714	5.26316	22.2222	24.0769	22.0769
947097	CM001013.3	101293708	6.22295	4.87907e-10	8.29804e-07	NC_000086.8	Cited1	0	0	0	0	5.88235	1.17647	25.9259	33.3333	13.0435	34.2857	35.2941	33.3333	16.6667	33.3333	18.5185	31.5789	26.6862	25.5097
947110	CM001013.3	101294997	4.12491	3.70887e-05	0.0121134	NC_000086.8	Cited1	5.55556	0	0	5.26316	7.14286	3.59231	35	16.6667	33.3333	21.7391	21.4286	18.75	23.8095	18.75	37.5	40	27.7619	24.1696
947113	CM001013.3	101295024	4.33465	1.4599e-05	0.00546868	NC_000086.8	Cited1	0	0	0	5.26316	0	1.05263	35	12.5	11.1111	8.69565	21.4286	25	19.0476	6.25	26.3158	20	19.3227	18.2701
947119	CM001013.3	101295052	5.58347	2.35772e-08	2.22153e-05	NC_000086.8	Cited1	0	0	0	0	0	0	12.5	23.8095	36.3636	41.3793	41.1765	30	7.69231	40.9091	18.75	16.6667	22.8036	22.8036
947150	CM001013.3	101687676	5.11186	3.1901e-07	0.000206599	NC_000086.8	Phka1	0	0	0	0	0	0	18.1818	23.0769	14.2857	15.625	12.5	30	17.3913	11.1111	13.6364	19.0476	18.2373	18.2373
947151	CM001013.3	101687678	5.77588	7.65534e-09	8.35597e-06	NC_000086.8	Phka1	0	0	0	0	0	0	21.2121	11.5385	17.8571	18.75	15.625	30	13.0435	22.2222	18.1818	28.5714	22.4038	22.4038
947153	CM001013.3	101687693	3.87706	0.000105728	0.0298359	NC_000086.8	Phka1	0	0	0	5.55556	0	1.11111	12.1212	15.3846	28.5714	9.375	6.25	20	8.69565	5.55556	13.6364	28.5714	15.2918	14.1807
947154	CM001013.3	101687705	6.32013	2.61346e-10	4.92988e-07	NC_000086.8	Phka1	0	0	0	0	0	0	39.3939	34.6154	46.4286	28.125	15.625	50	17.3913	22.2222	22.7273	38.0952	30.0872	30.0872
947157	CM001013.3	101687739	3.75816	0.000171168	0.0451157	NC_000086.8	Phka1	0	0	0	0	0	0	26.087	12.5	23.8095	19.5122	11.1111	23.8095	0	18.1818	18.75	9.52381	14.053	14.053
947159	CM001013.3	101687770	5.17153	2.32179e-07	0.000156773	NC_000086.8	Phka1	0	0	0	0	0	0	35	33.3333	10	16.6667	28.5714	20.8333	30	15.7895	42.8571	16.6667	25.2293	25.2293
947160	CM001013.3	101687788	4.54873	5.39705e-06	0.00235375	NC_000086.8	Phka1	4.7619	9.09091	0	10	0	4.77056	35	28.5714	15.7895	10.3448	21.4286	41.6667	20	26.3158	35.7143	16.6667	28.0727	23.3021
947294	CM001013.3	103243640	4.88298	1.04493e-06	0.000570066	NC_000086.8	Nexmif	0	6.66667	0	0	0	1.33333	10.5263	17.6471	13.0435	15.7895	9.09091	25	30	23.3333	23.0769	31.25	26.5321	25.1987
947295	CM001013.3	103243644	4.09342	4.25055e-05	0.0136467	NC_000086.8	Nexmif	0	6.66667	0	10	0	3.33333	10.5263	11.7647	8.69565	5.26316	0	25	20	16.6667	30.7692	31.25	24.7372	21.4038
947298	CM001013.3	103243657	4.86397	1.15052e-06	0.000618327	NC_000086.8	Nexmif	0	6.66667	0	0	0	1.33333	21.0526	11.1111	4.34783	10.5263	18.1818	25	30	20	38.4615	25	27.6923	26.359
947299	CM001013.3	103243665	4.07205	4.66008e-05	0.0147141	NC_000086.8	Nexmif	0	13.3333	0	0	0	2.66667	21.0526	5.55556	4.34783	5.26316	9.09091	25	20	16.6667	23.0769	31.25	23.1987	20.5321
947300	CM001013.3	103243673	5.94269	2.80378e-09	3.56363e-06	NC_000086.8	Nexmif	0	6.66667	0	0	0	1.33333	21.0526	27.7778	13.0435	21.0526	9.09091	31.25	40	26.6667	46.1538	37.5	36.3141	34.9808
947301	CM001013.3	103243677	4.84477	1.26759e-06	0.000675516	NC_000086.8	Nexmif	0	6.66667	0	0	0	1.33333	15.7895	22.2222	4.34783	15.7895	9.09091	18.75	30	26.6667	15.3846	37.5	25.6603	24.3269
947302	CM001013.3	103243679	3.99592	6.44443e-05	0.019475	NC_000086.8	Nexmif	0	6.66667	0	0	0	1.33333	10.5263	5.55556	4.34783	10.5263	9.09091	12.5	10	20	23.0769	31.25	19.3654	18.0321
947303	CM001013.3	103243686	5.63489	1.7517e-08	1.72935e-05	NC_000086.8	Nexmif	0	6.66667	0	0	0	1.33333	15.7895	16.6667	13.0435	15.7895	9.09091	31.25	30	23.3333	46.1538	37.5	33.6474	32.3141
947304	CM001013.3	103243691	5.49278	3.95657e-08	3.46051e-05	NC_000086.8	Nexmif	0	6.66667	0	0	0	1.33333	26.3158	22.2222	13.0435	21.0526	9.09091	37.5	30	23.3333	30.7692	37.5	31.8205	30.4872
947305	CM001013.3	103243709	4.33842	1.4351e-05	0.00538492	NC_000086.8	Nexmif	0	6.66667	0	0	0	1.33333	15.7895	16.6667	4.34783	21.0526	9.09091	25	20	16.6667	23.0769	31.25	23.1987	21.8654
947306	CM001013.3	103243713	5.35149	8.72336e-08	6.77568e-05	NC_000086.8	Nexmif	0	13.3333	0	0	0	2.66667	26.3158	22.2222	13.0435	15.7895	9.09091	31.25	40	26.6667	38.4615	31.25	33.5256	30.859
947307	CM001013.3	103243734	4.40482	1.05873e-05	0.00415243	NC_000086.8	Nexmif	0	6.66667	0	0	0	1.33333	17.6471	25	26.3158	38.4615	12.5	21.0526	11.7647	18.75	45.4545	20	23.4044	22.071
947308	CM001013.3	103243739	3.91838	8.91462e-05	0.0257775	NC_000086.8	Nexmif	0	0	0	0	0	0	17.6471	16.6667	15.7895	30.7692	6.25	15.7895	11.7647	12.5	18.1818	20	15.6472	15.6472
947310	CM001013.3	103243763	4.1862	2.83659e-05	0.00963483	NC_000086.8	Nexmif	0	0	0	0	0	0	17.6471	8.33333	16.6667	30.7692	6.25	31.5789	11.7647	18.75	45.4545	0	21.5096	21.5096
947311	CM001013.3	103243767	5.43638	5.43742e-08	4.55457e-05	NC_000086.8	Nexmif	0	0	0	0	0	0	11.7647	25	21.0526	23.0769	12.5	26.3158	11.7647	31.25	45.4545	20	26.957	26.957
947312	CM001013.3	103243777	4.52415	6.06378e-06	0.0025817	NC_000086.8	Nexmif	0	0	5.88235	0	0	1.17647	23.5294	25	31.5789	46.1538	12.5	31.5789	11.7647	12.5	45.4545	20	24.2596	23.0832
947313	CM001013.3	103243788	4.70624	2.52328e-06	0.0012202	NC_000086.8	Nexmif	0	0	0	0	0	0	5.88235	25	21.0526	38.4615	12.5	21.0526	17.6471	12.5	36.3636	20	21.5127	21.5127
947316	CM001013.3	103243804	5.01418	5.32588e-07	0.000319861	NC_000086.8	Nexmif	0	0	0	0	0	0	5.88235	8.33333	21.0526	30.7692	12.5	15.7895	17.6471	12.5	54.5455	30	26.0964	26.0964
947319	CM001013.3	103243822	5.07136	3.94989e-07	0.000247706	NC_000086.8	Nexmif	0	0	0	0	0	0	5.88235	27.2727	16.6667	30.7692	6.25	31.5789	17.6471	18.75	30	18.1818	23.2316	23.2316
947323	CM001013.3	103244256	4.20851	2.57055e-05	0.00884929	NC_000086.8	Nexmif	0	0	7.14286	0	4.54545	2.33766	32	17.6471	31.25	21.4286	17.6471	18.1818	26.3158	17.6471	15.7895	28.5714	21.3011	18.9635
947324	CM001013.3	103244261	3.95484	7.6586e-05	0.0226123	NC_000086.8	Nexmif	0	10	7.14286	0	4.54545	4.33766	28	23.5294	25	21.4286	17.6471	22.7273	26.3158	11.1111	21.0526	28.5714	21.9556	17.618
947330	CM001013.3	103244291	5.01914	5.19026e-07	0.000312902	NC_000086.8	Nexmif	0	0	0	0	0	0	19.0476	10.5263	3.57143	8.69565	5.88235	18.5185	5.55556	15.3846	38.8889	15.7895	18.8274	18.8274
947331	CM001013.3	103244295	3.86132	0.000112777	0.0315442	NC_000086.8	Nexmif	0	0	0	0	0	0	23.8095	13.6364	22.2222	24.2424	5.55556	16.6667	30.7692	14.2857	7.69231	7.69231	15.4212	15.4212
947332	CM001013.3	103244296	4.35241	1.34648e-05	0.00512141	NC_000086.8	Nexmif	0	5.55556	5.55556	0	0	2.22222	21.0526	5.26316	7.14286	9.09091	17.6471	22.2222	11.1111	7.69231	33.3333	21.0526	19.0823	16.8601
947334	CM001013.3	103244306	6.05533	1.40132e-09	1.98548e-06	NC_000086.8	Nexmif	0	0	0	0	0	0	22.2222	11.1111	7.14286	9.09091	17.6471	29.6296	17.6471	15.3846	27.7778	29.4118	23.9702	23.9702
947336	CM001013.3	103244310	5.17922	2.22811e-07	0.000152177	NC_000086.8	Nexmif	0	0	0	0	0	0	16.6667	11.1111	3.57143	13.6364	17.6471	25.9259	11.7647	15.3846	16.6667	23.5294	18.6543	18.6543
947338	CM001013.3	103244330	4.64434	3.4117e-06	0.00158531	NC_000086.8	Nexmif	0	0	0	0	0	0	16.6667	11.1111	0	0	11.7647	14.8148	11.7647	15.3846	22.2222	17.6471	16.3667	16.3667
947340	CM001013.3	103244333	4.73296	2.21271e-06	0.00108945	NC_000086.8	Nexmif	0	0	0	0	0	0	11.1111	11.1111	0	4.54545	11.7647	18.5185	5.88235	15.3846	27.7778	17.6471	17.0421	17.0421
947342	CM001013.3	103244336	5.41935	5.98158e-08	4.91936e-05	NC_000086.8	Nexmif	0	0	0	0	0	0	22.2222	11.1111	0	9.09091	17.6471	25.9259	11.7647	23.0769	27.7778	17.6471	21.2385	21.2385
947344	CM001013.3	103244339	3.74185	0.00018267	0.0477633	NC_000086.8	Nexmif	0	0	0	0	6.25	1.25	5.88235	11.1111	7.14286	4.54545	11.7647	11.1111	5.88235	15.3846	16.6667	23.5294	14.5148	13.2648
947346	CM001013.3	103244342	5.2461	1.55349e-07	0.000110549	NC_000086.8	Nexmif	0	0	0	0	0	0	22.2222	11.1111	0	9.09091	17.6471	22.2222	11.7647	15.3846	33.3333	23.5294	21.2469	21.2469
947351	CM001013.3	103244555	5.09032	3.57458e-07	0.000227775	NC_000086.8	Nexmif	0	0	0	0	6.25	1.25	6.25	19.0476	16	13.6364	0	12.5	25	31.5789	42.8571	15.7895	25.5451	24.2951
947353	CM001013.3	103244567	5.58828	2.29329e-08	2.17375e-05	NC_000086.8	Nexmif	0	0	0	0	0	0	6.25	14.2857	20	22.7273	7.69231	25	25	26.3158	28.5714	10.5263	23.0827	23.0827
947354	CM001013.3	103244568	4.04477	5.23737e-05	0.0162614	NC_000086.8	Nexmif	0	0	0	0	0	0	4.54545	21.4286	9.09091	11.5385	20	11.1111	5.55556	31.25	17.6471	15.7895	16.2706	16.2706
947356	CM001013.3	103244572	5.35789	8.41979e-08	6.5734e-05	NC_000086.8	Nexmif	6.66667	0	0	0	0	1.33333	18.75	23.8095	24	13.6364	0	37.5	18.75	26.3158	50	15.7895	29.6711	28.3377
947357	CM001013.3	103244576	6.50885	7.57261e-11	1.71414e-07	NC_000086.8	Nexmif	0	4.34783	0	0	0	0.869565	12.5	19.0476	24	18.1818	7.69231	33.3333	18.75	31.5789	50	31.5789	33.0482	32.1787
947359	CM001013.3	103244580	6.71143	1.92727e-11	5.22019e-08	NC_000086.8	Nexmif	0	0	0	0	0	0	12.5	23.8095	16	22.7273	0	33.3333	31.25	15.7895	50	26.3158	31.3377	31.3377
947361	CM001013.3	103244582	4.95618	7.18943e-07	0.000412997	NC_000086.8	Nexmif	6.66667	0	0	0	6.25	2.58333	18.75	14.2857	20	18.1818	7.69231	12.5	25	31.5789	50	15.7895	26.9737	24.3904
947363	CM001013.3	103244596	4.5099	6.48571e-06	0.00272955	NC_000086.8	Nexmif	0	0	0	0	0	0	22.7273	21.4286	10	15.3846	26.6667	16.6667	11.7647	30.7692	38.4615	10.5263	21.6377	21.6377
947368	CM001013.3	103457061	4.46099	8.15833e-06	0.00332601	NC_000086.8	Abcb7	0	0	0	7.14286	16.6667	4.7619	46.6667	38.4615	12.5	44	23.0769	36.8421	25	40.9091	18.1818	38.4615	31.8789	27.117
947452	CM001013.3	104808553	4.78202	1.73539e-06	0.00088275	NC_000086.8	Fgf16	0	0	0	0	0	0	16	15.7895	13.3333	34.7826	17.6471	15.7895	31.8182	18.1818	15	9.52381	18.0627	18.0627
947455	CM001013.3	104808596	5.05302	4.34871e-07	0.000268118	NC_000086.8	Fgf16	0	0	0	0	0	0	16	21.0526	26.6667	26.087	29.4118	10.5263	40.9091	18.1818	15	14.2857	19.7806	19.7806
947462	CM001013.3	104808642	4.25365	2.1031e-05	0.00745785	NC_000086.8	Fgf16	0	0	0	7.14286	0	1.42857	8.10811	18.1818	13.8889	21.4286	21.875	9.375	20	15.3846	17.2414	10	14.4002	12.9716
947465	CM001013.3	104808654	7.55789	4.09675e-14	2.9066e-10	NC_000086.8	Fgf16	0	0	0	7.14286	0	1.42857	24.3243	27.2727	36.1111	28.5714	40.625	21.875	45	46.1538	27.5862	30	34.123	32.6944
947466	CM001013.3	104808668	5.19917	2.0018e-07	0.000138511	NC_000086.8	Fgf16	0	4	0	0	0	0.8	10.8108	13.6364	19.4444	25	25	15.625	25	23.0769	17.2414	20	20.1887	19.3887
947467	CM001013.3	104808688	4.8902	1.00736e-06	0.00055263	NC_000086.8	Fgf16	0	0	0	0	8.33333	1.66667	14.2857	10.5263	18.9189	20.6897	12.5	16.129	20	20.8333	17.2414	20	18.8407	17.1741
947493	CM001013.3	105263071	4.08406	4.42556e-05	0.014119	NC_000086.8	Taf9b	0	0	0	0	0	0	11.7647	12.5	21.4286	22.2222	26.6667	28	19.0476	0	27.2727	18.75	18.6141	18.6141
947496	CM001013.3	105263078	5.13808	2.77564e-07	0.000183891	NC_000086.8	Taf9b	0	0	0	0	0	0	11.7647	12.5	14.2857	14.2857	20	24	14.2857	15	22.7273	25	20.2026	20.2026
947499	CM001013.3	105263096	4.9041	9.38553e-07	0.000522422	NC_000086.8	Taf9b	0	0	0	0	0	0	5.88235	6.25	14.2857	10.7143	26.6667	24	19.0476	5	22.7273	25	19.155	19.155
947500	CM001013.3	105263105	3.81624	0.000135503	0.0370399	NC_000086.8	Taf9b	0	11.7647	7.69231	4.7619	8.33333	6.51045	22.2222	25	32	17.6471	38.4615	23.3333	27.7778	29.4118	42.3077	10.5263	26.6714	20.1609
947503	CM001013.3	105263113	4.1509	3.31172e-05	0.0110203	NC_000086.8	Taf9b	0	0	0	0	0	0	25	10.5263	12	7.69231	13.3333	13.6364	23.0769	9.52381	4.16667	20	14.0808	14.0808
947504	CM001013.3	105263116	5.39221	6.95976e-08	5.57435e-05	NC_000086.8	Taf9b	0	0	0	0	0	0	26.087	17.6471	40.7407	12.1212	36	20	33.3333	40	24	10.5263	25.5719	25.5719
947505	CM001013.3	105263117	5.23964	1.60892e-07	0.000114151	NC_000086.8	Taf9b	0	0	0	0	0	0	25	21.0526	16	11.5385	26.6667	18.1818	44	19.0476	16.6667	5.26316	20.6319	20.6319
947506	CM001013.3	105263148	4.91871	8.71181e-07	0.000489506	NC_000086.8	Taf9b	0	0	0	0	0	0	25	17.6471	37.037	18.1818	32	10	22.2222	30	28	10.5263	20.1497	20.1497
947507	CM001013.3	105263149	4.98619	6.15826e-07	0.00036179	NC_000086.8	Taf9b	0	0	0	0	0	0	37.5	15.7895	16	11.5385	26.6667	18.1818	38.4615	19.0476	16.6667	5	19.4715	19.4715
947508	CM001013.3	105263155	5.3613	8.26247e-08	6.46523e-05	NC_000086.8	Taf9b	0	0	0	5	0	1	29.1667	17.6471	40.7407	18.1818	36	26.6667	22.2222	45	32	10.5263	27.283	26.283
947509	CM001013.3	105263156	4.77023	1.84012e-06	0.000929063	NC_000086.8	Taf9b	0	5	0	0	0	1	37.5	21.0526	20	7.69231	26.6667	13.6364	34.6154	19.0476	12.5	20	19.9599	18.9599
947511	CM001013.3	105263173	4.7031	2.56237e-06	0.00123534	NC_000086.8	Taf9b	0	0	0	0	5.88235	1.17647	16.6667	31.25	21.875	13.7931	21.0526	13.3333	14.2857	25	23.3333	15	18.1905	17.014
947512	CM001013.3	105263175	5.16488	2.40595e-07	0.000161423	NC_000086.8	Taf9b	0	0	0	0	0	0	16.6667	25	16.129	13.7931	15.7895	13.3333	10.7143	16.6667	23.3333	25	17.8095	17.8095
947513	CM001013.3	105263177	4.33075	1.48601e-05	0.00555771	NC_000086.8	Taf9b	0	0	0	0	0	0	16.6667	12.5	31.25	13.7931	10.5263	16.6667	10.7143	16.6667	16.6667	5	13.1429	13.1429
947515	CM001013.3	105263198	6.68343	2.33407e-11	6.19842e-08	NC_000086.8	Taf9b	0	0	0	0	0	0	16.6667	31.25	21.875	20.6897	26.3158	20	32.1429	25	27.5862	25	25.9458	25.9458
947516	CM001013.3	105263203	5.17124	2.32549e-07	0.000156911	NC_000086.8	Taf9b	0	0	0	7.14286	0	1.42857	16.6667	18.75	21.875	13.7931	5.26316	10	14.2857	25	27.5862	30	21.3744	19.9458
947524	CM001013.3	105528634	5.16504	2.40384e-07	0.000161396	NC_000086.8	Fndc3c1	0	0	0	0	6.25	1.25	30.7692	29.1667	30.2326	35.2941	12.5	25	18.5185	26.3158	36	7.14286	22.5954	21.3454
947526	CM001013.3	105528638	4.22833	2.3543e-05	0.00822289	NC_000086.8	Fndc3c1	0	0	0	3.84615	0	0.769231	5.88235	13.0435	10	21.4286	26.9231	17.3913	30.7692	25	25	0	19.6321	18.8629
947527	CM001013.3	105528647	5.90942	3.43318e-09	4.20615e-06	NC_000086.8	Fndc3c1	0	0	7.14286	0	0	1.42857	23.0769	32	27.2727	32.3529	18.75	30	25.9259	30	36	7.14286	25.8138	24.3852
947528	CM001013.3	105528648	4.5376	5.68974e-06	0.00246102	NC_000086.8	Fndc3c1	0	7.14286	11.7647	0	14.2857	6.63866	17.6471	30.4348	36.6667	42.8571	34.6154	30.4348	53.8462	25	31.25	18.1818	31.7426	25.1039
947529	CM001013.3	105528675	3.82104	0.000132893	0.0364525	NC_000086.8	Fndc3c1	0	21.0526	11.1111	0	0	6.43275	41.3793	27.2727	32.5	35.7143	31.8182	33.3333	19.0476	36	36.3636	8.33333	26.6156	20.1828
947530	CM001013.3	105528676	3.88497	0.000102342	0.02896	NC_000086.8	Fndc3c1	0	7.14286	16.6667	0	8.33333	6.42857	23.5294	30.4348	27.5862	10.7143	32.1429	30.4348	25	21.4286	31.25	16.6667	24.956	18.5274
947546	CM001013.3	106720665	3.84589	0.000120116	0.0333415	NC_000086.8	Tbx22	0	5	0	0	7.14286	2.42857	20	20	10.5263	23.0769	12.5	28.5714	8.33333	10	40	18.1818	21.0173	18.5887
947548	CM001013.3	106720674	4.84549	1.26298e-06	0.000673434	NC_000086.8	Tbx22	6.66667	5.26316	14.2857	5.88235	0	6.41958	33.3333	28	25	25.8065	22.2222	37.5	47.619	22.8571	28.125	13.6364	29.9475	23.5279
947554	CM001013.3	106720731	4.01809	5.86721e-05	0.017907	NC_000086.8	Tbx22	13.3333	10.5263	0	0	4.7619	5.72431	16.6667	32	26.087	12.9032	16.6667	21.875	19.0476	31.4286	25	13.0435	22.0789	16.3546
947635	CM001013.3	128650553	4.99197	5.97653e-07	0.000352699	NC_000086.8	Diaph2	0	0	0	5	0	1	30	35.2941	20	17.6471	16.6667	25	23.8095	19.0476	15.625	14.2857	19.5536	18.5536
947636	CM001013.3	128650554	7.02745	2.10335e-12	7.81129e-09	NC_000086.8	Diaph2	0	0	0	0	0	0	27.7778	9.09091	23.8095	43.75	35.7143	25	39.1304	45.8333	35	30	34.9928	34.9928
947637	CM001013.3	128650562	4.76686	1.87123e-06	0.000942772	NC_000086.8	Diaph2	0	0	0	10	0	2	20	5.88235	25	23.5294	22.2222	28.5714	14.2857	19.0476	24.2424	7.14286	18.658	16.658
947638	CM001013.3	128650563	5.53362	3.13696e-08	2.83763e-05	NC_000086.8	Diaph2	0	8.33333	0	0	0	1.66667	22.2222	22.7273	33.3333	46.875	21.4286	21.4286	34.7826	20.8333	40	23.8095	28.1708	26.5041
947639	CM001013.3	128650565	4.49145	7.07399e-06	0.00293683	NC_000086.8	Diaph2	0	0	0	5	0	1	20	23.5294	25	17.6471	16.6667	21.4286	9.52381	14.2857	18.1818	21.4286	16.9697	15.9697
947640	CM001013.3	128650566	6.37605	1.81712e-10	3.6066e-07	NC_000086.8	Diaph2	0	0	0	0	0	0	27.7778	22.7273	33.3333	34.375	35.7143	17.8571	43.4783	25	40	28.5714	30.9814	30.9814
947641	CM001013.3	128650592	4.57402	4.78447e-06	0.0021196	NC_000086.8	Diaph2	0	0	0	0	0	0	11.1111	26.087	25	12.5	14.2857	18.5185	4.34783	27.2727	36	14.2857	20.085	20.085
947644	CM001013.3	128650835	6.39766	1.57775e-10	3.18469e-07	NC_000086.8	Diaph2	0	0	0	0	0	0	13.7931	21.7391	22.5	23.0769	33.3333	22.7273	25	33.3333	21.7391	23.5294	25.2658	25.2658
947645	CM001013.3	128650846	6.4849	8.87918e-11	1.96773e-07	NC_000086.8	Diaph2	0	0	0	0	0	0	24.1379	21.7391	25	38.4615	33.3333	17.3913	29.1667	16.6667	30.4348	35.2941	25.7907	25.7907
947646	CM001013.3	128650877	5.5573	2.73987e-08	2.53635e-05	NC_000086.8	Diaph2	0	0	0	0	0	0	17.2414	21.7391	12.5	19.2308	33.3333	17.3913	24	16.6667	21.7391	17.6471	19.4888	19.4888
947648	CM001013.3	128650895	7.52933	5.10004e-14	3.46335e-10	NC_000086.8	Diaph2	0	0	0	0	0	0	27.5862	26.087	32.5	42.3077	42.8571	30.4348	36	27.7778	34.7826	29.4118	31.6814	31.6814
947649	CM001013.3	128650903	5.32473	1.011e-07	7.69557e-05	NC_000086.8	Diaph2	0	0	0	0	0	0	17.2414	17.3913	25	23.0769	9.52381	17.3913	24	27.7778	17.3913	6.25	18.5621	18.5621
947650	CM001013.3	128650918	4.7199	2.35961e-06	0.00115042	NC_000086.8	Diaph2	5.26316	6.66667	0	0	0	2.38596	7.14286	8.33333	50	20.8333	6.25	31.8182	31.8182	22.2222	19.0476	23.5294	25.6871	23.3012
947651	CM001013.3	128650935	5.99996	1.97364e-09	2.66151e-06	NC_000086.8	Diaph2	0	0	0	0	0	0	7.14286	8.33333	43.75	25	6.25	22.7273	22.7273	22.2222	14.2857	35.2941	23.4513	23.4513
947652	CM001013.3	128650946	3.95748	7.57442e-05	0.0224194	NC_000086.8	Diaph2	0	6.66667	0	0	4.16667	2.16667	14.2857	8.33333	20	12.5	6.25	22.7273	18.1818	13.0435	15.7895	17.6471	17.4778	15.3112
947653	CM001013.3	128650970	7.18919	6.51791e-13	2.96492e-09	NC_000086.8	Diaph2	0	0	0	0	0	0	20.8333	16.6667	16.129	20	8.33333	27.2727	27.7778	26.087	55.5556	46.1538	36.5694	36.5694
947654	CM001013.3	128650978	4.91312	8.96364e-07	0.000500697	NC_000086.8	Diaph2	0	0	0	0	0	0	16.6667	0	9.67742	12	8.33333	13.6364	16.6667	8.69565	38.8889	30.7692	21.7314	21.7314
947655	CM001013.3	128650981	6.73535	1.63538e-11	4.50661e-08	NC_000086.8	Diaph2	0	0	0	0	0	0	29.1667	8.33333	12.9032	16	12.5	18.1818	33.3333	26.087	50	38.4615	33.2127	33.2127
947656	CM001013.3	128650997	5.75082	8.8811e-09	9.54055e-06	NC_000086.8	Diaph2	0	0	0	0	0	0	33.3333	16.6667	19.3548	12	4.16667	18.1818	33.3333	17.3913	33.3333	53.8462	31.2172	31.2172
947657	CM001013.3	128651003	6.10396	1.03473e-09	1.54675e-06	NC_000086.8	Diaph2	0	0	0	0	0	0	20.8333	16.6667	22.5806	20	4.16667	13.6364	27.7778	21.7391	38.8889	46.1538	29.6392	29.6392
947658	CM001013.3	128651006	4.14568	3.38812e-05	0.0112313	NC_000086.8	Diaph2	0	0	0	6.25	0	1.25	29.1667	16.6667	19.3548	12	0	18.1818	22.2222	17.3913	44.4444	23.0769	25.0633	23.8133
947659	CM001013.3	128651014	5.91799	3.25902e-09	4.03437e-06	NC_000086.8	Diaph2	0	0	0	0	0	0	25	16.6667	19.3548	16	4.16667	9.52381	27.7778	26.087	44.4444	30.7692	27.7204	27.7204
947671	CM001013.3	132587912	5.14119	2.73e-07	0.000181373	NC_000086.8	Pcdh19	0	0	0	0	0	0	16.6667	15.3846	4.7619	11.5385	0	28.5714	9.52381	23.8095	16.6667	20	19.7143	19.7143
947674	CM001013.3	132587926	4.21522	2.49531e-05	0.0086298	NC_000086.8	Pcdh19	0	0	0	0	0	0	40.9091	22.2222	20	26.6667	30.4348	19.0476	14.8148	14.8148	7.69231	40	19.2739	19.2739
947675	CM001013.3	132587927	5.60125	2.12817e-08	2.04579e-05	NC_000086.8	Pcdh19	0	0	0	4.7619	0	0.952381	29.1667	34.6154	38.0952	11.5385	20	28.5714	23.8095	28.5714	15.3846	30	25.2674	24.315
947676	CM001013.3	132587930	4.21472	2.50085e-05	0.00864582	NC_000086.8	Pcdh19	0	0	0	0	0	0	31.8182	25.9259	20	26.6667	30.4348	14.2857	18.5185	14.8148	7.69231	40	19.0623	19.0623
947677	CM001013.3	132587931	5.50368	3.71941e-08	3.28634e-05	NC_000086.8	Pcdh19	0	0	0	0	0	0	25	34.6154	42.8571	11.5385	20	28.5714	14.2857	30	15.3846	20	21.6484	21.6484
947679	CM001013.3	132587958	4.26722	1.97927e-05	0.00708746	NC_000086.8	Pcdh19	0	0	0	0	5.26316	1.05263	16.6667	20	33.3333	7.69231	20	28.5714	9.52381	14.2857	15.3846	20	17.5531	16.5005
947680	CM001013.3	132587963	3.91886	8.89706e-05	0.0257491	NC_000086.8	Pcdh19	0	0	0	0	0	0	27.2727	22.2222	20	20	39.1304	9.52381	14.8148	14.8148	15.3846	30	16.9076	16.9076
947681	CM001013.3	132587964	5.22022	1.78712e-07	0.000125114	NC_000086.8	Pcdh19	0	5.88235	0	0	0	1.17647	12.5	23.0769	23.8095	7.69231	30	23.8095	19.0476	23.8095	23.0769	25	22.9487	21.7722
947684	CM001013.3	132588168	3.92079	8.82593e-05	0.02559	NC_000086.8	Pcdh19	0	6.66667	0	0	0	1.33333	17.3913	21.4286	12	24.2424	16.6667	10.5263	8.69565	43.75	9.09091	20	18.4126	17.0792
947685	CM001013.3	132588169	5.58657	2.31595e-08	2.18868e-05	NC_000086.8	Pcdh19	0	0	7.14286	0	0	1.42857	11.5385	7.14286	25	23.8095	16.6667	26.3158	22.2222	21.4286	28	38.0952	27.2124	25.7838
947687	CM001013.3	132588171	4.96769	6.77552e-07	0.00039278	NC_000086.8	Pcdh19	0	0	0	0	0	0	11.5385	0	29.1667	14.2857	25	31.5789	11.1111	21.4286	16	23.8095	20.7856	20.7856
947689	CM001013.3	132588173	5.04094	4.63248e-07	0.000282681	NC_000086.8	Pcdh19	0	0	0	0	7.14286	1.42857	7.69231	7.14286	18.1818	23.8095	8.33333	22.2222	17.6471	21.4286	24	33.3333	23.7262	22.2977
947691	CM001013.3	132588184	6.10595	1.02194e-09	1.53004e-06	NC_000086.8	Pcdh19	0	0	0	0	0	0	15.3846	14.2857	20.8333	19.0476	16.6667	26.3158	27.7778	21.4286	24	38.0952	27.5235	27.5235
947692	CM001013.3	132588185	5.13694	2.79251e-07	0.000184239	NC_000086.8	Pcdh19	0	0	0	0	0	0	13.0435	35.7143	32	23.5294	29.1667	31.5789	18.1818	50	9.09091	10	23.7703	23.7703
947693	CM001013.3	132588186	5.91237	3.37228e-09	4.14077e-06	NC_000086.8	Pcdh19	0	7.14286	0	0	0	1.42857	15.3846	14.2857	33.3333	28.5714	25	21.0526	38.8889	28.5714	28	33.3333	29.9693	28.5407
947694	CM001013.3	132588240	5.86545	4.47929e-09	5.30988e-06	NC_000086.8	Pcdh19	0	0	0	8.33333	0	1.66667	12.5	14.2857	30.4348	38.0952	25	42.1053	29.4118	28.5714	25	28.5714	30.732	29.0653
947695	CM001013.3	132589024	4.24994	2.13826e-05	0.00755902	NC_000086.8	Gm26851	0	0	0	6.25	20	5.25	22.2222	8.69565	25	42.8571	23.5294	26.6667	21.7391	50	50	23.5294	34.387	29.137
947695	CM001013.3	132589024	4.24994	2.13826e-05	0.00755902	NC_000086.8	Pcdh19	0	0	0	6.25	20	5.25	22.2222	8.69565	25	42.8571	23.5294	26.6667	21.7391	50	50	23.5294	34.387	29.137
947700	CM001013.3	132589791	6.50061	7.99941e-11	1.80217e-07	NC_000086.8	Gm26851	0	6.25	0	5	0	2.25	33.3333	25	30.4348	21.7391	18.5185	34.375	22.2222	35	36.3636	33.3333	32.2588	30.0088
947700	CM001013.3	132589791	6.50061	7.99941e-11	1.80217e-07	NC_000086.8	Pcdh19	0	6.25	0	5	0	2.25	33.3333	25	30.4348	21.7391	18.5185	34.375	22.2222	35	36.3636	33.3333	32.2588	30.0088
947702	CM001013.3	132589814	4.8211	1.42768e-06	0.000744962	NC_000086.8	Gm26851	0	6.25	0	0	0	1.25	10.2564	16.6667	21.7391	8.33333	18.5185	15.625	18.5185	10	27.2727	20	18.2832	17.0332
947704	CM001013.3	132589830	5.35898	8.36943e-08	6.54354e-05	NC_000086.8	Gm26851	0	6.25	0	5	0	2.25	25.7143	28.5714	17.3913	25	18.5185	21.875	22.2222	36.8421	29.6296	20	26.1138	23.8638
947705	CM001013.3	132590772	4.13377	3.56864e-05	0.0117234	NC_000086.8	Gm26851	4.7619	0	0	0	0	0.952381	22.2222	13.3333	16.6667	33.3333	25	19.2308	14.2857	23.5294	21.0526	6.66667	16.953	16.0007
947706	CM001013.3	132590785	5.04735	4.47982e-07	0.000274422	NC_000086.8	Gm26851	0	0	0	0	0	0	31.5789	31.25	11.1111	50	20	26.9231	14.2857	29.4118	25	6.66667	20.4574	20.4574
947707	CM001013.3	132590794	3.73884	0.00018487	0.048272	NC_000086.8	Gm26851	0	0	0	0	0	0	21.0526	25	16.6667	33.3333	5	19.2308	14.2857	11.7647	25	0	14.0562	14.0562
947714	CM001013.3	132799027	7.12392	1.04898e-12	4.37406e-09	NC_000086.8	Tspan6	7.14286	0	0	0	0	1.42857	23.3333	42.8571	32.1429	36.7347	39.1304	38.4615	20.5882	17.6471	23.3333	41.6667	28.3394	26.9108
947715	CM001013.3	132799028	4.53841	5.66812e-06	0.0024539	NC_000086.8	Tspan6	5.55556	0	0	0	4.7619	2.06349	36.3636	8.33333	33.3333	25	16.6667	13.0435	30	20	30	29.4118	24.491	22.4276
947716	CM001013.3	132799038	4.77634	1.78518e-06	0.00090421	NC_000086.8	Tspan6	7.14286	0	0	0	0	1.42857	10	14.2857	21.4286	20.4082	17.3913	17.9487	8.82353	5.88235	16.6667	33.3333	16.5309	15.1023
947717	CM001013.3	132799039	4.68275	2.83049e-06	0.00134819	NC_000086.8	Tspan6	0	0	0	0	0	0	22.7273	12.5	6.66667	22.2222	16.6667	8.69565	10	28	10	29.4118	17.2215	17.2215
947718	CM001013.3	132799052	5.74666	9.10251e-09	9.73441e-06	NC_000086.8	Tspan6	0	0	10	0	5	3	30	22.7273	35.7143	19.4444	16.6667	17.3913	30	41.6667	35.7143	37.5	32.4545	29.4545
947719	CM001013.3	132799073	5.80841	6.30688e-09	7.12966e-06	NC_000086.8	Tspan6	4.7619	0	0	0	0	0.952381	31.5789	12	22.2222	24.2424	35	31.8182	11.1111	50	22.7273	19.2308	26.9775	26.0251
947720	CM001013.3	132799077	6.42058	1.35754e-10	2.81243e-07	NC_000086.8	Tspan6	0	0	0	0	0	0	36.8421	11.5385	21.0526	18.1818	30	36.3636	15.7895	37.5	20.8333	11.1111	24.3195	24.3195
947721	CM001013.3	132799078	6.99934	2.57169e-12	9.29637e-09	NC_000086.8	Tspan6	0	0	0	0	0	0	21.7391	35.7143	31.25	22.2222	23.8095	20.5882	27.7778	20	33.3333	31.5789	26.6557	26.6557
947722	CM001013.3	132799081	6.81479	9.44024e-12	2.83122e-08	NC_000086.8	Tspan6	0	0	0	4	0	0.8	42.1053	23.0769	28.9474	24.2424	40	36.3636	21.0526	41.6667	20.8333	22.2222	28.4277	27.6277
947723	CM001013.3	132799082	8.10837	5.13026e-16	6.29928e-12	NC_000086.8	Tspan6	0	0	0	0	0	0	30.4348	39.2857	43.75	25.9259	42.8571	35.2941	33.3333	20	39.3939	31.5789	31.9201	31.9201
947724	CM001013.3	132799086	6.55276	5.64848e-11	1.33585e-07	NC_000086.8	Tspan6	0	0	0	4	0	0.8	42.1053	15.3846	28.9474	24.2424	35	36.3636	21.0526	33.3333	20.8333	22.2222	26.761	25.961
947725	CM001013.3	132799087	8.15791	3.40876e-16	4.32101e-12	NC_000086.8	Tspan6	0	0	0	0	0	0	26.087	42.8571	46.875	18.5185	42.8571	33.3333	27.7778	20	42.4242	38.8889	32.4848	32.4848
947727	CM001013.3	132799100	5.7247	1.03616e-08	1.09298e-05	NC_000086.8	Tspan6	0	0	0	0	0	0	13.0435	28.5714	25	18.5185	28.5714	14.7059	11.1111	10	30.303	26.3158	18.4872	18.4872
947728	CM001013.3	132799101	5.38628	7.19319e-08	5.71325e-05	NC_000086.8	Tspan6	0	0	5.26316	0	0	1.05263	36.8421	7.69231	23.6842	21.2121	20	22.7273	15.7895	29.1667	16.6667	14.8148	19.833	18.7803
947729	CM001013.3	132799102	4.85667	1.19379e-06	0.000639409	NC_000086.8	Tspan6	0	0	8.69565	0	0	1.73913	17.3913	42.8571	31.25	22.2222	25	23.5294	16.6667	10	15.1515	26.3158	18.3327	16.5935
947730	CM001013.3	132799111	6.4277	1.29551e-10	2.71891e-07	NC_000086.8	Tspan6	0	0	0	0	0	0	42.1053	15.3846	26.3158	24.2424	35	36.3636	15.7895	29.1667	20.8333	14.8148	23.3936	23.3936
947731	CM001013.3	132799112	7.70437	1.31495e-14	1.09661e-10	NC_000086.8	Tspan6	0	0	0	0	0	0	26.087	39.2857	46.875	22.2222	42.8571	32.3529	33.3333	20	36.3636	26.3158	29.6731	29.6731
947732	CM001013.3	132799121	5.38802	7.12385e-08	5.67707e-05	NC_000086.8	Tspan6	0	0	0	0	0	0	36.8421	11.5385	15.7895	21.2121	20	22.7273	15.7895	25	4.16667	22.2222	17.9811	17.9811
947733	CM001013.3	132799122	5.5915	2.2511e-08	2.14459e-05	NC_000086.8	Tspan6	0	0	0	0	0	0	13.0435	28.5714	46.875	18.5185	38.0952	20.5882	16.6667	10	33.3333	15.7895	19.2755	19.2755
947734	CM001013.3	132799131	6.96241	3.34495e-12	1.15949e-08	NC_000086.8	Tspan6	0	0	0	4	0	0.8	42.1053	23.0769	31.5789	24.2424	40	36.3636	21.0526	41.6667	20.8333	25.9259	29.1684	28.3684
947735	CM001013.3	132799132	7.89648	2.86888e-15	2.76253e-11	NC_000086.8	Tspan6	0	0	0	0	0	0	30.4348	35.7143	43.75	25.9259	35	32.3529	27.7778	20	39.3939	36.8421	31.2734	31.2734
947736	CM001013.3	132799141	4.80292	1.56372e-06	0.000804465	NC_000086.8	Tspan6	0	0	0	0	0	0	21.0526	19.2308	18.4211	12.1212	15	27.2727	5.26316	16.6667	4.16667	22.2222	15.1183	15.1183
947737	CM001013.3	132799142	3.83238	0.00012691	0.0349624	NC_000086.8	Tspan6	0	0	0	0	0	0	17.3913	21.4286	40.625	3.7037	14.2857	17.6471	17.6471	0	15.1515	21.0526	14.2997	14.2997
947741	CM001013.3	132799179	4.27344	1.92481e-05	0.00693163	NC_000086.8	Tspan6	0	0	0	0	0	0	11.4286	13.0435	3.57143	21.0526	31.8182	9.67742	23.0769	20.6897	6.66667	45	21.0221	21.0221
947742	CM001013.3	132799213	5.50284	3.73722e-08	3.29901e-05	NC_000086.8	Tspan6	0	0	0	0	0	0	17.6471	15.7895	14.2857	21.0526	45.4545	16.129	23.0769	18.5185	38.4615	52.6316	29.7635	29.7635
947745	CM001013.3	132882458	5.05943	4.20504e-07	0.000261636	NC_000086.8	Sytl4	0	0	0	0	5.88235	1.17647	8	12.5	18.1818	16	11.1111	23.3333	37.5	6.66667	33.3333	18.75	23.9167	22.7402
947748	CM001013.3	132959946	3.79583	0.000147149	0.0397772	NC_000086.8	Cstf2	0	0	0	0	0	0	17.2414	30	33.3333	13.0435	35.7143	0	26.6667	28.5714	27.7778	11.7647	18.9561	18.9561
947751	CM001013.3	132959964	5.6335	1.7659e-08	1.7383e-05	NC_000086.8	Cstf2	0	0	0	0	0	0	24.1379	10	41.6667	21.7391	42.8571	20	26.6667	33.3333	27.7778	23.5294	26.2614	26.2614
947752	CM001013.3	132959968	4.95197	7.34653e-07	0.000419991	NC_000086.8	Cstf2	0	8.33333	0	0	0	1.66667	13.7931	30	33.3333	17.3913	21.4286	13.3333	13.3333	35	38.8889	23.5294	24.817	23.1503
947754	CM001013.3	132959978	3.8378	0.000124141	0.0343091	NC_000086.8	Cstf2	0	0	0	0	0	0	17.2414	10	25	17.3913	28.5714	6.66667	13.3333	19.0476	11.1111	23.5294	14.7376	14.7376
947755	CM001013.3	132959982	5.78598	7.20889e-09	7.97858e-06	NC_000086.8	Cstf2	0	0	0	0	0	0	27.5862	40	25	21.7391	42.8571	20	26.6667	33.3333	33.3333	23.5294	27.3725	27.3725
947757	CM001013.3	132960031	5.73214	9.9173e-09	1.04995e-05	NC_000086.8	Cstf2	0	0	0	0	0	0	20	14.2857	10	5.26316	28.5714	25	24.1379	26.3158	16.6667	15.3846	21.501	21.501
947758	CM001013.3	132960035	4.35106	1.35483e-05	0.00514606	NC_000086.8	Cstf2	0	5.88235	0	0	0	1.17647	44.4444	13.1579	9.09091	10.5263	33.3333	17.8571	20	21.0526	26.3158	23.0769	21.6605	20.484
947759	CM001013.3	132960036	5.13754	2.78351e-07	0.000184239	NC_000086.8	Cstf2	4.54545	5.88235	0	0	0	2.08556	40.9091	19.0476	10	13.1579	28.5714	22.7273	27.7778	41.1765	42.8571	17.3913	30.386	28.3004
947760	CM001013.3	132960041	5.60024	2.14056e-08	2.05147e-05	NC_000086.8	Cstf2	0	0	0	0	0	0	29.6296	18.9189	14.2857	7.89474	28.5714	14.8148	20	26.3158	26.3158	23.0769	22.1047	22.1047
947761	CM001013.3	132960042	4.41661	1.0026e-05	0.00396336	NC_000086.8	Cstf2	0	0	5.88235	0	0	1.17647	36.3636	14.2857	5	13.1579	33.3333	27.2727	16.6667	23.5294	19.0476	13.0435	19.912	18.7355
947762	CM001013.3	132960051	6.21942	4.98985e-10	8.44485e-07	NC_000086.8	Cstf2	0	0	0	0	0	0	33.3333	23.6842	13.6364	13.1579	38.0952	25.9259	23.3333	26.3158	21.0526	30.7692	25.4794	25.4794
947763	CM001013.3	132960052	7.03339	2.01572e-12	7.58723e-09	NC_000086.8	Cstf2	0	0	0	0	0	0	36.3636	28.5714	5	18.4211	33.3333	27.2727	33.3333	29.4118	42.8571	26.087	31.7924	31.7924
947764	CM001013.3	132960059	5.92903	3.04727e-09	3.81698e-06	NC_000086.8	Cstf2	0	0	0	0	0	0	40.7407	15.7895	18.1818	13.1579	38.0952	22.2222	23.3333	26.3158	21.0526	23.0769	23.2002	23.2002
947765	CM001013.3	132960060	6.73388	1.652e-11	4.53925e-08	NC_000086.8	Cstf2	0	0	0	0	0	0	36.3636	23.8095	10	15.7895	28.5714	22.7273	33.3333	35.2941	38.0952	21.7391	30.2378	30.2378
947766	CM001013.3	132960063	6.19405	5.86359e-10	9.59483e-07	NC_000086.8	Cstf2	0	0	0	0	0	0	37.037	23.6842	18.1818	7.89474	38.0952	22.2222	23.3333	26.3158	26.3158	30.7692	25.7913	25.7913
947767	CM001013.3	132960064	6.46085	1.04119e-10	2.24461e-07	NC_000086.8	Cstf2	0	0	0	0	0	0	45.4545	23.8095	10	18.9189	28.5714	19.0476	22.2222	35.2941	38.0952	26.087	28.1492	28.1492
947768	CM001013.3	132960067	4.74454	2.08983e-06	0.00103751	NC_000086.8	Cstf2	0	0	0	0	0	0	33.3333	21.0526	4.54545	10.5263	19.0476	18.5185	20	21.0526	10.5263	7.69231	15.558	15.558
947769	CM001013.3	132960068	5.5111	3.56604e-08	3.17146e-05	NC_000086.8	Cstf2	0	0	0	0	0	0	40.9091	23.8095	10	15.7895	23.8095	13.6364	27.7778	29.4118	23.8095	17.3913	22.4053	22.4053
947771	CM001013.3	132960070	5.37451	7.67917e-08	6.0637e-05	NC_000086.8	Cstf2	0	0	0	0	0	0	22.7273	14.2857	5	15.7895	23.8095	22.7273	16.6667	29.4118	19.0476	17.3913	21.0489	21.0489
947775	CM001013.3	132960256	4.08106	4.48302e-05	0.0142687	NC_000086.8	Cstf2	0	0	0	0	0	0	20.8333	5	11.5385	12.5	20	17.8571	23.8095	15.7895	8.33333	0	13.1579	13.1579
947776	CM001013.3	132960260	4.33487	1.45849e-05	0.00546556	NC_000086.8	Cstf2	0	0	0	0	0	0	8.33333	35	11.5385	20.8333	6.66667	10.7143	14.2857	21.0526	16.6667	6.66667	13.8772	13.8772
947777	CM001013.3	132960266	4.74897	2.04455e-06	0.00101929	NC_000086.8	Cstf2	0	0	0	0	5.55556	1.11111	16.6667	40	15.3846	12.5	13.3333	21.4286	23.8095	21.0526	12.5	13.3333	18.4248	17.3137
947779	CM001013.3	133063508	4.81322	1.48518e-06	0.000770315	NC_000086.8	Xkrx	0	0	6.66667	0	0	1.33333	10.3448	22.2222	37.037	28.5714	20	42.8571	37.5	29.1667	13.3333	12.5	27.0714	25.7381
947780	CM001013.3	133063511	5.04509	4.53319e-07	0.000277334	NC_000086.8	Xkrx	0	0	6.66667	6.25	0	2.58333	19.3548	38.8889	25.9259	28.5714	15	39.2857	18.75	34.6154	23.5294	18.75	26.9861	24.4028
947782	CM001013.3	133196516	6.20483	5.47553e-10	9.13276e-07	NC_000086.8	Tmem35a	0	0	0	6.66667	0	1.33333	31.5789	28.5714	32.1429	40	23.0769	28.5714	33.3333	52.9412	37.5	18.75	34.2192	32.8859
947783	CM001013.3	133196534	4.25242	2.11472e-05	0.00748789	NC_000086.8	Tmem35a	0	7.14286	0	0	0	1.42857	31.5789	15.3846	26.6667	20	0	14.2857	25	17.6471	41.1765	17.6471	23.1513	21.7227
947784	CM001013.3	133196540	3.99252	6.53752e-05	0.0197187	NC_000086.8	Tmem35a	0	0	0	0	0	0	26.3158	28.5714	26.6667	20	0	14.2857	25	23.5294	12.5	5.88235	16.2395	16.2395
947785	CM001013.3	133196582	5.76508	8.16191e-09	8.82781e-06	NC_000086.8	Tmem35a	0	0	0	0	0	0	42.1053	35.7143	33.3333	33.3333	7.69231	28.5714	25	47.0588	17.6471	17.6471	27.1849	27.1849
947786	CM001013.3	133196592	4.13525	3.54574e-05	0.0116734	NC_000086.8	Tmem35a	0	0	0	0	0	0	29.4118	15.3846	24.1379	20	7.69231	14.2857	8.33333	18.75	37.5	5.88235	16.9503	16.9503
947789	CM001013.3	133327147	4.08072	4.48972e-05	0.0142805	NC_000086.8	Drp2	7.14286	14.8148	0	17.6471	4.7619	8.87333	16.6667	27.7778	43.2432	32.2581	36	19.0476	38.0952	33.3333	33.3333	31.25	31.0119	22.1386
947791	CM001013.3	133442162	5.7799	7.47461e-09	8.2248e-06	NC_000086.8	Timm8a1	0	0	0	0	0	0	26.9231	28.5714	31.5789	23.5294	38.4615	22.2222	26.6667	35	28.5714	18.75	26.2421	26.2421
947792	CM001013.3	133442163	5.82962	5.55532e-09	6.43304e-06	NC_000086.8	Timm8a1	0	0	0	0	0	0	20	8.69565	14.2857	33.3333	6.66667	30.4348	14.2857	23.5294	20	40	25.65	25.65
947793	CM001013.3	133442180	4.23689	2.26634e-05	0.00795176	NC_000086.8	Timm8a1	0	0	0	0	0	0	23.0769	14.2857	0	17.6471	30.7692	10.7143	20	25	23.8095	12.5	18.4048	18.4048
947794	CM001013.3	133442181	4.49965	6.80644e-06	0.0028494	NC_000086.8	Timm8a1	0	0	0	0	0	0	14.2857	8.33333	13.0435	33.3333	6.25	21.7391	13.3333	5.88235	12	33.3333	17.2576	17.2576
947795	CM001013.3	133442185	3.9943	6.48846e-05	0.0195893	NC_000086.8	Timm8a1	9.09091	13.6364	5.88235	5.55556	8.33333	8.4997	27.027	28.5714	28	30.7692	17.6471	34.7826	27.5862	31.25	34.7826	33.3333	32.347	23.8472
947820	CM001013.3	133486802	4.31725	1.57983e-05	0.00584198	NC_000086.8	Rpl36a	0	0	5	0	0	1	25.9259	17.8571	7.69231	21.4286	9.52381	18.1818	12.5	21.4286	10	23.8095	17.184	16.184
947829	CM001013.3	133502451	5.70307	1.17665e-08	1.21726e-05	NC_000086.8	Hnrnph2	0	0	0	0	0	0	38.8889	5.26316	19.0476	33.3333	27.7778	16.6667	25	24	29.4118	25	24.0157	24.0157
947836	CM001013.3	133619001	4.59044	4.4232e-06	0.00198265	NC_000086.8	Armcx1	6.66667	0	0	0	0	1.33333	7.69231	3.44828	8.33333	15.3846	28.5714	22.7273	28	16.6667	11.7647	17.2414	19.28	17.9467
947837	CM001013.3	133619002	4.56295	5.04403e-06	0.00221908	NC_000086.8	Armcx1	0	3.57143	0	7.69231	0	2.25275	23.0769	9.52381	30.7692	22.2222	9.09091	21.4286	18.75	10	18.1818	38.8889	21.4499	19.1971
947846	CM001013.3	133709700	3.96115	7.45884e-05	0.0221186	NC_000086.8	Armcx2	0	0	5.55556	5.88235	0	2.28758	30	20.6897	22.5806	27.7778	25	34.2857	4.54545	33.3333	10	18.1818	20.0693	17.7817
947847	CM001013.3	133709712	4.8905	1.00579e-06	0.000552628	NC_000086.8	Armcx2	4.16667	0	11.1111	0	0	3.05556	35	44.8276	38.7097	33.3333	10	34.2857	22.7273	33.3333	20	22.7273	26.6147	23.5592
947849	CM001013.3	133709736	4.82111	1.42762e-06	0.000744962	NC_000086.8	Armcx2	0	0	5.55556	0	0	1.11111	15	29.6296	32.2581	16.6667	11.1111	20	18.1818	25	16.6667	18.1818	19.6061	18.4949
947850	CM001013.3	134111174	4.65624	3.22036e-06	0.00150747	NC_000086.8	Tceal6	0	0	0	0	0	0	15	44.4444	20	15	25	47.0588	12.5	26.6667	42.8571	6.25	27.0665	27.0665
947862	CM001013.3	134786809	4.32317	1.538e-05	0.00571394	NC_000086.8	Bhlhb9	0	0	3.57143	0	13.3333	3.38095	6.25	7.69231	12.5	17.6471	5.88235	15	12	32	14.2857	25	19.6571	16.2762
947863	CM001013.3	134786822	6.24548	4.22495e-10	7.37014e-07	NC_000086.8	Bhlhb9	0	0	0	0	0	0	5.88235	23.0769	15.625	39.3939	5.88235	15.7895	24	36	30.4348	33.3333	27.9115	27.9115
947865	CM001013.3	134786826	4.62557	3.73569e-06	0.00171268	NC_000086.8	Bhlhb9	0	0	0	4.34783	0	0.869565	0	0	3.125	12.5	11.7647	5.26316	20	20	17.3913	25	17.5309	16.6613
947867	CM001013.3	134786853	7.64165	2.14458e-14	1.69907e-10	NC_000086.8	Bhlhb9	0	0	0	0	0	0	11.7647	30.7692	15.625	36.3636	11.7647	31.5789	41.6667	28	26.087	33.3333	32.1332	32.1332
947869	CM001013.3	134786862	9.18019	4.30341e-20	1.63653e-15	NC_000086.8	Bhlhb9	0	0	0	0	0	0	11.7647	30.7692	18.75	42.4242	11.7647	36.8421	40	52	34.7826	50	42.7249	42.7249
947870	CM001013.3	134786863	4.07791	4.54425e-05	0.014425	NC_000086.8	Bhlhb9	0	0	0	0	0	0	13.3333	0	41.1765	33.3333	21.4286	9.52381	30.7692	33.3333	31.5789	25	26.0411	26.0411
947871	CM001013.3	134786870	5.46426	4.64831e-08	3.98487e-05	NC_000086.8	Bhlhb9	5.26316	0	0	0	0	1.05263	5.88235	7.69231	6.45161	9.09091	11.7647	21.0526	20	20	17.3913	33.3333	22.3555	21.3028
947899	CM001013.3	135115966	3.98856	6.64761e-05	0.0200126	NC_000086.8	Bex1	0	0	0	0	0	0	25	12.5	0	21.2121	15	30	20	14.2857	29.4118	0	18.7395	18.7395
947905	CM001013.3	135116011	3.81603	0.000135615	0.0370598	NC_000086.8	Bex1	0	0	6.66667	0	0	1.33333	12.5	6.25	0	18.1818	10	15	20	21.4286	17.6471	10	16.8151	15.4818
947907	CM001013.3	135116020	3.8133	0.000137125	0.0374511	NC_000086.8	Bex1	0	0	0	0	0	0	12.5	12.5	6.25	9.375	10	25	20	14.2857	11.7647	0	14.2101	14.2101
947931	CM001013.3	135938776	4.17926	2.9246e-05	0.00988432	NC_000086.8	Slc25a53	0	0	0	0	4.54545	0.909091	15.3846	27.2727	29.1667	31.25	38.8889	21.7391	30	34.7826	0	33.3333	23.971	23.0619
947932	CM001013.3	135938785	4.46302	8.08135e-06	0.00330312	NC_000086.8	Slc25a53	0	0	0	0	4.54545	0.909091	10.7143	20.8333	26.9231	15.625	11.1111	17.3913	20	28	5.26316	23.5294	18.8368	17.9277
947933	CM001013.3	135938786	4.13328	3.57627e-05	0.0117444	NC_000086.8	Slc25a53	0	0	0	0	0	0	25	17.6471	21.7391	18.6047	6.25	12.9032	9.09091	15.3846	13.0435	17.3913	13.5627	13.5627
947934	CM001013.3	135938790	4.38278	1.17175e-05	0.00452663	NC_000086.8	Slc25a53	0	0	0	0	4.54545	0.909091	3.57143	16	23.0769	18.75	27.7778	21.7391	10	24	15.7895	17.6471	17.8351	16.926
947935	CM001013.3	135938791	5.25869	1.45084e-07	0.000104486	NC_000086.8	Slc25a53	0	0	0	0	0	0	25	23.5294	26.087	16.6667	6.25	25.8065	9.09091	15.3846	22.7273	26.087	19.8192	19.8192
947936	CM001013.3	135938792	4.60886	4.0488e-06	0.00183999	NC_000086.8	Slc25a53	0	0	0	0	4.54545	0.909091	21.4286	16.6667	19.2308	15.625	33.3333	17.3913	20	28	5.26316	29.4118	20.0132	19.1042
947937	CM001013.3	135938793	4.80227	1.56876e-06	0.000806623	NC_000086.8	Slc25a53	0	0	0	0	0	0	31.5789	23.5294	21.7391	18.6047	6.25	25.8065	18.1818	7.69231	13.0435	21.7391	17.2926	17.2926
947938	CM001013.3	135938803	4.13895	3.48896e-05	0.0115156	NC_000086.8	Slc25a53	0	0	0	0	4.54545	0.909091	10.7143	20	23.0769	12.5	23.5294	13.0435	20	24	5.26316	23.5294	17.1672	16.2581
947939	CM001013.3	135938804	4.99769	5.80211e-07	0.000343686	NC_000086.8	Slc25a53	0	0	0	0	0	0	20	29.4118	17.3913	20.9302	12.5	19.3548	13.6364	15.3846	31.8182	13.0435	18.6475	18.6475
947940	CM001013.3	135938816	4.11754	3.82933e-05	0.0124721	NC_000086.8	Slc25a53	0	0	0	0	4.54545	0.909091	14.2857	20	19.2308	18.75	33.3333	13.0435	25	16	5.26316	29.4118	17.7437	16.8346
947941	CM001013.3	135938817	4.02416	5.71782e-05	0.0175355	NC_000086.8	Slc25a53	0	0	0	0	0	0	30	17.6471	17.3913	16.2791	6.25	13.7931	13.6364	11.5385	13.0435	13.0435	13.011	13.011
947943	CM001013.3	135938828	5.80496	6.43814e-09	7.26078e-06	NC_000086.8	Slc25a53	0	0	0	5.26316	0	1.05263	20.6897	31.25	35	18.1818	6.66667	40.9091	33.3333	21.0526	20	50	33.059	32.0064
947944	CM001013.3	135938833	5.54824	2.88555e-08	2.65313e-05	NC_000086.8	Slc25a53	0	0	0	0	0	0	10.3448	25	10	9.09091	0	27.2727	33.3333	21.0526	16	33.3333	26.1984	26.1984
947947	CM001013.3	135938937	4.49666	6.90281e-06	0.00287834	NC_000086.8	Slc25a53	0	0	0	0	0	0	7.69231	18.5185	10	17.6471	19.2308	11.5385	19.2308	18.1818	10.5263	14.2857	14.7526	14.7526
947973	CM001013.3	135951238	6.51043	7.4936e-11	1.70846e-07	NC_000086.8	Fam199x	5.55556	7.14286	5.26316	5.88235	0	4.76878	29.6296	55	24	39.1304	26.9231	50	36	48.2759	35.7143	50	43.998	39.2292
947974	CM001013.3	135951273	4.25681	2.07363e-05	0.00736432	NC_000086.8	Fam199x	27.7778	35.7143	21.0526	29.4118	20	26.7913	37.037	55	40	52.1739	34.6154	78.9474	60	55.1724	46.4286	50	58.1097	31.3184
948008	CM001013.3	136019212	4.5962	4.30262e-06	0.0019405	NC_000086.8	Esx1	0	0	0	0	0	0	16.6667	42.8571	25	26.6667	11.7647	18.1818	18.1818	21.4286	10	35.2941	20.6173	20.6173
948038	CM001013.3	137815573	6.11835	9.45484e-10	1.43822e-06	NC_000086.8	Nrk	0	0	0	6.25	0	1.25	25	23.5294	30	44.1176	40.9091	30.4348	29.4118	31.8182	31.8182	30.4348	30.7835	29.5335
948039	CM001013.3	137815581	5.45631	4.86123e-08	4.13015e-05	NC_000086.8	Nrk	0	0	0	0	0	0	17.3913	23.8095	20	29.4118	36.3636	26.087	23.5294	17.3913	13.0435	30.4348	22.0972	22.0972
948040	CM001013.3	137815582	5.71608	1.09012e-08	1.14015e-05	NC_000086.8	Nrk	0	0	0	0	0	0	29.6296	25	16.6667	22.5806	30	16	33.3333	37.5	16.6667	18.75	24.45	24.45
948041	CM001013.3	137815621	4.11705	3.83747e-05	0.01249	NC_000086.8	Nrk	0	0	0	0	0	0	8	5	20.6897	12.9032	5	29.1667	8.33333	19.0476	13.6364	6.25	15.2868	15.2868
948042	CM001013.3	138110935	4.07418	4.6176e-05	0.0145945	NC_000086.8	Pwwp3b	12.5	4.54545	0	0	0	3.40909	28.9474	24	44.8276	32	31.5789	32.2581	13.7931	25	8	21.0526	20.0208	16.6117
948043	CM001013.3	138110956	5.3143	1.0707e-07	8.07501e-05	NC_000086.8	Pwwp3b	0	0	0	0	0	0	30	36	40	32	16.6667	29.0323	14.2857	16.6667	11.1111	15.7895	17.377	17.377
948044	CM001013.3	138110978	3.74993	0.000176883	0.0464032	NC_000086.8	Pwwp3b	0	0	0	6.25	0	1.25	12.8205	8	30	8	16.6667	12.9032	21.4286	12.9032	7.40741	5.26316	11.9811	10.7311
948045	CM001013.3	138110986	4.76072	1.92903e-06	0.000968296	NC_000086.8	Pwwp3b	0	0	0	0	0	0	12.5	24	40	20	33.3333	19.3548	14.2857	16.129	11.1111	10.5263	14.2814	14.2814
948087	CM001013.3	138512096	6.13395	8.57241e-10	1.32089e-06	NC_000086.8	Rnf128	0	13.6364	0	5.88235	0	3.90374	11.4286	22.2222	16.129	23.8095	16.129	35.8491	33.3333	29.6296	18.1818	36.3636	30.6715	26.7678
948088	CM001013.3	138771196	5.02579	5.01353e-07	0.000303208	NC_000086.8	Morc4	0	4.54545	5.55556	0	0	2.0202	11.7647	12.5	29.6296	35.7143	12.5	26.6667	11.7647	30.4348	35	16.6667	24.1066	22.0864
948091	CM001013.3	138771225	5.58368	2.35482e-08	2.221e-05	NC_000086.8	Morc4	0	0	5.55556	0	0	1.11111	11.7647	6.25	29.6296	42.8571	25	33.3333	29.4118	21.7391	25	16.6667	25.2302	24.1191
948092	CM001013.3	138771234	5.91314	3.35641e-09	4.1334e-06	NC_000086.8	Morc4	0	0	5.55556	0	4.54545	2.0202	17.6471	12.5	33.3333	42.8571	29.1667	33.3333	29.4118	39.1304	30	16.6667	29.7084	27.6882
948093	CM001013.3	138771257	5.09807	3.43143e-07	0.000219832	NC_000086.8	Morc4	0	0	5.55556	0	0	1.11111	17.6471	18.75	29.6296	35.7143	25	21.4286	23.5294	36.3636	11.7647	16.6667	21.9506	20.8395
948099	CM001013.3	138772048	4.41305	1.01923e-05	0.00401742	NC_000086.8	Morc4	5.26316	0	0	0	0	1.05263	4.7619	16.6667	23.0769	35.2941	42.1053	33.3333	23.0769	20	17.3913	13.3333	21.427	20.3743
948100	CM001013.3	138772049	4.94813	7.49298e-07	0.000428106	NC_000086.8	Morc4	0	0	0	7.69231	0	1.53846	52	28.5714	33.3333	27.2727	19.0476	12.5	25	13.3333	33.3333	29.1667	22.6667	21.1282
948103	CM001013.3	138772060	4.0515	5.08914e-05	0.0158894	NC_000086.8	Morc4	5.26316	0	0	0	0	1.05263	9.52381	25	19.2308	26.4706	26.3158	24.2424	15.3846	15	13.0435	6.66667	14.8674	13.8148
948104	CM001013.3	138772061	4.09868	4.15514e-05	0.013391	NC_000086.8	Morc4	0	0	0	0	0	0	25	21.4286	29.6296	12.1212	14.2857	18.75	8.33333	13.3333	12.5	20.8333	14.75	14.75
948106	CM001013.3	138772089	4.14112	3.45621e-05	0.0114251	NC_000086.8	Morc4	0	7.69231	11.7647	0	0	3.8914	15	15.3846	5	32.2581	10	41.9355	20	33.3333	26.3158	13.3333	26.9836	23.0922
948109	CM001013.3	138772132	4.01768	5.87751e-05	0.0179327	NC_000086.8	Morc4	0	14.2857	0	0	0	2.85714	14.2857	14.2857	4.54545	29.0323	20	32.2581	13.3333	33.3333	13.6364	13.3333	21.1789	18.3217
948111	CM001013.3	138772245	4.09889	4.15131e-05	0.0133832	NC_000086.8	Morc4	5.55556	0	0	0	16.6667	4.44444	33.3333	35	20.8333	26.6667	11.1111	18.75	19.0476	19.0476	46.6667	23.0769	25.3178	20.8733
948114	CM001013.3	138772275	5.54359	2.96332e-08	2.71414e-05	NC_000086.8	Morc4	0	0	0	0	0	0	25.9259	25	20.8333	20	11.1111	18.75	19.0476	14.2857	33.3333	30.7692	23.2372	23.2372
948115	CM001013.3	138772277	3.83935	0.000123359	0.0341325	NC_000086.8	Morc4	0	0	0	6.66667	0	1.33333	18.5185	25	16.6667	13.3333	5.55556	12.5	14.2857	4.7619	26.6667	23.0769	16.2582	14.9249
948117	CM001013.3	138772314	4.3812	1.18029e-05	0.00455405	NC_000086.8	Morc4	0	5.55556	16.6667	0	0	4.44444	34.7826	31.25	17.3913	23.3333	11.1111	18.75	19.0476	21.0526	43.4783	38.4615	28.158	23.7136
948124	CM001013.3	138898934	4.83034	1.36299e-06	0.000717904	NC_000086.8	Rbm41	0	5.55556	4.16667	0	0	1.94444	35	10	33.3333	23.5294	10.5263	28.5714	25.9259	10	29.4118	19.0476	22.5913	20.6469
948125	CM001013.3	138898935	4.6508	3.30653e-06	0.00154248	NC_000086.8	Rbm41	6.25	0	0	0	0	1.25	35.2941	14.8148	38.8889	8.10811	23.8095	20	18.1818	18.75	22.7273	35.7143	23.0747	21.8247
948126	CM001013.3	138898953	6.09876	1.06894e-09	1.58869e-06	NC_000086.8	Rbm41	0	0	0	0	0	0	25	15	21.2121	17.6471	5.26316	22.8571	25.9259	5	23.5294	33.3333	22.1292	22.1292
948127	CM001013.3	138898954	4.78561	1.70467e-06	0.000871311	NC_000086.8	Rbm41	0	0	0	0	0	0	23.5294	14.8148	44.4444	8.10811	10	15	18.1818	12.5	22.7273	28.5714	19.3961	19.3961
948132	CM001013.3	138899048	5.91237	3.3722e-09	4.14077e-06	NC_000086.8	Rbm41	0	0	0	0	0	0	20.8333	9.09091	21.4286	15.3846	18.1818	29.4118	66.6667	35	15.3846	20	33.2926	33.2926
948136	CM001013.3	138962280	5.11546	3.12982e-07	0.000203527	NC_000086.8	Nup62cl	0	0	0	6.66667	6.25	2.58333	56.25	17.6471	27.2727	16.129	27.7778	23.8095	28.5714	33.3333	36.3636	27.2727	29.8701	27.2868
948141	CM001013.3	138962443	5.72726	1.02065e-08	1.07841e-05	NC_000086.8	Nup62cl	15	0	0	10.5263	0	5.10526	57.6923	40.7407	38.2353	35	42.8571	38.0952	21.7391	28.5714	42.8571	33.3333	32.9193	27.814
948143	CM001013.3	138962449	6.19954	5.66271e-10	9.36283e-07	NC_000086.8	Nup62cl	0	0	0	0	0	0	42.3077	18.5185	37.1429	22.5	28.5714	14.2857	26.087	17.8571	34.2857	19.0476	22.3126	22.3126
948145	CM001013.3	138962459	5.08825	3.61382e-07	0.000229967	NC_000086.8	Nup62cl	0	0	0	5.26316	4.34783	1.9222	38.4615	18.5185	34.2857	22.5	33.3333	19.0476	22.7273	17.8571	28.5714	20	21.6407	19.7185
948147	CM001013.3	138962461	5.27457	1.33066e-07	9.69665e-05	NC_000086.8	Nup62cl	0	0	5.88235	0	0	1.17647	42.3077	18.5185	20	22.5	14.2857	16.6667	17.3913	17.8571	25.7143	19.0476	19.3354	18.1589
948148	CM001013.3	138962491	4.82891	1.37279e-06	0.000722265	NC_000086.8	Nup62cl	0	0	0	0	0	0	21.7391	8.33333	30	27.5	14.2857	21.4286	8.69565	12	17.2414	14.2857	14.7303	14.7303
948151	CM001013.3	138962975	4.37979	1.18792e-05	0.00457608	NC_000086.8	Nup62cl	5.26316	0	7.14286	0	5.55556	3.59231	20	34.6154	33.3333	33.3333	15.7895	42.1053	15.3846	27.2727	16.6667	25	25.2859	21.6935
948153	CM001013.3	138962987	4.58519	4.53563e-06	0.00202541	NC_000086.8	Nup62cl	21.0526	20	7.14286	0	5.55556	10.7502	30	34.6154	22.2222	44.4444	26.3158	42.1053	38.4615	36.3636	33.3333	50	40.0528	29.3025
948156	CM001013.3	138963003	3.75565	0.000172895	0.0454825	NC_000086.8	Nup62cl	0	8.33333	5.26316	6.66667	0	4.05263	15	15	31.8182	35.2941	13.3333	25	25	7.14286	21.4286	35.7143	22.8571	18.8045
948157	CM001013.3	138963004	4.52348	6.08303e-06	0.00258757	NC_000086.8	Nup62cl	5.26316	0	7.14286	0	0	2.4812	15	11.5385	18.5185	38.8889	21.0526	31.5789	15.3846	18.1818	16.6667	41.6667	24.6957	22.2145
948168	CM001013.3	138963402	5.45499	4.89751e-08	4.15356e-05	NC_000086.8	Nup62cl	0	0	0	0	0	0	31.5789	15.3846	27.2727	10.5263	33.3333	29.1667	8.33333	40	22.2222	33.3333	26.6111	26.6111
948169	CM001013.3	138963406	4.68738	2.76732e-06	0.00132207	NC_000086.8	Nup62cl	0	0	0	0	8.33333	1.66667	21.0526	30.7692	27.2727	5.26316	30	25	8.33333	30	27.7778	26.6667	23.5556	21.8889
948180	CM001013.3	139178910	5.11233	3.18202e-07	0.000206295	NC_000086.8	Frmpd3	0	0	0	0	0	0	28.5714	27.2727	14.2857	9.67742	27.2727	21.0526	29.1667	35	16.6667	16	23.5772	23.5772
948203	CM001013.3	139499212	4.90171	9.50047e-07	0.000527735	NC_000086.8	Tsc22d3	0	0	0	0	0	0	8	16.6667	14.2857	29.1667	27.7778	11.1111	18.1818	22.7273	35.7143	21.0526	21.7574	21.7574
948208	CM001013.3	139499245	4.92446	8.45916e-07	0.000477002	NC_000086.8	Tsc22d3	0	0	0	0	0	0	12	16.6667	22.2222	41.6667	27.7778	14.8148	27.2727	14.2857	35.7143	15.7895	21.5754	21.5754
948212	CM001013.3	139499258	4.29742	1.72797e-05	0.00631365	NC_000086.8	Tsc22d3	5.55556	0	0	5.26316	0	2.16374	6.66667	18.1818	26.087	31.0345	14.2857	22.2222	21.4286	17.6471	22.2222	17.6471	20.2334	18.0697
948214	CM001013.3	139499266	4.22809	2.35689e-05	0.00822889	NC_000086.8	Tsc22d3	0	0	0	5.26316	0	1.05263	6.66667	13.6364	17.3913	24.1379	4.7619	27.7778	17.8571	11.7647	16.6667	11.7647	17.1662	16.1136
948222	CM001013.3	139499853	5.5167	3.45434e-08	3.08076e-05	NC_000086.8	Tsc22d3	0	0	0	0	0	0	12.5	6.25	13.7931	13.7931	7.14286	25.9259	5.26316	37.5	22.2222	13.6364	20.9095	20.9095
948224	CM001013.3	139499855	4.10856	3.98138e-05	0.0129006	NC_000086.8	Tsc22d3	0	0	0	0	0	0	12.5	12.5	6.89655	27.5862	14.2857	18.5185	5.26316	20.8333	5.55556	13.6364	12.7614	12.7614
948228	CM001013.3	139499871	3.81917	0.000133902	0.0366865	NC_000086.8	Tsc22d3	0	0	0	0	0	0	6.25	6.25	3.44828	3.44828	7.14286	19.2308	10.5263	12.5	5.55556	9.09091	11.3807	11.3807
948229	CM001013.3	139499874	6.25245	4.04061e-10	7.1152e-07	NC_000086.8	Tsc22d3	0	0	0	0	0	0	11.7647	12.5	26.6667	32.1429	7.14286	35.7143	10.5263	34.7826	27.7778	18.1818	25.3966	25.3966
948247	CM001013.3	139500868	4.70579	2.5288e-06	0.00122101	NC_000086.8	Tsc22d3	0	0	0	0	0	0	14.2857	25	5.88235	16	23.0769	28	17.3913	10.7143	13.7931	6.25	15.2297	15.2297
948248	CM001013.3	139500871	5.41291	6.20073e-08	5.05611e-05	NC_000086.8	Tsc22d3	0	0	0	0	0	0	25.9259	29.1667	11.7647	16	15.3846	24	17.3913	21.4286	13.7931	18.75	19.0726	19.0726
948249	CM001013.3	139500873	4.51343	6.37882e-06	0.00269168	NC_000086.8	Tsc22d3	0	7.14286	0	0	0	1.42857	14.2857	20.8333	5.88235	4	7.69231	24	13.0435	17.8571	10.3448	18.75	16.7991	15.3705
948250	CM001013.3	139500875	5.64822	1.62114e-08	1.62066e-05	NC_000086.8	Tsc22d3	0	0	3.7037	0	0	0.740741	21.4286	41.6667	11.7647	20	30.7692	32	17.3913	28.5714	13.7931	31.25	24.6012	23.8604
948251	CM001013.3	139500882	5.94914	2.69563e-09	3.44459e-06	NC_000086.8	Tsc22d3	0	0	0	0	0	0	28.5714	29.1667	11.7647	20	23.0769	32	17.3913	28.5714	10.3448	26.6667	22.9948	22.9948
948252	CM001013.3	139500891	4.43597	9.16602e-06	0.00367846	NC_000086.8	Tsc22d3	0	0	0	0	0	0	25	16.6667	11.7647	12	23.0769	28	4.34783	14.2857	6.89655	25	15.706	15.706
948253	CM001013.3	139500906	4.60834	4.05906e-06	0.00184289	NC_000086.8	Tsc22d3	5.88235	0	0	0	5.26316	2.2291	30.303	42.3077	11.1111	12	28.5714	24	20	20.6897	16.6667	18.75	20.0213	17.7922
948262	CM001013.3	139566034	5.23915	1.61321e-07	0.00011437	NC_000086.8	Mid2	0	0	0	0	0	0	4.54545	15	17.2414	22.2222	41.1765	28.5714	24	29.4118	20.6897	17.6471	24.064	24.064
948263	CM001013.3	139566035	5.46375	4.66177e-08	3.98712e-05	NC_000086.8	Mid2	0	0	0	0	0	0	4.54545	9.09091	27.7778	10	30.7692	30.7692	31.5789	21.0526	27.2727	15.3846	25.2116	25.2116
948267	CM001013.3	139566045	4.40241	1.07057e-05	0.00418849	NC_000086.8	Mid2	0	0	0	0	0	0	9.09091	22.7273	22.2222	6.66667	23.0769	30.7692	31.5789	5.26316	27.2727	7.69231	20.5153	20.5153
948268	CM001013.3	139566047	6.89622	5.34051e-12	1.75079e-08	NC_000086.8	Mid2	0	9.09091	0	0	0	1.81818	22.7273	15	31.0345	37.037	47.0588	47.619	24	41.1765	51.7241	41.1765	41.1392	39.321
948269	CM001013.3	139566048	5.57578	2.46424e-08	2.30817e-05	NC_000086.8	Mid2	0	0	0	0	5.88235	1.17647	9.09091	18.1818	41.1765	16.6667	61.5385	46.1538	47.3684	31.5789	36.3636	30.7692	38.4468	37.2703
948271	CM001013.3	139566055	4.98348	6.24516e-07	0.000366052	NC_000086.8	Mid2	5.55556	0	18.1818	7.14286	0	6.17605	4.54545	19.0476	18.75	13.3333	23.0769	42.8571	21.0526	31.5789	50	30.7692	35.2516	29.0755
948272	CM001013.3	139566089	4.72741	2.27406e-06	0.00111557	NC_000086.8	Mid2	0	0	0	0	0	0	12.5	15.3846	26.3158	20	11.1111	20.6897	10	8.33333	41.6667	30	22.1379	22.1379
948273	CM001013.3	139566092	6.67463	2.47856e-11	6.52743e-08	NC_000086.8	Mid2	0	0	0	0	0	0	12.5	30.7692	31.5789	35	22.2222	48.2759	10	16.6667	50	40	32.9885	32.9885
948274	CM001013.3	139566096	5.39257	6.94584e-08	5.56788e-05	NC_000086.8	Mid2	0	0	0	6.25	0	1.25	6.25	15.3846	21.0526	25	22.2222	34.4828	10	25	41.6667	30	28.2299	26.9799
948275	CM001013.3	139566098	4.34243	1.40916e-05	0.00531411	NC_000086.8	Mid2	0	0	0	0	0	0	6.25	0	21.0526	25	11.1111	24.1379	10	8.33333	33.3333	10	17.1609	17.1609
948276	CM001013.3	139566142	7.10814	1.17613e-12	4.84055e-09	NC_000086.8	Mid2	0	0	0	0	0	0	29.1667	26.3158	24	22.8571	16.6667	35.1351	31.8182	20	44	20	30.1907	30.1907
948277	CM001013.3	139566145	6.04523	1.492e-09	2.08958e-06	NC_000086.8	Mid2	0	0	0	0	0	0	32	35.2941	9.09091	25.7143	20	21.0526	31.8182	38.4615	30.4348	16	27.5534	27.5534
948279	CM001013.3	139566259	4.71007	2.47635e-06	0.00119873	NC_000086.8	Mid2	0	0	0	0	0	0	8.69565	11.5385	18.1818	10	6.66667	13.0435	26.087	12.5	15.3846	5.26316	14.4556	14.4556
948280	CM001013.3	139566270	4.46105	8.15591e-06	0.00332601	NC_000086.8	Mid2	0	0	0	0	0	0	8.69565	12	27.2727	10	20	21.7391	8.69565	8.33333	23.0769	5.26316	13.4216	13.4216
948281	CM001013.3	139566463	5.27132	1.35445e-07	9.82972e-05	NC_000086.8	Mid2	0	4.16667	0	0	0	0.833333	28.5714	20	28.5714	13.0435	7.69231	19.0476	26.6667	30	20	20	23.1429	22.3095
948282	CM001013.3	139566464	4.0205	5.80736e-05	0.0177757	NC_000086.8	Mid2	0	0	0	0	0	0	15.3846	21.4286	28	25.9259	31.25	28	24.1379	20	23.0769	0	19.043	19.043
948284	CM001013.3	139566467	4.95205	7.34345e-07	0.000419991	NC_000086.8	Mid2	0	0	0	0	0	0	30.7692	14.2857	40	18.5185	18.75	12	27.5862	12	23.0769	7.69231	16.4711	16.4711
948285	CM001013.3	139566471	5.43661	5.43045e-08	4.55275e-05	NC_000086.8	Mid2	4.16667	0	0	0	0	0.833333	38.0952	28	33.3333	26.087	23.0769	19.0476	20	35	25	20	23.8095	22.9762
948286	CM001013.3	139566472	7.25809	3.92585e-13	1.9853e-09	NC_000086.8	Mid2	0	0	0	0	0	0	30.7692	28.5714	40	29.6296	37.5	40	34.4828	24	30.7692	19.2308	29.6966	29.6966
948287	CM001013.3	139566477	5.45018	5.03189e-08	4.24857e-05	NC_000086.8	Mid2	0	0	0	0	10	2	38.0952	32	28.5714	26.087	23.0769	28.5714	20	25	20	20	22.7143	20.7143
948288	CM001013.3	139566478	6.20273	5.54932e-10	9.22346e-07	NC_000086.8	Mid2	4.34783	0	0	0	0	0.869565	34.6154	28.5714	44	29.6296	37.5	36	27.5862	28	26.9231	15.3846	26.7788	25.9092
948290	CM001013.3	139566481	5.41305	6.19606e-08	5.05611e-05	NC_000086.8	Mid2	0	0	0	0	0	0	15.3846	7.14286	40	18.5185	25	16	31.0345	12	23.0769	11.5385	18.73	18.73
948291	CM001013.3	139566501	4.37487	1.21504e-05	0.0046692	NC_000086.8	Mid2	8.33333	0	0	0	0	1.66667	23.8095	28	20	17.3913	15.3846	23.8095	26.6667	20	15	9.09091	18.9134	17.2468
948292	CM001013.3	139566502	4.5556	5.22355e-06	0.00228958	NC_000086.8	Mid2	4.34783	0	0	0	6.66667	2.2029	23.0769	21.4286	26.9231	25.9259	25	24	28.5714	12	23.0769	11.5385	19.8374	17.6345
948293	CM001013.3	139566532	5.49463	3.91532e-08	3.43708e-05	NC_000086.8	Mid2	4.16667	0	0	6.25	0	2.08333	28.5714	24	33.3333	26.087	15.3846	33.3333	26.6667	30	20	25	27	24.9167
948294	CM001013.3	139566533	6.03576	1.58217e-09	2.1927e-06	NC_000086.8	Mid2	4.34783	0	0	0	0	0.869565	30.7692	14.2857	30.7692	22.2222	37.5	24	37.931	12	30.7692	23.0769	25.5554	24.6859
948295	CM001013.3	139566536	5.20644	1.92496e-07	0.000133681	NC_000086.8	Mid2	0	4.16667	0	0	0	0.833333	9.52381	12	9.52381	17.3913	15.3846	28.5714	26.6667	15	20	25	23.0476	22.2143
948298	CM001013.3	139857616	4.56681	4.95202e-06	0.00218365	NC_000086.8	Atg4a	11.7647	27.7778	3.33333	8.33333	0	10.2418	28	25	33.3333	27.2727	20	36.6667	28.5714	26.3158	56.5217	38.0952	37.2342	26.9923
948299	CM001013.3	139857665	7.21671	5.32614e-13	2.53182e-09	NC_000086.8	Atg4a	0	0	0	0	0	0	17.3913	12.5	29.1667	31.8182	20	30	28.5714	36.8421	33.3333	33.3333	32.416	32.416
948300	CM001013.3	139857666	8.1656	3.19841e-16	4.15401e-12	NC_000086.8	Atg4a	0	0	0	0	0	0	32.3529	47.8261	26.087	61.1111	33.3333	33.3333	40.7407	33.3333	41.6667	50	39.8148	39.8148
948310	CM001013.3	140506831	6.58814	4.45365e-11	1.0829e-07	NC_000086.8	Gm15295	0	4.34783	0	5.88235	0	2.04604	12.5	38.4615	28	29.1667	28.5714	32.3529	22.7273	33.3333	34.4828	43.75	33.3293	31.2832
948312	CM001013.3	140506841	4.32009	1.55965e-05	0.00578062	NC_000086.8	Gm15295	0	0	0	0	0	0	4.16667	23.0769	28	37.5	23.8095	8.82353	9.09091	20.8333	20.6897	31.25	18.1375	18.1375
948314	CM001013.3	140506876	5.10908	3.23731e-07	0.000209087	NC_000086.8	Gm15295	5	0	0	0	7.69231	2.53846	47.0588	23.8095	22.2222	38.8889	61.1111	41.6667	16.6667	31.5789	26.087	33.3333	29.8665	27.3281
948316	CM001013.3	140507795	3.85719	0.000114698	0.0320439	NC_000086.8	Gm15295	0	0	0	0	5.88235	1.17647	18.1818	5.88235	16	13.7931	7.14286	25	11.7647	12.5	16.6667	11.1111	15.4085	14.232
948319	CM001013.3	140507800	3.95682	7.59542e-05	0.0224746	NC_000086.8	Gm15295	0	0	7.69231	0	0	1.53846	12.5	14.2857	17.3913	23.3333	28.5714	16.6667	29.4118	0	16.6667	16.6667	15.8824	14.3439
948325	CM001013.3	140507820	5.49147	3.98598e-08	3.48302e-05	NC_000086.8	Gm15295	0	0	7.69231	0	0	1.53846	18.75	19.0476	13.0435	26.6667	50	25	41.1765	9.09091	25	41.6667	28.3868	26.8483
948331	CM001013.3	140508040	4.21348	2.51469e-05	0.00868734	NC_000086.8	Gm15295	0	0	0	0	0	0	33.3333	35.7143	26.3158	26.9231	52.381	23.5294	0	46.1538	33.3333	30.7692	26.7572	26.7572
948335	CM001013.3	141011302	5.82624	5.66915e-09	6.54891e-06	NC_000086.8	Nxt2	5.88235	0	0	0	0	1.17647	27.2727	12.5	18.75	40.9091	16.6667	30	38.4615	33.3333	18.75	42.8571	32.6804	31.5039
948336	CM001013.3	141011306	4.67277	2.97164e-06	0.00140626	NC_000086.8	Nxt2	0	0	0	0	0	0	27.2727	12.5	18.75	18.1818	5.55556	20	15.3846	19.0476	12.5	33.3333	20.0531	20.0531
948337	CM001013.3	141011308	4.54321	5.54043e-06	0.002403	NC_000086.8	Nxt2	0	7.69231	0	0	0	1.53846	36.3636	6.25	37.5	36.3636	11.1111	15	23.0769	28.5714	25	33.3333	24.9963	23.4579
948338	CM001013.3	141011316	5.17728	2.25147e-07	0.000153332	NC_000086.8	Nxt2	5.88235	0	0	0	0	1.17647	31.8182	6.25	31.25	27.2727	11.1111	25	38.4615	23.8095	31.25	20	27.7042	26.5277
948339	CM001013.3	141011326	5.11707	3.10321e-07	0.000202212	NC_000086.8	Nxt2	6.25	0	0	8.33333	0	2.91667	38.0952	20	37.5	40.9091	16.6667	25	38.4615	31.5789	30.7692	33.3333	31.8286	28.9119
948340	CM001013.3	141011671	3.78194	0.000155613	0.0416977	NC_000086.8	Nxt2	11.1111	0	0	0	0	2.22222	7.14286	12.5	23.3333	30	23.5294	12.9032	22.5806	7.69231	14.2857	19.0476	15.3019	13.0797
948341	CM001013.3	141011682	5.55109	2.83898e-08	2.61537e-05	NC_000086.8	Nxt2	0	0	0	0	0	0	7.14286	33.3333	30	26.8293	11.7647	12.9032	21.875	23.0769	9.67742	23.8095	18.2684	18.2684
948350	CM001013.3	141173264	4.82668	1.38831e-06	0.000728757	NC_000086.8	Acsl4	0	0	0	0	0	0	4.54545	14.2857	16.6667	8.69565	0	23.5294	13.0435	25	21.4286	8.33333	18.267	18.267
948352	CM001013.3	141173273	4.49331	7.01234e-06	0.00291889	NC_000086.8	Acsl4	0	0	0	0	0	0	4.54545	4.7619	12.5	4.34783	10	23.5294	13.0435	18.75	14.2857	16.6667	17.2551	17.2551
948353	CM001013.3	141173301	5.09037	3.57358e-07	0.000227775	NC_000086.8	Acsl4	5.26316	0	0	0	0	1.05263	24	13.3333	38.0952	25	25	21.0526	26.3158	25	16.6667	50	27.807	26.7544
948354	CM001013.3	141173302	4.97058	6.67529e-07	0.000388047	NC_000086.8	Acsl4	0	0	0	0	0	0	13.6364	14.2857	25	13.0435	10	17.6471	13.0435	25	28.5714	8.33333	18.5191	18.5191
948355	CM001013.3	141173315	3.82103	0.000132894	0.0364525	NC_000086.8	Acsl4	0	0	0	0	0	0	8	13.3333	19.0476	12.5	25	5.26316	10.5263	25	16.6667	28.5714	17.2055	17.2055
948356	CM001013.3	141173316	4.31153	1.62129e-05	0.00598829	NC_000086.8	Acsl4	0	0	0	0	0	0	18.1818	5	12.5	13.0435	10	17.6471	13.0435	12.5	21.4286	8.33333	14.5905	14.5905
948357	CM001013.3	141173319	3.84837	0.000118904	0.0330538	NC_000086.8	Acsl4	0	0	0	0	0	0	8	13.3333	23.8095	18.75	41.6667	10.5263	10.5263	8.33333	16.6667	35.7143	16.3534	16.3534
948359	CM001013.3	141173324	5.09602	3.46872e-07	0.000221922	NC_000086.8	Acsl4	0	0	0	0	0	0	16	13.3333	38.0952	12.5	33.3333	15.7895	15.7895	33.3333	25	35.7143	25.1253	25.1253
948360	CM001013.3	141173325	5.4998	3.80216e-08	3.35011e-05	NC_000086.8	Acsl4	0	0	0	0	0	0	18.1818	9.52381	25	17.3913	10	23.5294	26.087	25	25	8.33333	21.5899	21.5899
948370	CM001013.3	141464577	4.86814	1.12656e-06	0.0006082	NC_000086.8	Tmem164	0	0	0	0	0	0	11.1111	11.1111	13.0435	15.7895	0	26.3158	10	19.2308	18.75	17.6471	18.3887	18.3887
948372	CM001013.3	141464591	5.00742	5.51631e-07	0.000328599	NC_000086.8	Tmem164	0	0	0	0	0	0	11.1111	16.6667	21.7391	26.3158	0	26.3158	10	19.2308	25	17.6471	19.6387	19.6387
948376	CM001013.3	142177092	4.43106	9.37727e-06	0.00375215	NC_000086.8	Chrdl1	0	0	0	0	7.14286	1.42857	21.7391	33.3333	10.5263	20.8333	0	22.7273	26.6667	14.2857	12.5	28.5714	20.9502	19.5216
948381	CM001013.3	142177187	6.31689	2.66881e-10	5.00449e-07	NC_000086.8	Chrdl1	0	0	0	0	0	0	20	22.7273	14.7059	26.1905	26.6667	28.5714	16.6667	33.3333	20	27.7778	25.2698	25.2698
948382	CM001013.3	142177201	6.26955	3.62086e-10	6.4707e-07	NC_000086.8	Chrdl1	0	0	0	9.09091	0	1.81818	19.3548	26.3158	24.2424	27.907	35.2941	25.8065	29.1667	33.3333	30.7692	20	27.8151	25.997
948387	CM001013.3	142301832	4.7545	1.98943e-06	0.000994417	NC_000086.8	Pak3	0	8.33333	0	0	0	1.66667	31.5789	30.7692	24	44	52.9412	13.3333	26.6667	20.8333	33.3333	26.6667	24.1667	22.5
948416	CM001013.3	144287898	4.25695	2.07233e-05	0.00736248	NC_000086.8	Amot	0	0	5.26316	0	0	1.05263	25	19.2308	34.2105	25.7143	3.84615	18.75	25	31.8182	10.5263	17.6471	20.7483	19.6957
948417	CM001013.3	144287923	6.51349	7.34241e-11	1.67801e-07	NC_000086.8	Amot	0	0	0	0	0	0	28.5714	26.9231	36.8421	34.2857	19.2308	28.125	33.3333	27.2727	21.0526	29.4118	27.8391	27.8391
948418	CM001013.3	144287935	3.75501	0.000173336	0.0455608	NC_000086.8	Amot	0	0	0	0	0	0	8.33333	16.6667	16.2162	14.7059	11.5385	12.5	8.33333	14.2857	25	5.88235	13.2003	13.2003
948426	CM001013.3	145746123	4.57514	4.75907e-06	0.0021113	NC_000086.8	Htr2c	0	0	0	5.26316	0	1.05263	15.7895	31.8182	24	33.3333	8.69565	24	17.2414	29.4118	14.2857	21.0526	21.1983	20.1457
948428	CM001013.3	146336762	5.51013	3.58566e-08	3.18593e-05	NC_000086.8	Lrch2	0	0	0	0	0	0	10.5263	19.0476	35.7143	8.33333	35.2941	23.8095	26.3158	33.3333	31.25	14.2857	25.7989	25.7989
948429	CM001013.3	146336763	5.74066	9.43073e-09	1.00402e-05	NC_000086.8	Lrch2	0	0	0	0	0	0	25	19.0476	32	42.3077	19.0476	11.1111	33.3333	18.75	13.3333	29.1667	21.1389	21.1389
948432	CM001013.3	146336795	4.56866	4.90846e-06	0.00216545	NC_000086.8	Lrch2	5.88235	0	0	0	0	1.17647	12	5.55556	12	25	23.5294	20.5128	15.7895	33.3333	14.2857	9.09091	18.6025	17.426
948433	CM001013.3	146336804	5.98932	2.10723e-09	2.81768e-06	NC_000086.8	Lrch2	0	0	0	0	0	0	20	22.2222	16	27.5862	47.0588	20.5128	21.0526	38.0952	28.5714	18.1818	25.2828	25.2828
948434	CM001013.3	146336832	5.3949	6.85629e-08	5.51004e-05	NC_000086.8	Lrch2	0	0	0	0	3.84615	0.769231	27.2727	38.2353	60.7143	42.5	20.8333	12	37.037	25	50	37.5	32.3074	31.5382
948435	CM001013.3	146336847	5.47507	4.37335e-08	3.78671e-05	NC_000086.8	Lrch2	0	0	0	0	3.84615	0.769231	15.1515	32.3529	50	42.5	29.1667	12	40.7407	29.1667	53.8462	33.3333	33.8174	33.0481
948436	CM001013.3	146336855	7.66973	1.72357e-14	1.40053e-10	NC_000086.8	Lrch2	0	0	0	0	0	0	33.3333	33.3333	57.1429	40	29.1667	16.6667	38.4615	33.3333	52	30.4348	34.1793	34.1793
948437	CM001013.3	146336865	6.60459	3.98631e-11	9.89515e-08	NC_000086.8	Lrch2	0	0	0	0	0	0	33.3333	20.5882	25	20	20.8333	12	25.9259	33.3333	30.7692	25	25.4057	25.4057
948439	CM001013.3	146336882	4.72936	2.2523e-06	0.00110604	NC_000086.8	Lrch2	0	0	0	0	0	0	3.44828	26.6667	8.33333	9.67742	9.09091	25	20	21.7391	23.0769	27.2727	23.4178	23.4178
948440	CM001013.3	146336887	6.62443	3.4858e-11	8.72106e-08	NC_000086.8	Lrch2	0	0	0	0	0	0	21.4286	33.3333	16.6667	16.129	9.09091	43.75	33.3333	34.7826	38.4615	45.4545	39.1564	39.1564
948442	CM001013.3	146336902	3.78856	0.000151524	0.0407398	NC_000086.8	Lrch2	0	0	0	0	0	0	3.44828	6.66667	16.6667	22.5806	9.09091	12.5	6.66667	34.7826	7.69231	36.3636	19.601	19.601
948443	CM001013.3	146336915	3.91938	8.87782e-05	0.0257012	NC_000086.8	Lrch2	0	0	0	0	0	0	10.7143	0	4.34783	6.45161	9.09091	18.75	26.6667	26.087	0	18.1818	17.9371	17.9371
948459	CM001013.3	149371063	5.60848	2.04115e-08	1.97411e-05	NC_000086.8	Apex2	0	0	0	0	0	0	13.6364	38.4615	21.875	20	16	31.0345	15.3846	15.3846	21.7391	23.0769	21.324	21.324
948460	CM001013.3	149371064	5.53409	3.12851e-08	2.83284e-05	NC_000086.8	Apex2	0	0	0	0	4.7619	0.952381	21.7391	8.69565	21.4286	14.8148	23.8095	30.7692	36	20.8333	12.5	22.7273	24.566	23.6136
948461	CM001013.3	149371065	6.54889	5.79657e-11	1.35736e-07	NC_000086.8	Apex2	0	0	0	0	0	0	13.6364	38.4615	25	12	28	34.4828	23.0769	15.3846	39.1304	23.0769	27.0303	27.0303
948462	CM001013.3	149371066	5.80458	6.45266e-09	7.26853e-06	NC_000086.8	Apex2	0	0	0	0	0	0	21.7391	13.0435	21.4286	18.5185	23.8095	34.6154	28	25	4.16667	27.2727	23.811	23.811
948463	CM001013.3	149371082	4.95825	7.11294e-07	0.000409593	NC_000086.8	Apex2	0	0	0	0	0	0	13.6364	30.7692	28.125	24	41.6667	27.5862	11.5385	23.0769	8.69565	15.3846	17.2564	17.2564
948464	CM001013.3	149371083	5.18539	2.15569e-07	0.000147906	NC_000086.8	Apex2	0	0	0	0	0	0	13.0435	17.3913	10.7143	22.2222	19.0476	26.9231	32	8.33333	8.33333	22.7273	19.6634	19.6634
948465	CM001013.3	149371110	4.24835	2.15354e-05	0.00760832	NC_000086.8	Apex2	0	0	0	0	0	0	13.6364	30.7692	31.25	8	20	13.7931	8	15.3846	17.3913	15.3846	13.9907	13.9907
948465	CM001013.3	149371110	4.24835	2.15354e-05	0.00760832	NC_000086.8	Pfkfb1	0	0	0	0	0	0	13.6364	30.7692	31.25	8	20	13.7931	8	15.3846	17.3913	15.3846	13.9907	13.9907
948466	CM001013.3	149371111	4.25618	2.0795e-05	0.00737966	NC_000086.8	Apex2	0	0	0	0	0	0	4.54545	13.0435	14.2857	11.1111	14.2857	11.5385	20	8.33333	12.5	18.1818	14.1107	14.1107
948466	CM001013.3	149371111	4.25618	2.0795e-05	0.00737966	NC_000086.8	Pfkfb1	0	0	0	0	0	0	4.54545	13.0435	14.2857	11.1111	14.2857	11.5385	20	8.33333	12.5	18.1818	14.1107	14.1107
948467	CM001013.3	149371130	4.15126	3.30649e-05	0.0110068	NC_000086.8	Apex2	12.5	4.54545	10	7.14286	0	6.83766	35.4839	21.4286	24	20.6897	35	20	30.4348	32	43.75	25	30.237	23.3993
948467	CM001013.3	149371130	4.15126	3.30649e-05	0.0110068	NC_000086.8	Pfkfb1	12.5	4.54545	10	7.14286	0	6.83766	35.4839	21.4286	24	20.6897	35	20	30.4348	32	43.75	25	30.237	23.3993
948468	CM001013.3	149371131	4.12855	3.65057e-05	0.0119513	NC_000086.8	Apex2	5.55556	16.6667	7.14286	0	4.7619	6.8254	37.5	30.4348	12	19.2308	27.2727	29.6296	28	35	28	21.7391	28.4738	21.6484
948468	CM001013.3	149371131	4.12855	3.65057e-05	0.0119513	NC_000086.8	Pfkfb1	5.55556	16.6667	7.14286	0	4.7619	6.8254	37.5	30.4348	12	19.2308	27.2727	29.6296	28	35	28	21.7391	28.4738	21.6484
948469	CM001013.3	149371150	5.62872	1.81549e-08	1.77939e-05	NC_000086.8	Apex2	0	0	0	0	0	0	11.5385	12.1212	16.6667	24.3243	13.6364	19.0476	28.5714	21.7391	22.7273	10.5263	20.5224	20.5224
948469	CM001013.3	149371150	5.62872	1.81549e-08	1.77939e-05	NC_000086.8	Pfkfb1	0	0	0	0	0	0	11.5385	12.1212	16.6667	24.3243	13.6364	19.0476	28.5714	21.7391	22.7273	10.5263	20.5224	20.5224
948470	CM001013.3	149371161	3.97404	7.06638e-05	0.0210599	NC_000086.8	Apex2	0	0	0	0	0	0	19.2308	18.1818	13.8889	18.9189	9.09091	9.52381	14.2857	8.69565	18.1818	10	12.1374	12.1374
948470	CM001013.3	149371161	3.97404	7.06638e-05	0.0210599	NC_000086.8	Pfkfb1	0	0	0	0	0	0	19.2308	18.1818	13.8889	18.9189	9.09091	9.52381	14.2857	8.69565	18.1818	10	12.1374	12.1374
948473	CM001013.3	149800219	6.98587	2.83097e-12	1.01182e-08	NC_000086.8	Gnl3l	0	0	0	0	0	0	31.5789	28	20.6897	46.5116	16.6667	36.3636	20	32.1429	36.8421	21.7391	29.4175	29.4175
948474	CM001013.3	149800241	6.25435	3.99175e-10	7.06707e-07	NC_000086.8	Gnl3l	0	0	0	0	0	0	23.6842	24	16.6667	25.5814	16.6667	31.8182	16.129	35.7143	26.3158	13.0435	24.6042	24.6042
948476	CM001013.3	149800260	4.91423	8.9134e-07	0.000498476	NC_000086.8	Gnl3l	0	0	0	5.88235	0	1.17647	18.4211	28	13.3333	30.2326	12.5	31.8182	12.9032	28.5714	36.8421	8.69565	23.7661	22.5896
948477	CM001013.3	149800273	4.9995	5.74796e-07	0.000341057	NC_000086.8	Gnl3l	0	0	0	0	0	0	13.1579	16	13.3333	18.6047	8.33333	18.1818	9.67742	25	21.0526	13.0435	17.3911	17.3911
948496	CM001013.3	149830592	3.82821	0.000129079	0.0354778	NC_000086.8	Fgd1	7.14286	0	0	0	0	1.42857	33.3333	20	18.5185	9.09091	7.69231	23.5294	26.3158	12	5.55556	10	15.4802	14.0516
948497	CM001013.3	149830603	4.65647	3.21684e-06	0.00150729	NC_000086.8	Fgd1	6.66667	0	0	0	0	1.33333	28.5714	6.66667	33.3333	13.6364	21.4286	35.2941	21.0526	12	15.7895	20	20.8272	19.4939
948498	CM001013.3	149830604	5.4341	5.50736e-08	4.60504e-05	NC_000086.8	Fgd1	0	0	0	0	0	0	25.9259	36.3636	16	34.7826	26.6667	23.8095	23.5294	35.7143	15	35.7143	26.7535	26.7535
948499	CM001013.3	149830607	4.41783	9.96954e-06	0.00394432	NC_000086.8	Fgd1	6.66667	0	0	0	0	1.33333	28.5714	6.66667	22.2222	13.6364	7.14286	35.2941	21.0526	8	15.7895	20	20.0272	18.6939
948500	CM001013.3	149830608	5.14382	2.69213e-07	0.000179107	NC_000086.8	Fgd1	0	0	0	0	0	0	14.8148	27.2727	24	17.3913	13.3333	19.0476	31.25	28.5714	15	28.5714	24.4881	24.4881
948501	CM001013.3	149830609	3.9903	6.59907e-05	0.0198854	NC_000086.8	Fgd1	6.66667	0	4.7619	0	0	2.28571	21.4286	13.3333	22.2222	4.54545	21.4286	29.4118	21.0526	12	15.7895	20	19.6508	17.3651
948503	CM001013.3	149830615	4.82658	1.38896e-06	0.000728757	NC_000086.8	Fgd1	6.66667	0	0	0	0	1.33333	28.5714	13.3333	29.6296	13.6364	21.4286	35.2941	26.3158	12	15.7895	20	21.8799	20.5465
948504	CM001013.3	149830616	5.47334	4.41629e-08	3.82041e-05	NC_000086.8	Fgd1	0	0	9.09091	0	0	1.81818	29.6296	36.3636	32	21.7391	26.6667	25	35.2941	42.8571	20	28.5714	30.3445	28.5264
948505	CM001013.3	149830637	4.24535	2.18256e-05	0.00769657	NC_000086.8	Fgd1	6.66667	0	0	0	0	1.33333	28.5714	13.3333	25.9259	9.09091	21.4286	35.2941	15.7895	12	15.7895	10	17.7746	16.4413
948506	CM001013.3	149830638	4.09296	4.25903e-05	0.013661	NC_000086.8	Fgd1	0	0	0	0	0	0	11.1111	27.2727	16	21.7391	20	4.7619	35.2941	14.2857	15	21.4286	18.1541	18.1541
948507	CM001013.3	149830647	4.18647	2.83327e-05	0.0096299	NC_000086.8	Fgd1	0	0	9.09091	0	0	1.81818	23.0769	9.09091	21.7391	8.69565	13.3333	19.0476	23.5294	21.4286	16.6667	21.4286	20.4202	18.602
948509	CM001013.3	149830708	5.14744	2.64068e-07	0.000176055	NC_000086.8	Fgd1	0	0	0	0	0	0	30.303	21.4286	10.3448	26.6667	7.69231	24	33.3333	10	15.3846	31.25	22.7936	22.7936
948511	CM001013.3	149830715	5.80794	6.32462e-09	7.14122e-06	NC_000086.8	Fgd1	0	0	0	0	0	0	27.2727	14.2857	27.5862	40	7.69231	20	46.6667	20	15.3846	37.5	27.9103	27.9103
948512	CM001013.3	149830716	4.07118	4.6775e-05	0.0147593	NC_000086.8	Fgd1	5.55556	0	0	0	0	1.11111	25	18.1818	29.5455	25	17.6471	16	27.5862	15	5.88235	14.2857	15.7509	14.6397
948517	CM001013.3	149830739	4.14758	3.36007e-05	0.0111539	NC_000086.8	Fgd1	8.33333	12.5	0	0	0	4.16667	21.875	28.5714	33.3333	30.2326	37.5	32.1429	15	31.5789	11.7647	23.0769	22.7127	18.546
948519	CM001013.3	149830745	5.43439	5.49841e-08	4.6016e-05	NC_000086.8	Fgd1	0	0	0	0	0	0	10.3448	42.8571	27.2727	27.907	29.4118	21.4286	10	31.5789	23.8095	30.7692	23.5173	23.5173
948520	CM001013.3	149830746	6.93146	4.1652e-12	1.40423e-08	NC_000086.8	Fgd1	4.16667	6.66667	0	0	0	2.16667	33.3333	33.3333	25	32	42.3077	44.4444	23.0769	44.4444	26.087	25	32.6106	30.4439
948521	CM001013.3	149830750	4.08812	4.34878e-05	0.0139261	NC_000086.8	Fgd1	6.66667	0	0	0	5.55556	2.44444	10.3448	53.3333	36.3636	38.0952	41.1765	35.7143	15	26.3158	23.8095	23.0769	24.7833	22.3389
948522	CM001013.3	149830751	6.81055	9.72258e-12	2.89762e-08	NC_000086.8	Fgd1	4.16667	6.66667	0	0	0	2.16667	45.4545	30.7692	25	44	34.6154	37.037	23.0769	44.4444	26.087	31.25	32.3791	30.2124
948523	CM001013.3	149830763	4.83064	1.36092e-06	0.000717211	NC_000086.8	Fgd1	6.66667	0	0	0	5.55556	2.44444	10.3448	46.6667	22.7273	39.5349	35.2941	35.7143	25	36.8421	19.0476	30.7692	29.4746	27.0302
948524	CM001013.3	149830764	7.12893	1.01152e-12	4.2364e-09	NC_000086.8	Fgd1	4.16667	0	0	5	5.88235	3.0098	45.4545	30.7692	28.125	40	38.4615	51.8519	23.0769	40.7407	34.7826	37.5	37.5904	34.5806
948525	CM001013.3	149830768	5.62495	1.85559e-08	1.81495e-05	NC_000086.8	Fgd1	0	0	0	0	0	0	13.7931	26.6667	27.2727	37.2093	23.5294	32.1429	25	15.7895	19.0476	23.0769	23.0114	23.0114
948526	CM001013.3	149830769	6.96204	3.35391e-12	1.15949e-08	NC_000086.8	Fgd1	0	0	4.7619	0	0	0.952381	31.8182	30.7692	21.875	36	42.3077	40.7407	23.0769	40.7407	21.7391	25	30.2595	29.3071
948527	CM001013.3	149830791	5.07603	3.85407e-07	0.000243301	NC_000086.8	Fgd1	4.7619	0	0	0	11.7647	3.30532	28.5714	23.0769	23.3333	32	23.0769	29.6296	15.3846	20	36.8421	25	25.3713	22.0659
948529	CM001013.3	149830819	3.74526	0.000180205	0.0471835	NC_000086.8	Fgd1	5.88235	0	0	5.88235	0	2.35294	22.7273	21.0526	36.8421	34.6154	31.25	33.3333	7.14286	12.5	14.2857	26.3158	18.7155	16.3626
948533	CM001013.3	149830907	5.10882	3.24175e-07	0.000209232	NC_000086.8	Fgd1	8.33333	12.5	7.14286	0	15.3846	8.67216	29.1667	28.5714	40	35	46.6667	26.9231	36.3636	38.0952	59.2593	53.3333	42.7949	34.1227
948535	CM001013.3	149951961	4.4628	8.08949e-06	0.00330349	NC_000086.8	Wnk3	0	7.14286	4.7619	10	0	4.38095	44	41.6667	42.4242	26.6667	21.4286	20	44.4444	31.5789	25	16.6667	27.538	23.1571
948539	CM001013.3	149952655	4.60522	4.12029e-06	0.00186801	NC_000086.8	Wnk3	10.3448	7.40741	6.66667	0	10.5263	6.98904	35.1351	37.5	25.9259	32.1429	25	28	32.1429	29.0323	34.4828	10	26.7316	19.7425
948540	CM001013.3	149952664	4.70772	2.50499e-06	0.00121197	NC_000086.8	Wnk3	3.7037	0	0	0	5.88235	1.91721	12.1212	18.75	19.2308	22.2222	15.3846	12.5	18.5185	25.8065	20.8333	10	17.5317	15.6144
948548	CM001013.3	150303862	4.00206	6.27934e-05	0.0190244	NC_000086.8	Phf8	0	0	0	0	0	0	13.7931	17.6471	19.3548	19.0476	28.5714	23.5294	11.7647	4.34783	9.52381	5.88235	11.0096	11.0096
948549	CM001013.3	150303877	4.89186	9.98877e-07	0.000549603	NC_000086.8	Phf8	0	0	0	0	0	0	17.2414	23.5294	29.0323	14.2857	35.7143	24.2424	17.6471	4.34783	9.52381	29.4118	17.0346	17.0346
948550	CM001013.3	150303880	7.09483	1.2951e-12	5.21726e-09	NC_000086.8	Phf8	0	0	0	0	0	0	24.1379	35.2941	32.2581	23.8095	50	41.1765	35.2941	13.0435	23.8095	29.4118	28.5471	28.5471
948551	CM001013.3	150303893	5.21544	1.8338e-07	0.000128004	NC_000086.8	Phf8	0	0	0	0	0	0	17.2414	11.7647	25.8065	4.7619	42.8571	29.4118	35.2941	8.69565	14.2857	29.4118	23.4198	23.4198
948552	CM001013.3	150303895	5.29685	1.17815e-07	8.73701e-05	NC_000086.8	Phf8	0	0	5	0	6.66667	2.33333	21.4286	29.4118	20.6897	20	28.5714	26.4706	37.5	13.0435	19.0476	29.4118	25.0947	22.7614
948554	CM001013.3	150303928	4.46828	7.885e-06	0.00322981	NC_000086.8	Phf8	0	0	0	0	0	0	10.3448	23.5294	16.129	19.0476	28.5714	17.6471	5.88235	8.69565	19.0476	17.6471	13.7839	13.7839
948555	CM001013.3	150303932	6.22975	4.67194e-10	8.01567e-07	NC_000086.8	Phf8	0	0	5	0	0	1	26.6667	40	30	19.0476	40	35.2941	43.75	17.3913	21.0526	29.4118	29.38	28.38
948559	CM001013.3	150304027	4.94313	7.6877e-07	0.000438178	NC_000086.8	Phf8	0	0	0	0	0	0	36.3636	24	29.1667	20	31.8182	23.8095	26.3158	9.09091	17.3913	7.14286	16.7501	16.7501
948562	CM001013.3	150304174	3.89192	9.94547e-05	0.0282819	NC_000086.8	Phf8	0	0	0	7.14286	0	1.42857	24.1379	27.2727	23.0769	10.2564	6.66667	12.5	45.4545	13.0435	21.4286	10	20.4853	19.0567
948563	CM001013.3	150586457	4.09552	4.21225e-05	0.0135521	NC_000086.8	Huwe1	8.69565	4.7619	0	4.16667	5.88235	4.70132	23.0769	19.2308	17.1429	23.5294	17.6471	15	22.7273	26.3158	27.2727	25	23.2632	18.5618
948564	CM001013.3	150586480	4.97402	6.55796e-07	0.000382031	NC_000086.8	Huwe1	0	0	0	0	0	0	13.6364	12	3.44828	11.7647	0	25	15	27.7778	13.7931	8.33333	17.9808	17.9808
948566	CM001013.3	150586482	5.84575	5.04291e-09	5.91898e-06	NC_000086.8	Huwe1	0	0	0	0	0	0	22.7273	24	13.7931	23.5294	0	40	26.3158	33.3333	17.2414	16.6667	26.7114	26.7114
948567	CM001013.3	150586483	4.83531	1.32935e-06	0.000703766	NC_000086.8	Huwe1	0	0	0	5.55556	0	1.11111	20	29.1667	20	29.4118	21.4286	17.2414	23.0769	23.8095	17.3913	26.087	21.5212	20.4101
948568	CM001013.3	150586488	7.0159	2.28472e-12	8.42756e-09	NC_000086.8	Huwe1	0	0	0	0	0	0	22.7273	28	20.6897	29.4118	23.5294	35	36.8421	33.3333	17.2414	29.1667	30.3167	30.3167
948569	CM001013.3	150586489	5.93255	2.98259e-09	3.74583e-06	NC_000086.8	Huwe1	0	0	0	0	0	0	16	20.8333	28.5714	17.6471	21.4286	17.2414	16.6667	28.5714	21.7391	37.5	24.3437	24.3437
948570	CM001013.3	150586491	6.29948	2.98648e-10	5.49186e-07	NC_000086.8	Huwe1	0	0	0	0	0	0	13.6364	16	13.7931	23.5294	29.4118	20	20	22.2222	24.1379	33.3333	23.9387	23.9387
948571	CM001013.3	150586492	4.08	4.50354e-05	0.0143197	NC_000086.8	Huwe1	0	0	7.14286	0	0	1.42857	20	29.1667	14.2857	17.6471	28.5714	3.44828	15.3846	28.5714	21.7391	25	18.8287	17.4001
948572	CM001013.3	150586495	7.45118	9.25123e-14	5.72752e-10	NC_000086.8	Huwe1	0	0	0	4.34783	0	0.869565	27.2727	36	17.2414	41.1765	25	40	40	38.8889	27.5862	33.3333	35.9617	35.0921
948573	CM001013.3	150586496	6.38019	1.76863e-10	3.53992e-07	NC_000086.8	Huwe1	0	0	0	0	0	0	20	25	19.0476	35.2941	28.5714	17.8571	15.3846	38.0952	17.3913	50	27.7457	27.7457
948574	CM001013.3	150586523	6.12339	9.16041e-10	1.3979e-06	NC_000086.8	Huwe1	0	0	0	0	0	0	19.0476	24	14.2857	29.4118	17.6471	30	25	22.2222	13.7931	29.1667	24.0364	24.0364
948576	CM001013.3	150586529	5.53705	3.0761e-08	2.79856e-05	NC_000086.8	Huwe1	0	0	0	0	0	0	13.6364	28	6.89655	23.5294	11.7647	20	20	22.2222	13.7931	25	20.2031	20.2031
948577	CM001013.3	150586530	4.00785	6.12752e-05	0.0185941	NC_000086.8	Huwe1	0	0	0	0	0	0	12	20.8333	23.8095	29.4118	14.2857	6.89655	7.69231	25	13.0435	16.6667	13.8598	13.8598
948578	CM001013.3	150586531	7.13575	9.62616e-13	4.10392e-09	NC_000086.8	Huwe1	0	0	0	0	0	0	22.7273	24	17.2414	35.2941	17.6471	35	35	33.3333	24.1379	25	30.4943	30.4943
948579	CM001013.3	150586532	4.46985	7.82761e-06	0.00320768	NC_000086.8	Huwe1	0	0	0	0	6.25	1.25	28	25	23.8095	35.2941	21.4286	10.3448	7.69231	23.8095	13.0435	41.6667	19.3114	18.0614
948580	CM001013.3	150586538	5.92415	3.13926e-09	3.91159e-06	NC_000086.8	Huwe1	0	0	0	4.34783	0	0.869565	27.2727	20	6.89655	29.4118	5.88235	25	35	22.2222	20.6897	25	25.5824	24.7128
948581	CM001013.3	150586539	4.57045	4.86669e-06	0.00215102	NC_000086.8	Huwe1	0	0	0	0	0	0	25	20.8333	14.2857	17.6471	28.5714	6.89655	15.3846	14.2857	13.0435	37.5	17.4221	17.4221
948582	CM001013.3	150586554	8.10748	5.16815e-16	6.29928e-12	NC_000086.8	Huwe1	0	0	0	0	0	0	27.2727	40	20.6897	41.1765	29.4118	40	35	38.8889	27.5862	41.6667	36.6284	36.6284
948583	CM001013.3	150586555	5.81891	5.9232e-09	6.76443e-06	NC_000086.8	Huwe1	0	0	7.14286	0	0	1.42857	28	29.1667	23.8095	35.2941	28.5714	17.2414	15.3846	38.0952	21.7391	41.6667	26.8254	25.3968
948586	CM001013.3	150586575	4.81998	1.43575e-06	0.00074794	NC_000086.8	Huwe1	0	0	0	7.69231	0	1.53846	22.5806	25	27.2727	17.2414	41.1765	20	23.0769	21.0526	28.5714	15	21.5402	20.0017
948587	CM001013.3	150586576	6.18711	6.1278e-10	9.95862e-07	NC_000086.8	Huwe1	0	5.88235	0	0	0	1.17647	30.7692	29.4118	40	19.2308	10.5263	22.5806	26.6667	39.1304	25	25	27.6755	26.4991
948589	CM001013.3	150586578	4.82331	1.41193e-06	0.000739176	NC_000086.8	Huwe1	0	0	0	0	0	0	19.2308	23.5294	19.3548	19.2308	15.7895	19.3548	13.3333	34.7826	10	5	16.4942	16.4942
948590	CM001013.3	150586591	4.5168	6.27804e-06	0.00265745	NC_000086.8	Huwe1	7.14286	0	0	7.69231	0	2.96703	22.5806	33.3333	27.2727	24.1379	35.2941	25	23.0769	26.3158	23.8095	15	22.6404	19.6734
948591	CM001013.3	150586592	6.3736	1.84638e-10	3.63758e-07	NC_000086.8	Huwe1	0	0	0	0	0	0	23.0769	27.7778	45.1613	23.0769	10.5263	22.5806	33.3333	34.7826	15	25	26.1393	26.1393
948592	CM001013.3	150586597	4.01213	6.01738e-05	0.0183066	NC_000086.8	Huwe1	0	0	0	7.69231	5.26316	2.59109	22.5806	20.8333	22.7273	17.2414	35.2941	20	19.2308	21.0526	19.0476	20	19.8662	17.2751
948593	CM001013.3	150586598	5.0056	5.56895e-07	0.000331527	NC_000086.8	Huwe1	0	0	0	0	0	0	26.9231	22.2222	32.2581	19.2308	10.5263	12.9032	46.6667	26.087	5	30	24.1314	24.1314
948595	CM001013.3	150586608	4.67704	2.91051e-06	0.00138077	NC_000086.8	Huwe1	0	0	0	0	0	0	3.84615	0	19.3548	15.3846	10.5263	19.3548	21.4286	13.0435	10	15	15.7654	15.7654
948606	CM001013.3	150799401	4.84464	1.2684e-06	0.000675568	NC_000086.8	Ribc1	0	0	0	12.5	0	2.5	15.3846	14.2857	25.9259	35.1351	10	15.1515	28.125	21.0526	17.8571	14.8148	19.4002	16.9002
948606	CM001013.3	150799401	4.84464	1.2684e-06	0.000675568	NC_000086.8	Smc1a	0	0	0	12.5	0	2.5	15.3846	14.2857	25.9259	35.1351	10	15.1515	28.125	21.0526	17.8571	14.8148	19.4002	16.9002
948608	CM001013.3	150799424	7.59945	2.974e-14	2.29872e-10	NC_000086.8	Ribc1	0	0	0	0	0	0	20.5128	22.8571	31.4815	43.2432	20	18.1818	28.125	40.5405	21.4286	25.9259	26.8404	26.8404
948608	CM001013.3	150799424	7.59945	2.974e-14	2.29872e-10	NC_000086.8	Smc1a	0	0	0	0	0	0	20.5128	22.8571	31.4815	43.2432	20	18.1818	28.125	40.5405	21.4286	25.9259	26.8404	26.8404
948609	CM001013.3	150799425	5.07275	3.92112e-07	0.000246715	NC_000086.8	Ribc1	4.34783	0	0	0	0	0.869565	24	20	31.5789	25.9259	18.75	16	21.0526	31.25	14.8148	11.1111	18.8457	17.9761
948609	CM001013.3	150799425	5.07275	3.92112e-07	0.000246715	NC_000086.8	Smc1a	4.34783	0	0	0	0	0.869565	24	20	31.5789	25.9259	18.75	16	21.0526	31.25	14.8148	11.1111	18.8457	17.9761
948610	CM001013.3	150799426	6.00317	1.93503e-09	2.6206e-06	NC_000086.8	Ribc1	4	0	0	0	0	0.8	17.9487	17.1429	25.9259	37.8378	20	21.2121	28.125	23.6842	21.4286	11.1111	21.1122	20.3122
948610	CM001013.3	150799426	6.00317	1.93503e-09	2.6206e-06	NC_000086.8	Smc1a	4	0	0	0	0	0.8	17.9487	17.1429	25.9259	37.8378	20	21.2121	28.125	23.6842	21.4286	11.1111	21.1122	20.3122
948612	CM001013.3	150799445	3.98345	6.79223e-05	0.020377	NC_000086.8	Ribc1	9.09091	0	0	0	5.88235	2.99465	20.8333	18.1818	26.3158	14.8148	18.75	20	10.5263	20	25	11.1111	17.3275	14.3328
948612	CM001013.3	150799445	3.98345	6.79223e-05	0.020377	NC_000086.8	Smc1a	9.09091	0	0	0	5.88235	2.99465	20.8333	18.1818	26.3158	14.8148	18.75	20	10.5263	20	25	11.1111	17.3275	14.3328
948614	CM001013.3	150927707	5.03571	4.76075e-07	0.000289209	NC_000086.8	Iqsec2	0	0	0	0	0	0	11.5385	23.5294	21.7391	30.4348	25	23.8095	14.2857	26.087	21.7391	27.2727	22.6388	22.6388
948615	CM001013.3	150927722	3.87295	0.000107524	0.0302708	NC_000086.8	Iqsec2	0	0	0	0	0	0	11.5385	17.6471	21.7391	21.7391	16.6667	19.0476	9.52381	12.5	13.0435	27.2727	16.2775	16.2775
948616	CM001013.3	150927724	4.84779	1.24842e-06	0.000666417	NC_000086.8	Iqsec2	0	0	0	0	0	0	15.3846	11.7647	26.087	34.7826	16.6667	14.2857	19.0476	29.1667	17.3913	27.2727	21.4328	21.4328
948618	CM001013.3	150927767	4.02622	5.66795e-05	0.0174051	NC_000086.8	Iqsec2	0	0	0	0	0	0	0	11.7647	13.0435	22.7273	16.6667	23.8095	14.2857	8.33333	17.3913	27.2727	18.2185	18.2185
948619	CM001013.3	150927769	3.86859	0.000109468	0.0307273	NC_000086.8	Iqsec2	0	0	0	0	0	0	12	11.7647	21.7391	22.7273	16.6667	23.8095	14.2857	12.5	8.69565	18.1818	15.4945	15.4945
948620	CM001013.3	150927776	4.086	4.38875e-05	0.014025	NC_000086.8	Iqsec2	0	7.69231	0	0	0	1.53846	0	23.5294	17.3913	22.7273	16.6667	28.5714	14.2857	20.8333	30.4348	27.2727	24.2796	22.7411
948624	CM001013.3	150927859	7.00643	2.44477e-12	8.93229e-09	NC_000086.8	Iqsec2	0	0	0	0	0	0	26.4706	24.1379	25	48.5714	40.7407	31.0345	21.0526	26.3158	25.8065	27.2727	26.2964	26.2964
948625	CM001013.3	150927860	6.33608	2.35689e-10	4.50852e-07	NC_000086.8	Iqsec2	0	0	0	0	0	0	35.4839	34.2105	30.7692	31.25	19.2308	25.7143	14.8148	31.8182	33.3333	33.3333	27.8028	27.8028
948626	CM001013.3	150927871	7.0969	1.27585e-12	5.18361e-09	NC_000086.8	Iqsec2	0	0	0	0	0	0	29.4118	27.5862	27.7778	34.2857	44.4444	37.931	23.6842	23.6842	25.8065	24.2424	27.0697	27.0697
948627	CM001013.3	150927872	5.87735	4.16884e-09	4.97288e-06	NC_000086.8	Iqsec2	0	0	0	0	0	0	29.0323	36.8421	30.7692	25	30.7692	20	14.8148	31.8182	33.3333	23.8095	24.7552	24.7552
948679	CM001013.3	151151828	4.03193	5.53218e-05	0.0170377	NC_000086.8	3010001F23Rik	4.7619	5.88235	0	4.16667	11.7647	5.31513	26.3158	5	13.5135	28.125	18.1818	16.6667	24.1379	24.2424	27.5862	15.3846	21.6036	16.2884
948680	CM001013.3	151151829	4.4263	9.5863e-06	0.00381811	NC_000086.8	3010001F23Rik	0	0	6.25	6.66667	0	2.58333	13.0435	31.5789	11.5385	20	25	15	27.7778	12.5	43.75	30	25.8056	23.2222
948684	CM001013.3	151552078	4.32943	1.49498e-05	0.00558248	NC_000086.8	Shroom2	0	0	0	0	3.22581	0.645161	29.7297	17.1429	7.5	17.6471	15.625	21.875	10	18.5185	6.66667	8.33333	13.0787	12.4335
948686	CM001013.3	151552082	7.4539	9.06176e-14	5.7054e-10	NC_000086.8	Shroom2	0	0	0	0	0	0	37.8378	40	20	29.4118	34.375	25	30	29.6296	20	20.8333	25.0926	25.0926
948687	CM001013.3	151552083	4.16605	3.09925e-05	0.0104227	NC_000086.8	Shroom2	7.69231	0	0	0	0	1.53846	23.5294	18.75	18.1818	7.14286	25	15	20	20	16.2162	7.14286	15.6718	14.1334
948688	CM001013.3	151552088	4.85858	1.18228e-06	0.000634318	NC_000086.8	Shroom2	0	0	0	0	0	0	18.9189	14.7059	12.5	14.7059	25	18.75	10	11.1111	10.3448	12.5	12.5412	12.5412
948690	CM001013.3	151552104	3.79661	0.000146689	0.0396869	NC_000086.8	Shroom2	23.0769	11.7647	0	6.25	4.7619	9.17071	47.619	23.5294	29.1667	27.5862	31.25	21.4286	19.0476	44.4444	37.7778	25	29.5397	20.369
948691	CM001013.3	151552162	3.94947	7.83229e-05	0.0230535	NC_000086.8	Shroom2	0	0	0	6.25	0	1.25	22.7273	7.14286	9.52381	21.875	36.3636	10	5	20.8333	20	22.7273	15.7121	14.4621
948692	CM001013.3	151552164	3.79426	0.000148084	0.0399809	NC_000086.8	Shroom2	0	0	10	0	0	2	18.1818	14.2857	14.2857	15.625	36.3636	10	5	16.6667	20	18.1818	13.9697	11.9697
948693	CM001013.3	151552176	5.54473	2.94405e-08	2.70169e-05	NC_000086.8	Shroom2	0	0	0	0	0	0	36.3636	21.4286	19.0476	18.75	45.4545	23.3333	15	16.6667	25.7143	22.7273	20.6883	20.6883
948694	CM001013.3	151552182	4.91666	8.80335e-07	0.000493483	NC_000086.8	Shroom2	0	7.14286	0	0	7.69231	2.96703	31.8182	21.4286	19.0476	18.75	54.5455	16.6667	15	29.1667	25.7143	31.8182	23.6732	20.7061
948696	CM001013.3	151552192	3.74095	0.000183327	0.0478955	NC_000086.8	Shroom2	0	5.88235	0	5	0	2.17647	14.2857	22.7273	44.8276	31.25	7.69231	35.2941	11.7647	17.6471	16	33.3333	22.8078	20.6314
948697	CM001013.3	151552193	7.46052	8.61787e-14	5.49875e-10	NC_000086.8	Shroom2	0	0	0	0	0	0	31.0345	30.4348	33.3333	25	30.7692	22.7273	31.8182	42.1053	30.7692	21.4286	29.7697	29.7697
948699	CM001013.3	151552205	4.22982	2.33875e-05	0.00817158	NC_000086.8	Shroom2	0	0	0	0	0	0	13.7931	21.7391	7.40741	16	7.69231	4.54545	13.6364	26.3158	8	7.14286	11.9281	11.9281
948700	CM001013.3	151552217	4.09799	4.1675e-05	0.0134218	NC_000086.8	Shroom2	0	0	0	0	0	0	28.5714	9.09091	31.0345	25	8.33333	23.5294	5.88235	17.6471	12	16.6667	15.1451	15.1451
948727	CM001013.3	151790092	4.15615	3.23662e-05	0.0108044	NC_000086.8	Usp51	4.16667	0	0	0	0	0.833333	17.3913	20	9.52381	31.8182	27.7778	4.7619	28	8.33333	21.4286	20	16.5048	15.6714
948728	CM001013.3	151790094	3.9941	6.49414e-05	0.0195957	NC_000086.8	Usp51	0	0	0	0	0	0	21.7391	15	9.52381	27.2727	0	4.7619	12	17.3913	17.8571	13.3333	13.0687	13.0687
948729	CM001013.3	151790100	5.06519	4.0799e-07	0.000254619	NC_000086.8	Usp51	0	0	0	0	0	0	17.3913	20	9.52381	31.8182	22.2222	4.7619	28	12.5	25	20	18.0524	18.0524
948730	CM001013.3	151790106	4.59388	4.35071e-06	0.00195292	NC_000086.8	Usp51	0	0	0	4.7619	0	0.952381	21.7391	20	9.52381	27.2727	33.3333	4.7619	24	16.6667	25	20	18.0857	17.1333
948731	CM001013.3	151790111	4.24727	2.16386e-05	0.00763912	NC_000086.8	Usp51	4.16667	0	0	0	0	0.833333	21.7391	15	9.52381	31.8182	33.3333	4.7619	20	16.6667	25	13.3333	15.9524	15.119
948733	CM001013.3	151790118	4.24989	2.13879e-05	0.00755902	NC_000086.8	Usp51	0	0	0	0	6.25	1.25	21.7391	15	9.52381	31.8182	33.3333	4.7619	24	13.0435	25	13.3333	16.0277	14.7777
948736	CM001013.3	151790334	5.24858	1.53279e-07	0.000109239	NC_000086.8	Usp51	0	0	0	0	0	0	12.9032	18.75	9.52381	27.2727	34.7826	24	11.1111	27.7778	25	13.3333	20.2444	20.2444
948737	CM001013.3	151790342	4.50124	6.75592e-06	0.00283199	NC_000086.8	Usp51	0	0	0	0	0	0	9.67742	18.75	14.2857	18.1818	17.3913	24	16.6667	33.3333	8.33333	0	16.4667	16.4667
948738	CM001013.3	151790356	6.5517	5.68866e-11	1.34201e-07	NC_000086.8	Usp51	0	0	0	0	0	0	23.3333	25	14.2857	27.2727	34.7826	28	27.7778	50	33.3333	6.66667	29.1556	29.1556
948739	CM001013.3	151790367	5.85474	4.77749e-09	5.62133e-06	NC_000086.8	Usp51	0	0	0	0	0	0	19.3548	18.75	14.2857	18.1818	21.7391	28	16.6667	44.4444	25	6.66667	24.1556	24.1556
948740	CM001013.3	151790404	5.22292	1.76122e-07	0.000123547	NC_000086.8	Usp51	0	0	0	0	0	0	9.67742	12.5	10	18.1818	4.34783	28	11.1111	33.3333	9.09091	13.3333	18.9737	18.9737
948742	CM001013.3	151790454	5.48232	4.19781e-08	3.65469e-05	NC_000086.8	Usp51	0	0	0	0	0	0	21.7391	30.7692	19.0476	33.3333	26.6667	45.4545	5	19.0476	40.9091	21.4286	26.368	26.368
948743	CM001013.3	151790469	5.16857	2.35887e-07	0.000158938	NC_000086.8	Usp51	0	7.69231	0	0	0	1.53846	21.7391	28.5714	18.1818	23.8095	13.3333	27.2727	10	18.1818	26.087	14.2857	19.1654	17.627
948745	CM001013.3	151790472	5.36502	8.094e-08	6.34908e-05	NC_000086.8	Usp51	0	0	0	6.25	0	1.25	21.7391	28.5714	18.1818	23.8095	26.6667	33.3333	10	13.6364	30.4348	14.2857	20.338	19.088
948756	CM001013.3	152020525	5.46235	4.69862e-08	4.00907e-05	NC_000086.8	Klf8	10	7.69231	8.33333	0	0	5.20513	29.6296	56.5217	50	41.1765	36.3636	36.3636	23.5294	31.25	41.6667	46.6667	35.8953	30.6901
948757	CM001013.3	152020561	4.90858	9.17405e-07	0.00051215	NC_000086.8	Klf8	0	0	4.34783	6.66667	0	2.2029	37.5	35	31.5789	35.2941	22.7273	22.7273	29.4118	18.75	17.3913	53.3333	28.3227	26.1198
948762	CM001013.3	152142847	4.0563	4.98564e-05	0.0156007	NC_000086.8	Klf8	0	0	18.1818	0	5.55556	4.74747	26.087	44	18.4211	21.6216	20	20	16.6667	14.2857	15.3846	36.3636	20.5401	15.7927
948770	CM001013.3	153998992	4.45933	8.22164e-06	0.00334608	NC_000086.8	Sat1	5.26316	0	0	0	0	1.05263	27.5862	12.5	7.14286	7.69231	0	17.6471	25	16.6667	24.1379	13.6364	19.4176	18.365
948771	CM001013.3	153998993	4.06891	4.7233e-05	0.0148791	NC_000086.8	Sat1	0	6.66667	0	0	9.09091	3.15152	25	18.75	26.4706	9.09091	29.4118	25.641	18.1818	9.67742	20.5882	27.2727	20.2722	17.1207
948775	CM001013.3	153999404	4.54392	5.52178e-06	0.002396	NC_000086.8	Sat1	13.6364	13.6364	5.26316	5.88235	6.66667	9.01698	54.1667	46.1538	33.3333	24.1379	29.0323	32.2581	33.3333	28	44.8276	30.7692	33.8376	24.8207
948776	CM001013.3	153999413	4.57779	4.69912e-06	0.00209046	NC_000086.8	Sat1	5.26316	0	0	0	6.25	2.30263	29.4118	35.7143	17.1429	17.2414	22.5806	17.2414	14.8148	11.5385	32.1429	30.7692	21.3013	18.9987
948777	CM001013.3	153999414	4.80617	1.53851e-06	0.000793213	NC_000086.8	Sat1	0	0	0	0	0	0	21.875	13.3333	31.25	12.9032	16.6667	16.6667	25	4.34783	18.5185	15	15.9066	15.9066
948779	CM001013.3	153999416	4.843	1.27891e-06	0.000680401	NC_000086.8	Sat1	4.54545	0	0	0	0	0.909091	12.5	6.66667	9.375	6.45161	11.1111	30	25	17.3913	14.8148	5	18.4412	17.5321
948781	CM001013.3	153999437	4.71328	2.43758e-06	0.00118418	NC_000086.8	Sat1	0	0	0	0	0	0	16.129	13.3333	9.375	9.67742	11.1111	25	13.0435	21.7391	7.40741	10	15.438	15.438
948782	CM001013.3	153999439	6.77737	1.22383e-11	3.51769e-08	NC_000086.8	Sat1	0	0	0	0	6.25	1.25	31.25	39.2857	34.2857	27.5862	22.5806	33.3333	29.6296	19.2308	39.2857	30.7692	30.4497	29.1997
948783	CM001013.3	153999440	8.66319	4.58725e-18	9.91175e-14	NC_000086.8	Sat1	0	0	0	0	0	0	38.7097	40	37.5	35.4839	27.7778	44.8276	39.1304	26.087	44.4444	40	38.8979	38.8979
948799	CM001013.3	154045505	4.09194	4.27772e-05	0.0137163	NC_000086.8	Acot9	0	0	0	0	7.69231	1.53846	12	15	11.7647	5	13.6364	15.1515	7.14286	11.1111	16.6667	22.2222	14.4589	12.9204
948801	CM001013.3	154045571	4.92503	8.43488e-07	0.000475915	NC_000086.8	Acot9	0	0	0	0	0	0	25	26.6667	8	31.8182	15.3846	13.0435	11.1111	19.0476	28.5714	27.7778	19.9103	19.9103
948802	CM001013.3	154045572	5.29768	1.1728e-07	8.72457e-05	NC_000086.8	Acot9	0	0	0	0	0	0	32	12.9032	31.0345	16.6667	37.037	27.5862	26.087	7.69231	25	20	21.2731	21.2731
948804	CM001013.3	154045578	5.26796	1.37947e-07	9.98084e-05	NC_000086.8	Acot9	0	0	0	4.34783	0	0.869565	28	19.3548	31.0345	20	29.6296	34.4828	34.7826	7.69231	25	20	24.3915	23.522
948806	CM001013.3	154045606	3.73663	0.000186505	0.0486323	NC_000086.8	Acot9	8.69565	0	4.7619	4.7619	6.66667	4.97723	21.875	16.6667	16.6667	21.7391	16.6667	22.2222	25.9259	26.087	9.09091	36.3636	23.9379	18.9607
948808	CM001013.3	154045657	4.62731	3.70443e-06	0.0017022	NC_000086.8	Acot9	0	0	0	0	0	0	35.2941	22.7273	20	20.8333	16.6667	7.40741	33.3333	8.33333	12	9.09091	14.033	14.033
948810	CM001013.3	154045669	6.42497	1.31899e-10	2.75601e-07	NC_000086.8	Acot9	0	0	0	0	0	0	41.1765	31.8182	20	29.1667	16.6667	22.2222	33.3333	25	16	18.1818	22.9475	22.9475
948811	CM001013.3	154045684	4.50766	6.55459e-06	0.00275732	NC_000086.8	Acot9	0	0	0	0	0	0	29.4118	27.2727	20	25	5.55556	18.5185	22.2222	12.5	4	9.09091	13.2663	13.2663
[truncated: 313 more rows]
