# Supplementary material for: Late‐life exercise mitigates skeletal muscle epigenetic aging
Source: Aging Cell. 2021 Dec 21;21(1):e13527. doi: 10.1111/acel.13527 (PMC8761012; doi:10.1111/acel.13527)
Supplement: Supplementary file 10 — Table S7 [file ACEL-21-e13527-s002.xlsx]

## Sheet: CpG Island Analyses
Table S7. CpGs significantly different (FDR-corrected p-values <0.05) in promoter and gene body CpG islands. Chromosomal start and stop location (x; unique to the mapping of this study), length of island (width), the Benjamini-Hochberg FDR-corrected p-value (fdrs), the refseq identifier (refseq) and gene name. Sites significantly different in aged sedentary vs. young sedentary (A, FDR<0.05) and a…
A. AgedSed v YoungSed CpG Island Analysis (FDR<0.05)
number	seqnames	xStart	xEnd	region	width	meth_case	meth_control	meth_diff	direction	stat	pvals	fdrs	refseq	gene	YoungSed1	YoungSed2	YoungSed3	YoungSed4	YoungSed5	AgedSed1	AgedSed2	AgedSed3	AgedSed4	AgedSed5	AgedEx1	AgedEx2	AgedEx3	AgedEx4	AgedEx5
1	CM001013.3	7813898	7814508	gene body	611	22.44	2.44	20.01	AgedSed	14.6241	1.97033e-48	3.87761e-45	NC_000086.8	Gm39488	2.9661	2.71739	1.91388	2.6738	1.99203	22.4026	20.122	22.779	21.1429	27.5449	13.8462	17.1315	17.9039	23.588	20.5479
1	CM001013.3	7813898	7814508	promoter	611	22.44	2.44	20.01	AgedSed	14.6241	1.97033e-48	3.87761e-45	NC_000086.8	Gm39488	2.9661	2.71739	1.91388	2.6738	1.99203	22.4026	20.122	22.779	21.1429	27.5449	13.8462	17.1315	17.9039	23.588	20.5479
1	CM001013.3	7813898	7814508	gene body	611	22.44	2.44	20.01	AgedSed	14.6241	1.97033e-48	3.87761e-45	NC_000086.8	Hdac6	2.9661	2.71739	1.91388	2.6738	1.99203	22.4026	20.122	22.779	21.1429	27.5449	13.8462	17.1315	17.9039	23.588	20.5479
1	CM001013.3	7813898	7814508	promoter	611	22.44	2.44	20.01	AgedSed	14.6241	1.97033e-48	3.87761e-45	NC_000086.8	Hdac6	2.9661	2.71739	1.91388	2.6738	1.99203	22.4026	20.122	22.779	21.1429	27.5449	13.8462	17.1315	17.9039	23.588	20.5479
2	CM001013.3	108056939	108057247	gene body	309	26.58	1.93	24.65	AgedSed	13.072	4.76252e-39	4.68632e-36	NC_000086.8	Hmgn5	2.05128	3.00429	2.24215	0.943396	1.52439	25.9563	27.9898	24.6341	32.6087	18.5315	22.6562	30.7692	29.2453	30.6173	23.2877
2	CM001013.3	108056939	108057247	promoter	309	26.58	1.93	24.65	AgedSed	13.072	4.76252e-39	4.68632e-36	NC_000086.8	Hmgn5	2.05128	3.00429	2.24215	0.943396	1.52439	25.9563	27.9898	24.6341	32.6087	18.5315	22.6562	30.7692	29.2453	30.6173	23.2877
4	CM001013.3	105070698	105071014	gene body	317	19.02	1.58	17.44	AgedSed	12.5921	2.33365e-36	1.14815e-33	NC_000086.8	Atp7a	1.24224	3.19635	1.16279	0	1.90476	18.9024	22.2222	19.9396	20.1413	13.8075	15.9218	15.7692	20.7207	18.7279	14.8305
4	CM001013.3	105070698	105071014	promoter	317	19.02	1.58	17.44	AgedSed	12.5921	2.33365e-36	1.14815e-33	NC_000086.8	Atp7a	1.24224	3.19635	1.16279	0	1.90476	18.9024	22.2222	19.9396	20.1413	13.8075	15.9218	15.7692	20.7207	18.7279	14.8305
5	CM001013.3	72759682	72760276	gene body	595	21.75	2.8	18.94	AgedSed	12.0621	1.67367e-33	6.58756e-31	NC_000086.8	Abcd1	3.77358	2.42718	3.84615	1.30719	2.90698	23.4114	21.7391	21.4286	16.9065	25.0896	21.2838	28.4404	24.7312	25.2688	31.5271
5	CM001013.3	72759682	72760276	promoter	595	21.75	2.8	18.94	AgedSed	12.0621	1.67367e-33	6.58756e-31	NC_000086.8	Abcd1	3.77358	2.42718	3.84615	1.30719	2.90698	23.4114	21.7391	21.4286	16.9065	25.0896	21.2838	28.4404	24.7312	25.2688	31.5271
5	CM001013.3	72759682	72760276	gene body	595	21.75	2.8	18.94	AgedSed	12.0621	1.67367e-33	6.58756e-31	NC_000086.8	Bcap31	3.77358	2.42718	3.84615	1.30719	2.90698	23.4114	21.7391	21.4286	16.9065	25.0896	21.2838	28.4404	24.7312	25.2688	31.5271
7	CM001013.3	161671104	161671491	gene body	388	19.7	1.33	18.36	AgedSed	11.6368	2.68017e-31	7.53511e-29	NC_000086.8	Syap1	1.16732	2.19298	0.732601	1.13636	1.52905	20.2439	12.6238	21.0526	25	19.9357	16.0819	21.1196	14.3813	13.2258	14.8014
7	CM001013.3	161671104	161671491	promoter	388	19.7	1.33	18.36	AgedSed	11.6368	2.68017e-31	7.53511e-29	NC_000086.8	Syap1	1.16732	2.19298	0.732601	1.13636	1.52905	20.2439	12.6238	21.0526	25	19.9357	16.0819	21.1196	14.3813	13.2258	14.8014
8	CM001013.3	70094593	70094895	gene body	303	18.85	2.61	16.24	AgedSed	11.0406	2.43287e-28	5.98487e-26	NC_000086.8	Mamld1	2.58621	2.5641	2.36967	3.10881	2.30769	19.8473	18.0412	13.5659	23.9234	20	17.316	20.8531	18.3857	18.3036	12.6697
9	CM001013.3	159548829	159549081	promoter	253	22.43	3.94	18.49	AgedSed	10.6354	2.0391e-26	4.45883e-24	NC_000086.8	n-TVtac3	3.68098	4.1841	6.25	2.92887	3.19149	25.7576	20.0658	19.5965	22.7092	25.7778	28.7582	19.2308	20.1613	21.875	16.7347
9	CM001013.3	159548829	159549081	promoter	253	22.43	3.94	18.49	AgedSed	10.6354	2.0391e-26	4.45883e-24	NC_000086.8	n-TVtac3	3.68098	4.1841	6.25	2.92887	3.19149	25.7576	20.0658	19.5965	22.7092	25.7778	28.7582	19.2308	20.1613	21.875	16.7347
9	CM001013.3	159548829	159549081	gene body	253	22.43	3.94	18.49	AgedSed	10.6354	2.0391e-26	4.45883e-24	NC_000086.8	Rs1	3.68098	4.1841	6.25	2.92887	3.19149	25.7576	20.0658	19.5965	22.7092	25.7778	28.7582	19.2308	20.1613	21.875	16.7347
10	CM001013.3	20827832	20828443	gene body	612	20.65	2.58	18.07	AgedSed	10.6028	2.89057e-26	5.68864e-24	NC_000086.8	A230072C01Rik	1.68067	5.53506	2.40385	2.10084	0.806452	21.4286	24.0678	17.9177	20.339	20.7447	16.7164	24.6479	23.8281	27.8539	19.5489
10	CM001013.3	20827832	20828443	promoter	612	20.65	2.58	18.07	AgedSed	10.6028	2.89057e-26	5.68864e-24	NC_000086.8	A230072C01Rik	1.68067	5.53506	2.40385	2.10084	0.806452	21.4286	24.0678	17.9177	20.339	20.7447	16.7164	24.6479	23.8281	27.8539	19.5489
10	CM001013.3	20827832	20828443	gene body	612	20.65	2.58	18.07	AgedSed	10.6028	2.89057e-26	5.68864e-24	NC_000086.8	Uxt	1.68067	5.53506	2.40385	2.10084	0.806452	21.4286	24.0678	17.9177	20.339	20.7447	16.7164	24.6479	23.8281	27.8539	19.5489
10	CM001013.3	20827832	20828443	promoter	612	20.65	2.58	18.07	AgedSed	10.6028	2.89057e-26	5.68864e-24	NC_000086.8	Uxt	1.68067	5.53506	2.40385	2.10084	0.806452	21.4286	24.0678	17.9177	20.339	20.7447	16.7164	24.6479	23.8281	27.8539	19.5489
11	CM001013.3	133486191	133486849	gene body	659	20.89	3.23	17.66	AgedSed	9.83611	7.86947e-23	1.40792e-20	NC_000086.8	Rpl36a	3.31126	4.65116	3.8961	2.27273	1.35135	25.7812	21.1712	19.7133	20.6897	15.1515	20.6186	14.3617	24.4604	23.8095	22.8723
11	CM001013.3	133486191	133486849	promoter	659	20.89	3.23	17.66	AgedSed	9.83611	7.86947e-23	1.40792e-20	NC_000086.8	Rpl36a	3.31126	4.65116	3.8961	2.27273	1.35135	25.7812	21.1712	19.7133	20.6897	15.1515	20.6186	14.3617	24.4604	23.8095	22.8723
12	CM001013.3	167579212	167579676	gene body	465	27.27	4.58	22.69	AgedSed	9.37075	7.20178e-21	1.18109e-18	NC_000086.8	Arhgap6	2.43902	7.33945	2.45902	4.41176	4.91803	30.9237	15.3005	30.6513	28.9389	26.6667	29.4118	23.6162	25	22.4684	21.2598
13	CM001013.3	133587133	133587449	gene body	317	26.75	3.37	23.38	AgedSed	8.81294	1.21907e-18	1.84548e-16	NC_000086.8	Armcx4	7.65027	5.47945	0.78125	1	1.38889	24.9357	21.8638	30.1408	23.0047	33.7553	27.7929	20.1646	20.603	31.3333	19.3878
13	CM001013.3	133587133	133587449	gene body	317	26.75	3.37	23.38	AgedSed	8.81294	1.21907e-18	1.84548e-16	NC_000086.8	B230119M05Rik	7.65027	5.47945	0.78125	1	1.38889	24.9357	21.8638	30.1408	23.0047	33.7553	27.7929	20.1646	20.603	31.3333	19.3878
13	CM001013.3	133587133	133587449	promoter	317	26.75	3.37	23.38	AgedSed	8.81294	1.21907e-18	1.84548e-16	NC_000086.8	B230119M05Rik	7.65027	5.47945	0.78125	1	1.38889	24.9357	21.8638	30.1408	23.0047	33.7553	27.7929	20.1646	20.603	31.3333	19.3878
14	CM001013.3	36373759	36374212	gene body	454	22.31	1.85	20.46	AgedSed	8.66197	4.63678e-18	6.51799e-16	NC_000086.8	Upf3b	1.05263	5.46875	0.75188	0.763359	0.917431	20.1299	17.5439	22.1519	23.2044	30.4	17.8899	21.7172	17.8295	33.3333	16.3121
14	CM001013.3	36373759	36374212	promoter	454	22.31	1.85	20.46	AgedSed	8.66197	4.63678e-18	6.51799e-16	NC_000086.8	Upf3b	1.05263	5.46875	0.75188	0.763359	0.917431	20.1299	17.5439	22.1519	23.2044	30.4	17.8899	21.7172	17.8295	33.3333	16.3121
15	CM001013.3	100576092	100576691	gene body	600	21.38	3.24	18.14	AgedSed	8.52588	1.51658e-17	1.98975e-15	NC_000086.8	Taf1	0.512821	6.22222	2.22222	2.52101	3.83275	21.5084	26.5753	23.9521	16.035	17.9211	17.4785	23.5495	14.5695	20.7265	13.3333
15	CM001013.3	100576092	100576691	promoter	600	21.38	3.24	18.14	AgedSed	8.52588	1.51658e-17	1.98975e-15	NC_000086.8	Taf1	0.512821	6.22222	2.22222	2.52101	3.83275	21.5084	26.5753	23.9521	16.035	17.9211	17.4785	23.5495	14.5695	20.7265	13.3333
16	CM001013.3	95000372	95000691	gene body	320	18	1.89	16.11	AgedSed	8.48609	2.13698e-17	2.62849e-15	NC_000086.8	Las1l	0.458716	4.23729	1.2945	1.81818	1.74825	22.5664	13.0194	22.8495	12.8571	15.1376	24.6575	16.6667	17.0854	22.0619	20
16	CM001013.3	95000372	95000691	promoter	320	18	1.89	16.11	AgedSed	8.48609	2.13698e-17	2.62849e-15	NC_000086.8	Las1l	0.458716	4.23729	1.2945	1.81818	1.74825	22.5664	13.0194	22.8495	12.8571	15.1376	24.6575	16.6667	17.0854	22.0619	20
17	CM001013.3	136018897	136019212	gene body	316	20.16	2.24	17.92	AgedSed	8.35416	6.59003e-17	7.62892e-15	NC_000086.8	Esx1	3.1746	2.80899	1.6129	1.37615	2.54545	16.7224	29.7414	22.467	18.7713	14.0187	17.1053	13.6	10.3448	19.661	21.4634
18	CM001013.3	104971709	104972803	gene body	1095	28.52	1.5	27.02	AgedSed	8.31627	9.07774e-17	9.925e-15	NC_000086.8	Atrx	1.67598	3.09278	1.19048	0	1.25786	31.0811	35.7143	21.6393	46	16.129	28.0769	18.1818	30.5344	23.6641	14.4681
19	CM001013.3	6690849	6691127	gene body	279	71.6	15	56.6	AgedSed	8.30272	1.01757e-16	1.05398e-14	NC_000086.8	Dgkk	0	30	21.0526	6.25	22.2222	66.6667	75.6757	62.3188	70	81.6092	75.7282	64.8148	77.4194	63.7931	69.1176
19	CM001013.3	6690849	6691127	promoter	279	71.6	15	56.6	AgedSed	8.30272	1.01757e-16	1.05398e-14	NC_000086.8	Dgkk	0	30	21.0526	6.25	22.2222	66.6667	75.6757	62.3188	70	81.6092	75.7282	64.8148	77.4194	63.7931	69.1176
20	CM001013.3	135170909	135171349	gene body	441	19.95	1.44	18.51	AgedSed	8.26999	1.33969e-16	1.31826e-14	NC_000086.8	Bex3	2.43902	1.5625	0.694444	0	2.43902	16.8831	14.7436	31.4103	14.2857	21.0526	16.6667	20.8333	24.1573	16.8269	27.8351
20	CM001013.3	135170909	135171349	promoter	441	19.95	1.44	18.51	AgedSed	8.26999	1.33969e-16	1.31826e-14	NC_000086.8	Bex3	2.43902	1.5625	0.694444	0	2.43902	16.8831	14.7436	31.4103	14.2857	21.0526	16.6667	20.8333	24.1573	16.8269	27.8351
21	CM001013.3	74139450	74139843	gene body	394	18.21	1.47	16.74	AgedSed	7.95432	1.80115e-15	1.68793e-13	NC_000086.8	Dkc1	2.35294	1.81818	1.24224	0.613497	1.37931	13.3333	12.7358	18.2724	30.6931	25	21.0843	15.3285	27.0742	21.9331	14.8148
21	CM001013.3	74139450	74139843	promoter	394	18.21	1.47	16.74	AgedSed	7.95432	1.80115e-15	1.68793e-13	NC_000086.8	Dkc1	2.35294	1.81818	1.24224	0.613497	1.37931	13.3333	12.7358	18.2724	30.6931	25	21.0843	15.3285	27.0742	21.9331	14.8148
22	CM001013.3	10082768	10083125	gene body	358	21.45	4.25	17.2	AgedSed	7.74456	9.59145e-15	8.57998e-13	NC_000086.8	Rpgr	3.125	8.03571	1.65746	5.80357	1.7341	22.1538	19.0114	21.6418	25.9036	19.3182	25.3275	28.8889	15.5235	20.9169	27.8884
22	CM001013.3	10082768	10083125	promoter	358	21.45	4.25	17.2	AgedSed	7.74456	9.59145e-15	8.57998e-13	NC_000086.8	Rpgr	3.125	8.03571	1.65746	5.80357	1.7341	22.1538	19.0114	21.6418	25.9036	19.3182	25.3275	28.8889	15.5235	20.9169	27.8884
23	CM001013.3	168856980	168857299	gene body	320	86.54	95.35	-8.81	YoungSed	7.60892	2.76395e-14	2.36498e-12	NC_000086.8	Sts	94.8081	95.7082	96.3889	95.6897	94.306	86.3727	84.5304	88.024	88	82.9932	85.7143	90.2878	86.8932	87.8453	93.1429
24	CM001013.3	154121139	154121549	gene body	411	17.61	2.01	15.6	AgedSed	7.5936	3.11126e-14	2.55123e-12	NC_000086.8	Prdx4	1.84049	1.86335	0.8	0.675676	4.66667	22.6131	14.6465	19.697	18.75	9.55882	15.859	16.4706	22.4138	15.4812	9.02778
25	CM001013.3	101114557	101115057	gene body	501	26.54	3.02	23.52	AgedSed	7.49106	6.83211e-14	5.37824e-12	NC_000086.8	Nhsl2	1.72414	4.93827	3.27869	1.38889	3.38983	37.1795	22.449	23	27.4809	20.3125	11.7021	15	28.7879	28.3951	22.7273
25	CM001013.3	101114557	101115057	gene body	501	26.54	3.02	23.52	AgedSed	7.49106	6.83211e-14	5.37824e-12	NC_000086.8	Rtl5	1.72414	4.93827	3.27869	1.38889	3.38983	37.1795	22.449	23	27.4809	20.3125	11.7021	15	28.7879	28.3951	22.7273
25	CM001013.3	101114557	101115057	promoter	501	26.54	3.02	23.52	AgedSed	7.49106	6.83211e-14	5.37824e-12	NC_000086.8	Rtl5	1.72414	4.93827	3.27869	1.38889	3.38983	37.1795	22.449	23	27.4809	20.3125	11.7021	15	28.7879	28.3951	22.7273
26	CM001013.3	74621372	74621715	gene body	344	24.12	2.57	21.54	AgedSed	7.4843	7.19309e-14	5.44462e-12	NC_000086.8	Rab39b	4.34783	4.30108	0.980392	2.22222	0	20.2335	32.7485	21.5909	27.3885	20.2797	21.7391	16.6667	16.5414	36.2694	22.6277
27	CM001013.3	12018782	12019068	gene body	287	22.47	44.04	-21.57	YoungSed	7.40158	1.34576e-13	9.80911e-12	NC_000086.8	Bcor	30.5263	42.5	43.1579	51.7544	50.9434	22.6257	23.8754	25.2632	20.9091	17.1875	27.027	23.2143	19.5364	23.6301	22.449
28	CM001013.3	72965198	72965951	promoter	754	24.53	2.44	22.09	AgedSed	7.37375	1.65897e-13	1.16602e-11	NC_000086.8	Naa10	2.40964	2.7027	1.51515	0	4.6875	21.3235	20.7207	28.2258	30.4348	22.5352	25.3247	25.4717	26.8966	12.8788	11.3636
28	CM001013.3	72965198	72965951	gene body	754	24.53	2.44	22.09	AgedSed	7.37375	1.65897e-13	1.16602e-11	NC_000086.8	Naa10,Renbp	2.40964	2.7027	1.51515	0	4.6875	21.3235	20.7207	28.2258	30.4348	22.5352	25.3247	25.4717	26.8966	12.8788	11.3636
29	CM001013.3	56548873	56549268	gene body	396	23.41	3.3	20.1	AgedSed	7.36113	1.82356e-13	1.2375e-11	NC_000086.8	Gpr101	3.09735	8.65385	2.74725	0	1.53846	27.0588	19.898	19.8413	27.3556	21.5827	31.5789	15.8672	21.978	29.4393	29.5455
29	CM001013.3	56548873	56549268	promoter	396	23.41	3.3	20.1	AgedSed	7.36113	1.82356e-13	1.2375e-11	NC_000086.8	Gpr101	3.09735	8.65385	2.74725	0	1.53846	27.0588	19.898	19.8413	27.3556	21.5827	31.5789	15.8672	21.978	29.4393	29.5455
30	CM001013.3	141748780	141749248	gene body	469	20.65	4.96	15.69	AgedSed	7.27247	3.52976e-13	2.31553e-11	NC_000086.8	Ammecr1	5.57377	5.29101	3.53982	7.61421	2.83019	25.9615	26.0726	20.6667	14.939	16.369	20.0565	23.8342	20	18.6275	29.2683
31	CM001013.3	11358303	11358628	gene body	326	54.82	28.39	26.43	AgedSed	7.01415	2.31349e-12	1.46869e-10	NC_000086.8	Gm39496	29.6296	26.1905	32.8947	24.1379	28.6713	61.8605	57.0513	54.9763	48.3221	47.6923	47.0588	53.7688	53.3333	56.7568	38.0952
33	CM001013.3	20786627	20787415	gene body	789	31.6	4.81	26.79	AgedSed	6.7328	1.6643e-11	9.92526e-10	NC_000086.8	Syn1	14.2857	5	1.92308	0	1.40845	33.7349	24.6914	31.4286	46.6667	25.4545	15.9664	14.5161	17.5	30.5085	20.6612
33	CM001013.3	20786627	20787415	promoter	789	31.6	4.81	26.79	AgedSed	6.7328	1.6643e-11	9.92526e-10	NC_000086.8	Syn1	14.2857	5	1.92308	0	1.40845	33.7349	24.6914	31.4286	46.6667	25.4545	15.9664	14.5161	17.5	30.5085	20.6612
34	CM001013.3	12803058	12803487	gene body	430	16.31	2.47	13.84	AgedSed	6.72091	1.80591e-11	1.04531e-09	NC_000086.8	AA414768	4.13793	2.47934	1.67364	3.38983	1.36986	20.6349	12.4611	17.3038	13.3333	15.7895	12.6761	11.437	8.73362	22.9323	16.6667
34	CM001013.3	12803058	12803487	promoter	430	16.31	2.47	13.84	AgedSed	6.72091	1.80591e-11	1.04531e-09	NC_000086.8	AA414768	4.13793	2.47934	1.67364	3.38983	1.36986	20.6349	12.4611	17.3038	13.3333	15.7895	12.6761	11.437	8.73362	22.9323	16.6667
35	CM001013.3	110372224	110373332	gene body	1109	34.09	6.57	27.52	AgedSed	6.67065	2.54666e-11	1.43195e-09	NC_000086.8	Rps6ka6	4.08163	18.4211	2.96296	2.83688	5.55556	30.5164	32.5714	25.3012	52.9412	31.0078	41.5385	34.0278	36.747	37.1901	36.3636
36	CM001013.3	23230877	23231129	gene body	253	18	2.3	15.7	AgedSed	6.42544	1.3149e-10	7.18812e-09	NC_000086.8	Klhl13	1.96078	2.63158	1.85185	2.27273	3.44828	23.4127	18.6813	18.9873	7.14286	18.8525	12.987	24.6667	21.0526	21.0811	18.9024
37	CM001013.3	134696798	134697246	gene body	449	28.88	2.05	26.83	AgedSed	6.39984	1.55536e-10	8.27283e-09	NC_000086.8	Gprasp1	3.57143	3.125	0	3.77358	0	38.2716	26.9231	33.9286	9.43396	31.1475	24.5902	8.97436	12.0879	20.8791	11.2676
38	CM001013.3	57076848	57077268	gene body	421	22.17	3.87	18.3	AgedSed	6.30827	2.82166e-10	1.46132e-08	NC_000086.8	Zic3	8.92857	5.55556	2.7027	0	4.56853	21.6216	14.3885	29.2135	20.9424	23.3766	16.6667	18.4397	10.1911	18.1818	14.2857
39	CM001013.3	136471659	136471941	gene body	283	14.86	2.28	12.58	AgedSed	6.28919	3.1912e-10	1.61033e-08	NC_000086.8	Il1rapl2	5.05051	3.35196	0.591716	0	2.43902	16.8605	8.76289	19.4872	13.1661	15.3558	11.413	15.5689	19.6507	17.6471	11.1628
40	CM001013.3	13327800	13328294	gene body	495	12.88	1.95	10.93	AgedSed	6.13348	8.59748e-10	4.22996e-08	NC_000086.8	Nyx	1.96078	3.61446	1.07143	1.49254	1.5544	16.4336	6.87285	14.3564	11.828	16.1538	11.7925	4.7619	15.1042	13.615	10.7477
42	CM001013.3	36348744	36348997	gene body	254	16.41	2.84	13.57	AgedSed	5.75728	8.54824e-09	4.00546e-07	NC_000086.8	Rpl39	0.934579	7.32984	2.06897	0.444444	2.80899	19.1045	17.7215	13.1661	16.5049	15.4589	10.7492	22.807	26.4615	15.4676	15.3846
42	CM001013.3	36348744	36348997	promoter	254	16.41	2.84	13.57	AgedSed	5.75728	8.54824e-09	4.00546e-07	NC_000086.8	Rpl39	0.934579	7.32984	2.06897	0.444444	2.80899	19.1045	17.7215	13.1661	16.5049	15.4589	10.7492	22.807	26.4615	15.4676	15.3846
43	CM001013.3	46981074	46981348	gene body	275	19.94	2.69	17.25	AgedSed	5.72815	1.01529e-08	4.64672e-07	NC_000086.8	Smarca1	2.12766	5.14706	1.875	0	4.25532	28.7356	17.5532	22.4599	15.9574	11.1111	28.1106	12.1547	18.2222	21.9048	12.1212
44	CM001013.3	71868632	71869094	gene body	463	25.76	5.63	20.13	AgedSed	5.65254	1.58097e-08	7.07125e-07	NC_000086.8	Gabrq	10	9.03955	1.72414	0	7.82609	25.098	27.5641	33.79	14	25.3165	31.8519	24.5614	23.8494	33.6449	27.1255
44	CM001013.3	71868632	71869094	promoter	463	25.76	5.63	20.13	AgedSed	5.65254	1.58097e-08	7.07125e-07	NC_000086.8	Gabrq	10	9.03955	1.72414	0	7.82609	25.098	27.5641	33.79	14	25.3165	31.8519	24.5614	23.8494	33.6449	27.1255
45	CM001013.3	134968600	134969040	gene body	441	12.58	0.72	11.86	AgedSed	5.62582	1.84631e-08	8.07453e-07	NC_000086.8	Bex2	0.757576	0	1.28205	2.24719	0	21.2598	5.40541	9.89583	14.4981	11.2108	24.8756	10.4167	12.5683	15.8537	9.84456
45	CM001013.3	134968600	134969040	promoter	441	12.58	0.72	11.86	AgedSed	5.62582	1.84631e-08	8.07453e-07	NC_000086.8	Bex2	0.757576	0	1.28205	2.24719	0	21.2598	5.40541	9.89583	14.4981	11.2108	24.8756	10.4167	12.5683	15.8537	9.84456
46	CM001013.3	132589379	132589665	gene body	287	22.53	3.26	19.27	AgedSed	5.60384	2.09657e-08	8.96966e-07	NC_000086.8	Gm26851	3.59281	5.35714	2.91262	1.03627	3.96825	27.4809	27.9188	11.1111	25	15.7143	13.7615	35.1515	19.4444	15.2542	19.5652
46	CM001013.3	132589379	132589665	gene body	287	22.53	3.26	19.27	AgedSed	5.60384	2.09657e-08	8.96966e-07	NC_000086.8	Pcdh19	3.59281	5.35714	2.91262	1.03627	3.96825	27.4809	27.9188	11.1111	25	15.7143	13.7615	35.1515	19.4444	15.2542	19.5652
48	CM001013.3	100473044	100473566	gene body	523	15.11	1.5	13.61	AgedSed	5.55927	2.70909e-08	1.11073e-06	NC_000086.8	Nono	1.6	1.92308	1.23457	1.26582	1.48148	13.5135	25.1462	11.0032	17.1642	11.7318	7.59494	14.094	30.2521	10.625	12.5828
48	CM001013.3	100473044	100473566	promoter	523	15.11	1.5	13.61	AgedSed	5.55927	2.70909e-08	1.11073e-06	NC_000086.8	Nono	1.6	1.92308	1.23457	1.26582	1.48148	13.5135	25.1462	11.0032	17.1642	11.7318	7.59494	14.094	30.2521	10.625	12.5828
49	CM001013.3	73372548	73372809	promoter	262	23.4	2.5	20.9	AgedSed	5.51014	3.5855e-08	1.44005e-06	NC_000086.8	Gm39520	0	8.82353	2.94118	0	0	15.1515	17.6471	21.9512	33.3333	26.3158	14.2857	32.5	13.3333	19.0476	8.33333
49	CM001013.3	73372548	73372809	gene body	262	23.4	2.5	20.9	AgedSed	5.51014	3.5855e-08	1.44005e-06	NC_000086.8	Plxna3	0	8.82353	2.94118	0	0	15.1515	17.6471	21.9512	33.3333	26.3158	14.2857	32.5	13.3333	19.0476	8.33333
49	CM001013.3	73372548	73372809	promoter	262	23.4	2.5	20.9	AgedSed	5.51014	3.5855e-08	1.44005e-06	NC_000086.8	Plxna3	0	8.82353	2.94118	0	0	15.1515	17.6471	21.9512	33.3333	26.3158	14.2857	32.5	13.3333	19.0476	8.33333
50	CM001013.3	98086195	98086728	gene body	534	18.39	5.37	13.02	AgedSed	5.43401	5.51015e-08	2.16879e-06	NC_000086.8	Stard8	3.0303	9.30233	10.3896	2.06186	4.5045	23.2673	11.5044	19.0476	16	18.6047	26.0116	24.359	23.3129	21.9697	16.3399
51	CM001013.3	134739724	134740048	gene body	325	23.19	2.4	20.79	AgedSed	5.41843	6.01263e-08	2.32017e-06	NC_000086.8	Gprasp2	0	3.22581	1.38889	2.5	4.54545	18.3673	16.3636	37.5	20.4545	20.5882	21.3333	2.08333	18.6047	16	14.7059
51	CM001013.3	134739724	134740048	promoter	325	23.19	2.4	20.79	AgedSed	5.41843	6.01263e-08	2.32017e-06	NC_000086.8	Gprasp2	0	3.22581	1.38889	2.5	4.54545	18.3673	16.3636	37.5	20.4545	20.5882	21.3333	2.08333	18.6047	16	14.7059
52	CM001013.3	133936749	133936962	gene body	214	22.91	3.11	19.8	AgedSed	5.34714	8.93533e-08	3.38168e-06	NC_000086.8	3632454L22Rik	3.48837	5.06912	0	1.96078	3.59281	29.8246	20.1493	14.3251	27.0386	30	9.7561	26.009	41.4966	24.1379	19.209
54	CM001013.3	135039702	135040220	gene body	519	13.05	2.01	11.04	AgedSed	5.24654	1.54985e-07	5.64833e-06	NC_000086.8	Bex4	1.92308	3.64372	0	1.1236	1.65746	14.8472	19.3416	13.089	7.81759	10.3175	21.0938	24.7525	23.0303	12.3223	9.35252
54	CM001013.3	135039702	135040220	promoter	519	13.05	2.01	11.04	AgedSed	5.24654	1.54985e-07	5.64833e-06	NC_000086.8	Bex4	1.92308	3.64372	0	1.1236	1.65746	14.8472	19.3416	13.089	7.81759	10.3175	21.0938	24.7525	23.0303	12.3223	9.35252
54	CM001013.3	135039702	135040220	gene body	519	13.05	2.01	11.04	AgedSed	5.24654	1.54985e-07	5.64833e-06	NC_000086.8	Nxf3	1.92308	3.64372	0	1.1236	1.65746	14.8472	19.3416	13.089	7.81759	10.3175	21.0938	24.7525	23.0303	12.3223	9.35252
55	CM001013.3	73289381	73290316	gene body	936	29.4	2.74	26.66	AgedSed	5.20076	1.98474e-07	7.07819e-06	NC_000086.8	Flna	7.43802	4.20168	0.78125	0.833333	0.75188	14.8718	24.0876	39.011	41.8338	10.9489	25.6684	25.641	23.8579	26.6272	20.6061
56	CM001013.3	149440139	149440365	gene body	227	26.23	5.64	20.59	AgedSed	5.19803	2.01412e-07	7.07819e-06	NC_000086.8	Tro	10	1.78571	3.44828	11.1111	1.51515	36	20.5882	18.6813	27.027	35.2941	21.7822	40.9091	30.4348	27.551	40.9091
58	CM001013.3	63319380	63319620	gene body	241	13.22	2.82	10.4	AgedSed	5.09622	3.46504e-07	1.17572e-05	NC_000086.8	Slitrk4	2.98507	3.92157	2.8169	3.0303	0	16.0584	10.2564	8.06452	13.1944	18.8679	9.40594	14.6154	13.7931	14.4509	5.55556
59	CM001013.3	140504655	140505150	promoter	496	22.23	1.99	20.25	AgedSed	4.90349	9.41486e-07	3.14041e-05	NC_000086.8	Gm15295	2.65152	0.806452	2.00803	0.636943	3.57143	9.03226	30.4688	22.5989	38.1818	17.7215	9.63303	31.4103	22.6667	19.7842	7.42574
59	CM001013.3	140504655	140505150	gene body	496	22.23	1.99	20.25	AgedSed	4.90349	9.41486e-07	3.14041e-05	NC_000086.8	Irs4	2.65152	0.806452	2.00803	0.636943	3.57143	9.03226	30.4688	22.5989	38.1818	17.7215	9.63303	31.4103	22.6667	19.7842	7.42574
60	CM001013.3	69520514	69520816	gene body	303	16.34	1.41	14.93	AgedSed	4.8759	1.08312e-06	3.55263e-05	NC_000086.8	Tmem185a	2.43902	1.82927	1.45631	0.990099	0.632911	20.3571	18.75	16.4706	4.1958	17.4497	12.3762	12.4424	10.1266	32.5	17.0213
60	CM001013.3	69520514	69520816	promoter	303	16.34	1.41	14.93	AgedSed	4.8759	1.08312e-06	3.55263e-05	NC_000086.8	Tmem185a	2.43902	1.82927	1.45631	0.990099	0.632911	20.3571	18.75	16.4706	4.1958	17.4497	12.3762	12.4424	10.1266	32.5	17.0213
61	CM001013.3	156351847	156352107	gene body	261	80.98	94.24	-13.26	YoungSed	4.83357	1.34108e-06	4.32663e-05	NC_000086.8	Mbtps2,Yy2	96.6102	90.1961	95.7265	93.8144	94.2308	87.619	83.7736	78.9017	80.2281	68.6869	78.4314	71.9355	70.1299	84.0782	74.2991
61	CM001013.3	156351847	156352107	promoter	261	80.98	94.24	-13.26	YoungSed	4.83357	1.34108e-06	4.32663e-05	NC_000086.8	Yy2	96.6102	90.1961	95.7265	93.8144	94.2308	87.619	83.7736	78.9017	80.2281	68.6869	78.4314	71.9355	70.1299	84.0782	74.2991
62	CM001013.3	55500749	55501427	gene body	679	17.65	2.13	15.52	AgedSed	4.49391	6.9927e-06	0.000219946	NC_000086.8	Ints6l	0	3.06122	3.80952	1.30719	1.7094	18.1818	14.8515	18.1287	20.1681	16.3636	7.64331	7.5188	21.0526	33.3333	8.69565
63	CM001013.3	73356535	73357063	gene body	529	14.75	3.27	11.48	AgedSed	4.49245	7.04096e-06	0.000219946	NC_000086.8	Fam50a	2.91262	7.58929	1.5	1.80723	2.04082	14.4366	25.3061	13.75	11.4679	6.73575	9.52381	20.7273	12.406	15.2318	16.4122
63	CM001013.3	73356535	73357063	promoter	529	14.75	3.27	11.48	AgedSed	4.49245	7.04096e-06	0.000219946	NC_000086.8	Fam50a	2.91262	7.58929	1.5	1.80723	2.04082	14.4366	25.3061	13.75	11.4679	6.73575	9.52381	20.7273	12.406	15.2318	16.4122
65	CM001013.3	92329985	92330214	gene body	230	16.97	3.88	13.1	AgedSed	4.39449	1.11033e-05	0.000336173	NC_000086.8	Arx	2.53165	3.53698	6.85358	4.13437	2.44565	24.3952	17.8824	17.1569	10.5882	7.72059	11.6477	26.4851	24.6032	21.4932	26.6881
65	CM001013.3	92329985	92330214	promoter	230	16.97	3.88	13.1	AgedSed	4.39449	1.11033e-05	0.000336173	NC_000086.8	Arx	2.53165	3.53698	6.85358	4.13437	2.44565	24.3952	17.8824	17.1569	10.5882	7.72059	11.6477	26.4851	24.6032	21.4932	26.6881
67	CM001013.3	92338230	92338473	gene body	244	27.63	10.94	16.69	AgedSed	4.21169	2.53462e-05	0.000744497	NC_000086.8	Arx	9.43396	10.3704	11.5385	12.0482	11.4504	25.9259	29.2398	36.5854	15.8879	18.3206	22.381	31.5476	33.125	31.8386	21.8182
68	CM001013.3	135950432	135950639	gene body	208	18.49	3.57	14.92	AgedSed	4.13668	3.52369e-05	0.0010198	NC_000086.8	Fam199x	3.8835	6.61765	0	2.29008	5.07246	20.7048	22.549	18.8732	26.8519	5.49451	11.6041	26.9663	7.37705	11.7886	9.14286
69	CM000994.3	154675005	154675422	gene body	418	70.92	63.65	7.27	AgedSed	3.95441	7.67232e-05	0.00218828	NC_000067.7	Cacna1e	60.473	63.3229	60.0484	63.5575	69.2982	70.354	72.9084	71.5569	66.9118	73.9336	69.8113	70.9589	71.3004	73.384	71.9298
70	CM001013.3	94240004	94240238	gene body	235	23.5	2.65	20.85	AgedSed	3.94199	8.08079e-05	0.00227186	NC_000086.8	Arhgef9	3.0303	3.26797	3.00752	0	4.7619	34.2342	12.8713	40.7407	22.4719	6.73077	21.0526	18.8679	37.6238	17.5439	10.101
71	CM001002.3	119314699	119315009	gene body	311	98.28	92.21	6.08	AgedSed	3.83351	0.000126329	0.00350162	NC_000075.7	Scn5a	89.697	93.7008	95.8763	92.4138	91.0959	97.8947	97.619	98.4211	98.9796	97.561	84.2857	96	94.2529	95.6204	86.8421
72	CM001013.3	74276471	74276678	gene body	208	17.24	6.3	10.94	AgedSed	3.80484	0.000141899	0.00387856	NC_000086.8	F8	4.22535	4.22535	7.5	1.81818	12.5	9.44882	17.8571	19.3548	21.0843	18.75	22.2222	10.559	7.36842	11.25	12.5874
73	CM001013.3	158155185	158155704	gene body	520	20.16	0.9	19.26	AgedSed	3.73667	0.000186476	0.0050272	NC_000086.8	Eif1ax	0	1.31579	1.28205	1.06383	0	16.6667	15.5844	19.4175	35.7143	21.6667	42.5926	38.0952	5.12821	3.01205	9.67742
75	CM001013.3	48582724	48583218	gene body	495	25	10.34	14.66	AgedSed	3.67539	0.000237482	0.00623152	NC_000086.8	Arhgap36	7.46269	17.5824	8.53659	4.54545	11.5385	32.5926	15.2174	31.4685	20.1613	20.2128	20	20.2247	25.8427	31.0606	16.6667
76	CM000995.3	153187344	153187604	gene body	261	7.59	0	7.59	AgedSed	3.66098	0.000251251	0.00650607	NC_000068.8	2500004C02Rik	0	0	0	0	0	6.25	11.4286	8.33333	6.45161	4.16667	6.89655	8	10	32.3529	4.54545
76	CM000995.3	153187344	153187604	promoter	261	7.59	0	7.59	AgedSed	3.66098	0.000251251	0.00650607	NC_000068.8	Asxl1	0	0	0	0	0	6.25	11.4286	8.33333	6.45161	4.16667	6.89655	8	10	32.3529	4.54545
76	CM000995.3	153187344	153187604	promoter	261	7.59	0	7.59	AgedSed	3.66098	0.000251251	0.00650607	NC_000068.8	Asxl1	0	0	0	0	0	6.25	11.4286	8.33333	6.45161	4.16667	6.89655	8	10	32.3529	4.54545
77	CM001013.3	43456642	43456857	gene body	216	19.26	5.35	13.91	AgedSed	3.65131	0.00026091	0.00666846	NC_000086.8	Dcaf12l2	6.97674	9.375	0	1.63934	6.38298	36.0656	14.4928	10.9375	11.1111	18.75	15.5172	17.0213	15.3846	15.5172	18
78	CM001003.3	127075164	127075389	gene body	226	75.65	67.93	7.72	AgedSed	3.56037	0.000370329	0.00934369	NC_000076.7	Kif5a	65.7143	69.4175	67.3367	68.5714	68.75	76.5385	78.9157	77.0408	71.3693	75.5952	74.7748	74.5192	67.3575	71.1538	72.0779
79	CM001001.3	70525514	70525750	gene body	237	18.63	11.91	6.72	AgedSed	3.54944	0.000386055	0.00961718	NC_000074.7	Tm6sf2	12.3077	12.1581	11.1821	13.1926	10.2389	20.8955	22.4409	19.7101	15.7895	13.4259	8.70968	11.7904	15.1976	18.3746	13.0435
79	CM001001.3	70525514	70525750	promoter	237	18.63	11.91	6.72	AgedSed	3.54944	0.000386055	0.00961718	NC_000074.7	Tm6sf2	12.3077	12.1581	11.1821	13.1926	10.2389	20.8955	22.4409	19.7101	15.7895	13.4259	8.70968	11.7904	15.1976	18.3746	13.0435
80	JH584295.1	1299	1700	gene body	402	61.98	71.57	-9.59	YoungSed	3.50869	0.000450322	0.0110779	NT_187055.1	Cd99	69.9482	74.5247	72.1429	76.1468	66.1088	66.065	63.4146	66.7984	54.8523	53.9683	62.5551	63.6842	67.4157	68.6007	56.3025
80	JH584295.1	1299	1700	promoter	402	61.98	71.57	-9.59	YoungSed	3.50869	0.000450322	0.0110779	NT_187055.1	Cd99	69.9482	74.5247	72.1429	76.1468	66.1088	66.065	63.4146	66.7984	54.8523	53.9683	62.5551	63.6842	67.4157	68.6007	56.3025
81	CM001013.3	135115780	135116298	gene body	519	17.96	3.05	14.91	AgedSed	3.44907	0.000562516	0.013667	NC_000086.8	Bex1	3.86473	6.0241	2.43902	1.27389	1.5625	25.7895	12.9412	4.93827	23.6467	15.493	28	23.6842	24.5614	21.1957	1.9802
81	CM001013.3	135115780	135116298	promoter	519	17.96	3.05	14.91	AgedSed	3.44907	0.000562516	0.013667	NC_000086.8	Bex1	3.86473	6.0241	2.43902	1.27389	1.5625	25.7895	12.9412	4.93827	23.6467	15.493	28	23.6842	24.5614	21.1957	1.9802
81	CM001013.3	135115780	135116298	gene body	519	17.96	3.05	14.91	AgedSed	3.44907	0.000562516	0.013667	NC_000086.8	LOC115489115	3.86473	6.0241	2.43902	1.27389	1.5625	25.7895	12.9412	4.93827	23.6467	15.493	28	23.6842	24.5614	21.1957	1.9802
82	CM000994.3	17215691	17216019	gene body	329	14.52	9.79	4.73	AgedSed	3.43034	0.000602826	0.0144678	NC_000067.7	Gdap1	9.53947	13.5385	7.33696	10.6383	8.35509	15.9204	12.9167	15.0396	12.8821	15.9696	13.2468	12.5	12.4514	18.6842	16.0377
83	CM001013.3	136019279	136019502	gene body	224	21.94	1.52	20.42	AgedSed	3.4195	0.000627355	0.0148751	NC_000086.8	Esx1	0	1.66667	4.54545	1.51515	2.32558	15.4412	42.623	28.3019	0	17.8947	7	36.5385	5.71429	26.4706	34.0426
84	CM001002.3	122985883	122986174	gene body	292	16.13	37.98	-21.85	YoungSed	3.4049	0.000661891	0.0155072	NC_000075.7	Clec3b	43.75	39.2344	46.3977	36.0515	20.4082	11.4391	34.4595	21.0863	12.2137	4.62963	19.4872	22.8571	34.4371	31.6327	18.2609
85	CM001001.3	121176637	121177000	gene body	364	19.78	30.59	-10.81	YoungSed	3.39705	0.000681169	0.0157711	NC_000074.7	Gse1	29.4574	33.7838	32.4561	28.5714	28.1768	27.6364	16.9903	15.6997	19.2469	17.931	24.6575	13.0233	16.8317	26.3158	26.9036
86	CM001001.3	109683204	109683656	gene body	453	84.29	67.21	17.08	AgedSed	3.32714	0.000877421	0.0200787	NC_000074.7	Zfhx3	63.7931	56.4516	71.2	57.3034	81.3725	72.5	89.1304	86.5672	86.6667	84.127	80	73.913	80	63.6364	63.8889
87	CM001013.3	107877660	107877900	promoter	241	15.74	3.95	11.79	AgedSed	3.26911	0.00107887	0.0244047	NC_000086.8	2810403D21Rik	3.57143	9.09091	0	6.66667	0	16.1765	15	22.5806	16	9.09091	2.63158	20	15.7895	22.449	9.375
87	CM001013.3	107877660	107877900	promoter	241	15.74	3.95	11.79	AgedSed	3.26911	0.00107887	0.0244047	NC_000086.8	2810403D21Rik	3.57143	9.09091	0	6.66667	0	16.1765	15	22.5806	16	9.09091	2.63158	20	15.7895	22.449	9.375
87	CM001013.3	107877660	107877900	gene body	241	15.74	3.95	11.79	AgedSed	3.26911	0.00107887	0.0244047	NC_000086.8	Brwd3	3.57143	9.09091	0	6.66667	0	16.1765	15	22.5806	16	9.09091	2.63158	20	15.7895	22.449	9.375
88	CM001013.3	118836841	118837049	gene body	209	9.49	1.45	8.04	AgedSed	3.25495	0.00113412	0.025363	NC_000086.8	Pabpc5	2.40964	0	0	0	3.84615	13.4615	4.41176	10.7784	5.71429	2.08333	11.6667	3.125	14.5985	10.8844	15.1261
88	CM001013.3	118836841	118837049	promoter	209	9.49	1.45	8.04	AgedSed	3.25495	0.00113412	0.025363	NC_000086.8	Pabpc5	2.40964	0	0	0	3.84615	13.4615	4.41176	10.7784	5.71429	2.08333	11.6667	3.125	14.5985	10.8844	15.1261
91	CM001013.3	55419815	55420360	gene body	546	16.91	4.19	12.72	AgedSed	3.15478	0.00160619	0.0351033	NC_000086.8	Smim10l2a	3.1746	6.25	2.85714	4.7619	3.0303	35	13.6986	13.8889	5.66038	15	20.6612	9.47368	12.5	34.1463	17.1053
91	CM001013.3	55419815	55420360	promoter	546	16.91	4.19	12.72	AgedSed	3.15478	0.00160619	0.0351033	NC_000086.8	Smim10l2a	3.1746	6.25	2.85714	4.7619	3.0303	35	13.6986	13.8889	5.66038	15	20.6612	9.47368	12.5	34.1463	17.1053
92	CM001004.3	58852621	58853041	gene body	421	52.89	43.42	9.47	AgedSed	3.13165	0.00173826	0.0371837	NC_000077.7	H3f4,Trim17	44.6866	43.2773	42.9185	39.8268	45.0311	52.7094	50.495	46.4419	62.9032	51.6129	43.5897	54.1284	51.073	49.2537	58.4906
93	CM001010.3	26038461	26038791	gene body	331	8.38	4.69	3.68	AgedSed	3.12489	0.00177874	0.0376404	NC_000083.7	Fbxl16	3.83632	6.5	1.71429	5.16432	5.89812	5.45455	8.06916	9.42249	10.5469	8.89571	12.766	10.2564	7.8125	10.1617	8.26446
94	CM001005.3	89226930	89227296	gene body	367	93.43	88.89	4.54	AgedSed	3.12052	0.00180535	0.0377971	NC_000078.7	Nrxn3	86.1842	90.0552	89.1566	88.0658	91.4286	92.7083	88.8112	94.0299	95.8333	95.7219	92.0455	90.2439	92.4528	91.6667	90.9091
95	CM000998.3	31295392	31295969	gene body	578	22.49	13.12	9.37	AgedSed	3.1069	0.00189058	0.0391649	NC_000071.7	Ucn	17.9487	8.58086	13.0045	16.7939	12.3529	18.8679	34.5029	16.1435	24.8062	22.6562	16.8224	14.9606	13.9785	21.3904	18.6567
96	CM000996.3	67370996	67371350	gene body	355	13.95	9.85	4.1	AgedSed	3.09862	0.00194424	0.039446	NC_000069.7	Gfm1	8.28025	11.5903	9.38511	8.75912	10.7843	16.9054	13.3829	14.726	10.5263	15.1961	10.5634	8.57143	12.9707	11.8081	9.83607
96	CM000996.3	67370996	67371350	gene body	355	13.95	9.85	4.1	AgedSed	3.09862	0.00194424	0.039446	NC_000069.7	Lxn	8.28025	11.5903	9.38511	8.75912	10.7843	16.9054	13.3829	14.726	10.5263	15.1961	10.5634	8.57143	12.9707	11.8081	9.83607
96	CM000996.3	67370996	67371350	promoter	355	13.95	9.85	4.1	AgedSed	3.09862	0.00194424	0.039446	NC_000069.7	Lxn	8.28025	11.5903	9.38511	8.75912	10.7843	16.9054	13.3829	14.726	10.5263	15.1961	10.5634	8.57143	12.9707	11.8081	9.83607
97	CM000999.3	52154143	52154646	gene body	504	22.04	31.21	-9.16	YoungSed	3.09987	0.00193607	0.039446	NC_000072.7	5730596B20Rik,LOC115490409	36.5651	33.4337	26.6667	27.809	31.307	21	22.5108	30.4478	16.0959	15.7025	21.0884	24.2574	20.5224	29.1096	16.3743
97	CM000999.3	52154143	52154646	gene body	504	22.04	31.21	-9.16	YoungSed	3.09987	0.00193607	0.039446	NC_000072.7	Hoxa3	36.5651	33.4337	26.6667	27.809	31.307	21	22.5108	30.4478	16.0959	15.7025	21.0884	24.2574	20.5224	29.1096	16.3743
98	CM001013.3	85235286	85235920	gene body	635	15.49	1.28	14.2	AgedSed	3.08823	0.00201354	0.0404353	NC_000086.8	Nr0b1	2.5	0.75188	0.534759	1.40845	1.38889	23.3503	4.02685	14.7727	26.6667	2.17391	16.1972	27.2727	4.65116	22.314	7.31707
98	CM001013.3	85235286	85235920	promoter	635	15.49	1.28	14.2	AgedSed	3.08823	0.00201354	0.0404353	NC_000086.8	Nr0b1	2.5	0.75188	0.534759	1.40845	1.38889	23.3503	4.02685	14.7727	26.6667	2.17391	16.1972	27.2727	4.65116	22.314	7.31707
99	CM001007.3	10123396	10124021	gene body	626	2.1	5.64	-3.54	YoungSed	3.0457	0.00232141	0.0452331	NC_000080.7	Fezf2	5.72519	3.24074	9	6.2069	2.88066	3.52941	2.17391	2.80374	0	0	3.01205	5.28634	3.57143	6.50407	2.53165
101	CM001013.3	166905982	166906297	gene body	316	11.6	2.71	8.89	AgedSed	3.04902	0.00229592	0.0452331	NC_000086.8	Frmpd4	3.87931	4.13223	2.18341	0.77821	2.7027	12.2727	16.8421	11.2	12.4183	1.24224	8.52018	9.91736	11.9718	22.3176	13.6585
102	CM001009.3	93887574	93887914	gene body	341	5.02	9.95	-4.93	YoungSed	3.02171	0.00251354	0.0481968	NC_000082.7	Sim2	13.0435	9.55882	8.92857	8.04598	10.5263	5.53191	2.51572	6.59722	6.87023	2.73224	3.44828	8.50202	10.084	6.5	2.46305
103	CM001000.3	5055936	5056324	promoter	389	44.77	26.68	18.09	AgedSed	3.02063	0.0025225	0.0481968	NC_000073.7	Ccdc106	19.7917	33.3333	40.5797	29.9363	10.7438	44.8	44.1441	40.625	55.3191	45.7143	40.5797	32.4675	46.6667	38.5787	4
103	CM001000.3	5055936	5056324	gene body	389	44.77	26.68	18.09	AgedSed	3.02063	0.0025225	0.0481968	NC_000073.7	Gm15510	19.7917	33.3333	40.5797	29.9363	10.7438	44.8	44.1441	40.625	55.3191	45.7143	40.5797	32.4675	46.6667	38.5787	4
103	CM001000.3	5055936	5056324	gene body	389	44.77	26.68	18.09	AgedSed	3.02063	0.0025225	0.0481968	NC_000073.7	Zfp580	19.7917	33.3333	40.5797	29.9363	10.7438	44.8	44.1441	40.625	55.3191	45.7143	40.5797	32.4675	46.6667	38.5787	4
B. AgedEx v YoungSed CpG Island Analysis (FDR<0.05)
number	seqnames	xStart	xEnd	region	width	meth_case	meth_control	meth_diff	direction	stat	pvals	fdrs	refseq	gene	YoungSed1	YoungSed2	YoungSed3	YoungSed4	YoungSed5	AgedSed1	AgedSed2	AgedSed3	AgedSed4	AgedSed5	AgedEx1	AgedEx2	AgedEx3	AgedEx4	AgedEx5
1	CM001013.3	72759682	72760276	gene body	595	25.9	2.8	23.09	AgedEx	13.66	1.76047e-42	3.4646e-39	NC_000086.8	Abcd1	3.77358	2.42718	3.84615	1.30719	2.90698	23.4114	21.7391	21.4286	16.9065	25.0896	21.2838	28.4404	24.7312	25.2688	31.5271
1	CM001013.3	72759682	72760276	promoter	595	25.9	2.8	23.09	AgedEx	13.66	1.76047e-42	3.4646e-39	NC_000086.8	Abcd1	3.77358	2.42718	3.84615	1.30719	2.90698	23.4114	21.7391	21.4286	16.9065	25.0896	21.2838	28.4404	24.7312	25.2688	31.5271
1	CM001013.3	72759682	72760276	gene body	595	25.9	2.8	23.09	AgedEx	13.66	1.76047e-42	3.4646e-39	NC_000086.8	Bcap31	3.77358	2.42718	3.84615	1.30719	2.90698	23.4114	21.7391	21.4286	16.9065	25.0896	21.2838	28.4404	24.7312	25.2688	31.5271
2	CM001013.3	108056939	108057247	gene body	309	27.43	1.93	25.5	AgedEx	13.3297	1.55532e-40	1.53044e-37	NC_000086.8	Hmgn5	2.05128	3.00429	2.24215	0.943396	1.52439	25.9563	27.9898	24.6341	32.6087	18.5315	22.6562	30.7692	29.2453	30.6173	23.2877
2	CM001013.3	108056939	108057247	promoter	309	27.43	1.93	25.5	AgedEx	13.3297	1.55532e-40	1.53044e-37	NC_000086.8	Hmgn5	2.05128	3.00429	2.24215	0.943396	1.52439	25.9563	27.9898	24.6341	32.6087	18.5315	22.6562	30.7692	29.2453	30.6173	23.2877
4	CM001013.3	7813898	7814508	gene body	611	18.6	2.44	16.16	AgedEx	12.5094	6.63493e-36	3.26439e-33	NC_000086.8	Gm39488	2.9661	2.71739	1.91388	2.6738	1.99203	22.4026	20.122	22.779	21.1429	27.5449	13.8462	17.1315	17.9039	23.588	20.5479
4	CM001013.3	7813898	7814508	promoter	611	18.6	2.44	16.16	AgedEx	12.5094	6.63493e-36	3.26439e-33	NC_000086.8	Gm39488	2.9661	2.71739	1.91388	2.6738	1.99203	22.4026	20.122	22.779	21.1429	27.5449	13.8462	17.1315	17.9039	23.588	20.5479
4	CM001013.3	7813898	7814508	gene body	611	18.6	2.44	16.16	AgedEx	12.5094	6.63493e-36	3.26439e-33	NC_000086.8	Hdac6	2.9661	2.71739	1.91388	2.6738	1.99203	22.4026	20.122	22.779	21.1429	27.5449	13.8462	17.1315	17.9039	23.588	20.5479
4	CM001013.3	7813898	7814508	promoter	611	18.6	2.44	16.16	AgedEx	12.5094	6.63493e-36	3.26439e-33	NC_000086.8	Hdac6	2.9661	2.71739	1.91388	2.6738	1.99203	22.4026	20.122	22.779	21.1429	27.5449	13.8462	17.1315	17.9039	23.588	20.5479
6	CM001013.3	105070698	105071014	gene body	317	17.07	1.58	15.49	AgedEx	11.652	2.24201e-31	7.4834e-29	NC_000086.8	Atp7a	1.24224	3.19635	1.16279	0	1.90476	18.9024	22.2222	19.9396	20.1413	13.8075	15.9218	15.7692	20.7207	18.7279	14.8305
6	CM001013.3	105070698	105071014	promoter	317	17.07	1.58	15.49	AgedEx	11.652	2.24201e-31	7.4834e-29	NC_000086.8	Atp7a	1.24224	3.19635	1.16279	0	1.90476	18.9024	22.2222	19.9396	20.1413	13.8075	15.9218	15.7692	20.7207	18.7279	14.8305
7	CM001013.3	20827832	20828443	gene body	612	22.06	2.58	19.48	AgedEx	11.1392	8.08523e-29	2.27311e-26	NC_000086.8	A230072C01Rik	1.68067	5.53506	2.40385	2.10084	0.806452	21.4286	24.0678	17.9177	20.339	20.7447	16.7164	24.6479	23.8281	27.8539	19.5489
7	CM001013.3	20827832	20828443	promoter	612	22.06	2.58	19.48	AgedEx	11.1392	8.08523e-29	2.27311e-26	NC_000086.8	A230072C01Rik	1.68067	5.53506	2.40385	2.10084	0.806452	21.4286	24.0678	17.9177	20.339	20.7447	16.7164	24.6479	23.8281	27.8539	19.5489
7	CM001013.3	20827832	20828443	gene body	612	22.06	2.58	19.48	AgedEx	11.1392	8.08523e-29	2.27311e-26	NC_000086.8	Uxt	1.68067	5.53506	2.40385	2.10084	0.806452	21.4286	24.0678	17.9177	20.339	20.7447	16.7164	24.6479	23.8281	27.8539	19.5489
7	CM001013.3	20827832	20828443	promoter	612	22.06	2.58	19.48	AgedEx	11.1392	8.08523e-29	2.27311e-26	NC_000086.8	Uxt	1.68067	5.53506	2.40385	2.10084	0.806452	21.4286	24.0678	17.9177	20.339	20.7447	16.7164	24.6479	23.8281	27.8539	19.5489
8	CM001013.3	70094593	70094895	gene body	303	17.48	2.61	14.87	AgedEx	10.3863	2.86118e-25	7.03851e-23	NC_000086.8	Mamld1	2.58621	2.5641	2.36967	3.10881	2.30769	19.8473	18.0412	13.5659	23.9234	20	17.316	20.8531	18.3857	18.3036	12.6697
9	CM001013.3	159548829	159549081	promoter	253	21.73	3.94	17.78	AgedEx	10.0872	6.29219e-24	1.37589e-21	NC_000086.8	n-TVtac3	3.68098	4.1841	6.25	2.92887	3.19149	25.7576	20.0658	19.5965	22.7092	25.7778	28.7582	19.2308	20.1613	21.875	16.7347
9	CM001013.3	159548829	159549081	promoter	253	21.73	3.94	17.78	AgedEx	10.0872	6.29219e-24	1.37589e-21	NC_000086.8	n-TVtac3	3.68098	4.1841	6.25	2.92887	3.19149	25.7576	20.0658	19.5965	22.7092	25.7778	28.7582	19.2308	20.1613	21.875	16.7347
9	CM001013.3	159548829	159549081	gene body	253	21.73	3.94	17.78	AgedEx	10.0872	6.29219e-24	1.37589e-21	NC_000086.8	Rs1	3.68098	4.1841	6.25	2.92887	3.19149	25.7576	20.0658	19.5965	22.7092	25.7778	28.7582	19.2308	20.1613	21.875	16.7347
10	CM001013.3	161671104	161671491	gene body	388	16.22	1.33	14.89	AgedEx	9.88136	5.01473e-23	9.86898e-21	NC_000086.8	Syap1	1.16732	2.19298	0.732601	1.13636	1.52905	20.2439	12.6238	21.0526	25	19.9357	16.0819	21.1196	14.3813	13.2258	14.8014
10	CM001013.3	161671104	161671491	promoter	388	16.22	1.33	14.89	AgedEx	9.88136	5.01473e-23	9.86898e-21	NC_000086.8	Syap1	1.16732	2.19298	0.732601	1.13636	1.52905	20.2439	12.6238	21.0526	25	19.9357	16.0819	21.1196	14.3813	13.2258	14.8014
11	CM001013.3	95000372	95000691	gene body	320	20.51	1.89	18.62	AgedEx	9.59726	8.20946e-22	1.46875e-19	NC_000086.8	Las1l	0.458716	4.23729	1.2945	1.81818	1.74825	22.5664	13.0194	22.8495	12.8571	15.1376	24.6575	16.6667	17.0854	22.0619	20
11	CM001013.3	95000372	95000691	promoter	320	20.51	1.89	18.62	AgedEx	9.59726	8.20946e-22	1.46875e-19	NC_000086.8	Las1l	0.458716	4.23729	1.2945	1.81818	1.74825	22.5664	13.0194	22.8495	12.8571	15.1376	24.6575	16.6667	17.0854	22.0619	20
12	CM001013.3	133486191	133486849	gene body	659	20.91	3.23	17.69	AgedEx	9.57352	1.03323e-21	1.6945e-19	NC_000086.8	Rpl36a	3.31126	4.65116	3.8961	2.27273	1.35135	25.7812	21.1712	19.7133	20.6897	15.1515	20.6186	14.3617	24.4604	23.8095	22.8723
12	CM001013.3	133486191	133486849	promoter	659	20.91	3.23	17.69	AgedEx	9.57352	1.03323e-21	1.6945e-19	NC_000086.8	Rpl36a	3.31126	4.65116	3.8961	2.27273	1.35135	25.7812	21.1712	19.7133	20.6897	15.1515	20.6186	14.3617	24.4604	23.8095	22.8723
13	CM001013.3	167579212	167579676	gene body	465	24.57	4.58	19.99	AgedEx	8.78409	1.57632e-18	2.38631e-16	NC_000086.8	Arhgap6	2.43902	7.33945	2.45902	4.41176	4.91803	30.9237	15.3005	30.6513	28.9389	26.6667	29.4118	23.6162	25	22.4684	21.2598
14	CM001013.3	135170909	135171349	gene body	441	20.27	1.44	18.83	AgedEx	8.61132	7.2226e-18	1.01529e-15	NC_000086.8	Bex3	2.43902	1.5625	0.694444	0	2.43902	16.8831	14.7436	31.4103	14.2857	21.0526	16.6667	20.8333	24.1573	16.8269	27.8351
14	CM001013.3	135170909	135171349	promoter	441	20.27	1.44	18.83	AgedEx	8.61132	7.2226e-18	1.01529e-15	NC_000086.8	Bex3	2.43902	1.5625	0.694444	0	2.43902	16.8831	14.7436	31.4103	14.2857	21.0526	16.6667	20.8333	24.1573	16.8269	27.8351
15	CM001013.3	10082768	10083125	gene body	358	23.22	4.25	18.96	AgedEx	8.43576	3.29047e-17	4.3171e-15	NC_000086.8	Rpgr	3.125	8.03571	1.65746	5.80357	1.7341	22.1538	19.0114	21.6418	25.9036	19.3182	25.3275	28.8889	15.5235	20.9169	27.8884
15	CM001013.3	10082768	10083125	promoter	358	23.22	4.25	18.96	AgedEx	8.43576	3.29047e-17	4.3171e-15	NC_000086.8	Rpgr	3.125	8.03571	1.65746	5.80357	1.7341	22.1538	19.0114	21.6418	25.9036	19.3182	25.3275	28.8889	15.5235	20.9169	27.8884
16	CM001013.3	74139450	74139843	gene body	394	20.87	1.47	19.4	AgedEx	8.36616	5.95255e-17	7.32164e-15	NC_000086.8	Dkc1	2.35294	1.81818	1.24224	0.613497	1.37931	13.3333	12.7358	18.2724	30.6931	25	21.0843	15.3285	27.0742	21.9331	14.8148
16	CM001013.3	74139450	74139843	promoter	394	20.87	1.47	19.4	AgedEx	8.36616	5.95255e-17	7.32164e-15	NC_000086.8	Dkc1	2.35294	1.81818	1.24224	0.613497	1.37931	13.3333	12.7358	18.2724	30.6931	25	21.0843	15.3285	27.0742	21.9331	14.8148
17	CM001013.3	36373759	36374212	gene body	454	21.2	1.85	19.36	AgedEx	8.312	9.41022e-17	1.08937e-14	NC_000086.8	Upf3b	1.05263	5.46875	0.75188	0.763359	0.917431	20.1299	17.5439	22.1519	23.2044	30.4	17.8899	21.7172	17.8295	33.3333	16.3121
17	CM001013.3	36373759	36374212	promoter	454	21.2	1.85	19.36	AgedEx	8.312	9.41022e-17	1.08937e-14	NC_000086.8	Upf3b	1.05263	5.46875	0.75188	0.763359	0.917431	20.1299	17.5439	22.1519	23.2044	30.4	17.8899	21.7172	17.8295	33.3333	16.3121
18	CM001013.3	6690849	6691127	gene body	279	71.01	15	56.01	AgedEx	8.21103	2.19302e-16	2.3977e-14	NC_000086.8	Dgkk	0	30	21.0526	6.25	22.2222	66.6667	75.6757	62.3188	70	81.6092	75.7282	64.8148	77.4194	63.7931	69.1176
18	CM001013.3	6690849	6691127	promoter	279	71.01	15	56.01	AgedEx	8.21103	2.19302e-16	2.3977e-14	NC_000086.8	Dgkk	0	30	21.0526	6.25	22.2222	66.6667	75.6757	62.3188	70	81.6092	75.7282	64.8148	77.4194	63.7931	69.1176
19	CM001013.3	133587133	133587449	gene body	317	24.83	3.37	21.46	AgedEx	8.02703	9.9862e-16	1.03436e-13	NC_000086.8	Armcx4	7.65027	5.47945	0.78125	1	1.38889	24.9357	21.8638	30.1408	23.0047	33.7553	27.7929	20.1646	20.603	31.3333	19.3878
19	CM001013.3	133587133	133587449	gene body	317	24.83	3.37	21.46	AgedEx	8.02703	9.9862e-16	1.03436e-13	NC_000086.8	B230119M05Rik	7.65027	5.47945	0.78125	1	1.38889	24.9357	21.8638	30.1408	23.0047	33.7553	27.7929	20.1646	20.603	31.3333	19.3878
19	CM001013.3	133587133	133587449	promoter	317	24.83	3.37	21.46	AgedEx	8.02703	9.9862e-16	1.03436e-13	NC_000086.8	B230119M05Rik	7.65027	5.47945	0.78125	1	1.38889	24.9357	21.8638	30.1408	23.0047	33.7553	27.7929	20.1646	20.603	31.3333	19.3878
20	CM001013.3	56548873	56549268	gene body	396	25.51	3.3	22.2	AgedEx	7.88328	3.18905e-15	3.13802e-13	NC_000086.8	Gpr101	3.09735	8.65385	2.74725	0	1.53846	27.0588	19.898	19.8413	27.3556	21.5827	31.5789	15.8672	21.978	29.4393	29.5455
20	CM001013.3	56548873	56549268	promoter	396	25.51	3.3	22.2	AgedEx	7.88328	3.18905e-15	3.13802e-13	NC_000086.8	Gpr101	3.09735	8.65385	2.74725	0	1.53846	27.0588	19.898	19.8413	27.3556	21.5827	31.5789	15.8672	21.978	29.4393	29.5455
21	CM001013.3	141748780	141749248	gene body	469	21.71	4.96	16.75	AgedEx	7.67115	1.70464e-14	1.59749e-12	NC_000086.8	Ammecr1	5.57377	5.29101	3.53982	7.61421	2.83019	25.9615	26.0726	20.6667	14.939	16.369	20.0565	23.8342	20	18.6275	29.2683
22	CM001013.3	100576092	100576691	gene body	600	18.21	3.24	14.97	AgedEx	7.37651	1.62499e-13	1.45362e-11	NC_000086.8	Taf1	0.512821	6.22222	2.22222	2.52101	3.83275	21.5084	26.5753	23.9521	16.035	17.9211	17.4785	23.5495	14.5695	20.7265	13.3333
22	CM001013.3	100576092	100576691	promoter	600	18.21	3.24	14.97	AgedEx	7.37651	1.62499e-13	1.45362e-11	NC_000086.8	Taf1	0.512821	6.22222	2.22222	2.52101	3.83275	21.5084	26.5753	23.9521	16.035	17.9211	17.4785	23.5495	14.5695	20.7265	13.3333
23	CM001013.3	110372224	110373332	gene body	1109	37.44	6.57	30.87	AgedEx	7.23314	4.7196e-13	4.03833e-11	NC_000086.8	Rps6ka6	4.08163	18.4211	2.96296	2.83688	5.55556	30.5164	32.5714	25.3012	52.9412	31.0078	41.5385	34.0278	36.747	37.1901	36.3636
25	CM001013.3	23230877	23231129	gene body	253	19.78	2.3	17.48	AgedEx	7.11383	1.12863e-12	8.78948e-11	NC_000086.8	Klhl13	1.96078	2.63158	1.85185	2.27273	3.44828	23.4127	18.6813	18.9873	7.14286	18.8525	12.987	24.6667	21.0526	21.0811	18.9024
26	CM001013.3	154121139	154121549	gene body	411	16.04	2.01	14.03	AgedEx	7.10991	1.16121e-12	8.78948e-11	NC_000086.8	Prdx4	1.84049	1.86335	0.8	0.675676	4.66667	22.6131	14.6465	19.697	18.75	9.55882	15.859	16.4706	22.4138	15.4812	9.02778
27	CM001013.3	74621372	74621715	gene body	344	23.91	2.57	21.33	AgedEx	7.05704	1.70084e-12	1.19545e-10	NC_000086.8	Rab39b	4.34783	4.30108	0.980392	2.22222	0	20.2335	32.7485	21.5909	27.3885	20.2797	21.7391	16.6667	16.5414	36.2694	22.6277
28	CM001013.3	104971709	104972803	gene body	1095	23.19	1.5	21.7	AgedEx	7.06003	1.66461e-12	1.19545e-10	NC_000086.8	Atrx	1.67598	3.09278	1.19048	0	1.25786	31.0811	35.7143	21.6393	46	16.129	28.0769	18.1818	30.5344	23.6641	14.4681
29	CM001013.3	12018782	12019068	gene body	287	23.28	44.04	-20.76	YoungSed	7.02066	2.20826e-12	1.49857e-10	NC_000086.8	Bcor	30.5263	42.5	43.1579	51.7544	50.9434	22.6257	23.8754	25.2632	20.9091	17.1875	27.027	23.2143	19.5364	23.6301	22.449
30	CM001013.3	136018897	136019212	gene body	316	16.61	2.24	14.37	AgedEx	6.97136	3.13884e-12	2.05908e-10	NC_000086.8	Esx1	3.1746	2.80899	1.6129	1.37615	2.54545	16.7224	29.7414	22.467	18.7713	14.0187	17.1053	13.6	10.3448	19.661	21.4634
31	CM001013.3	98086195	98086728	gene body	534	22.52	5.37	17.15	AgedEx	6.88258	5.87779e-12	3.73145e-10	NC_000086.8	Stard8	3.0303	9.30233	10.3896	2.06186	4.5045	23.2673	11.5044	19.0476	16	18.6047	26.0116	24.359	23.3129	21.9697	16.3399
32	CM001013.3	135039702	135040220	gene body	519	18.6	2.01	16.59	AgedEx	6.71744	1.84947e-11	1.13742e-09	NC_000086.8	Bex4	1.92308	3.64372	0	1.1236	1.65746	14.8472	19.3416	13.089	7.81759	10.3175	21.0938	24.7525	23.0303	12.3223	9.35252
32	CM001013.3	135039702	135040220	promoter	519	18.6	2.01	16.59	AgedEx	6.71744	1.84947e-11	1.13742e-09	NC_000086.8	Bex4	1.92308	3.64372	0	1.1236	1.65746	14.8472	19.3416	13.089	7.81759	10.3175	21.0938	24.7525	23.0303	12.3223	9.35252
32	CM001013.3	135039702	135040220	gene body	519	18.6	2.01	16.59	AgedEx	6.71744	1.84947e-11	1.13742e-09	NC_000086.8	Nxf3	1.92308	3.64372	0	1.1236	1.65746	14.8472	19.3416	13.089	7.81759	10.3175	21.0938	24.7525	23.0303	12.3223	9.35252
34	CM001013.3	72965198	72965951	promoter	754	20.48	2.44	18.04	AgedEx	6.41716	1.38839e-10	8.03631e-09	NC_000086.8	Naa10	2.40964	2.7027	1.51515	0	4.6875	21.3235	20.7207	28.2258	30.4348	22.5352	25.3247	25.4717	26.8966	12.8788	11.3636
34	CM001013.3	72965198	72965951	gene body	754	20.48	2.44	18.04	AgedEx	6.41716	1.38839e-10	8.03631e-09	NC_000086.8	Naa10,Renbp	2.40964	2.7027	1.51515	0	4.6875	21.3235	20.7207	28.2258	30.4348	22.5352	25.3247	25.4717	26.8966	12.8788	11.3636
35	CM001013.3	71868632	71869094	gene body	463	28.4	5.63	22.77	AgedEx	6.34442	2.23265e-10	1.18753e-08	NC_000086.8	Gabrq	10	9.03955	1.72414	0	7.82609	25.098	27.5641	33.79	14	25.3165	31.8519	24.5614	23.8494	33.6449	27.1255
35	CM001013.3	71868632	71869094	promoter	463	28.4	5.63	22.77	AgedEx	6.34442	2.23265e-10	1.18753e-08	NC_000086.8	Gabrq	10	9.03955	1.72414	0	7.82609	25.098	27.5641	33.79	14	25.3165	31.8519	24.5614	23.8494	33.6449	27.1255
36	CM001013.3	134968600	134969040	gene body	441	15.29	0.72	14.57	AgedEx	6.34881	2.16991e-10	1.18753e-08	NC_000086.8	Bex2	0.757576	0	1.28205	2.24719	0	21.2598	5.40541	9.89583	14.4981	11.2108	24.8756	10.4167	12.5683	15.8537	9.84456
36	CM001013.3	134968600	134969040	promoter	441	15.29	0.72	14.57	AgedEx	6.34881	2.16991e-10	1.18753e-08	NC_000086.8	Bex2	0.757576	0	1.28205	2.24719	0	21.2598	5.40541	9.89583	14.4981	11.2108	24.8756	10.4167	12.5683	15.8537	9.84456
37	CM001013.3	136471659	136471941	gene body	283	15.3	2.28	13.01	AgedEx	6.34774	2.18498e-10	1.18753e-08	NC_000086.8	Il1rapl2	5.05051	3.35196	0.591716	0	2.43902	16.8605	8.76289	19.4872	13.1661	15.3558	11.413	15.5689	19.6507	17.6471	11.1628
38	CM001013.3	92329985	92330214	gene body	230	22.2	3.88	18.33	AgedEx	6.22507	4.81342e-10	2.49285e-08	NC_000086.8	Arx	2.53165	3.53698	6.85358	4.13437	2.44565	24.3952	17.8824	17.1569	10.5882	7.72059	11.6477	26.4851	24.6032	21.4932	26.6881
38	CM001013.3	92329985	92330214	promoter	230	22.2	3.88	18.33	AgedEx	6.22507	4.81342e-10	2.49285e-08	NC_000086.8	Arx	2.53165	3.53698	6.85358	4.13437	2.44565	24.3952	17.8824	17.1569	10.5882	7.72059	11.6477	26.4851	24.6032	21.4932	26.6881
39	CM001013.3	156351847	156352107	gene body	261	76.39	94.24	-17.85	YoungSed	6.1744	6.64157e-10	3.35144e-08	NC_000086.8	Mbtps2,Yy2	96.6102	90.1961	95.7265	93.8144	94.2308	87.619	83.7736	78.9017	80.2281	68.6869	78.4314	71.9355	70.1299	84.0782	74.2991
39	CM001013.3	156351847	156352107	promoter	261	76.39	94.24	-17.85	YoungSed	6.1744	6.64157e-10	3.35144e-08	NC_000086.8	Yy2	96.6102	90.1961	95.7265	93.8144	94.2308	87.619	83.7736	78.9017	80.2281	68.6869	78.4314	71.9355	70.1299	84.0782	74.2991
40	CM001013.3	36348744	36348997	gene body	254	18.13	2.84	15.29	AgedEx	6.16325	7.12668e-10	3.50632e-08	NC_000086.8	Rpl39	0.934579	7.32984	2.06897	0.444444	2.80899	19.1045	17.7215	13.1661	16.5049	15.4589	10.7492	22.807	26.4615	15.4676	15.3846
40	CM001013.3	36348744	36348997	promoter	254	18.13	2.84	15.29	AgedEx	6.16325	7.12668e-10	3.50632e-08	NC_000086.8	Rpl39	0.934579	7.32984	2.06897	0.444444	2.80899	19.1045	17.7215	13.1661	16.5049	15.4589	10.7492	22.807	26.4615	15.4676	15.3846
42	CM001013.3	12803058	12803487	gene body	430	14.17	2.47	11.7	AgedEx	6.07713	1.22356e-09	5.73326e-08	NC_000086.8	AA414768	4.13793	2.47934	1.67364	3.38983	1.36986	20.6349	12.4611	17.3038	13.3333	15.7895	12.6761	11.437	8.73362	22.9323	16.6667
42	CM001013.3	12803058	12803487	promoter	430	14.17	2.47	11.7	AgedEx	6.07713	1.22356e-09	5.73326e-08	NC_000086.8	AA414768	4.13793	2.47934	1.67364	3.38983	1.36986	20.6349	12.4611	17.3038	13.3333	15.7895	12.6761	11.437	8.73362	22.9323	16.6667
44	CM001013.3	101114557	101115057	gene body	501	20.87	3.02	17.85	AgedEx	5.98741	2.13204e-09	9.53603e-08	NC_000086.8	Nhsl2	1.72414	4.93827	3.27869	1.38889	3.38983	37.1795	22.449	23	27.4809	20.3125	11.7021	15	28.7879	28.3951	22.7273
44	CM001013.3	101114557	101115057	gene body	501	20.87	3.02	17.85	AgedEx	5.98741	2.13204e-09	9.53603e-08	NC_000086.8	Rtl5	1.72414	4.93827	3.27869	1.38889	3.38983	37.1795	22.449	23	27.4809	20.3125	11.7021	15	28.7879	28.3951	22.7273
44	CM001013.3	101114557	101115057	promoter	501	20.87	3.02	17.85	AgedEx	5.98741	2.13204e-09	9.53603e-08	NC_000086.8	Rtl5	1.72414	4.93827	3.27869	1.38889	3.38983	37.1795	22.449	23	27.4809	20.3125	11.7021	15	28.7879	28.3951	22.7273
45	CM001013.3	11358303	11358628	gene body	326	50.76	28.39	22.38	AgedEx	5.96198	2.49196e-09	1.08982e-07	NC_000086.8	Gm39496	29.6296	26.1905	32.8947	24.1379	28.6713	61.8605	57.0513	54.9763	48.3221	47.6923	47.0588	53.7688	53.3333	56.7568	38.0952
46	CM001013.3	149440139	149440365	gene body	227	29.04	5.64	23.4	AgedEx	5.89911	3.65469e-09	1.56357e-07	NC_000086.8	Tro	10	1.78571	3.44828	11.1111	1.51515	36	20.5882	18.6813	27.027	35.2941	21.7822	40.9091	30.4348	27.551	40.9091
47	CM001013.3	168856980	168857299	gene body	320	88.52	95.35	-6.84	YoungSed	5.88517	3.9765e-09	1.66505e-07	NC_000086.8	Sts	94.8081	95.7082	96.3889	95.6897	94.306	86.3727	84.5304	88.024	88	82.9932	85.7143	90.2878	86.8932	87.8453	93.1429
48	CM001013.3	46981074	46981348	gene body	275	19.04	2.69	16.35	AgedEx	5.541	3.00757e-08	1.2331e-06	NC_000086.8	Smarca1	2.12766	5.14706	1.875	0	4.25532	28.7356	17.5532	22.4599	15.9574	11.1111	28.1106	12.1547	18.2222	21.9048	12.1212
49	CM001013.3	132589379	132589665	gene body	287	19.57	3.26	16.32	AgedEx	5.41937	5.98102e-08	2.40217e-06	NC_000086.8	Gm26851	3.59281	5.35714	2.91262	1.03627	3.96825	27.4809	27.9188	11.1111	25	15.7143	13.7615	35.1515	19.4444	15.2542	19.5652
49	CM001013.3	132589379	132589665	gene body	287	19.57	3.26	16.32	AgedEx	5.41937	5.98102e-08	2.40217e-06	NC_000086.8	Pcdh19	3.59281	5.35714	2.91262	1.03627	3.96825	27.4809	27.9188	11.1111	25	15.7143	13.7615	35.1515	19.4444	15.2542	19.5652
50	CM001013.3	109858309	109858512	gene body	204	23.31	2.83	20.48	AgedEx	5.34562	9.01058e-08	3.54657e-06	NC_000086.8	Pou3f4	2.89855	3.77358	0	2.12766	4.91803	20.6897	18	7.03125	4.83871	2.5	25.4464	38.7097	25.8242	12.6214	25.3247
51	CM001013.3	13327800	13328294	gene body	495	11.02	1.95	9.07	AgedEx	5.25687	1.46525e-07	5.65415e-06	NC_000086.8	Nyx	1.96078	3.61446	1.07143	1.49254	1.5544	16.4336	6.87285	14.3564	11.828	16.1538	11.7925	4.7619	15.1042	13.615	10.7477
52	CM001013.3	100473044	100473566	gene body	523	14.25	1.5	12.75	AgedEx	5.20519	1.93797e-07	7.19609e-06	NC_000086.8	Nono	1.6	1.92308	1.23457	1.26582	1.48148	13.5135	25.1462	11.0032	17.1642	11.7318	7.59494	14.094	30.2521	10.625	12.5828
52	CM001013.3	100473044	100473566	promoter	523	14.25	1.5	12.75	AgedEx	5.20519	1.93797e-07	7.19609e-06	NC_000086.8	Nono	1.6	1.92308	1.23457	1.26582	1.48148	13.5135	25.1462	11.0032	17.1642	11.7318	7.59494	14.094	30.2521	10.625	12.5828
53	CM001013.3	133936749	133936962	gene body	214	21.6	3.11	18.49	AgedEx	5.20732	1.91592e-07	7.19609e-06	NC_000086.8	3632454L22Rik	3.48837	5.06912	0	1.96078	3.59281	29.8246	20.1493	14.3251	27.0386	30	9.7561	26.009	41.4966	24.1379	19.209
54	CM001013.3	69520514	69520816	gene body	303	16.43	1.41	15.03	AgedEx	5.1962	2.03403e-07	7.4129e-06	NC_000086.8	Tmem185a	2.43902	1.82927	1.45631	0.990099	0.632911	20.3571	18.75	16.4706	4.1958	17.4497	12.3762	12.4424	10.1266	32.5	17.0213
54	CM001013.3	69520514	69520816	promoter	303	16.43	1.41	15.03	AgedEx	5.1962	2.03403e-07	7.4129e-06	NC_000086.8	Tmem185a	2.43902	1.82927	1.45631	0.990099	0.632911	20.3571	18.75	16.4706	4.1958	17.4497	12.3762	12.4424	10.1266	32.5	17.0213
55	CM001013.3	73289381	73290316	gene body	936	24.53	2.74	21.8	AgedEx	5.0551	4.30175e-07	1.53924e-05	NC_000086.8	Flna	7.43802	4.20168	0.78125	0.833333	0.75188	14.8718	24.0876	39.011	41.8338	10.9489	25.6684	25.641	23.8579	26.6272	20.6061
56	CM001013.3	92338230	92338473	gene body	244	28.08	10.94	17.14	AgedEx	4.83917	1.3038e-06	4.58191e-05	NC_000086.8	Arx	9.43396	10.3704	11.5385	12.0482	11.4504	25.9259	29.2398	36.5854	15.8879	18.3206	22.381	31.5476	33.125	31.8386	21.8182
57	CM000995.3	153187344	153187604	gene body	261	13.85	0	13.85	AgedEx	4.80316	1.5618e-06	5.39233e-05	NC_000068.8	2500004C02Rik	0	0	0	0	0	6.25	11.4286	8.33333	6.45161	4.16667	6.89655	8	10	32.3529	4.54545
57	CM000995.3	153187344	153187604	promoter	261	13.85	0	13.85	AgedEx	4.80316	1.5618e-06	5.39233e-05	NC_000068.8	Asxl1	0	0	0	0	0	6.25	11.4286	8.33333	6.45161	4.16667	6.89655	8	10	32.3529	4.54545
57	CM000995.3	153187344	153187604	promoter	261	13.85	0	13.85	AgedEx	4.80316	1.5618e-06	5.39233e-05	NC_000068.8	Asxl1	0	0	0	0	0	6.25	11.4286	8.33333	6.45161	4.16667	6.89655	8	10	32.3529	4.54545
58	CM001013.3	73356535	73357063	gene body	529	14.88	3.27	11.61	AgedEx	4.75164	2.01774e-06	6.84639e-05	NC_000086.8	Fam50a	2.91262	7.58929	1.5	1.80723	2.04082	14.4366	25.3061	13.75	11.4679	6.73575	9.52381	20.7273	12.406	15.2318	16.4122
58	CM001013.3	73356535	73357063	promoter	529	14.88	3.27	11.61	AgedEx	4.75164	2.01774e-06	6.84639e-05	NC_000086.8	Fam50a	2.91262	7.58929	1.5	1.80723	2.04082	14.4366	25.3061	13.75	11.4679	6.73575	9.52381	20.7273	12.406	15.2318	16.4122
59	CM001013.3	102399862	102400235	gene body	374	18.05	4.6	13.45	AgedEx	4.64069	3.47253e-06	0.00011583	NC_000086.8	Chic1	4.16667	8.26446	3.36134	1.17647	5	13.9241	6.18557	14.7436	17.2662	5.26316	15.4321	20	10.5882	24.0741	22.3404
59	CM001013.3	102399862	102400235	promoter	374	18.05	4.6	13.45	AgedEx	4.64069	3.47253e-06	0.00011583	NC_000086.8	Chic1	4.16667	8.26446	3.36134	1.17647	5	13.9241	6.18557	14.7436	17.2662	5.26316	15.4321	20	10.5882	24.0741	22.3404
60	CM001013.3	63319380	63319620	gene body	241	11.66	2.82	8.84	AgedEx	4.5515	5.32647e-06	0.000174708	NC_000086.8	Slitrk4	2.98507	3.92157	2.8169	3.0303	0	16.0584	10.2564	8.06452	13.1944	18.8679	9.40594	14.6154	13.7931	14.4509	5.55556
62	CM001013.3	57076848	57077268	gene body	421	15.44	3.87	11.57	AgedEx	4.50392	6.67113e-06	0.000211754	NC_000086.8	Zic3	8.92857	5.55556	2.7027	0	4.56853	21.6216	14.3885	29.2135	20.9424	23.3766	16.6667	18.4397	10.1911	18.1818	14.2857
63	CM001013.3	20786627	20787415	gene body	789	20.6	4.81	15.79	AgedEx	4.46623	7.96113e-06	0.000248691	NC_000086.8	Syn1	14.2857	5	1.92308	0	1.40845	33.7349	24.6914	31.4286	46.6667	25.4545	15.9664	14.5161	17.5	30.5085	20.6612
63	CM001013.3	20786627	20787415	promoter	789	20.6	4.81	15.79	AgedEx	4.46623	7.96113e-06	0.000248691	NC_000086.8	Syn1	14.2857	5	1.92308	0	1.40845	33.7349	24.6914	31.4286	46.6667	25.4545	15.9664	14.5161	17.5	30.5085	20.6612
64	CM001013.3	73372548	73372809	promoter	262	18.29	2.5	15.79	AgedEx	4.36911	1.24752e-05	0.000383611	NC_000086.8	Gm39520	0	8.82353	2.94118	0	0	15.1515	17.6471	21.9512	33.3333	26.3158	14.2857	32.5	13.3333	19.0476	8.33333
64	CM001013.3	73372548	73372809	gene body	262	18.29	2.5	15.79	AgedEx	4.36911	1.24752e-05	0.000383611	NC_000086.8	Plxna3	0	8.82353	2.94118	0	0	15.1515	17.6471	21.9512	33.3333	26.3158	14.2857	32.5	13.3333	19.0476	8.33333
64	CM001013.3	73372548	73372809	promoter	262	18.29	2.5	15.79	AgedEx	4.36911	1.24752e-05	0.000383611	NC_000086.8	Plxna3	0	8.82353	2.94118	0	0	15.1515	17.6471	21.9512	33.3333	26.3158	14.2857	32.5	13.3333	19.0476	8.33333
65	CM001013.3	118836841	118837049	gene body	209	11.45	1.45	10	AgedEx	4.32404	1.53199e-05	0.000463839	NC_000086.8	Pabpc5	2.40964	0	0	0	3.84615	13.4615	4.41176	10.7784	5.71429	2.08333	11.6667	3.125	14.5985	10.8844	15.1261
65	CM001013.3	118836841	118837049	promoter	209	11.45	1.45	10	AgedEx	4.32404	1.53199e-05	0.000463839	NC_000086.8	Pabpc5	2.40964	0	0	0	3.84615	13.4615	4.41176	10.7784	5.71429	2.08333	11.6667	3.125	14.5985	10.8844	15.1261
67	CM001010.3	26038461	26038791	gene body	331	9.95	4.69	5.26	AgedEx	4.14764	3.35922e-05	0.000986708	NC_000083.7	Fbxl16	3.83632	6.5	1.71429	5.16432	5.89812	5.45455	8.06916	9.42249	10.5469	8.89571	12.766	10.2564	7.8125	10.1617	8.26446
68	CM001013.3	134696798	134697246	gene body	449	15.31	2.05	13.26	AgedEx	4.12507	3.70627e-05	0.00107264	NC_000086.8	Gprasp1	3.57143	3.125	0	3.77358	0	38.2716	26.9231	33.9286	9.43396	31.1475	24.5902	8.97436	12.0879	20.8791	11.2676
69	CM000994.3	154675005	154675422	gene body	418	71.43	63.65	7.78	AgedEx	4.10505	4.04227e-05	0.00115293	NC_000067.7	Cacna1e	60.473	63.3229	60.0484	63.5575	69.2982	70.354	72.9084	71.5569	66.9118	73.9336	69.8113	70.9589	71.3004	73.384	71.9298
70	CM001013.3	140504655	140505150	promoter	496	17.7	1.99	15.71	AgedEx	3.98486	6.75195e-05	0.00189826	NC_000086.8	Gm15295	2.65152	0.806452	2.00803	0.636943	3.57143	9.03226	30.4688	22.5989	38.1818	17.7215	9.63303	31.4103	22.6667	19.7842	7.42574
70	CM001013.3	140504655	140505150	gene body	496	17.7	1.99	15.71	AgedEx	3.98486	6.75195e-05	0.00189826	NC_000086.8	Irs4	2.65152	0.806452	2.00803	0.636943	3.57143	9.03226	30.4688	22.5989	38.1818	17.7215	9.63303	31.4103	22.6667	19.7842	7.42574
71	CM001013.3	135115780	135116298	gene body	519	21.76	3.05	18.71	AgedEx	3.9383	8.20593e-05	0.00227455	NC_000086.8	Bex1	3.86473	6.0241	2.43902	1.27389	1.5625	25.7895	12.9412	4.93827	23.6467	15.493	28	23.6842	24.5614	21.1957	1.9802
71	CM001013.3	135115780	135116298	promoter	519	21.76	3.05	18.71	AgedEx	3.9383	8.20593e-05	0.00227455	NC_000086.8	Bex1	3.86473	6.0241	2.43902	1.27389	1.5625	25.7895	12.9412	4.93827	23.6467	15.493	28	23.6842	24.5614	21.1957	1.9802
71	CM001013.3	135115780	135116298	gene body	519	21.76	3.05	18.71	AgedEx	3.9383	8.20593e-05	0.00227455	NC_000086.8	LOC115489115	3.86473	6.0241	2.43902	1.27389	1.5625	25.7895	12.9412	4.93827	23.6467	15.493	28	23.6842	24.5614	21.1957	1.9802
72	CM001013.3	166905982	166906297	gene body	316	13.85	2.71	11.15	AgedEx	3.93395	8.35608e-05	0.00228399	NC_000086.8	Frmpd4	3.87931	4.13223	2.18341	0.77821	2.7027	12.2727	16.8421	11.2	12.4183	1.24224	8.52018	9.91736	11.9718	22.3176	13.6585
73	CM001013.3	55500749	55501427	gene body	679	17.44	2.13	15.31	AgedEx	3.91223	9.14491e-05	0.00246537	NC_000086.8	Ints6l	0	3.06122	3.80952	1.30719	1.7094	18.1818	14.8515	18.1287	20.1681	16.3636	7.64331	7.5188	21.0526	33.3333	8.69565
74	CM000995.3	144397678	144397939	gene body	262	0.38	5.14	-4.77	YoungSed	3.71247	0.000205245	0.00538564	NC_000068.8	Gm34292	1.75439	2.24719	8.21918	7.86517	4.7619	3.22581	0	4.08163	4.83871	1.75439	0	1.2987	0	0	0
74	CM000995.3	144397678	144397939	promoter	262	0.38	5.14	-4.77	YoungSed	3.71247	0.000205245	0.00538564	NC_000068.8	Sec23b	1.75439	2.24719	8.21918	7.86517	4.7619	3.22581	0	4.08163	4.83871	1.75439	0	1.2987	0	0	0
75	CM001013.3	134739724	134740048	gene body	325	15.62	2.4	13.23	AgedEx	3.71409	0.000203934	0.00538564	NC_000086.8	Gprasp2	0	3.22581	1.38889	2.5	4.54545	18.3673	16.3636	37.5	20.4545	20.5882	21.3333	2.08333	18.6047	16	14.7059
75	CM001013.3	134739724	134740048	promoter	325	15.62	2.4	13.23	AgedEx	3.71409	0.000203934	0.00538564	NC_000086.8	Gprasp2	0	3.22581	1.38889	2.5	4.54545	18.3673	16.3636	37.5	20.4545	20.5882	21.3333	2.08333	18.6047	16	14.7059
76	CM001013.3	94240004	94240238	gene body	235	20.64	2.65	17.99	AgedEx	3.6905	0.000223811	0.00579553	NC_000086.8	Arhgef9	3.0303	3.26797	3.00752	0	4.7619	34.2342	12.8713	40.7407	22.4719	6.73077	21.0526	18.8679	37.6238	17.5439	10.101
77	CM001013.3	55419815	55420360	gene body	546	17.81	4.19	13.62	AgedEx	3.63594	0.000276967	0.00707885	NC_000086.8	Smim10l2a	3.1746	6.25	2.85714	4.7619	3.0303	35	13.6986	13.8889	5.66038	15	20.6612	9.47368	12.5	34.1463	17.1053
77	CM001013.3	55419815	55420360	promoter	546	17.81	4.19	13.62	AgedEx	3.63594	0.000276967	0.00707885	NC_000086.8	Smim10l2a	3.1746	6.25	2.85714	4.7619	3.0303	35	13.6986	13.8889	5.66038	15	20.6612	9.47368	12.5	34.1463	17.1053
78	CM001013.3	73472351	73472679	gene body	329	19.27	3.57	15.7	AgedEx	3.58777	0.000333512	0.00841477	NC_000086.8	G6pdx	0	6.25	0	0	8.33333	10.3448	0	21.1268	10.5263	0	17.2414	14.2857	20	19.2982	25.8065
78	CM001013.3	73472351	73472679	promoter	329	19.27	3.57	15.7	AgedEx	3.58777	0.000333512	0.00841477	NC_000086.8	G6pdx	0	6.25	0	0	8.33333	10.3448	0	21.1268	10.5263	0	17.2414	14.2857	20	19.2982	25.8065
78	CM001013.3	73472351	73472679	gene body	329	19.27	3.57	15.7	AgedEx	3.58777	0.000333512	0.00841477	NC_000086.8	Ikbkg	0	6.25	0	0	8.33333	10.3448	0	21.1268	10.5263	0	17.2414	14.2857	20	19.2982	25.8065
79	CM000994.3	17215691	17216019	gene body	329	14.79	9.79	5	AgedEx	3.4865	0.000489383	0.0121912	NC_000067.7	Gdap1	9.53947	13.5385	7.33696	10.6383	8.35509	15.9204	12.9167	15.0396	12.8821	15.9696	13.2468	12.5	12.4514	18.6842	16.0377
80	CM001013.3	136019279	136019502	gene body	224	20.53	1.52	19.01	AgedEx	3.46269	0.000534801	0.0131561	NC_000086.8	Esx1	0	1.66667	4.54545	1.51515	2.32558	15.4412	42.623	28.3019	0	17.8947	7	36.5385	5.71429	26.4706	34.0426
81	CM001013.3	85235286	85235920	gene body	635	16.85	1.28	15.56	AgedEx	3.44695	0.000566963	0.0137751	NC_000086.8	Nr0b1	2.5	0.75188	0.534759	1.40845	1.38889	23.3503	4.02685	14.7727	26.6667	2.17391	16.1972	27.2727	4.65116	22.314	7.31707
81	CM001013.3	85235286	85235920	promoter	635	16.85	1.28	15.56	AgedEx	3.44695	0.000566963	0.0137751	NC_000086.8	Nr0b1	2.5	0.75188	0.534759	1.40845	1.38889	23.3503	4.02685	14.7727	26.6667	2.17391	16.1972	27.2727	4.65116	22.314	7.31707
82	CM001004.3	57450084	57450304	promoter	221	74.06	59.07	14.98	AgedEx	3.40751	0.000655574	0.0157338	NC_000077.7	Gm51895	64.8536	44.1441	61.9048	54.2714	68.6695	77.6536	74.1071	68.1818	74.8879	69.2308	68.2243	86.8687	76.1468	67.9348	84.5238
83	CM001013.3	48582724	48583218	gene body	495	22.63	10.34	12.29	AgedEx	3.3554	0.000792497	0.0187908	NC_000086.8	Arhgap36	7.46269	17.5824	8.53659	4.54545	11.5385	32.5926	15.2174	31.4685	20.1613	20.2128	20	20.2247	25.8427	31.0606	16.6667
84	CM001013.3	43456642	43456857	gene body	216	16.27	5.35	10.92	AgedEx	3.27731	0.00104801	0.0245534	NC_000086.8	Dcaf12l2	6.97674	9.375	0	1.63934	6.38298	36.0656	14.4928	10.9375	11.1111	18.75	15.5172	17.0213	15.3846	15.5172	18
85	CM001013.3	158155185	158155704	gene body	520	17.82	0.9	16.92	AgedEx	3.17647	0.0014908	0.0345165	NC_000086.8	Eif1ax	0	1.31579	1.28205	1.06383	0	16.6667	15.5844	19.4175	35.7143	21.6667	42.5926	38.0952	5.12821	3.01205	9.67742
86	CM001005.3	84034644	84035239	gene body	596	2.72	10.6	-7.88	YoungSed	3.10057	0.0019315	0.0441999	NC_000078.7	Acot2	20.5607	6.81818	6.73077	2	15	6.36364	1.35135	4.58716	5.61798	3.25203	0.840336	1.78571	1.86916	5.67376	2.17391
