# Supplementary material for: Late‐life exercise mitigates skeletal muscle epigenetic aging
Source: Aging Cell. 2021 Dec 21;21(1):e13527. doi: 10.1111/acel.13527 (PMC8761012; doi:10.1111/acel.13527)
Supplement: Supplementary file 11 — Table S8 [file ACEL-21-e13527-s006.xlsx]

## Sheet: rDNA AgedSed v Young FDR<0.05
Table S8. CpGs significantly different (FDR-corrected p-values <0.05) in the rDNA of aged sedentary (AgedSed) mice compared to young mice (YoungSed); the methylation of aged PoWeR-trained (AgedEx) mice rDNA CpGs are included for reference. Results are split into hypomethylated (A) or hypermethylated (B) rDNA CpGs in the AgedSed mice compared to the YoungSed mice, and describe the CpG identifying …
A. Hypomethylated CpGs in the rDNA of aged sedentary mice relative to young mice
number	seqnames	start	end	fdrs	Present/order in Fig 2A	YoungSed1	YoungSed2	YoungSed3	YoungSed4	YoungSed5	AgedSed1	AgedSed2	AgedSed3	AgedSed4	AgedSed5	AgedEx1	AgedEx2	AgedEx3	AgedEx4	AgedEx5
5	BK000964.3	379	379	9.63792e-05		34.375	31.4286	37.5	27.5862	52.6316	4.34783	21.8182	19.5652	4.65116	14.4928	26.3636	20.3125	20.4301	25.3731	12.3077
12	BK000964.3	547	547	0.0320321	1	16.2791	12.766	63.6364	12.5	13.8889	4.86891	10.8911	3.41463	2.66667	8.57143	25.1256	5.7377	2.65487	7.26257	2.87356
20	BK000964.3	631	631	0.0472755	1	5.55556	8.10811	15	20.6897	13.7931	1.1976	6.32911	7.03125	1.63934	6.0241	13.3333	7.40741	6.71141	1.2987	7.14286
266	BK000964.3	7571	7571	0.0386303		45.4545	70.8333	66.6667	41.9355	45.7143	29.7297	28.5714	56.8182	30.2326	41.0959	41.3333	29.0323	38.8889	45.283	30.303
267	BK000964.3	7572	7572	0.000538355		96.9697	90.4762	88.3721	79.1667	73.6842	66.6667	69.0476	75.7576	67.8571	56.3636	66.0714	88	63.6364	70.5882	72.5
397	BK000964.3	9744	9744	0.00949381		90.2439	78.7879	89.7959	90.9091	87.037	81.1321	70.2703	86.6667	69.3878	77.9412	77.7778	87.5	80	72.4138	78.7234
536	BK000964.3	13118	13118	0.0285463	1	7.92079	8.16327	12.5	9.09091	9.87654	2.42424	3.84615	5.30973	6.94444	10.3448	6	8.77193	8.57143	8.16327	11.7647
566	BK000964.3	13203	13203	0.0221256	1	9.90099	11.2245	5.40541	8.88889	9.7561	2.42424	9.80392	1.76991	4.16667	6.77966	9.61538	12.069	4.22535	3.06122	11.7647
601	BK000964.3	42634	42634	0.0458995	1	11.1111	5	9.25926	0	7.69231	0	0	2.7027	0	0	5	0	0	2.94118	0
659	BK000964.3	43519	43519	0.006527	1	10.2564	28.5714	21.0526	5.88235	16.6667	4.54545	3.57143	0	7.14286	7.40741	10.5263	9.09091	3.44828	6.66667	10.5263
662	BK000964.3	43531	43531	0.000286505		8.47458	4.03587	8.43023	6.54545	7.83582	4.66102	1.8018	3.41297	1.44928	3.54331	2.63158	4.08163	7.109	5.41872	3.0837
664	BK000964.3	43536	43536	0.0352347	1	14.6259	5.30973	11.9186	8.69565	12.6866	6.35593	6.75676	7.77027	5.7971	8.62745	7.93651	7.65306	10.9005	9.85222	7.52212
670	BK000964.3	43737	43737	0.0244815	1	4.65116	3.65449	10.5556	6.18557	6.18182	3.18182	4	2.92398	5.26316	2.7248	2.44755	3.27869	4.21456	3.42205	5.64516
695	BK000964.3	44419	44419	0.0127797	1	100	97.619	96.5753	96.063	97.7778	90.2439	85.4167	94.8276	95.5882	92.1739	88.6792	95.8333	91.8919	94.4444	96.875
704	BK000964.3	44768	44768	7.85506e-06		11.1111	5.97826	12.4402	11.2554	11.4894	4.61538	4.91803	2.88066	4.0724	5.70652	4.3956	2.95567	6.77966	4.8951	3.13901
B. Hypermethylated CpGs in the rDNA of aged sedentary mice relative to young mice
number	seqnames	start	end	fdrs	Present/order in Fig 2B	YoungSed1	YoungSed2	YoungSed3	YoungSed4	YoungSed5	AgedSed1	AgedSed2	AgedSed3	AgedSed4	AgedSed5	AgedEx1	AgedEx2	AgedEx3	AgedEx4	AgedEx5
2	BK000964.3	318	318	2.78512e-06		15.1261	14.7541	13.1148	14.3791	18.9655	27.7027	22.9358	30.7692	31.5315	34.3195	35.7542	34.5324	47.973	32.8244	46.7213
3	BK000964.3	355	355	5.85173e-09		10	12.605	11.7117	11.1888	15.8879	23.9437	27.1845	30.0752	30.6306	25.8065	27.1186	25.5814	37.5	29.1667	31.5315
4	BK000964.3	363	363	0.00187448		10.9244	8.06452	12.0968	8.49673	13.7931	15.2318	14.5455	21.3793	16.3793	20.9581	21.0811	16.4286	28.8591	17.6923	23.3333
7	BK000964.3	403	403	0.000502999		5.65217	3.64583	4.94297	5.77778	6.04651	9.72973	7.64706	14.2259	14.4444	11.1111	15.2632	7.40741	17.0588	9.78723	15.5689
8	BK000964.3	466	466	0.0268679		5.26316	38.7097	5	0	0	75	29.6296	45.9459	20	21.0526	33.3333	30	46.5116	80.8219	37.5
31	BK000964.3	1120	1120	3.47213e-05		6.66667	4.5977	10.4396	6.60793	6.81818	11.985	12.5	13.4615	13.7615	19.4118	15.2778	14.5038	16.8919	15	17.619
32	BK000964.3	1121	1121	0.000155211		6.34921	10.3896	8.25688	9.41704	7.69231	17.2775	13.253	15.2074	19.2308	14.0351	22.0994	12.6761	16.2162	13.4831	19.8864
33	BK000964.3	1140	1140	1.17146e-05		2.84091	1.72414	3.84615	2.64317	3.97727	6.84411	10.8527	8.61244	5.55556	14.0244	11.7371	8.39695	10.2041	6.74157	12.9187
34	BK000964.3	1141	1141	0.0074272		2.13904	3.8961	5.09259	4.0724	2.09424	6.31579	6.70732	10.2326	11.7647	8.82353	16.5746	7.80142	15.3153	5.11364	14.4509
35	BK000964.3	1159	1159	2.94561e-06		2.84091	0.584795	1.10497	1.32159	2.28571	6.25	10.1562	4.90196	4.6729	7.36196	7.98122	7.63359	6.71141	5.08475	9.2233
36	BK000964.3	1160	1160	0.00118424		1.14943	2.72109	2.42718	3.75587	0.564972	5.40541	6.25	8.21256	4.34783	9.87654	11.5607	5.30303	11.9266	3.10559	6.54762
37	BK000964.3	1173	1173	0.000538355		2.89017	0.588235	2.24719	2.22222	4.5977	6.29921	9.67742	3.5	6.60377	7.40741	9.09091	6.92308	8.16327	7.42857	7.84314
38	BK000964.3	1174	1174	0.0055166		2.51572	2.85714	1.63934	1.99005	1.19048	4.14201	3.79747	7.36842	2.17391	7.69231	8.125	3.30579	10.1852	3.28947	8.1761
39	BK000964.3	1207	1207	0.00116081		7.00637	5.51724	5.55556	4.14508	5.12821	13.6986	13.4615	7.30337	5.43478	13.6691	14.9171	14.6552	15.748	13.5484	15.6069
40	BK000964.3	1210	1210	0.00043024		3.07692	3.33333	3.2	3.0303	4.7619	8.24742	11.236	7.00637	7.35294	12.069	11.0345	5.76923	14.9533	5.69106	11.8881
41	BK000964.3	1265	1265	0.00949381		10.2273	13.1579	8.49057	7.92079	10.1449	10.1562	15.1515	19	17.7419	26.6667	18.75	20.5479	21.5385	17.2414	16.6667
42	BK000964.3	1266	1266	0.000458569		7.10383	10.7383	9.81308	6.01852	10.7692	17.5532	14.2857	15.7407	15.5556	17.1429	24.581	13.5714	18.75	12	18.3908
44	BK000964.3	1270	1270	0.0361509	1	4.8913	4.02685	6.54206	4.14747	5.10204	10.6383	8.07453	8.7963	8.69565	7.51445	13.8889	3.57143	8.84956	4.57143	11.4943
45	BK000964.3	1271	1271	0.00805053		13.5417	7.22892	10.7143	10.084	11.8421	15.1724	16.4384	14.876	18.3099	26.1905	20.4545	24	19.403	19.5652	19.0909
46	BK000964.3	1272	1272	0.000547987		8.69565	17.5676	12.093	6.45161	9.69388	24.4681	19.2547	18.9815	10.8696	21.1429	27.2222	19.2857	19.469	17.1429	23.5632
47	BK000964.3	1293	1293	0.000140325		13.1579	6.06061	10.5263	10.7383	5.43478	21.2644	16.4706	13.7681	15.3846	23.0769	17.5325	23.913	22.619	17.2727	21.3235
48	BK000964.3	1294	1294	6.75013e-06		4.96454	9.00901	12.5	5.4878	7.14286	24.4275	19.0083	17.0732	11.6279	22.9008	17.1429	12.844	23.8095	18.1818	24.4275
49	BK000964.3	1313	1313	0.00143446		8.57143	3.125	9.93377	6.28571	4.7619	11.33	13.5922	9.93789	11.9565	15.9091	15	15.534	18.4466	14.5985	14.7059
50	BK000964.3	1314	1314	1.1591e-06		2.68817	6.62252	4.14747	4.10959	4.59184	10.9948	12.963	10.6481	8.69565	13.1429	18.8889	9.92908	14.1593	11.2994	17.0455
51	BK000964.3	1341	1341	0.00160578		11.6667	4.54545	13.1148	6.1674	11.2994	17.2285	16.5354	11.7925	15.6522	16.568	16.129	15.0376	15.2318	17.1271	16.9014
52	BK000964.3	1342	1342	8.98641e-05		5.43478	8.90411	7.44186	6.07477	4.63918	11.6402	11.9497	16.4319	4.54545	16.2791	18.5393	13.9706	18.75	13.0682	19.2982
54	BK000964.3	1803	1803	0.020555		8.37209	4.98442	8.69565	10.4869	8.4	11.9835	11.7347	11.5672	14.5098	12.1212	19.0083	9.03614	19.6532	11.8421	15.0862
56	BK000964.3	1817	1817	0.000542116		5.09259	5.29595	4.0678	4.92424	5.17928	8.67769	8.76289	10.0372	8.76494	10.101	14.876	8.43373	15.5172	7.9646	9.17031
57	BK000964.3	1821	1821	0.012435		7.04225	5.2795	7.77027	7.14286	9.96016	9.01639	10.3093	11.2782	14.6245	11.0553	16.8044	10.7784	16.5714	9.69163	13.913
58	BK000964.3	1848	1848	0.049913		6.21762	4.79452	9.09091	8.26446	6.04651	9.82143	5.84795	11.3821	13.0631	9.60452	14.3322	11.6883	16.8831	12	9.09091
59	BK000964.3	1851	1851	0.00805053		17.5258	11.2245	15.5556	16.0494	13.7441	17.6471	18.7135	21.1382	23.6111	17.6796	21.4744	19.7452	26.7516	19.7044	16.1905
60	BK000964.3	1859	1859	0.0132016		8.33333	7.41935	6.62021	11.6466	8.73362	12.931	10.3261	11.8321	13.0252	13.089	17.5953	13.4146	17.8571	14.7619	16.4384
61	BK000964.3	1874	1874	0.0187227		6.45161	3.65854	6.33333	7.1161	7.53968	9.27419	8.71795	8.92193	10.1167	8.58586	13.8889	8.82353	12.5714	9.21053	9.48276
62	BK000964.3	1877	1877	0.0307645		8.29493	10.9756	9.66667	12.406	11.5079	15.3226	12.2449	13.3333	15.9533	14.1414	19.6133	14.7059	21.0227	10.9649	16.4502
64	BK000964.3	1900	1900	0.0302514		7.84314	2.5641	7.14286	3.38983	6.97674	9.23077	19.2308	14.8936	11.7647	9.83607	17.6471	10.3448	23.6364	13.3333	15.3846
68	BK000964.3	1919	1919	0.0306614		7.84314	5.12821	11.4286	0	4.65116	14.0625	19.2308	14.8936	8.82353	13.1148	15.6863	3.44828	25.4545	13.3333	12.5
79	BK000964.3	1947	1947	0.0241272		9.48905	8.10811	13.1429	2.6738	7.95455	11.7978	15.748	12.5	22.9508	13.6752	10.2941	10.5263	20.6349	18.7879	15.8621
83	BK000964.3	1953	1953	0.00290478		5.88235	4.08163	6.21469	4.78723	4.57143	8.98876	10.2362	7.83133	15.873	11.1111	8.95522	5.21739	12.5984	13.253	11.0345
86	BK000964.3	1968	1968	0.00688397		10	5.26316	13.6364	5.17241	2.43902	11.6667	21.7391	24.3902	14.7059	23.6364	16.3265	7.40741	31.3725	21.0526	21.6667
87	BK000964.3	1969	1969	0.0304893		9.02256	7.19424	10.2857	6.45161	7.97546	10.1695	13.9344	12.1212	17.4603	11.5044	12.6866	9.25926	16.3934	20.9877	13.2867
89	BK000964.3	1975	1975	0.00410887		2.32558	0	4.06977	1.08108	4.84848	3.97727	10.084	4.87805	17.4603	10.7143	8.95522	3.7037	9.83607	10.3659	9.15493
93	BK000964.3	1981	1981	0.00244262		5.20833	1.05263	5.51724	1.89873	4.2735	5.9322	12.0879	9.62963	12.7273	6.59341	10.6557	6.17284	16.129	13.0841	13.5135
94	BK000964.3	1983	1983	0.0361509		5	1.9802	5.26316	3.68098	4.7619	7.03125	8.42105	5.03597	15.7895	7.14286	13.8211	9.41176	14.2857	16.5217	16.3793
96	BK000964.3	2110	2110	0.0119675		5.69106	4.44444	7.18563	5.11364	6.0241	9.93789	12.8205	5.26316	11.8644	16.5138	10.2564	5.71429	10.1695	13.6054	10.4839
100	BK000964.3	2126	2126	0.00410887		6.15385	6.25	7.9096	4.2328	10.4651	11.8343	15.748	9.20245	13.8462	14.0351	13.1783	11.7117	16.8	21.7949	14.7887
101	BK000964.3	2134	2134	0.00113605		8.33333	2.77778	6.45161	5	5.26316	12.069	34.7826	17.0732	17.1429	16	6.25	13.3333	20	24.1379	12.9032
104	BK000964.3	2148	2148	0.00915203		7.57576	4.79452	8.98876	3.15789	10.7955	13.7931	11.7188	10.9091	14.9254	11.3043	9.02256	13.1579	18.3206	14.6341	11.2676
105	BK000964.3	2153	2153	0.0463865		13.7255	5.12821	9.09091	9.67742	2.5	8.33333	24	22.7273	13.8889	15.6863	12.2449	15.625	27.0833	16.3934	20.8955
107	BK000964.3	2159	2159	0.0158384		9.80392	7.69231	8.82353	4.83871	10	10	26.9231	18.1818	19.4444	15.3846	12	9.375	27.0833	16.3934	16.9231
108	BK000964.3	2160	2160	0.0482219		7.46269	4.7619	10	5.26316	6.25	12.4294	10	6.58683	20.5882	10.4348	11.194	12.1739	17.5573	19.8795	14.7887
109	BK000964.3	2165	2165	0.0139203		9.80392	14.2857	15.493	13.8462	6.97674	20.6349	34.6154	26.6667	13.1579	20.339	15.6863	15.1515	20.4082	30.6452	22.0588
110	BK000964.3	2166	2166	0.00559629		14.1791	10.2041	11.7318	9.89583	14.1243	15.2542	20	14.4578	23.5294	22.4138	18.5185	13.913	23.6641	22.7545	20.1389
111	BK000964.3	2180	2180	0.0389355		21.8182	9.09091	21.9178	16.6667	18.1818	22.2222	38.4615	27.6596	27.5	25	20.3704	21.2121	33.3333	35.3846	24.2857
112	BK000964.3	2181	2181	0.00169396		12.5926	13.4228	15	12.8205	15.1685	20.2247	23.0769	16.8605	30.4348	21.5517	20.2899	13.7931	24.812	24.1176	18.7919
113	BK000964.3	2191	2191	0.0108549		13.7931	4.44444	10.9589	7.57576	11.1111	15.7143	20	19.6078	21.9512	16.6667	12.7273	20	27.451	22.0588	15.7143
114	BK000964.3	2192	2192	0.0382939	1	5.7554	9.27152	8.74317	7.53769	8.42697	8.37989	13.8462	10.8571	26.0274	11.9658	12.3188	6.03448	13.9706	12.9412	11.3333
116	BK000964.3	2194	2194	0.00312019	1	7.40741	9.39597	6.07735	2.05128	6.21469	8.42697	13.8462	10.4651	17.6471	13.0435	8.69565	6.08696	9.84848	11.7647	8.72483
117	BK000964.3	2403	2403	0.00680029		67.7966	31.1111	40	51.3514	71.6049	62.1849	89.8305	78.3333	79.703	71.4286	82.2917	85.8586	91.2281	60.8247	79.5181
118	BK000964.3	2405	2405	0.0342726		67.7966	28.8889	41.4286	51.3514	67.9012	57.9832	88.1356	72.5	78.2178	68	81.25	84.8485	92.3977	50.5155	78.3133
129	BK000964.3	3005	3005	0.00131122		4.92611	4.18848	6.61479	3.96476	3.92157	12.5	11.2	7.63636	14.5455	9.59596	15.1724	6.49351	17.931	8.44595	13.8158
130	BK000964.3	3026	3026	7.49038e-05		3.44828	4.83871	5.24194	4.12844	7.66129	11.8421	10.6557	8.92193	17.4312	10.8247	16.6667	10	11.7241	10.1045	14.094
131	BK000964.3	3045	3045	5.40376e-05		7.65306	7.38636	9.62343	8.53081	7.81893	20.4545	14.2857	12.5954	26.2136	17.6166	24	17.1429	21.7391	14.0288	20.5479
132	BK000964.3	3047	3047	0.00844127		5.88235	5.71429	6.00858	1.93237	5.48523	9.81308	9.48276	8.66142	16	10.0529	14.5985	7.97101	17.1642	5.97015	12.766
133	BK000964.3	3049	3049	0.000117453		3.20856	5.88235	3.93013	3.51759	4.20168	9.95261	9.48276	7.14286	12.2449	10.2151	15.5303	8.27068	18.797	11.0294	13.8686
134	BK000964.3	3057	3057	0.000780132		7.77202	6.25	6.22407	2.85714	5.76132	14.2857	14.4068	8.17121	17.4757	9.42408	16.4234	11.4286	19.2593	11.7216	14.2857
135	BK000964.3	3069	3069	0.0229283		7.06522	5.20231	4.64135	3.44828	5.50847	10.3286	8.77193	6.77291	14.8515	6.52174	13.3333	8.14815	18.797	10.1887	13.8686
136	BK000964.3	3082	3082	0.0187227		2.04082	2.25564	3.50877	1.47059	2.18579	5.03597	4.87805	4.94505	11.4286	3.125	6.28019	6.45161	8.49057	4.56853	6
141	BK000964.3	3118	3118	8.98641e-05		8.98204	7.75862	9.72973	7.33333	7.51445	19.5266	24.4444	12.1827	16.6667	19.5312	23.5602	20.3704	27.8351	14.3519	19.4444
142	BK000964.3	3133	3133	0.00319072		6.54762	5.98291	6.34921	4	4.5977	11.6959	17.7778	8.08081	10.2564	11.6279	18.2292	11.1111	22.2222	10.1382	13.7615
143	BK000964.3	3135	3135	0.00151021		2.97619	3.4188	4.7619	4	4.04624	12.8655	15.5556	5.55556	11.6883	9.30233	17.1875	7.40741	17.1717	8.33333	13.7615
144	BK000964.3	3143	3143	0.0325127		3.57143	3.4188	3.68421	2.66667	4.5977	9.82659	8.88889	6.03015	11.6883	3.78788	16.0622	5.55556	14.1414	7.37327	14.5455
145	BK000964.3	3146	3146	0.000512905		4.16667	5.08475	5.26316	2.63158	5.74713	9.82659	11.1111	10.4478	18.1818	9.09091	17.0984	8.25688	22.2222	11.0599	13.6364
146	BK000964.3	3150	3150	0.000286505		4.14201	2.54237	4.78723	3.94737	6.85714	13.8728	18.8889	10.396	11.5385	12.6866	19.0722	7.40741	25.5102	10.5505	16.9643
147	BK000964.3	3158	3158	0.0168727		5.81395	4.16667	5.2356	5.76923	7.30337	12.5	15.3846	6.86275	17.284	12.4088	21.6749	6.36364	26.2136	13.5747	17.3913
148	BK000964.3	3167	3167	0.00107139		3.07692	4	5.41667	1.89573	3.33333	11.1111	14.7541	5.79151	15.6863	8.79121	16.9118	7.74648	19.8582	8.68056	14.1844
149	BK000964.3	3174	3174	0.00363233		9.80392	4.6875	9.375	6.22222	9.92063	15.0215	14.4	10.6227	22.2222	17	21.3793	12.5828	27.8912	15.8249	16.4474
150	BK000964.3	3180	3180	0.00142065		9.31373	8.85417	5.46875	5.77778	8.33333	16.0173	14.4	10.9489	21.2963	15	20.6897	9.93377	24.4898	14.527	21.7105
156	BK000964.3	3732	3732	5.85828e-08		6.83761	5.52486	5.40541	3.4749	5.44218	13	12.7517	13.6	12.5	14.6939	16.8224	13.7931	18.9189	11.6883	13.9037
160	BK000964.3	3923	3923	0.0257736		12.931	12.931	19.2661	13.6364	18.9394	22.0588	18.0556	24.6575	24.5283	18.0645	21.2121	28.4211	25.6757	17.5573	22.5225
161	BK000964.3	3926	3926	0.000201475		9.16667	11.1111	16.8067	12.5654	16.1765	22.3602	21.4286	24.5614	29.6875	19.0751	25.641	26.3636	34.0659	19.1781	28.4615
162	BK000964.3	3929	3929	0.0150272		14.1667	10.4478	18.6441	13.0208	18.1159	21.7391	17.8571	22.093	32.8125	17.9191	26.4516	24.3243	34.0659	20.5479	26.1538
164	BK000964.3	3950	3950	0.0164106		15.1515	18.1818	24.0506	9.92366	24.0506	30.4762	29.7872	29.8077	38.4615	18.0952	29.5238	32.7869	36.7647	28.7356	26.9663
169	BK000964.3	3993	3993	0.0159166		11.7647	14.2857	19.6721	9.47368	25.1852	21.875	20.9302	26.4368	27.6923	21.2644	27.2727	26.6055	31.5217	23.4043	27.907
170	BK000964.3	3997	3997	0.0238832		8.40336	9.02256	16.3934	7.29167	19.403	15.8228	22.093	20.8092	24.2424	17.2414	25.6579	22.0183	32.2222	16.1972	29.2308
172	BK000964.3	4072	4072	2.47365e-06		22.5806	15.1079	24.4094	18.7817	23.2394	37.7246	32.6087	34.0782	39.7059	27.3743	33.1169	41.2281	38.0435	33.5616	32.8358
173	BK000964.3	4076	4076	7.77937e-05		16.9355	18.705	20.6349	20.3046	27.4648	39.1566	26.087	36.3128	33.8235	26.8156	35.0649	36.8421	40.2174	32.1918	35.8209
174	BK000964.3	4525	4525	0.012747		8.97436	3.63636	3.79747	5.31915	0	9.34579	8.95522	15.1899	27.2727	5.55556	9.43396	16.6667	12.963	10.8108	20
176	BK000964.3	4551	4551	0.0282476		9.23077	8.69565	9.83607	8.33333	6	17.6471	12.766	15.625	36.8421	11.4286	7.54717	29.4118	15.6863	17.6471	23.3333
195	BK000964.3	5147	5147	0.00452533		15.3846	11.5385	42.5532	26.3158	17.3913	42.1053	55.8824	28.9474	60.2941	60	62.6667	44.4444	54.902	31.0345	39.4737
200	BK000964.3	5287	5287	0.000184445		13.1818	11.165	14.6998	11.8421	7.88732	18.9189	17.5676	16.6667	20.3704	17.1091	21.2291	14.2415	19.6133	20.8989	21.5976
201	BK000964.3	5319	5319	0.00889355		9.15332	7.78589	13.0705	7.91209	6.77966	12.1086	12.6027	11.9306	20.1878	13.2353	15.4494	10.3448	16.8975	15.9551	17.0149
202	BK000964.3	5325	5325	0.00019412		4.34783	5.12195	5.60166	2.85714	3.9548	7.09812	9.58904	8.29694	13.1455	7.62463	14.0056	7.57098	13.8504	11.6854	13.7313
203	BK000964.3	5345	5345	6.3447e-06		7.8341	4.87805	11.2971	6.82819	6.51558	13.2075	14.4809	12.5	18.7793	13.6095	16.8091	13.4185	18.3844	17.2336	18.2635
204	BK000964.3	5363	5363	0.000673234		8.15851	6.18812	10.5485	7.98226	8.06916	12.8421	11.8785	11.6228	16.5094	11.3095	14	10.5431	13.9665	15.4023	16.4634
206	BK000964.3	5427	5427	5.80958e-05		12.439	9.54774	14.8315	11.3689	9.55224	16.0793	17.2414	16.4352	23.2323	17.8125	18.4848	16.2162	17.971	19.9041	19.6203
207	BK000964.3	5431	5431	3.13406e-05		11.8357	11.809	12.2494	12.7273	12.4629	18.2213	17.6638	17.6201	22.3881	18.5185	18.5075	17.9402	19.6581	20.7547	22.3602
208	BK000964.3	5435	5435	9.71138e-07		12.9187	7.5	11.7257	9.72851	10.0592	16.4859	17.3295	19.4508	23.2673	19.6319	20.3593	13.8158	19.6581	19.1943	23.5294
209	BK000964.3	5438	5438	2.58837e-09		4.29594	4.2394	5.06608	3.39367	5.58824	10.0858	12.4646	9.31818	16.8317	12.2324	16.369	9.60265	14.4068	12.2353	11.7647
210	BK000964.3	5468	5468	0.00150461		4.69484	2.92683	5.80645	3.59551	5.49133	7.44681	7.77778	7.19101	11.5942	9.66767	12.931	6.43087	13.4078	8.08314	9.42249
211	BK000964.3	5480	5480	1.82802e-05		3.28638	3.42298	4.50644	2.69663	5.17241	7.23404	7.43802	8.94855	12.5	10.5422	14	6.38978	13.3705	11.5207	12.7273
214	BK000964.3	6401	6401	0.0482219		64.5161	83.3333	42.2222	73.0769	52	77.3585	74.5763	66.129	71.875	66.2338	67.1642	73.3333	75.2941	74.6269	71.2121
219	BK000964.3	6439	6439	0.000117453		1.77515	0.692042	3.29114	0.833333	0.699301	3.7037	6.20155	2.90237	4.47761	4.9505	6.41026	5.08475	5.14469	4.2654	6.43432
221	BK000964.3	6447	6447	0.000117956		3.27381	2.08333	3.78788	1.66667	2.0979	6.1008	8.26873	5.02646	6.96517	3.97351	8.33333	5.76271	7.71704	5.20095	8.28877
222	BK000964.3	6458	6458	0.00657422		2	3.7037	0	4.54545	1.78571	12.5	3.0303	8.82353	5.55556	8.51064	12	15.7895	11.5385	7.54717	7.40741
223	BK000964.3	6459	6459	6.62678e-05		2.38095	1.74216	4.06091	2.77778	1.40845	4.7619	7.29167	6.61376	6.46766	5.31561	9.00322	5.11945	8.76623	5	7.52688
224	BK000964.3	6465	6465	0.0486986		4	3.7037	12.5	13.6364	3.63636	17.1875	12.5	10.2941	16.6667	12.766	19.1489	13.5135	13.4615	16.9811	12.963
225	BK000964.3	6466	6466	0.00233495		5.32544	2.42215	5.86735	7.22222	3.16901	10.582	12.1762	7.95756	11.4428	5.29801	11.6129	9.18367	12.3377	9.28571	12.3656
226	BK000964.3	6475	6475	0.000803419		6	3.7037	7.69231	11.3636	7.14286	20.3125	12.1212	17.6471	27.7778	22.9167	26	13.8889	25	28.3019	24.0741
227	BK000964.3	6476	6476	0.00022059		8.63095	9.7561	11.7647	11.9444	4.98221	17.4142	17.4479	15.5496	20.1005	11.5894	14.6104	14.1869	18.8925	17.1838	15.9459
228	BK000964.3	6486	6486	0.0157748		8	19.2308	0	9.09091	14.5455	25	12.1212	17.6471	23.5294	22.9167	22	25	24.5283	13.4615	16.9811
229	BK000964.3	6487	6487	8.66637e-05		12.8743	5.67376	10.6494	11.2676	4.6595	20.6434	17.0604	15.6757	21.7172	14.3333	16.8831	15.1408	22.1854	15.7005	16.7582
230	BK000964.3	6490	6490	0.0291605		10	3.84615	5	13.6364	7.54717	25	9.09091	11.7647	11.1111	18.75	24	22.2222	20.7547	19.2308	20.7547
231	BK000964.3	6491	6491	0.00015767		8.13253	5.71429	8.31169	6.53409	6.47482	13.7466	14.248	12.5341	15.6566	8.44595	14.9351	9.47368	18	14.0436	15.0685
233	BK000964.3	6495	6495	6.96282e-07		10.3659	7.85714	11.4883	11.396	9.81818	23.3871	20.8443	16.9399	22.335	14.1414	16.3399	14.7887	20.9302	20.9246	17.8571
234	BK000964.3	6498	6498	0.0482219		6	0	4.87805	13.6364	3.63636	12.5	6.06061	11.7647	16.6667	12.5	16.6667	25	20.7547	9.80392	20.7547
235	BK000964.3	6499	6499	1.00472e-05		5.32915	3.61011	5.80475	6.6474	5.32319	12.5683	11.0215	9.7493	11.9171	8.56164	12	10.3943	14.2857	9.79899	11.5169
236	BK000964.3	6534	6534	0.000117956		6.12245	3.01887	5.69801	3.69231	3.78788	12.1302	11.0145	10.7784	11.4943	4.5283	7.22022	8.64662	10.5072	9.9723	8.65672
237	BK000964.3	6540	6540	8.32247e-06		6.53595	2.96296	4.90463	4.47761	2.60223	9.16905	8.96359	8.69565	12.1547	8.72727	7.80142	9.9631	9.67742	8.53333	7.80347
238	BK000964.3	6543	6543	1.66688e-05		9.03226	3.64964	9.51087	7.4184	6.27306	17.5637	15.5125	16.4265	14.2857	11.6364	10.2837	11.6364	16.8421	18.1102	14.121
239	BK000964.3	6549	6549	8.75418e-08		5.95611	2.13523	3.40314	6.05187	3.28467	12.0879	13.2432	11.7143	12.2995	8.24373	9.15493	6.78571	12.2034	11.509	12.2507
240	BK000964.3	6554	6554	7.97849e-08		6.15385	4.27046	3.90625	6.34006	3.98551	9.91736	12.5668	12.5698	12.5654	9.50704	11.1498	7.80142	11.9454	12.1588	9.85915
241	BK000964.3	6557	6557	0.000209735		5.84615	6.00707	6.23377	6.91643	5.05415	11.5385	15.4667	11.6667	12.0419	8.74126	9.40767	7.44681	15.2542	15.5556	13.5593
242	BK000964.3	6561	6561	3.22933e-09		3.76176	2.18978	3.73333	2.6087	2.55474	9.01639	10.8753	8.01105	10.5263	7.69231	6.92042	5.03597	10.3448	9.60591	10.2564
245	BK000964.3	6596	6596	0.00956933		3.92749	1.76678	4.38144	3.08989	1.76678	6.73854	8.99471	3.79404	6.03015	4.9505	6.47249	3.4965	8.16993	8.00971	8.46995
247	BK000964.3	6599	6599	1.13517e-10		4.79042	1.77936	4.60358	5.60224	3.18021	11.4362	11.2272	11.1702	14.3564	10.1639	9.67742	7.98611	13.3117	11.5108	11.8919
248	BK000964.3	6608	6608	0.02394		3.84615	7.14286	4.65116	6.66667	3.50877	16.4179	5.40541	7.46269	15	15.5556	16.3265	12.8205	19.6429	9.25926	10.7143
249	BK000964.3	6609	6609	2.86895e-07		4.79042	3.52113	5.89744	4.16667	4.22535	10.8753	10.1562	9.89305	12.8713	9.18033	10.9677	8.7108	12.6623	12.6794	10.992
251	BK000964.3	6614	6614	9.21906e-05		2.13415	2.46479	3.09278	2.22841	1.75439	6.14973	8.90052	6.64894	7.14286	4.93421	10.0649	5.86207	11.6883	4.31655	8.87097
253	BK000964.3	6616	6616	0.000300124		3.58209	2.11268	4.82234	3.05556	1.76678	7.93651	8.31169	8.22281	5.94059	5.2459	10.356	5.17241	9.03226	5.46318	9.91957
255	BK000964.3	6619	6619	4.19166e-06		6.3253	5.28169	5.34351	4.72222	4.947	14.8936	12.7604	13.2979	12.3762	7.56579	13.9159	9.31034	18.4466	11.4558	12.3656
256	BK000964.3	6663	6663	0.000906519		21.393	9.39227	14.9171	12.0603	11.1111	27.1277	20.6186	24.3028	22.314	20.283	21.3974	24.3478	32.5581	24.6835	29.771
257	BK000964.3	6673	6673	0.0179796		17.4129	8.83978	13.4078	9.59596	14.6199	28.7234	13.4021	23.1076	20.6612	17.9245	17.5439	26.7241	33.3333	20.2532	30
258	BK000964.3	6678	6678	0.00909295		22.8856	13.2597	11.1111	10.0503	12.2807	34.0426	18.5567	25.498	19.8347	19.3396	21.8341	24.1379	35.6589	24.6835	28.2443
260	BK000964.3	6694	6694	0.00142065		21.393	13.2597	13.8122	16	14.0351	32.2581	21.875	25.6	27.5	19.8113	21.1454	27.5862	33.0709	29.2994	32.8244
261	BK000964.3	6700	6700	0.00399133		17.0854	6.81818	11.1732	13.4021	10.5263	24.7312	18.5567	22.2222	25.4237	15.7143	16.9643	22.4138	27.5591	18.0645	33.0769
264	BK000964.3	6740	6740	0.00600674		14	9.39227	10.5556	9.13706	9.41176	20.3209	16.8421	17.8862	17.6471	13.2075	12.3894	16.5217	23.8095	14.557	25
269	BK000964.3	7639	7639	1.74025e-08		4.96183	3.16456	5.08475	4.2623	6.58307	12.1795	8.88889	11.6809	16.0804	14.6789	9.80926	11.4068	16.8103	11.4441	13.1206
270	BK000964.3	7644	7644	5.1242e-09		4.92424	5.99369	6.44068	8.19672	8.69565	16.3462	15.1292	13.4286	15.5779	15.5488	12.2951	14.8289	19.3966	16.0763	16.3121
271	BK000964.3	7659	7659	9.40369e-12		2.29008	1.26183	2.72109	1.96721	2.49221	7.05128	8.51852	7.14286	11.0553	13.1498	7.9235	9.88593	11.2069	7.08447	8.15603
272	BK000964.3	7664	7664	3.58753e-07		1.13636	1.57729	3.40136	2.30263	2.49221	5.76923	6.64207	6.26781	5.52764	9.7561	7.90191	6.84411	12.069	6.53951	8.12721
273	BK000964.3	7666	7666	9.74195e-07		2.27273	2.83912	2.72109	3.93443	2.8125	6.73077	6.64207	7.12251	8.54271	11.5854	8.19672	8.74525	12.931	6.01093	7.77385
274	BK000964.3	7670	7670	2.01592e-09		3.43511	3.47003	4.7619	5.59211	5.9375	11.859	14.0221	11.1111	9.04523	15.8537	12.5341	9.88593	16.8103	10.8992	11.6608
275	BK000964.3	7674	7674	2.07294e-07		7.72201	5.73248	9.62199	10.5611	9.77918	18.3007	15.6716	15.3179	15.3061	17.4847	16.2088	15.7088	19.8238	17.5342	17.3759
276	BK000964.3	7689	7689	4.60231e-07		3.51562	4.65116	3.81944	4.7138	4.2623	12.5413	11.1538	9.73451	13.8462	13.5048	7.78098	11.6	20.7965	10.9859	12.0438
277	BK000964.3	7696	7696	1.87008e-06		2.73973	3.0303	4.06504	2.43902	4.5283	8.71212	8.03571	6.82594	10.7143	11.0236	8.91089	5.7971	12.5683	10.9635	8.7156
278	BK000964.3	7702	7702	9.9541e-08		5.2	3.69128	7.0922	6.46259	5.72391	14.7059	11.1111	10.7463	17.2589	15.082	11.7302	12.3967	18.3486	12.931	17.4721
279	BK000964.3	7704	7704	8.32247e-06		2.08333	2.42215	2.8777	2.85714	3.7931	7	5.07812	7.27273	7.32984	10.1351	8.01187	6.52174	13.7441	7.30994	9.16031
280	BK000964.3	7707	7707	3.22933e-09		5.13834	5.03356	9.319	7.14286	7.02341	14.7541	14.5594	13.9053	17.1717	17.4342	12.3894	14.9378	20.5479	14.2045	18.2836
281	BK000964.3	7711	7711	1.78718e-07		4.03226	2.68456	4.27046	3.41297	2.34114	9.15033	6.92308	10.0295	8.0402	10.4918	7.39645	10.8333	12.7273	8.35735	9.29368
282	BK000964.3	7713	7713	3.41343e-05		3.65854	4.42177	4.42804	5	5.51724	13.0137	8.36653	9.25926	10.7692	15.035	7.03364	10.5485	17.1429	13.4897	11.9691
283	BK000964.3	7717	7717	1.3355e-11		3.98406	2.3569	3.57143	3.42466	4.34783	13.2013	8.88031	10.9792	12.5628	12.7451	8.21114	11.5226	13.4259	12.5	10.9434
284	BK000964.3	7726	7726	1.27461e-06		4.05405	2.60223	6.74603	3.39623	6.74157	8.63309	11.7117	13.4426	13.1868	13.4328	10.6452	13.3971	17.0984	9.65732	12.8755
285	BK000964.3	7730	7730	1.63994e-05		3.2	3.04054	3.91459	3.41297	4.72973	7.21311	6.25	9.39394	9.64467	9.74026	7.69231	11.2033	13.242	7.73639	8.30189
286	BK000964.3	7737	7737	4.60231e-07		2.5	1.47059	1.88679	2.5641	3.18021	6.31579	4.54545	6.60066	10.2703	10.1449	8.14332	9.375	13.7255	10.2236	10.0806
287	BK000964.3	7746	7746	2.62476e-07		1.66667	2.91971	4.90566	2.55474	2.8169	7.24138	7.2	9.09091	10.3825	10.8392	7.69231	6.27803	14.0097	7.86164	8.73016
288	BK000964.3	7759	7759	4.43733e-06		7.95455	8.59873	11.9863	11.8033	12.6984	22.4359	17.9775	15.0568	22.3881	21.6463	15.978	16.7969	23.348	21.813	21.3523
289	BK000964.3	7765	7765	5.23471e-09		5.70342	9.0625	12.2449	6.27063	10.9034	18.7898	14.8699	19.5467	22.3881	21.6463	16.6213	18.4615	21.645	19.1257	20.2128
293	BK000964.3	7866	7866	1.13517e-10		14.1553	9.66387	16.0221	7.72532	13.3603	26.6187	21.5686	23.3577	27.7397	27.2727	22.7451	21.9626	24.6154	23.8938	29.5567
294	BK000964.3	7867	7867	0.00466759		12.069	10	8.47458	8.4507	10.4167	15.1515	10.2041	22.5352	22.5352	22.8571	21.0526	7.31707	20.3125	16.3265	18.1818
296	BK000964.3	7924	7924	0.000117956		38.5965	25	36.3636	39.5349	65.6716	60.6742	70.7317	72.0339	64.2424	78.9855	78.8945	72.1519	78.5185	60.9195	83.9623
297	BK000964.3	7939	7939	8.62646e-06		49.1228	20.4545	37.8788	39.5349	61.194	66.2921	75.6098	67.7966	64.4578	73.913	74.3719	70.8861	80	65.5172	80.1887
301	BK000964.3	8055	8055	9.71138e-07		11.236	7.27273	8.43373	5.46875	9.63855	20.3704	22.2222	25.4902	15	18.1818	24.5283	15.7895	20.2381	18.018	18.1818
302	BK000964.3	8056	8056	4.39688e-08		9.68992	4.92424	8.60215	7.49064	9.64912	19.2308	14.6465	23.6559	20.8	18	14.4404	15.6069	21.547	19.174	23.4818
303	BK000964.3	8066	8066	0.000248763		5.68182	6.36364	3.57143	4.6875	8.43373	10.0917	22.2222	15.8416	20	14.2857	24.2991	16.8421	20.9302	15.1786	8.91089
304	BK000964.3	8067	8067	4.39388e-07		5.42636	5.30303	6.04982	4.11985	6.1674	9.87124	12.0603	14.8014	16	11.5	11.9565	14.0351	18.9944	13.0178	16.129
305	BK000964.3	8070	8070	0.0014054		13.4831	9.09091	10.7143	6.34921	10.8434	14.4144	18.0556	20.3883	34.1463	21.0526	22.4299	13.6842	21.8391	21.6216	10.6796
306	BK000964.3	8071	8071	0.00190191		11.157	9.20502	9.16031	10.1562	11.215	12.9464	11.7021	18.9394	17.0732	17.5532	16.7939	18.2353	22.807	16.8675	22.7848
307	BK000964.3	8078	8078	8.35598e-05		15.9091	10.9091	14.1176	9.44882	10.9756	21.0526	21.9178	25.9615	21.9512	23.7037	25.2336	24.2105	28.4091	18.4211	15.534
308	BK000964.3	8079	8079	1.66688e-05		9.09091	10.2679	14.4	9.7561	13.6364	18.3486	20	19.8413	18.8034	20.5556	17.9688	17.8571	24.0964	21.4744	27.1111
309	BK000964.3	8092	8092	0.0374273		7.14286	3.61446	3.38983	1.90476	4.61538	3.57143	10.7143	10.3896	6.06061	10.101	9.7561	8	12.5	7.22892	11.25
310	BK000964.3	8093	8093	8.98641e-05		3.09735	0.913242	3.26531	2.05761	3.09278	4.20561	8.47458	10	8.69565	7.42857	9.96016	12.8834	9.87654	7.49186	15.0685
312	BK000964.3	8095	8095	1.11462e-07		4.44444	3.66972	4.89796	4.13223	4.63918	12.6761	9.09091	14.5749	11.4035	13.0682	11.6	14.1104	12.963	10.7843	21.1982
313	BK000964.3	8102	8102	0.0268196		8.10811	7.69231	9.09091	4.54545	13.0435	8.33333	21.7391	25.8065	11.1111	19.5652	24.3243	15.7895	16.2162	15.3846	16.2162
314	BK000964.3	8103	8103	8.58428e-05		5.9633	2.76498	4.5082	5.12821	5.20833	7.51174	8.57143	14.4033	11.3043	9.1954	10.3306	13.125	13.9241	11.4754	16.2791
315	BK000964.3	8104	8104	0.0086643		9.52381	2.38095	6.06061	4	4	7.31707	16.6667	18.1818	13.0435	16.6667	25	9.30233	12.8205	8.69565	18.1818
316	BK000964.3	8105	8105	0.00187281		4.16667	2.30415	4.54545	5.12821	5.69948	7.58294	5.78035	10.6996	7.82609	11.6279	11.6183	10.0629	15.1899	10.7843	17.6744
317	BK000964.3	8124	8124	8.39449e-06		4.0404	3.94089	6.27803	4.56621	5.68182	11.9792	9.31677	13.5965	11.1111	11.1111	10.3448	14.6667	13.3333	11.4583	19.2118
318	BK000964.3	8126	8126	1.14318e-05		2.45098	1.92308	3.55556	1.82648	3.46821	6.59898	5.55556	11.2554	7.47664	7.84314	10.9649	12.4183	11.8421	8.53242	11.2195
319	BK000964.3	8141	8141	0.00145694		5.10204	2.51256	2.25225	2.76498	0.606061	3.7037	6.8323	8.77193	5.60748	8.10811	10.2679	8.05369	14	10.1754	13.4021
320	BK000964.3	8146	8146	0.0189837		0	0	0	0	0	0.952381	1.08696	3.125	1.78571	0	2.5641	0.970874	3.44828	0	2.27273
321	BK000964.3	8211	8211	6.46162e-07		9.89011	10.9091	11.9048	6.15385	10.9756	21.2389	24.2857	20	30	24.2424	24.5283	19.7917	23.5294	17.5926	20.5882
322	BK000964.3	8212	8212	2.47365e-06		13.3047	6.9869	10.2362	9.2827	10.7843	18.4466	14.7727	18.6722	22.3214	21.1429	15.1394	20.7792	21.0191	22.0395	20.8333
323	BK000964.3	8214	8214	0.000349543		5.61798	2.72727	4.5977	4.61538	5.95238	9.64912	12.8571	8.57143	12.5	15.7895	16.0377	10.4167	12.7907	7.47664	9.80392
324	BK000964.3	8215	8215	2.63458e-05		4.56432	4.62185	2.7027	4.56432	4.32692	10	6.74157	13.8211	8.54701	8.42697	9.05512	7.54717	10.0629	7.93651	13.964
325	BK000964.3	8237	8237	0.00285494		7.52688	9.09091	8.04598	3.84615	6.97674	11.2069	17.1429	10.3774	12.1951	16.9118	20	12	13.6364	11.7117	10.7843
326	BK000964.3	8238	8238	5.02047e-08		5.13834	3.90625	7.49064	7.03125	5.47945	12.0536	14.4385	14.2308	11.6667	17.4603	13.0597	13.0178	15.7895	12.1581	18.1435
327	BK000964.3	8240	8240	4.04342e-08		8.60215	9.90991	5.74713	9.23077	13.7931	18.8034	25.3521	28.972	21.9512	25.3731	23.8095	20	25.2874	19.8198	18.6275
328	BK000964.3	8241	8241	2.22121e-06		14.2292	10.9804	11.985	11.6732	11.0092	24.2152	17.7419	20.6897	25	18.5185	17.8439	23.8095	24.1176	20.0608	26.7782
329	BK000964.3	8248	8248	0.000155211		9.57447	13.5135	9.1954	7.69231	12.6437	12.605	30.5556	19.6262	19.0476	25	17.1429	17	14.7727	16.2162	17.4757
330	BK000964.3	8249	8249	6.78348e-09		9.01961	7.7821	10.3704	9.68992	8.96861	20.354	13.7566	21.374	22.314	20.202	17.4721	21.8935	23.5632	19.0332	25.6198
331	BK000964.3	8251	8251	0.000117453		11.7021	10.8108	12.6437	7.69231	17.2414	17.6471	23.6111	24.2991	28.5714	21.3235	19.0476	23.7624	25	22.5225	18.4466
332	BK000964.3	8252	8252	4.19166e-06		12.5	9.33852	11.4815	11.5385	14.3498	19.214	19.3717	26.5152	23.1405	18.1818	18.6567	21.3018	21.8391	20.4204	28.6885
333	BK000964.3	8253	8253	0.000149665		7.44681	5.40541	10.3448	5.42636	9.1954	12.605	22.2222	14.9533	23.8095	14.7059	19.0476	13.8614	14.9425	17.1171	13.5922
334	BK000964.3	8254	8254	1.1591e-06		8.98438	6.97674	7.77778	6.89655	6.75676	12.6638	14.2105	18.1818	15	16.1616	16.3569	17.1598	22.4138	17.1171	19.2623
335	BK000964.3	8255	8255	3.80524e-06		6.38298	8.10811	5.74713	6.15385	12.6437	16.8067	19.4444	14.9533	30.9524	23.5294	24.7619	13.8614	19.3182	18.018	14.4231
336	BK000964.3	8256	8256	2.22121e-06		11.7188	8.13953	9.19118	8.39695	9.86547	17.4672	15.1832	18.2836	16.5289	20.202	14.8148	22.9412	21.8391	18.6186	23.7705
337	BK000964.3	8258	8258	4.60231e-07		9.57447	6.30631	5.74713	6.15385	15.1163	16.8067	27.7778	20.5607	33.3333	19.8529	24.7619	18.8119	22.9885	24.3243	20.1923
338	BK000964.3	8259	8259	1.49363e-06		11.9691	11.1969	13.2353	9.88593	13.9013	20.8696	16.7539	22.2222	24.7934	21.608	18.1481	22.093	18.8571	21.0843	23.8683
339	BK000964.3	8260	8260	0.00019412		13.8298	7.27273	11.4943	10.7692	13.7931	12.7119	27.7778	22.4299	33.3333	25.7353	23.5849	25.7426	25	23.4234	20.1923
340	BK000964.3	8261	8261	0.000308112		16.9884	13.5135	13.9706	15.1515	13.8393	21.3043	18.3246	24.7232	31.1475	23.7624	19.7026	25.5814	23.8636	26.6467	32.7869
341	BK000964.3	8263	8263	0.000446081		15.9574	6.30631	13.6364	9.23077	9.30233	13.4454	20.8333	21.4953	26.1905	30.8824	19.6262	16.6667	22.7273	18.9189	20.1923
342	BK000964.3	8264	8264	5.96551e-09		13.0769	8.10811	12.8205	10.2273	11.1607	22.6087	19.7917	23.8095	22.1311	20.7921	21.1111	23.6994	24.581	22.9167	24.5902
343	BK000964.3	8277	8277	1.63994e-05		11.7021	6.25	7.86517	9.23077	11.4943	14.2857	19.4444	18.6916	21.4286	28.6765	24.2991	17.6471	24.1379	20.5357	17.3077
344	BK000964.3	8278	8278	1.89652e-07		12.6923	9.1954	10.8696	12.9278	14.6667	24.6753	18.75	25	18.0328	20.297	20	20.8092	26.9663	22.3214	26.5306
345	BK000964.3	8281	8281	2.21032e-07		8.51064	8.03571	13.4831	9.23077	10.3448	21.8487	25	19.6262	23.8095	27.9412	27.1028	27.451	27.5862	24.1071	21.1538
346	BK000964.3	8282	8282	6.43044e-07		13.8462	6.53846	13.8686	11.7871	15.1786	23.3766	18.75	22.8261	25.4098	22.2772	21.4815	22.6744	26.257	24.8503	26.2295
350	BK000964.3	8595	8595	0.045589		45.8333	17.8571	30.7692	16.129	36.5854	33.5404	43.9394	41.1765	51.8919	49.3243	67.0886	50.5747	61.2676	42.268	48.8372
357	BK000964.3	8628	8628	0.00949381		8.8785	3.83562	11.4035	5.62347	12.5506	12.8205	16.8224	12.0205	14.3713	14.5455	18.4834	10.5769	17.5214	11.2403	13.1805
358	BK000964.3	8631	8631	1.84127e-09		5.90062	4.51467	5.93472	5.37897	6.52819	13.7313	11.7438	13.5321	13.8138	11.7647	13.948	10.6796	12.3418	10.929	13.3903
359	BK000964.3	8642	8642	1.03035e-09		7.64526	4.25056	5.8309	4.87805	6.12245	10.0592	13.1673	14.123	13.1343	14.5125	12.5296	12.8205	11.9874	12.2616	13.6752
360	BK000964.3	8649	8649	1.3355e-11		7.64526	4.25056	6.70554	5.88235	8.45481	13.3531	12.8114	15.9453	16.7665	16.5158	17.6887	13.7821	16.4038	14.7139	14.3678
361	BK000964.3	8658	8658	9.86019e-10		6.11621	4.04494	6.41399	5.12195	7.33138	11.8343	11.7438	14.123	13.4328	14.3182	13.2388	11.5385	14.6032	11.7166	15.6695
362	BK000964.3	8671	8671	9.9541e-08		6.11621	3.58744	3.81232	4.16667	6.47059	8.35821	11.3879	11.6438	12.2754	9.5672	12.2642	9.00322	10.4762	10.3825	14.2857
363	BK000964.3	8673	8673	3.22933e-09		4.01235	1.35135	3.50877	2.93399	5.29412	8.10811	9.71223	10.0686	9.66767	9.11162	11.5839	8.3871	9.61538	7.65027	11.2069
364	BK000964.3	8675	8675	4.60231e-07		4.60123	3.1746	4.42478	4.40098	6.21302	5.97015	11.0714	10.7551	10.9091	11.0092	12.766	9.00322	10.5096	9.58904	11.1748
365	BK000964.3	8678	8678	8.85988e-09		7.69231	4.98866	8.01187	6.21891	8.33333	14.1141	13.9785	13.1336	16.3142	14.2202	16.6271	11.039	14.8387	13.2597	17.0029
366	BK000964.3	8696	8696	2.51519e-09		4.6875	4.75113	3.83481	4.0201	6.45161	11.1111	10.8303	12.4706	11.5854	11.5023	12.6214	9.74026	12.987	10.9859	10
367	BK000964.3	8698	8698	1.20168e-06		6.52174	3.40136	4.70588	3.6855	7.64706	8.76133	12.2302	12.0092	12.5373	11.6972	14.5933	9.44625	14.8734	9.91736	13.2184
369	BK000964.3	8711	8711	0.00140675		5.93607	3.59712	7.01754	5.84416	9.72973	7.98122	10.7143	16.4179	11.8421	13.7097	11.5702	13.8158	16.6667	14.8438	10.5634
371	BK000964.3	8714	8714	0.00445295		5.66802	1.80723	5.35714	3.8961	4.90196	7.48899	5.06329	13.8249	7.35786	11.2903	11.7155	10.596	13.986	12.8378	9.02778
372	BK000964.3	8717	8717	0.000637084		5.7377	1.21951	4.40529	3.24675	5.41872	6.81818	7.64331	11.9816	9.24092	13.8211	5.43933	11.5646	10.6383	10.4167	7.74648
373	BK000964.3	8721	8721	0.00043024		4.78088	1.21212	3.52423	2.5974	6.28019	6.63717	7.54717	12.5	7.59076	8.87097	6.99588	10	11.1888	9.39597	7.69231
374	BK000964.3	8723	8723	0.00619565		2.03252	3.63636	6.22222	3.24675	5.44554	4.86726	7.59494	11.5207	8.63787	13.1148	6.639	13.5135	12.2302	12.5874	10
375	BK000964.3	8744	8744	0.000986587		2.39044	3.61446	3.93013	1.93548	5.31401	6.14035	5.66038	11.5207	6.25	10.5691	6.58436	5.92105	10.4895	6.71141	10.4895
376	BK000964.3	8746	8746	0.00912971		3.2	1.21212	4.40529	3.22581	4.83092	4.40529	5.12821	11.1111	5.62914	7.25806	6.99588	7.89474	7.74648	8.78378	6.25
377	BK000964.3	8748	8748	0.000547987		4.03226	2.40964	4.42478	5.16129	5.82524	5.26316	6.91824	11.0092	9.86842	13.7097	9.12863	9.27152	9.15493	10.7383	6.94444
378	BK000964.3	8752	8752	0.00370409		3.18725	1.80723	3.07018	2.58065	3.8835	3.96476	5.03145	8.25688	6.57895	8.06452	4.62185	5.26316	7.69231	4.69799	6.33803
379	BK000964.3	8771	8771	0.0486986		21.3904	10.0694	21.4286	16.092	27.1277	25.1163	34.4086	30.0505	36.4045	26.9784	35.0181	32.9167	42.9553	16.4905	37.7289
385	BK000964.3	8949	8949	0.0125831		50	41.6667	66.6667	32.3529	43.75	50.5556	61.3861	54.0541	59.8361	63.0435	57.8261	54.918	58.4906	55.6886	59.8901
386	BK000964.3	8950	8950	0.0193035		31.5789	50	37.8378	35.1852	63.1068	55.6675	58.125	60.2941	61.5385	59.5477	60.5201	60.396	62.7968	61.4504	64.7564
390	BK000964.3	8961	8961	0.00142065		40	41.6667	35.2941	35.8491	53.8462	57.7889	54.717	51.5152	59.8456	64.1791	63.5714	57.2864	66.4908	60.8527	62.536
394	BK000964.3	9564	9564	1.49363e-06		13.9159	11.6564	8.8	9.32203	12.4138	16.9231	20.7547	25.4642	23.4973	19.7761	19.8142	19.2727	21.1604	16.5	26.5683
399	BK000964.3	10318	10318	0.00761101	1	72.4138	69.697	73.913	64.2857	80	84.7458	100	77.1429	88.8889	91.3043	88.8889	75	84.375	91.1765	77.7778
406	BK000964.3	10869	10869	0.000224206		23.3645	14.4928	22.4359	35.7143	35.3383	34.5794	52.5714	47.9167	42.1546	55.8442	61.0951	50.2415	64.3382	47.5	56.4593
407	BK000964.3	10878	10878	8.39029e-06		74.7664	69.5652	50.3226	75.5102	71.2121	83.5681	89.1429	84.4538	81.0304	87.4459	84.104	82.6087	83.4559	83.0189	88.5167
409	BK000964.3	10882	10882	0.00243195		26.6667	21.3333	38.2166	34.3137	37.9562	35.6481	55	49.187	46.6042	56.0345	66.474	48.5714	64.1026	53.5032	57.5472
410	BK000964.3	10887	10887	8.98641e-05		0	6.66667	11.7647	4.7619	6.89655	17.2414	46.1538	34.6939	30	25.4237	45.8333	44.8276	37.037	20.9302	31.25
411	BK000964.3	10888	10888	0.0253512		14.2857	6.25	6.25	21.4286	18.75	28.5714	23.8095	40	15.7895	66.6667	55.8824	30.4348	40	27.2727	52.381
412	BK000964.3	10904	10904	0.014445		21.7391	13.3333	18.1818	11.7647	18.5185	9.09091	69.2308	36.3636	50	41.0714	56.8966	52.1739	50	39.4737	56.6667
413	BK000964.3	10905	10905	0.0194582		15.3846	0	12.5	30.7692	26.6667	41.6667	28.5714	55.5556	28.5714	65	64.5161	45.8333	26.6667	16.6667	60
414	BK000964.3	10906	10906	0.0216499		15	6.66667	15.3846	13.3333	19.2308	15.7895	83.3333	45	10	39.5833	50.9434	48	40	20	44.4444
415	BK000964.3	10907	10907	8.98641e-05		14.2857	6.25	11.7647	15.3846	13.3333	61.5385	36.3636	45	25	70	57.1429	52.1739	35.7143	25	55
416	BK000964.3	10915	10915	0.00363233		14.2857	18.75	6.25	23.0769	26.6667	46.1538	27.2727	68.4211	28.5714	75	58.8235	48	37.5	33.3333	52.6316
417	BK000964.3	10918	10918	0.049913		14.2857	6.25	6.25	38.4615	25	35.7143	27.2727	47.3684	22.7273	70	54.2857	40	43.75	8.33333	55
418	BK000964.3	10925	10925	0.0114589		14.2857	5.88235	13.3333	30.7692	13.3333	42.8571	27.2727	44.4444	19.0476	70	58.8235	52.381	37.5	27.2727	50
419	BK000964.3	10927	10927	0.00326064		14.2857	5.88235	6.66667	23.0769	25	42.8571	22.7273	44.4444	27.2727	65	57.5758	52.1739	37.5	36.3636	50
421	BK000964.3	10933	10933	0.00680029		13.3333	5.88235	14.2857	25	25	40	31.8182	57.8947	27.2727	75	64.7059	41.6667	43.75	18.1818	52.6316
422	BK000964.3	10961	10961	0.00151021		11.5385	6.66667	8.82353	4.54545	7.40741	20.8333	30.7692	27.2727	18.1818	21.4286	27.6923	25.8065	18.5185	17.0732	20.6897
423	BK000964.3	10962	10962	0.0229609		11.7647	0	7.14286	16.6667	18.75	28.5714	31.8182	36.8421	5	50	52.9412	43.4783	41.1765	40	52.6316
424	BK000964.3	10964	10964	0.00148677		8	14.2857	5.88235	5.26316	8	17.3913	38.4615	27.6596	10	21.8182	37.7049	28.5714	30.7692	26.3158	19.3548
425	BK000964.3	10971	10971	0.00140675		0	7.14286	10.3448	5.26316	8.69565	30.4348	36.3636	26.1905	20	17.3077	35.7143	38.4615	30.7692	11.1111	21.7391
426	BK000964.3	10972	10972	0.0152252		5.88235	0	6.66667	21.4286	17.6471	28.5714	18.1818	38.0952	14.2857	61.9048	42.8571	36	41.1765	20	57.1429
427	BK000964.3	10976	10976	0.00140675		4.16667	14.2857	10.3448	9.52381	14.8148	20.8333	45.4545	32.5581	30	23.0769	38.1818	43.3333	29.6296	31.5789	23.0769
428	BK000964.3	10977	10977	0.0284142		17.6471	0	0	21.4286	17.6471	40	18.1818	38.0952	9.09091	63.6364	57.1429	50	41.1765	30	45.4545
429	BK000964.3	10983	10983	0.000104888		19.2308	13.3333	20.5882	13.0435	27.5862	35.7143	61.5385	48.9796	45.4545	37.931	50.7042	54.8387	44.4444	32.5581	37.5
430	BK000964.3	10984	10984	0.000300124		11.7647	11.7647	6.66667	28.5714	17.6471	40	31.8182	52.381	31.8182	63.6364	60	60	41.1765	30	63.6364
431	BK000964.3	10986	10986	0.001418		3.84615	6.66667	11.7647	8.69565	10.3448	22.2222	46.1538	35.4167	27.2727	27.5862	45.0704	45.1613	29.6296	11.6279	28.125
432	BK000964.3	10987	10987	0.00322178		11.7647	5.88235	0	28.5714	17.6471	33.3333	22.7273	42.8571	27.2727	68.1818	54.2857	48	35.2941	30	50
433	BK000964.3	10988	10988	0.000391308		7.69231	20	17.6471	8.69565	13.7931	21.4286	53.8462	46.9388	27.2727	32.7586	43.662	41.9355	37.037	25.5814	25
434	BK000964.3	10989	10989	0.000116538		11.7647	5.88235	0	21.4286	11.7647	26.6667	22.7273	47.619	36.3636	59.0909	48.5714	40	35.2941	30	54.5455
435	BK000964.3	10990	10990	0.00101252		28	20	23.5294	21.7391	20.6897	28.5714	69.2308	59.1837	45.4545	37.5	49.2958	51.6129	50	39.5349	58.0645
436	BK000964.3	10991	10991	0.000504385		11.7647	17.6471	6.66667	28.5714	17.6471	60	31.8182	61.9048	27.2727	63.6364	62.8571	52	41.1765	40	68.1818
437	BK000964.3	10993	10993	0.00365276		7.69231	13.3333	14.7059	13.0435	13.7931	21.4286	46.1538	40.8163	27.2727	26.3158	48.5714	46.6667	29.6296	20.9302	34.375
438	BK000964.3	10994	10994	0.00139471		29.4118	5.88235	6.66667	21.4286	17.6471	46.6667	22.7273	52.381	36.3636	63.6364	54.2857	40	35.2941	40	59.0909
439	BK000964.3	10995	10995	0.0187765		15.3846	13.3333	15.1515	0	24.1379	21.4286	38.4615	36.1702	27.2727	27.5862	47.8873	38.7097	32.1429	21.4286	45.1613
440	BK000964.3	10996	10996	0.00741791		11.7647	5.88235	13.3333	28.5714	29.4118	33.3333	22.7273	47.619	31.8182	63.6364	54.2857	52	47.0588	30	50
445	BK000964.3	11193	11193	0.00117834		3.06748	1.62162	2.95858	1.81818	1.41509	6.07735	6.4	6.38298	4.93827	4.37956	6.70732	2.72109	7.03125	5.4878	11.5385
446	BK000964.3	11195	11195	0.0052933		1.84049	3.78378	1.76471	3.18182	2.83019	7.18232	4.03226	7.93651	4.87805	5.07246	9.09091	3.40136	4.6875	7.27273	6.66667
447	BK000964.3	11208	11208	0.00383617		5.52147	3.76344	2.94118	6.84932	8.01887	11.0497	9.6	13.8298	18.2927	8.69565	14.0244	6.75676	18.1102	10.3659	19.0476
448	BK000964.3	11210	11210	0.0014347		1.22699	2.16216	4.73373	5.93607	3.79147	7.73481	6.4	8.46561	9.7561	7.97101	10.3659	6.16438	10.2362	10.3659	15.2381
450	BK000964.3	11234	11234	0.0014054		3.125	0.549451	2.99401	0.460829	1.42857	5.11364	3.2	6.45161	3.65854	3.73134	4.96894	4.16667	3.96825	6.13497	8.65385
451	BK000964.3	11243	11243	0.0159901		2.5974	1.77515	3.04878	1.97044	3.0303	3.61446	3.33333	8	11.6883	5.42636	5.92105	2.14286	4.91803	7.84314	9.80392
452	BK000964.3	11250	11250	0.000664081		2.72109	1.82927	2.68456	2.60417	1.60428	6.53595	5.35714	5.73248	8.21918	7.75862	5.7554	2.20588	7.14286	5.7554	10.8696
453	BK000964.3	11255	11255	0.0132798		2.11268	1.86335	1.98675	3.15789	2.65957	6	5.50459	5.84416	6.66667	3.4188	6.76692	4.58015	5.50459	7.24638	12.5
454	BK000964.3	11261	11261	0.0496913		1.43885	0.657895	3.42466	1.71429	1.66667	4.44444	3.66972	7.43243	2.66667	3.66972	4.6875	1.63934	2.94118	8.39695	12.6437
455	BK000964.3	11265	11265	0.00741791		2.0979	2.58065	2.63158	3.97727	2.25989	6.29371	5.50459	5.88235	7.89474	6.14035	7.08661	2.34375	6.86275	9.70149	12.0879
457	BK000964.3	11270	11270	0.0057347		4.28135	1.2987	3.50318	3.43511	7.173	6.57277	9.14634	8.18182	5.51724	13.7615	6.20155	10.2273	12.5	6.58683	9.15033
458	BK000964.3	11276	11276	0.00705533		2.04082	2.46914	2.64901	3.26087	3.20856	6.80272	7.27273	5.76923	6.32911	5.26316	6.71642	5.26316	7.54717	5.97015	17.3913
460	BK000964.3	11280	11280	0.00575874		2.72109	0.636943	5.40541	2.20994	5.40541	9.58904	11.1111	7.69231	10.2564	4.46429	11.4504	4.61538	6.73077	12.8788	13.3333
461	BK000964.3	11297	11297	0.00344649		4.26829	3.78378	4.09357	3.18182	3.28638	7.69231	7.14286	7.44681	8.23529	7.91367	7.27273	6.12245	11.0236	7.87879	12.1495
462	BK000964.3	11299	11299	0.000637084		4.87805	0.540541	3.50877	2.72727	3.28638	8.79121	4.7619	10.0529	8.23529	7.19424	7.27273	2.72109	6.29921	4.84848	9.43396
463	BK000964.3	11302	11302	0.000184445		4.90798	4.86486	5.84795	3.19635	3.75587	10.4396	11.1111	8.99471	10.7143	9.35252	9.69697	8.16327	10.3175	10.9091	11.3208
467	BK000964.3	11370	11370	0.0146162	1	4.16667	1.68067	1.26582	2.41935	0.909091	4.21053	8.57143	5.95238	3.22581	6.41026	8.24742	2.5	4.10959	5.81395	2.85714
468	BK000964.3	11380	11380	0.000869349		4.59184	3.31492	10.4396	3.53535	5.68182	12.5	11.0294	14.0741	18.8679	7.14286	14.0244	8.77193	10.0671	11.4094	7.94702
469	BK000964.3	11381	11381	0.0320321	1	6.89655	5.88235	6.32911	6.45161	0.909091	8.42105	11.5942	5.95238	12.5	13.9241	8.16327	6.25	4.10959	11.6279	7.14286
470	BK000964.3	11396	11396	0.0066921		2.05128	1.11111	6.17978	4.59184	2.29885	7.93651	5.88235	8.88889	11.3208	4.54545	10.4294	6.14035	8.16327	4.02685	7.94702
480	BK000964.3	11448	11448	0.0214211	1	6.25	4.09836	8.14815	6.29921	2.85714	10.0629	7.9646	8.84956	16.6667	11.6883	8.03571	7.95455	7.61905	12.3894	5.83333
481	BK000964.3	11449	11449	0.0283938	1	4.16667	1.78571	1.92308	4.61538	1.63934	6.34921	15.3846	2.22222	8.33333	9.52381	7.40741	4.44444	8.10811	6.66667	7.69231
494	BK000964.3	11760	11760	0.00107139		0	0	0	8.69565	11.1111	22.1239	31.3725	4.65116	26.5487	40.3101	47.8947	25.9259	33.8583	27.8689	41.4894
499	BK000964.3	12796	12796	9.74195e-07		5.47264	3.64372	6.04651	3.24074	1.63934	9.25926	12.2807	19.1011	9.27835	17.6	12.1951	14.375	16.5289	10.8108	16.9355
500	BK000964.3	12797	12797	4.39688e-08		2.28137	3.52564	2.6936	2.55754	1.94553	7.42188	6.80851	8.60215	11.1111	10.2857	9.15751	6.66667	9.00474	3.78151	9.92063
504	BK000964.3	12899	12899	6.35217e-07		9.09091	5.35714	4.84429	5.30303	5.02092	16.1458	11.2782	15.0376	14.9533	9.76744	10.4265	12.8205	17.2414	13.0435	14.2857
505	BK000964.3	12904	12904	3.7951e-05		7.17703	4.46429	10.0346	7.19697	5.85774	12.4352	13.5338	14.2857	13.0841	13.9535	10.2326	14.1026	16.092	12.9412	16.4835
506	BK000964.3	12910	12910	0.00160578		13.8756	6.27803	12.1528	8.74525	9.66387	15.544	18.1818	16.8539	20.5607	16.3551	16.7442	13.5484	18.3908	13.7255	25.8242
508	BK000964.3	12919	12919	0.000510467		6.13208	3.58744	5.19031	4.92424	4.20168	12.9534	6.06061	9.3633	11.215	8.37209	9.30233	8.33333	15.2047	7.84314	12.0879
509	BK000964.3	12926	12926	0.000107401		3.79147	2.69058	6.25	4.5977	7.11297	13.9896	9.23077	10.4869	14.0187	8.41121	10.5991	10.3226	15.2047	7.90514	13.2597
510	BK000964.3	12928	12928	0.00449084		3.34928	3.15315	4.86111	2.29008	3.34728	6.73575	4.61538	8.61423	6.54206	6.07477	7.8341	10.2564	8.18713	7.08661	9.89011
511	BK000964.3	12930	12930	0.00130339		9.52381	3.61991	9.375	6.87023	4.60251	15.0259	9.16031	12.782	14.0187	12.6168	12.9032	11.6129	14.6199	9.84252	18.1319
514	BK000964.3	12942	12942	0.000763855		4.2654	2.24215	5.92334	4.21456	4.68085	8.99471	7.08661	12.0301	9.34579	9.30233	7.87037	9.03226	14.1176	6.74603	15.4696
515	BK000964.3	12946	12946	0.00657422		5.71429	4.54545	8.36237	4.21456	3.44828	9.04255	9.375	12.4528	13.0841	9.34579	9.72222	7.14286	17.2619	6.34921	14.6067
517	BK000964.3	12980	12980	0.00668519		14.8148	8.51064	12.8302	12.7273	6.63507	20.1183	14.1593	21.5517	21.2121	14.3646	15.9574	16.6667	18.6667	13.6986	25.8278
519	BK000964.3	12988	12988	0.000175251		5.59284	4.77454	5.6	5.52147	5.72792	13.4904	11.0429	6.69746	13.0081	10.9929	9.80926	9.42029	13.3929	7.72947	14.7799
522	BK000964.3	13016	13016	0.00649917		5.84416	6.32184	8.40708	7.88177	2.25989	14	12.8713	10.5769	19.5652	6.2069	8.60927	12.8205	10.8108	10.9375	10.687
523	BK000964.3	13019	13019	0.04944	1	12.6582	10.8571	10.4348	9.35961	8.28729	13.4228	12.8713	15.6098	18.4783	11.4094	14.9351	11.2069	16.0714	9.84456	13.7405
524	BK000964.3	13043	13043	0.00658772		1.72414	3.82514	6.64062	2.69058	3.58974	8.92857	6.14035	9.95671	10.7843	6.89655	5.74713	6.01504	10.2941	3.7037	13.3333
525	BK000964.3	13048	13048	5.4253e-05		4.46927	4.3956	7.45098	7.55556	7.92079	12.7168	11.0092	13.4783	17.6471	12	10.7345	16.2963	14.5985	9.72222	17.5
527	BK000964.3	13053	13053	0.00929077		2.20994	4.34783	4.5977	2.63158	2.5	7.47126	4.31034	6.86695	9.80392	5	6.21469	5.7971	10.9489	6.88073	13.125
528	BK000964.3	13057	13057	0.0157762		8.02139	3.58974	7.49064	5.80913	6.28019	9.67742	6.77966	15.9184	16.6667	9.39227	10.9375	7.69231	18.0556	8.62069	15.2439
529	BK000964.3	13059	13059	0.035157		4.16667	5.55556	6.76692	7.78689	5.2381	7.52688	9.16667	10.0806	9.34579	9.28962	10.3093	7.53425	11.8881	5.98291	13.6905
530	BK000964.3	13067	13067	0.00306106		8.37209	5	12.5874	7.63359	7.3913	17.6768	16.7939	12.1212	16.2162	13.0435	13.2701	9.61538	19.883	12.8	20.1117
531	BK000964.3	13070	13070	0.00232896		5.5814	4.05405	3.84615	3.04183	2.14592	7.57576	4.54545	8.2397	11.7117	5.71429	7.98122	7.64331	9.94152	6.71937	10
532	BK000964.3	13077	13077	0.00169748		4.14747	2.67857	5.86207	5.22388	3.36134	10	5.97015	13.7546	15.0442	7.37327	10.6481	8.125	13.8728	6.13027	15.3005
533	BK000964.3	13080	13080	0.000504385		11.0599	8.52018	12.7586	8.2397	9.66387	19.697	14.1791	18.6567	17.6991	11.5207	16.2037	13.125	18.4971	13.5659	17.5824
535	BK000964.3	13112	13112	0.0351863		0.735294	0.561798	2.34899	1.33333	4.4335	6.64452	3.13901	3.81679	2.52525	11.1111	9	2.67857	8.46154	11.6162	8.04196
576	BK000964.3	13538	13538	0.00477664		19.3548	14.2857	38.0952	23.0769	21.0526	38.7097	27.2727	43.8596	45	35.1852	40.9091	50	40.5405	36.9565	29.6296
580	BK000964.3	13617	13617	0.0152252		25.7143	10.2564	33.3333	29.2683	40.9091	40.625	37.5	33.8983	59.0909	46.4286	40	47.0588	51.2821	36.1702	38.1818
581	BK000964.3	13641	13641	0.0469724		19.4444	15.3846	24	19.5122	22.7273	25	31.25	28.3333	40.9091	30.3571	36.5385	38.2353	28.2051	27.6596	28.0702
635	BK000964.3	43109	43109	4.55319e-14		4.50704	3.33333	4.27553	3.05677	3.42298	13.2797	11.5869	11.9266	18.4049	11.4428	10.582	13.4557	13.4715	18.0693	17.737
636	BK000964.3	43121	43121	1.03035e-09		3.96601	2.64423	2.16346	2.67261	3.51759	10.2669	7.59494	9.02778	11.3208	7.01754	9.0411	10.8359	10.9043	10.9453	13.7072
637	BK000964.3	43125	43125	9.71138e-07		3.72493	2.17391	2.16346	2.44444	3.51759	6.59794	7.65306	7.15935	8.9172	6.04534	7.67123	7.86164	8.33333	8.70647	11.5265
638	BK000964.3	43148	43148	0.000108915		5.30035	2.73556	2.1875	3.40909	3.88693	7.91557	8.04954	9.7561	12.3894	4.70219	8.16327	11.0204	11.8033	12.9032	13.3065
639	BK000964.3	43154	43154	0.000184445		4.71014	2.22222	1.28617	3.48837	5.01792	9.4086	5.7508	9.71787	8.84956	6.12903	7.98611	9.20502	10.1351	5.88235	10.3306
641	BK000964.3	43208	43208	0.000751441		3.8674	1.59091	1.1655	1.92308	2.39234	5.21042	3.97022	6.57596	4.79042	2.89855	6.77083	7.80781	5.07614	5.60976	7.25076
642	BK000964.3	43239	43239	0.00034109		3.07167	2.0979	2.35294	0.91954	2.12014	6.6313	6.66667	4.77528	4.69799	2.67062	4.49827	5.47445	4.11985	3.77907	4.73373
644	BK000964.3	43245	43245	0.0124648		3.76712	1.77305	2.35988	2.746	3.19149	5.89812	5.74163	3.9548	4.02685	5.04451	5.19031	4.0146	5.28302	4.98534	4.43787
645	BK000964.3	43246	43246	0.0429937	1	0	0	2.31214	1.71429	2.72109	3.47222	5.88235	0.8	8.19672	3.2	4.10959	2.75229	3.33333	1.48148	3.27869
646	BK000964.3	43250	43250	5.55931e-07		3.75427	2.43902	4.11765	2.746	2.46479	9.04255	6.63507	8.14607	12.7517	6.54762	5.94406	6.90909	7.86517	9.01163	7.39645
648	BK000964.3	43262	43262	0.000117956		4.12371	3.83275	4.43787	1.6092	3.52113	10.4	8.09524	6.44258	8.72483	5.97015	6.27178	6.95971	7.16981	6.10465	10.7143
649	BK000964.3	43263	43263	0.00161317	1	0.625	2.96296	1.7341	3.44828	6.2069	4.86111	9.41176	5.6	9.83607	9.6	5.55556	4.58716	6.74157	3.7037	5.7377
650	BK000964.3	43274	43274	2.18473e-08		4.10959	3.4965	5.30973	5.97701	5.6338	12.766	11.3744	12.0448	16.1074	9.28144	10.4895	8.69565	12.8302	11.3372	14.9254
652	BK000964.3	43293	43293	0.000431716		4.15225	5.26316	6.54762	4.62963	4.92958	14.1711	9.56938	8.70787	19.5946	7.25076	7.01754	8.42491	11.6981	12.61	10.2102
653	BK000964.3	43294	43294	1.07186e-05		2.5641	4.51128	3.48837	3.46821	2.75862	9.15493	8.33333	11.4754	13.3333	12.2951	4.16667	5.55556	14.6067	3.78788	10.7438
654	BK000964.3	43319	43319	0.00186062		4.947	3.2491	4.21687	3.72093	2.86738	8.96739	6.40394	5.15759	11.0345	5.77508	7.11744	4.10448	5.83658	6.88623	6.11621
672	BK000964.3	43778	43778	0.0220824		4.79452	1.49254	5.81395	2.72374	5.46448	6.99301	6	9.82659	8.28025	8.13397	10.9948	6.48148	19.5804	8.33333	11.8644
673	BK000964.3	43790	43790	0.00716812		2.15054	2.63158	4.06977	7.08661	5.98291	7.7381	5.59441	13.0682	10	12.5	13.1579	8.83721	19.4737	8.9172	12
675	BK000964.3	43798	43798	0.0208179		7.02703	3.07018	5.23256	5.11811	4.70085	5.95238	6.99301	10.7955	9.27152	12.5604	13.7566	7.44186	19.0476	11.5385	13.2184
677	BK000964.3	43816	43816	0.00461954		4.30108	4.01786	4.06977	4.6875	4.72103	7.05882	5.59441	11.9318	6.62252	12.7451	13.1579	6.51163	14.8148	10.1266	12.1387
684	BK000964.3	43986	43986	0.0206007		1.5873	2.99625	4.27807	3.98773	6.32411	5.31915	8.05369	7.24638	4.21687	10.4348	7.90514	6.84932	12.6904	7.69231	10
686	BK000964.3	44046	44046	8.85988e-09		5.99251	3.22581	5.30973	3.49127	8.02292	15.625	11.5741	15.142	22.2222	15.5425	19.5364	17.9775	24.5098	15.7143	23.7288
687	BK000964.3	44054	44054	8.85988e-09		6.39098	4.82315	4.42478	6.75	7.16332	12.5	12.5581	15.7233	22.2222	14.7493	16.5563	19.8502	22.549	14.6953	22.0339
688	BK000964.3	44072	44072	4.04342e-08		4.96454	5.61798	5.39419	6.11765	7.46667	13.6519	11.2069	14.7222	21.875	13.2394	17.5159	16.4384	20.7207	14.3646	22.8346
689	BK000964.3	44112	44112	0.00151021		2.67176	3.49206	4.38596	3.15789	4.83384	9.43396	3.79147	10.6061	8.47458	7.69231	10.0358	7.49064	13.8462	6.02007	10.5263
693	BK000964.3	44327	44327	8.98641e-05		9.42029	8.0292	13.6	8.23529	13.7931	32.3529	23.4234	21.7687	29.1667	44.9686	54.0541	34.375	50.5208	31.5068	47.644
694	BK000964.3	44368	44368	0.00102611		9.49367	7.64706	11.0345	9.26829	9.5	31.7708	16.9118	18.5393	28.3582	39.7661	48.9209	26.4286	43.5407	24.1379	49
708	BK000964.3	44964	44964	0.000155211		10.3448	11.1111	5.88235	31.7073	18.3673	44.9275	37.5	25.641	30.3371	33.6842	32.5581	33.3333	37.2881	36.7347	40.3846
