# Supplementary material for: Late‐life exercise mitigates skeletal muscle epigenetic aging
Source: Aging Cell. 2021 Dec 21;21(1):e13527. doi: 10.1111/acel.13527 (PMC8761012; doi:10.1111/acel.13527)
Supplement: Supplementary file 13 — Table S10 [file ACEL-21-e13527-s003.xlsx]

## Sheet: DNAge Raw Data
Table S10. Raw data for aging-associated CpG methylation sites assessed in young sedentary, aged sedentary, and aged PoWeR mice; a subset of these were input into the proprietary muscle-specific DNAge® algorithm. Chromosome (chr) and position (unique to the mapping of this study) are reported in addition to the methylation data for each CpG site of each animal.
		Young Sedentary					Aged Sedentary					Aged PoWeR
chr	position	ZR3464_1	ZR3464_2	ZR3464_3	ZR3464_4	ZR3464_5	ZR3464_6	ZR3464_7	ZR3464_8	ZR3464_9	ZR3464_10	ZR3464_11	ZR3464_12	ZR3464_13	ZR3464_14	ZR3464_15
chr1	16657134	0.00659301	0.000840689	0.0116894	0.00365097	0.00497728	0.00369231	0.00250438	0.00311042	0.000426348	0.00225479	0.00432738	0.00359589	0.00359941	0.000479042	0.0119396
chr1	16657141	0.00124888	0.00190074	0.0011139	0.0117453	0.00843608	0.00584615	0.0045045	0.00103788	0	0.00245515	0.00601504	0.00102599	0.00677392	0.00574575	0.00587836
chr1	16657157	0.00108128	0.00511182	0.00113314	0.00332594	0.00196893	0.00593936	0.0147283	0.00879044	0.00775862	0.0114899	0.00247148	0.00348068	0.0121821	0.00243072	0.0018315
chr1	16657172	0.00604015	0.00335993	0.00640312	0.00730861	0.00519818	0.00553506	0.00250313	0.0024188	0.00511618	0.00262812	0.00809031	0.00222222	0.00232411	0.00501433	0.000225378
chr1	16657175	0.00551601	0.00482585	0.00391389	0.0020117	0.00151976	0.00246609	0.00150489	0.00260552	0.00512601	0.00394663	0.00451382	0.00359589	0.00802873	0.0052531	0.000451365
chr1	16657220	0.00373466	0.00251678	0.00306492	0.00346589	0.000216169	0.00338357	0.00376034	0.00449516	0.00553781	0	0.00320876	0.00529101	0.00528095	0.00743405	0.0056281
chr1	16657236	0.00338741	0.0075535	0.0047367	0.00641496	0.00868244	0.00339192	0.00175307	0.00656191	0.00192226	0.00453001	0.00470898	0.000170765	0.00485847	0.00813981	0.0020316
chr1	32172746	0.0106654	0.00858838	0.00767376	0.00461228	0.00924397	0.00669437	0.00877193	0.00620242	0.00983217	0.00512894	0.0100606	0.0055368	0.0081862	0.00614334	0.00957207
chr1	32172750	0.0135372	0.0161164	0.00923889	0.00691443	0.0110671	0.0127315	0.0126815	0.0069209	0.0116574	0.00856164	0.0158928	0.0128136	0.00851953	0.0149762	0.00714554
chr1	32172766	0.00382105	0.0100063	0.00680123	0.00675967	0.000824131	0.00552995	0.00653328	0.00408854	0.00894062	0.00513113	0.0114357	0.00364225	0.00544523	0.0073092	0.00973418
chr1	32172768	0.00931428	0.00126004	0.00816236	0.0033406	0.00298854	0.00880853	0.00659386	0.00695529	0.00747537	0.00829757	0.010957	0.00556838	0.00822315	0.00840624	0.0127988
chr1	32172787	0.00143244	0.0125117	0.00679676	0.0061826	0.0102293	0.0179972	0.00592562	0.00720441	0.00725249	0.00341491	0.0100593	0.00944414	0.01296	0.00918524	0.00505429
chr1	32172789	0.0100623	0.0115625	0.0124973	0.0129459	0.0107296	0.0313436	0.0204332	0.0218556	0.0141796	0.0194962	0.0169655	0.0191323	0.011695	0.0212657	0.0170348
chr1	32172796	0.0197327	0.0170446	0.0210342	0.0143885	0.0118773	0.0472786	0.0308352	0.0246687	0.0327371	0.0270386	0.0351363	0.02589	0.0310599	0.0299422	0.0245686
chr1	32172808	0.014652	0.0103206	0.00965971	0.0128076	0.00874876	0.017301	0.00878089	0.0160858	0.0148699	0.018508	0.0178201	0.0175486	0.0246716	0.0151438	0.0123642
chr1	32172819	0.0121173	0.0121989	0.0109745	0.00935386	0.00990753	0.0198844	0.0206755	0.0141044	0.0155616	0.0181066	0.0165837	0.0141854	0.0198591	0.0240041	0.0195232
chr1	32172826	0.0289394	0.0273823	0.0336264	0.0362037	0.0199604	0.043649	0.0451389	0.0370579	0.0337724	0.0444002	0.0460182	0.0431209	0.0478936	0.0358966	0.0354397
chr1	32172837	0.0130511	0.0159799	0.0120985	0.0212858	0.00743556	0.0264977	0.0222858	0.0153586	0.0182618	0.0159295	0.0236482	0.015682	0.0231963	0.0210956	0.013673
chr1	73924842	0.845857	0.854341	0.853075	0.862659	0.844509	0.858153	0.859476	0.875994	0.859878	0.851852	0.855427	0.847432	0.844452	0.856104	0.855291
chr1	73924863	0.929314	0.939731	0.929291	0.944148	0.937914	0.948718	0.948119	0.946992	0.942351	0.941342	0.931792	0.948922	0.930139	0.94249	0.930472
chr1	73924899	0.823115	0.841605	0.827076	0.85218	0.840468	0.864407	0.874548	0.88535	0.873357	0.886269	0.858374	0.866989	0.841366	0.858765	0.853082
chr1	73924919	0.834648	0.846226	0.848687	0.866025	0.855626	0.868977	0.864886	0.896016	0.873044	0.899221	0.847221	0.870948	0.863676	0.852984	0.865841
chr1	74027679	0.29267	0.232599	0.250575	0.296116	0.263405	0.250555	0.282539	0.31393	0.308749	0.293229	0.233928	0.27277	0.268063	0.290703	0.267898
chr1	74027681	0.196329	0.14171	0.159002	0.189417	0.161629	0.152178	0.157395	0.184638	0.186997	0.186583	0.158274	0.148755	0.155261	0.157348	0.151347
chr1	74027686	0.189626	0.154352	0.160566	0.195978	0.169999	0.250385	0.25337	0.30859	0.303582	0.298346	0.232991	0.263084	0.240097	0.246987	0.276176
chr1	74027719	0.0596665	0.0524854	0.0546612	0.0673717	0.0545505	0.0381197	0.0466401	0.0481218	0.0474485	0.0456707	0.0489177	0.0429591	0.0539809	0.0452783	0.0416089
chr1	75242907	0.800982	0.817361	0.816694	0.809616	0.837185	0.855961	0.862112	0.867199	0.845327	0.860465	0.887196	0.839712	0.863804	0.843006	0.841924
chr1	75242947	0.947263	0.959975	0.941482	0.94962	0.946706	0.961619	0.957493	0.961509	0.958861	0.960222	0.965275	0.967729	0.967329	0.965381	0.956397
chr1	75242960	0.93099	0.894477	0.921747	0.899949	0.894482	0.913001	0.918886	0.909655	0.898403	0.88908	0.919968	0.934178	0.889636	0.903953	0.921378
chr1	75242988	0.941406	0.928739	0.936293	0.945126	0.929168	0.951595	0.941467	0.942035	0.944767	0.953409	0.94486	0.939266	0.938165	0.942529	0.938014
chr1	137182659	0.837769	0.779644	0.806446	0.860987	0.797588	0.871148	0.844084	0.852182	0.853865	0.863039	0.837706	0.8565	0.868887	0.855459	0.841653
chr1	137182663	0.651865	0.641426	0.656497	0.724226	0.624418	0.720721	0.694435	0.7084	0.724733	0.735551	0.698505	0.706965	0.701851	0.703764	0.720753
chr1	137182669	0.661182	0.615979	0.660519	0.716001	0.63879	0.679505	0.688233	0.728557	0.676747	0.732514	0.699254	0.685523	0.64918	0.681774	0.697165
chr1	137182680	0.760767	0.75427	0.76926	0.831707	0.740695	0.8082	0.807254	0.809197	0.801507	0.845152	0.791497	0.802429	0.772926	0.8149	0.801323
chr1	158251340	0.486698	0.515467	0.468633	0.496477	0.507903	0.53635	0.524162	0.509302	0.521695	0.536361	0.534483	0.521074	0.542213	0.485145	0.45815
chr1	158251393	0.492063	0.567532	0.53614	0.482526	0.470134	0.530864	0.547636	0.517771	0.527853	0.573836	0.539443	0.52806	0.552488	0.538902	0.564206
chr1	158251435	0.547066	0.640584	0.631144	0.58225	0.619718	0.65701	0.697773	0.635728	0.616746	0.63801	0.64425	0.595699	0.616418	0.66116	0.646682
chr1	158251440	0.844912	0.813027	0.830231	0.808596	0.784355	0.844641	0.860768	0.87056	0.830169	0.864363	0.825936	0.846955	0.824682	0.834343	0.848383
chr1	158251446	0.732354	0.770975	0.743304	0.710678	0.74295	0.784556	0.828692	0.798333	0.701321	0.773402	0.798956	0.741117	0.773866	0.80148	0.77804
chr1	186240856	0.81859	0.785693	0.776755	0.835251	0.807219	0.846346	0.856539	0.821871	0.818086	0.828374	0.800644	0.821642	0.792578	0.844663	0.809001
chr1	186240902	0.927255	0.913133	0.918199	0.932663	0.904749	0.915538	0.931908	0.932755	0.948197	0.944402	0.925229	0.918657	0.932445	0.919784	0.939216
chr1	186240905	0.893792	0.877177	0.895371	0.879373	0.885508	0.893457	0.90121	0.908565	0.922296	0.902895	0.863051	0.891488	0.865176	0.864762	0.903001
chr10	33624462	0.0215564	0.0277388	0.017933	0.0285714	0.0197152	0.0238095	0.032996	0.0241109	0.0322324	0.0180051	0.0269874	0.0239069	0.0208967	0.03829	0.0252436
chr10	33624466	0.0209924	0.0192587	0.0278456	0.0180243	0.0117158	0.0451296	0.028532	0.026409	0.0325032	0.0270351	0.0358236	0.020462	0.0329889	0.0478413	0.0459397
chr10	33624482	0.0299885	0.0558598	0.0527613	0.0385417	0.0470767	0.0700494	0.0645756	0.0542285	0.0643795	0.0610846	0.0617093	0.0593895	0.0820777	0.0691136	0.0502326
chr10	33624490	0.0531549	0.0581395	0.0463867	0.0380623	0.0460377	0.0717167	0.0817639	0.0644953	0.0680672	0.0551601	0.0809902	0.0560686	0.0793839	0.0881092	0.0723562
chr10	33624498	0.0225019	0.0607936	0.0337408	0.0399306	0.0415251	0.0535475	0.0578778	0.0362225	0.0710383	0.0596793	0.0533579	0.059761	0.0556872	0.0447994	0.025974
chr10	33624501	0.0248471	0.0233151	0.0342466	0.0322022	0.0257186	0.0394619	0.0262552	0.020592	0.0277778	0.0317413	0.0422147	0.0257596	0.061289	0.0318447	0.0223256
chr10	33624503	0.0221374	0.0226277	0.0151441	0.027421	0.0246492	0.0250784	0.0128676	0.0341605	0.0382675	0.0261516	0.0394858	0.0274471	0.0344009	0.0256311	0.0324826
chr10	33624508	0.0270682	0.0196292	0.0375977	0.033264	0.0245376	0.0388566	0.0326287	0.0241546	0.0424192	0.0220107	0.0492505	0.0274018	0.0450593	0.0342412	0.0246283
chr10	33624547	0.00876524	0.0222384	0.0304818	0.0312067	0.0147504	0.0354101	0.0360277	0.030586	0.0409283	0.0295434	0.0469613	0.0244466	0.036479	0.048752	0.0359477
chr10	33624549	0.0121951	0.0189229	0.00585938	0.017696	0.00490381	0.0357143	0.0128736	0.022537	0.0335993	0.0344009	0.0412592	0.0283641	0.0240916	0.0444965	0.015299
chr10	33624551	0.00952744	0.0189091	0.01319	0.0269896	0.0241601	0.0276909	0.0188419	0.00643708	0.0172269	0.0148544	0.0336289	0.0278146	0.0288766	0.0411491	0.0181649
chr10	33624566	0.0541365	0.0589305	0.0634456	0.0576389	0.0669947	0.0883929	0.0757924	0.0690874	0.0708263	0.0758703	0.100766	0.0834708	0.0900474	0.0764752	0.0848007
chr10	54755445	0.439822	0.433202	0.458121	0.471591	0.492352	0.447692	0.388106	0.378469	0.379933	0.46292	0.474445	0.484965	0.442109	0.434582	0.418195
chr10	54755455	0.287134	0.311497	0.331191	0.347383	0.3369	0.270916	0.248439	0.234454	0.218133	0.278491	0.318382	0.281907	0.274295	0.262707	0.271536
chr10	54755507	0.583442	0.599368	0.609401	0.615633	0.652124	0.619522	0.598501	0.572946	0.547492	0.646485	0.591863	0.71586	0.620527	0.651255	0.609674
chr10	54755519	0.562173	0.55726	0.569304	0.564902	0.593976	0.489199	0.493754	0.475405	0.488934	0.53631	0.545384	0.578608	0.570035	0.554125	0.515561
chr10	54755533	0.438302	0.467478	0.482887	0.501622	0.538662	0.432136	0.402378	0.396073	0.339388	0.433316	0.45163	0.442476	0.439522	0.419533	0.423512
chr10	66921261	0.210151	0.113088	0.123821	0.136602	0.158395	0.139785	0.0958466	0.0833333	0.0945674	0.0660502	0.140684	0.0920121	0.110787	0.105437	0.0880121
chr10	66921282	0.0431655	0.0388959	0.0412736	0.0183727	0.0178571	0.0107143	0.0394036	0.0138889	0.046371	0	0.0275665	0.0202224	0.0232897	0.0165017	0
chr10	66921285	0.0259624	0.0350877	0.0224057	0.0104987	0.0021097	0	0.0319829	0.0164141	0.00604839	0.0212766	0.00759734	0.00706357	0.0145773	0.00990099	0.0107198
chr10	66921292	0.103047	0.0530303	0.101415	0.086116	0.0399579	0.0340502	0.0554371	0.0392405	0.0443548	0.0224274	0.0695238	0.0515672	0.0349854	0.0841584	0.0878788
chr10	66921314	0.211042	0.171679	0.187799	0.241197	0.136411	0.164286	0.147279	0.123737	0.247485	0.151715	0.153846	0.189707	0.148905	0.0840198	0.131818
chr10	71344342	0.0259481	0.0137741	0	0.00436681	0.00904977	0.0102041	0.0105932	0.00892857	0.0258216	0	0.0112613	0	0	0.0141176	0.0231579
chr10	71344392	0	0	0	0	0	0	0	0.00178891	0	0	0	0	0.0411622	0	0
chr10	71344396	0.0159681	0.030303	0	0.010917	0.0181406	0	0.00635593	0	0	0	0	0.0222985	0.00242131	0	0.0105263
chr10	71344409	0.0239521	0.00826446	0	0	0.0113379	0.0153061	0.00635593	0	0	0.0232558	0	0	0.0290557	0	0.00421053
chr10	79888720	0.894068	0.873899	0.906548	0.896859	0.908641	0.865291	0.919026	0.889207	0.883465	0.90454	0.880633	0.864209	0.888212	0.909976	0.878846
chr10	79888723	0.883819	0.846296	0.872846	0.821199	0.886333	0.850212	0.851211	0.89943	0.881365	0.864917	0.910434	0.843925	0.891493	0.888997	0.851585
chr10	79888726	0.943244	0.913426	0.917062	0.929593	0.934626	0.911515	0.908591	0.922701	0.951461	0.921561	0.926155	0.896729	0.930212	0.932294	0.891179
chr10	79888729	0.92981	0.931577	0.916221	0.91497	0.916141	0.892727	0.9333	0.932059	0.960375	0.934572	0.928537	0.925805	0.932468	0.915205	0.922339
chr10	79888747	0.875158	0.87904	0.876185	0.892997	0.856821	0.804374	0.864063	0.876929	0.915104	0.86908	0.884451	0.878322	0.84855	0.889645	0.892772
chr10	79888754	0.907212	0.88458	0.876712	0.867401	0.898198	0.85118	0.892681	0.875305	0.900521	0.907022	0.876367	0.886713	0.89874	0.885965	0.836686
chr10	79888765	0.935892	0.959353	0.956161	0.943832	0.954075	0.908374	0.956006	0.941917	0.968701	0.963034	0.950523	0.931903	0.952402	0.941663	0.954001
chr10	79888798	0.836847	0.733149	0.756243	0.729739	0.779379	0.778584	0.766304	0.729488	0.797917	0.672314	0.80504	0.729264	0.779749	0.797764	0.780756
chr10	79888800	0.829258	0.778293	0.843602	0.777817	0.833933	0.787054	0.854177	0.820041	0.775521	0.782357	0.795055	0.784716	0.792028	0.8386	0.782567
chr10	79888816	0.488617	0.429825	0.512441	0.434056	0.485149	0.516636	0.468874	0.524584	0.491667	0.475934	0.46765	0.463187	0.512765	0.484451	0.536842
chr10	79888822	0.61425	0.603809	0.596544	0.601849	0.581458	0.59322	0.578557	0.605605	0.635841	0.564497	0.623625	0.612768	0.596104	0.615646	0.594064
chr10	80003545	0.502277	0.538221	0.51662	0.546548	0.526783	0.596914	0.604718	0.681732	0.624314	0.628322	0.573572	0.61331	0.601987	0.604563	0.619653
chr10	80003571	0.156913	0.143888	0.144475	0.15179	0.158009	0.162921	0.187757	0.180939	0.151035	0.1657	0.149062	0.15681	0.15655	0.16412	0.175416
chr10	80003628	0.346395	0.337545	0.347866	0.350022	0.331937	0.448631	0.468089	0.522339	0.451429	0.441026	0.415609	0.444774	0.42421	0.421857	0.436763
chr10	80200721	0.898555	0.891219	0.908031	0.914848	0.902051	0.915592	0.922481	0.928123	0.918653	0.923672	0.921911	0.919688	0.912098	0.909161	0.916818
chr10	80200787	0.820433	0.833782	0.811799	0.833231	0.828349	0.816264	0.816772	0.837686	0.824514	0.82962	0.853138	0.820816	0.848184	0.847376	0.855674
chr10	80347603	0.0200803	0.0181818	0.0140665	0.0162272	0.0181269	0.0178571	0.00738552	0.0204809	0.0097561	0.0212202	0.00717489	0.00384246	0.0204301	0.00806452	0.0274136
chr10	80347610	0.0261569	0.0267094	0.0204604	0.0223124	0.0271903	0.0252976	0.0352941	0.0382903	0.030525	0.0327144	0.0322581	0.0162991	0.0247312	0.0195853	0.0297974
chr10	80347628	0.0533736	0.0429185	0.0524297	0.0283976	0.0543807	0.0520833	0.0265096	0.0694568	0.0280488	0.0618921	0.0412926	0.0345158	0.0344086	0.0300231	0.0512515
chr10	80347687	0.0455038	0.0288684	0.0440771	0.0301003	0.0684039	0.00489396	0.0207006	0.0232558	0.00798935	0.0162059	0.0187008	0.00314795	0.0313953	0.0300375	0.0205656
chr10	80347707	0.00401606	0.0139037	0.00518135	0.0101729	0.0323232	0.00297619	0.0132939	0.010772	0.0147239	0.00531444	0.0108108	0.00387222	0.00756757	0.0138728	0.00598802
chr10	80347710	0.00704935	0.0214133	0.00514139	0.00913706	0.0393939	0.00744048	0	0.00357782	0.0183824	0.00974314	0.00629496	0.00480769	0.0075431	0.0127021	0.0203837
chr10	80347722	0.0060241	0.0042735	0.0102564	0	0.020141	0.014881	0.00588235	0.00534759	0.004884	0.0310009	0.00270027	0.00481696	0.0150862	0.00691244	0
chr10	81431184	0	0	0	0.00124224	0	0.0021322	0	0	0	0	0.00327869	0.00113895	0.0163043	0.014433	0.00320513
chr10	81431200	0.0497866	0.0124481	0.020362	0.00997506	0.0210016	0.0213675	0	0.0131772	0	0.00123153	0.0409836	0.0171038	0.0108303	0	0
chr10	81431202	0.013986	0.00414365	0	0	0	0.00639659	0.0253456	0	0.0168067	0	0	0	0	0.00413223	0.0112179
chr10	81431220	0.0677966	0.0414365	0.0248307	0.0621891	0.0274637	0.0682303	0.0391705	0.0262774	0.0273109	0.0283251	0.0114754	0.023918	0.0198198	0	0.0432692
chr10	81431223	0	0	0	0.00746269	0	0.0191898	0	0.0145985	0.00210526	0	0.00164204	0.0182857	0.0018018	0.00206186	0
chr10	81431233	0.0013986	0	0	0	0	0	0.00694444	0	0.00420168	0.00492611	0.0114943	0	0.0018018	0	0.0355412
chr10	81431237	0	0.0110803	0.0158014	0	0.0210356	0.0149573	0	0.00439239	0.0189076	0.0110974	0.0147541	0.00911162	0.0288288	0.0123967	0.0224719
chr10	81431277	0.0153846	0.0372928	0.0406321	0.0447761	0.0323102	0.0471092	0.0391705	0.00583942	0.0168421	0.0135635	0.0262295	0.0342075	0.0540541	0.00829876	0.0417335
chr10	81431289	0.0293706	0.0455801	0.0431818	0.0322981	0.0759289	0.0364026	0.0576037	0	0.00840336	0.0333333	0.03125	0.0707763	0.0361011	0.0413223	0.0833333
chr10	81433653	0.365951	0.431318	0.398007	0.373775	0.412322	0.340013	0.321821	0.354643	0.316648	0.281225	0.393721	0.33041	0.371782	0.353879	0.328948
chr10	81433676	0.295791	0.345217	0.305053	0.280682	0.329422	0.283616	0.244106	0.284874	0.262437	0.224356	0.319331	0.264507	0.312986	0.29037	0.268742
chr10	81433702	0.399435	0.483883	0.450198	0.419314	0.455221	0.373341	0.348776	0.395245	0.354873	0.304174	0.424731	0.366664	0.406562	0.385381	0.362463
chr10	81433720	0.245515	0.272305	0.235739	0.238686	0.270929	0.239732	0.222166	0.241254	0.232345	0.187029	0.26791	0.222012	0.261963	0.236107	0.232888
chr10	81433726	0.284375	0.331234	0.281819	0.277969	0.307829	0.261424	0.244402	0.280337	0.252259	0.210698	0.302543	0.255924	0.294278	0.277813	0.262719
chr10	81433737	0.290808	0.334016	0.289774	0.294171	0.320824	0.263324	0.244805	0.281552	0.252843	0.223035	0.311428	0.258767	0.302571	0.280378	0.257201
chr10	81433743	0.220698	0.241759	0.216108	0.222862	0.251903	0.20408	0.188068	0.215122	0.184433	0.160176	0.207328	0.192306	0.229978	0.195232	0.205709
chr10	81643243	0.00533808	0.00498094	0.00469049	0.00548467	0.00632464	0.00661148	0.00502338	0.00293449	0.00592362	0.00536635	0.00708392	0.00572074	0.00550938	0.00548615	0.00454415
chr10	81643291	0.00908392	0.00906921	0.0129245	0.0101637	0.0126334	0.00891564	0.0106515	0.00869493	0.00713467	0.010373	0.00910886	0.00745931	0.00876174	0.00780564	0.0137255
chr10	81643298	0.00572286	0.00463525	0.00631555	0.00339717	0.0064578	0.0050025	0.00536966	0.010879	0.00603224	0.00579085	0.00724259	0.00658886	0.0114581	0.00521025	0.00743602
chr10	81643315	0.00338995	0.00459471	0.00596928	0.0052233	0.00362772	0.00646312	0.00642174	0.00706962	0.00613561	0.00371669	0.003947	0.00628008	0.00706714	0.00562757	0.00570047
chr10	81643331	0.00768478	0.00403523	0.00370692	0.0053422	0.00716697	0.00573241	0.00716667	0.00612608	0.00542429	0.00559749	0.00520161	0.00636655	0.00454875	0.00434341	0.0059932
chr10	81643336	0.00499843	0.00833514	0.00568413	0.00399716	0.00484201	0.00751461	0.00821713	0.0103007	0.0119848	0.00427604	0.00778603	0.00471236	0.00823205	0.00581906	0.00725974
chr10	81643360	0.00359612	0.00663861	0.00301519	0.00306187	0.00320914	0.00494857	0.00283921	0.00327149	0.004478	0.00519865	0.00258158	0.00350745	0.00401957	0.00327718	0.00414986
chr10	118049418	0.130683	0.18989	0.168875	0.168695	0.149295	0.153185	0.123774	0.152647	0.142737	0.112394	0.17642	0.114717	0.160931	0.162113	0.14734
chr10	118049447	0.0712831	0.115873	0.0967316	0.0933521	0.0818719	0.094049	0.0683027	0.0905771	0.0852957	0.0710184	0.112251	0.0600367	0.0875264	0.0929129	0.0801022
chr10	118049530	0.10363	0.158026	0.144799	0.138586	0.124681	0.135431	0.100773	0.122629	0.127818	0.0953539	0.160335	0.0855517	0.144191	0.135423	0.127761
chr10	118049534	0.08271	0.128152	0.11781	0.115904	0.109069	0.125	0.0901264	0.10347	0.110062	0.0806975	0.13979	0.0724244	0.117208	0.120883	0.10336
chr10	118049538	0.0540586	0.0792015	0.0768398	0.0679859	0.0655704	0.0763017	0.0535753	0.0712697	0.0688933	0.0538418	0.0815562	0.0482318	0.0753166	0.0687472	0.0724823
chr10	121150426	NA	NA	NA	NA	NA	NA	NA	NA	NA	NA	NA	NA	NA	NA	NA
chr10	121150427	0.667776	0.529553	0.578765	0.605786	0.636624	0.6136	0.696317	0.622001	0.64834	0.66491	0.585952	0.619241	0.637337	0.650725	0.606449
chr10	121150433	NA	NA	NA	NA	NA	NA	NA	NA	NA	NA	NA	NA	NA	NA	NA
chr10	121150434	0.612932	0.515069	0.514904	0.556818	0.609522	0.55814	0.647097	0.576796	0.588732	0.631564	0.542862	0.591778	0.572898	0.608969	0.584246
chr10	121150445	NA	NA	NA	NA	NA	NA	NA	NA	NA	NA	NA	NA	NA	NA	NA
chr10	121150446	0.719547	0.60638	0.649491	0.692098	0.703361	0.681996	0.754786	0.681868	0.732659	0.738254	0.673024	0.708859	0.701602	0.726314	0.714138
chr10	121150450	NA	NA	NA	NA	NA	NA	NA	NA	NA	NA	NA	NA	NA	NA	NA
chr10	121150451	0.717956	0.619958	0.649359	0.709766	0.695696	0.694444	0.738617	0.691313	0.73294	0.7801	0.666101	0.709575	0.700455	0.727398	0.694042
chr10	121150478	NA	NA	NA	NA	NA	NA	NA	NA	NA	NA	NA	NA	NA	NA	NA
chr10	121150479	0.68539	0.551786	0.611789	0.635813	0.639502	0.639367	0.718455	0.622219	0.666667	0.708636	0.600154	0.667268	0.624136	0.671426	0.650774
chr10	121150495	NA	NA	NA	NA	NA	NA	NA	NA	NA	NA	NA	NA	NA	NA	NA
chr10	121150496	0.641778	0.515489	0.548413	0.585909	0.603463	0.60994	0.664664	0.617587	0.643158	0.670972	0.53443	0.62983	0.596752	0.639648	0.618604
chr10	121150526	NA	NA	NA	NA	NA	NA	NA	NA	NA	NA	NA	NA	NA	NA	NA
chr10	121150527	0.582013	0.462637	0.529687	0.581118	0.52385	0.538919	0.607603	0.542614	0.565153	0.620401	0.509925	0.576708	0.498812	0.576251	0.550434
chr10	121150535	NA	NA	NA	NA	NA	NA	NA	NA	NA	NA	NA	NA	NA	NA	NA
chr10	121150536	0.580507	0.461379	0.504684	0.535835	0.533907	0.554244	0.602697	0.524793	0.545251	0.592526	0.511314	0.549071	0.521021	0.529322	0.542662
chr10	127326466	0.0135309	0.0171674	0.0129353	0.0103595	0.0107023	0.00333704	0.00467727	0.00883219	0.0042123	0	0.0151515	0.00679852	0	0.00816993	0.0084686
chr10	127326472	0.0439845	0.0634463	0.0441324	0.0559656	0.0363147	0.0345596	0.0280374	0.0472906	0.0297114	0.0278619	0.0556492	0.0496894	0.045689	0.0355666	0.0311615
chr10	127326476	0.037991	0.0445723	0.0608175	0.0510141	0.0349228	0.0280584	0.0298786	0.032811	0.0177215	0.0126506	0.0347729	0.0302283	0.0271062	0.0188679	0.0289548
chr10	127326482	0.022537	0.0171674	0.021978	0.0255941	0.0180844	0.00223214	0.0121269	0.020098	0.021978	0.0205438	0.0225352	0.0116995	0.0199115	0.00737101	0.0218772
chr10	127326487	0.0186495	0.0207291	0.0219561	0.041769	0.0147453	0.0155383	0.00745573	0.0137188	0.0278246	0.014484	0.0123388	0.0141538	0.0323767	0.011466	0.0184266
chr10	127326513	0.0444301	0.042173	0.061	0.0866382	0.0616622	0.0222717	0.0242764	0.0417076	0.0405748	0.039072	0.0461192	0.0407156	0.057101	0.0401969	0.0439716
chr10	127326524	0.0483247	0.0643777	0.0818363	0.090134	0.0689886	0.0388889	0.0382106	0.0519099	0.0623946	0.0295003	0.0717489	0.0462677	0.061674	0.0523303	0.0410184
chr10	127326528	0.0565553	0.0642857	0.0428714	0.0839416	0.0649264	0.0366667	0.0345472	0.041116	0.049789	0.0427453	0.0532213	0.064	0.0467153	0.0384301	0.0430183
chr10	127326556	0.0500963	0.0828571	0.0885572	0.0881995	0.0715719	0.0443951	0.0316869	0.0676139	0.062342	0.037929	0.087346	0.0684762	0.0803506	0.0408831	0.0552017
chr10	127326560	0.0250482	0.0478914	0.041791	0.0493001	0.0541806	0.036626	0.0326188	0.0244618	0.0193929	0.026699	0.0279955	0.0221402	0.0431918	0.0310458	0.0246653
chr10	127326566	0.041317	0.054637	0.0573123	0.0822747	0.0482251	0.0359086	0.0314524	0.06409	0.0625	0.0197487	0.0610433	0.0467692	0.0529369	0.0479285	0.0412876
chr11	3160011	0.853298	0.853535	0.851875	0.858252	0.849869	0.864978	0.848197	0.874651	0.870146	0.870516	0.855082	0.863124	0.847895	0.863429	0.853437
chr11	3160027	0.815595	0.820303	0.812435	0.826885	0.818931	0.831235	0.832368	0.848456	0.83294	0.834705	0.823456	0.832457	0.822652	0.829114	0.822459
chr11	3160125	0.0266966	0.0268565	0.0236626	0.0250709	0.0244431	0.0259063	0.0246661	0.0238486	0.0231771	0.0214507	0.0240443	0.0233536	0.0239633	0.0261608	0.0254143
chr11	22004679	0.437145	0.485507	0.439637	0.44811	0.406946	0.394475	0.466716	0.43756	0.416631	0.304095	0.440139	0.475591	0.375659	0.418214	0.413807
chr11	22004681	0.414525	0.445936	0.406584	0.446246	0.379423	0.365445	0.446691	0.43099	0.399396	0.304785	0.441186	0.482159	0.370132	0.427549	0.418347
chr11	22004695	0.45954	0.49112	0.443711	0.439326	0.38358	0.391029	0.462758	0.416986	0.440986	0.304774	0.441669	0.461031	0.384063	0.410394	0.442292
chr11	22004706	0.242234	0.265676	0.207407	0.233053	0.19521	0.199455	0.252946	0.235144	0.225862	0.150351	0.257657	0.232105	0.203396	0.223694	0.202607
chr11	22004713	0.442118	0.47193	0.44385	0.452717	0.394297	0.374322	0.454545	0.426292	0.451056	0.324291	0.470533	0.461677	0.400226	0.423365	0.439526
chr11	22004721	0.332238	0.298119	0.269658	0.322222	0.231751	0.239711	0.313098	0.308011	0.265517	0.200488	0.292429	0.315947	0.248211	0.281429	0.27499
chr11	22004724	0.276017	0.277697	0.252263	0.238152	0.235756	0.198284	0.297317	0.241632	0.262387	0.1847	0.258675	0.270141	0.237736	0.250982	0.246251
chr11	22004734	0.31757	0.36844	0.324825	0.325526	0.282388	0.30303	0.34773	0.351515	0.310881	0.231076	0.343957	0.379155	0.269913	0.339292	0.305929
chr11	22004738	0.397248	0.405356	0.380757	0.38954	0.364975	0.348081	0.399485	0.386335	0.368467	0.255488	0.407945	0.405689	0.310969	0.344051	0.379637
chr11	22004742	0.476276	0.507603	0.456003	0.481693	0.417896	0.436117	0.516734	0.507015	0.472366	0.377595	0.50583	0.542951	0.433685	0.474455	0.491318
chr11	22004762	0.182985	0.210279	0.187166	0.186899	0.159567	0.163653	0.212021	0.170973	0.192724	0.116159	0.19685	0.225584	0.160136	0.204147	0.1797
chr11	24233940	0.462177	0.518377	0.474734	0.429804	0.473689	0.446871	0.411616	0.410838	0.415288	0.378997	0.500867	0.402383	0.45835	0.454806	0.455136
chr11	24233970	0.322081	0.364336	0.317238	0.283308	0.335217	0.302459	0.275529	0.261783	0.287816	0.246165	0.35676	0.287999	0.329639	0.317724	0.299821
chr11	24234006	0.259539	0.297534	0.244549	0.25	0.265548	0.235546	0.21583	0.210289	0.226935	0.174483	0.276095	0.225006	0.262662	0.224639	0.230838
chr11	24234048	0.240117	0.275412	0.246698	0.234543	0.246446	0.222235	0.196854	0.183963	0.190087	0.180039	0.25309	0.197432	0.234949	0.22659	0.215113
chr11	33200958	0.00789379	0.0124042	0.00460123	0.00307882	0.00786812	0.00749064	0.00490633	0.00569705	0.0103044	0.0124185	0.00454103	0.0102615	0.0103004	0.00566251	0.00423908
chr11	33200990	0.0161638	0.0171533	0.0276215	0.0231696	0.0183589	0.0088993	0.0134048	0.0100604	0.0327715	0.0136773	0.0126706	0.0227873	0.0167886	0.0120846	0.00932994
chr11	33200999	0.0118492	0.00949598	0.0056266	0.00709877	0.00224972	0.013615	0.00579839	0.016102	0.0168776	0.0136858	0.0113563	0.00462504	0.00515464	0.00831444	0.0220432
chr11	33201007	0.0161464	0.0183016	0.0112763	0.0154131	0.0206302	0.028103	0.0267738	0.011745	0.0177819	0.0230817	0.0314833	0.0320661	0.0116179	0.0234405	0.00890585
chr11	33201013	0.031295	0.0384053	0.0250511	0.0259259	0.0361038	0.0407494	0.0401248	0.0251509	0.0299766	0.0332815	0.0337443	0.0354305	0.0412726	0.0279562	0.018652
chr11	33201018	0.0567325	0.0603953	0.0332311	0.0654725	0.0705971	0.0716963	0.0504014	0.0382679	0.0444341	0.0589696	0.058075	0.0843014	0.0575107	0.0363774	0.0657616
chr11	33201026	0.0523861	0.0806569	0.0649284	0.070197	0.0940427	0.101544	0.0692583	0.0650352	0.116518	0.0738901	0.0976322	0.0837748	0.0980645	0.0743677	0.0771513
chr11	45980794	0.0111848	0.0115425	0.00591191	0.00438673	0.0110798	0.0076232	0.014275	0.00996494	0.0148724	0.00767172	0.00943571	0.0115984	0.019073	0.0140685	0.0170235
chr11	45980798	0.0108057	0.00586265	0.00710269	0.00647306	0.00221551	0.0122316	0.00749813	0.0102677	0.00510884	0.0124202	0.00872309	0.0101211	0.010168	0.00475975	0.00386399
chr11	45980805	0.00530504	0.00250994	0.00442739	0.00856943	0.00745667	0.00977464	0.00399301	0.00863336	0.0088968	0.00728112	0.0107407	0.00668473	0.00530387	0.00928442	0.00981152
chr11	45980814	0.00760023	0.00167891	0.000886525	0.00578846	0.00749899	0.00762112	0.00675338	0.00569958	0.00556793	0.00497247	0.00409302	0.00471869	0.00509639	0.0061672	0.00592936
chr11	45980834	0.0541052	0.0661226	0.0716392	0.0668066	0.0571084	0.0821769	0.0488291	0.0724505	0.0672456	0.0507659	0.076524	0.0781447	0.0569592	0.0521069	0.0538105
chr11	45980849	0.0627955	0.0583316	0.0499114	0.0478854	0.0422535	0.0535181	0.0628899	0.0733676	0.0676608	0.0678147	0.0700684	0.0770619	0.0672992	0.0656073	0.0594748
chr11	45980860	0.0818027	0.0987654	0.0794917	0.077624	0.0805085	0.0907604	0.0713929	0.076061	0.0915979	0.0790225	0.0766234	0.0887038	0.10228	0.0917951	0.0867769
chr11	45980871	0.0703318	0.063861	0.0658983	0.0462347	0.0706785	0.0675565	0.0695761	0.0607897	0.0951111	0.0774285	0.0860315	0.058696	0.096311	0.0808607	0.0807117
chr11	45980877	0.0728653	0.0678108	0.0570162	0.0615277	0.0718466	0.0570104	0.0856429	0.048924	0.0700311	0.082355	0.0793327	0.0622744	0.0711436	0.0648968	0.0738255
chr11	45980882	0.145861	0.158204	0.142688	0.135965	0.168047	0.155083	0.136557	0.166942	0.151834	0.157904	0.190618	0.155701	0.150266	0.146618	0.15784
chr11	45980891	0.114286	0.126287	0.106572	0.109904	0.139919	0.10163	0.124002	0.132795	0.15472	0.125	0.145721	0.104502	0.122119	0.12429	0.122423
chr11	45980898	0.164701	0.213476	0.170333	0.169215	0.201822	0.186167	0.169296	0.167957	0.201964	0.178692	0.231714	0.171558	0.191046	0.194628	0.1863
chr11	48845469	0.859372	0.865784	0.887898	0.83845	0.853566	0.839247	0.825193	0.852088	0.814433	0.823012	0.831873	0.817635	0.844196	0.815048	0.842644
chr11	48845481	0.545409	0.52841	0.51527	0.485413	0.503414	0.435193	0.437861	0.509134	0.401364	0.393117	0.472208	0.491512	0.492525	0.450378	0.5
chr11	48845486	0.279194	0.32733	0.262457	0.249315	0.266988	0.199516	0.236609	0.23403	0.18882	0.196475	0.273604	0.230146	0.271144	0.192898	0.256355
chr11	48845513	0.138464	0.153451	0.142202	0.133039	0.163516	0.128798	0.101991	0.149623	0.113572	0.103847	0.172157	0.136356	0.123808	0.127861	0.131186
chr11	48845525	0.13588	0.220245	0.132403	0.119106	0.153121	0.129605	0.126386	0.145735	0.116034	0.130202	0.186584	0.162068	0.14034	0.125551	0.140328
chr11	48845543	0.103448	0.140708	0.112077	0.0829787	0.101562	0.0955585	0.0949956	0.100696	0.0752144	0.076963	0.112422	0.124861	0.112194	0.0967199	0.12356
chr11	49978729	0.859023	0.875849	0.871884	0.867321	0.883741	0.868414	0.878514	0.897824	0.88277	0.880399	0.870433	0.842543	0.882855	0.882122	0.893525
chr11	54961685	0.355265	0.322381	0.307119	0.367961	0.332546	0.352394	0.368003	0.388439	0.393466	0.430965	0.367874	0.362085	0.341856	0.375631	0.336307
chr11	54961691	0.244271	0.205496	0.190245	0.212638	0.19833	0.225885	0.228635	0.272412	0.264651	0.282578	0.239145	0.224258	0.227963	0.219617	0.213048
chr11	54961737	0.525524	0.464592	0.473948	0.521319	0.483446	0.495764	0.524986	0.53489	0.539848	0.600138	0.495413	0.540663	0.496868	0.495179	0.514136
chr11	57832738	0.22649	0.258711	0.231777	0.253104	0.203015	0.221096	0.224345	0.21205	0.192244	0.248147	0.233205	0.235053	0.216411	0.218623	0.179883
chr11	57832763	0.27123	0.337653	0.257999	0.292512	0.268854	0.266657	0.279193	0.248108	0.221557	0.262788	0.243466	0.300941	0.247643	0.254292	0.204557
chr11	57832797	0.346704	0.374177	0.323191	0.385382	0.336426	0.325123	0.336102	0.336105	0.266486	0.322542	0.330352	0.356166	0.307094	0.333731	0.294755
chr11	57832806	0.302155	0.333711	0.286939	0.339169	0.301151	0.292669	0.288653	0.278087	0.230959	0.254734	0.290959	0.306512	0.252772	0.283327	0.218365
chr11	57832815	0.259291	0.274631	0.225727	0.27498	0.232793	0.228894	0.25596	0.2355	0.187786	0.198763	0.221545	0.234155	0.193348	0.243205	0.186029
chr11	57832818	0.314141	0.353623	0.292988	0.32448	0.325584	0.290827	0.329781	0.302235	0.267215	0.287471	0.284535	0.299674	0.253387	0.270164	0.254237
chr11	57832837	0.644535	0.668515	0.6236	0.675382	0.619164	0.617348	0.665441	0.64443	0.617446	0.613565	0.58842	0.656338	0.601488	0.632923	0.584504
chr11	57832850	0.52432	0.519815	0.480245	0.503957	0.482892	0.49606	0.503268	0.492194	0.442312	0.479625	0.477715	0.501258	0.46883	0.482631	0.452793
chr11	57832853	0.453332	0.462036	0.433924	0.455656	0.42057	0.406312	0.446562	0.416887	0.372445	0.427925	0.396249	0.442437	0.388144	0.421642	0.366758
chr11	59284275	0.329933	0.41215	0.379673	0.379795	0.407236	0.412144	0.389887	0.407706	0.40547	0.367897	0.435432	0.38196	0.38974	0.387445	0.386352
chr11	59284289	0.322989	0.382507	0.360473	0.406677	0.387007	0.386406	0.362796	0.378983	0.395918	0.357892	0.399748	0.348386	0.37192	0.360578	0.366064
chr11	59284292	0.179863	0.243176	0.225501	0.22787	0.230142	0.231745	0.220657	0.240496	0.2517	0.2052	0.246602	0.209133	0.229635	0.237447	0.234728
chr11	59284325	0.1483	0.19368	0.186681	0.208197	0.195223	0.185979	0.187838	0.186021	0.196874	0.158545	0.214804	0.166849	0.184926	0.181501	0.150489
chr11	59284339	0.400573	0.513881	0.504098	0.51134	0.517161	0.535223	0.51738	0.491606	0.535209	0.509992	0.57381	0.50183	0.526396	0.490941	0.505498
chr11	59284350	0.253386	0.335766	0.343219	0.33715	0.298812	0.323131	0.317715	0.288325	0.328216	0.336298	0.376139	0.30411	0.296347	0.317692	0.304612
chr11	59284352	0.310577	0.392685	0.362002	0.371361	0.379268	0.410524	0.362796	0.362052	0.40817	0.393822	0.417626	0.370456	0.376392	0.386414	0.364835
chr11	59284355	0.249003	0.292647	0.293509	0.285695	0.311864	0.310783	0.308859	0.281455	0.314169	0.324245	0.321459	0.286131	0.281041	0.283653	0.274404
chr11	59284358	0.27367	0.352168	0.333405	0.317942	0.344386	0.359183	0.320412	0.333519	0.379281	0.334939	0.383452	0.332968	0.348958	0.353951	0.320244
chr11	62629418	0.0422297	0.0281124	0.0253906	0.0371567	0.0477223	0.00775194	0.00519481	0.0376344	0.025	0.0145985	0.0338983	0.0507099	0.0137741	0.0326296	0.0479042
chr11	62629460	0.00675676	0.0160321	0.0256917	0.0160772	0.0629067	0.00257732	0.0232558	0.0143885	0.0306407	0.0255941	0.00337838	0.0365112	0.0220386	0.0153551	0.0538922
chr11	62629466	0.204429	0.261134	0.25636	0.279221	0.250549	0.202632	0.328084	0.227027	0.194366	0.221402	0.232993	0.240741	0.244382	0.234043	0.211009
chr11	62629474	0.0134907	0.0461847	0.0391389	0.0258065	0.0393013	0.0155039	0.0443864	0.0609319	0.0891365	0.0529197	0.00677966	0.0916497	0.0302198	0.0346821	0.0540541
chr11	62629486	0.013468	0.0401606	0.015625	0.00963082	0.0543478	0.00257732	0.0207792	0	0.0194986	0.0346715	0.0254669	0.0283401	0.021978	0.0211946	0.00898204
chr11	62629533	0.0560272	0.114458	0.0234375	0.0561798	0.0650759	0.0360825	0.0390625	0.0577617	0.0666667	0	0.035473	0.0283401	0.0688705	0.0582524	0.0273556
chr11	67667943	0.241099	0.306122	0.273529	0.278801	0.291594	0.320406	0.36824	0.362065	0.34353	0.289599	0.289628	0.294405	0.328143	0.327536	0.287385
chr11	67667970	0.290861	0.408774	0.343954	0.350912	0.363024	0.492932	0.442793	0.485877	0.460808	0.436183	0.467391	0.414112	0.424793	0.44545	0.386849
chr11	67667992	0.778729	0.813312	0.82017	0.76792	0.826293	0.82802	0.847786	0.857143	0.821013	0.830818	0.801715	0.814989	0.791076	0.814289	0.779543
chr11	67668015	0.508464	0.592451	0.547782	0.523838	0.496378	0.666769	0.642819	0.63851	0.613069	0.642317	0.578583	0.609672	0.58491	0.600784	0.568544
chr11	67668025	0.559631	0.660076	0.595048	0.600825	0.621845	0.668513	0.648685	0.694377	0.655004	0.631841	0.612138	0.63488	0.610073	0.627542	0.629177
chr11	67668034	0.855746	0.862208	0.881013	0.867976	0.867915	0.861401	0.861629	0.890628	0.857802	0.866799	0.857533	0.880719	0.855083	0.852097	0.851493
chr11	71751597	0.00316589	0.00295253	0.00855205	0.00794459	0.0049505	0.00648801	0.00450212	0.00576312	0.00356143	0.00309981	0.00798598	0.00315657	0.00525561	0.0074983	0.00193852
chr11	71751601	0.00696643	0.00681663	0.00856468	0.00978992	0.011798	0.00761851	0.00423504	0.00318028	0.00942195	0.0107594	0.0114898	0.00969237	0.0107578	0.00908884	0.00609587
chr11	71751626	0.00400844	0.00771675	0.00648203	0.00835541	0.000942951	0.0070502	0.0037037	0.0129096	0.00458599	0.00331263	0.00486381	0.00315457	0.00430416	0.00771675	0.00387597
chr11	71751650	0.0168741	0.0161731	0.0209811	0.0183337	0.0212114	0.0174993	0.0127051	0.0184927	0.0116989	0.0149099	0.0218111	0.0109382	0.021526	0.0156605	0.0182825
chr11	71751657	0.0167019	0.0302548	0.0263158	0.0260586	0.0141777	0.0194695	0.0172231	0.00936815	0.0145371	0.00911162	0.0349336	0.0280413	0.0203252	0.0211508	0.0191454
chr11	71751671	0.0241066	0.0240636	0.0324292	0.0297352	0.0273908	0.0284667	0.0174557	0.034812	0.0310354	0.02341	0.0334761	0.0181167	0.0317954	0.0186533	0.0207469
chr11	72411971	0.0245824	0.0226726	0.0326118	0.045081	0.0460591	0.0617584	0.0622917	0.0454454	0.0412269	0.0303238	0.037054	0.0507068	0.0481895	0.0268189	0.0347163
chr11	72411995	0.0484277	0.0488476	0.0548523	0.0570556	0.0685742	0.0542352	0.0575244	0.0502737	0.0435644	0.036961	0.0461925	0.0540359	0.0550409	0.040562	0.0466629
chr11	72412000	0.0154185	0.0236626	0.0230337	0.025364	0.0234105	0.0273889	0.0284615	0.0190091	0.0243983	0.0212474	0.0201097	0.0244669	0.0278157	0.0212202	0.0200339
chr11	72412027	0.102718	0.0897833	0.14407	0.12794	0.136296	0.114408	0.143448	0.102694	0.1223	0.091872	0.135166	0.126209	0.132806	0.124434	0.133881
chr11	75895108	0.595391	0.652333	0.56327	0.614819	0.610501	0.754866	0.758947	0.762814	0.734682	0.74493	0.787584	0.729808	0.760122	0.751937	0.787218
chr11	75895130	0.550516	0.617862	0.535086	0.564071	0.5962	0.5957	0.596833	0.602378	0.641021	0.574589	0.606913	0.580211	0.591381	0.623938	0.613233
chr11	75895167	0.649184	0.662852	0.675716	0.682592	0.658865	0.829866	0.826596	0.824358	0.833398	0.81422	0.831439	0.773794	0.80514	0.818786	0.825681
chr11	75895182	0.454469	0.501334	0.470863	0.45041	0.482353	0.461912	0.461671	0.451041	0.430724	0.407124	0.484138	0.426508	0.478291	0.423738	0.483416
chr11	75895187	0.774365	0.783474	0.762806	0.751803	0.757823	0.808895	0.838532	0.824033	0.813302	0.809166	0.8236	0.753008	0.804189	0.800074	0.830623
chr11	75895200	0.486796	0.540635	0.495218	0.476012	0.523668	0.51532	0.509733	0.48788	0.525239	0.495511	0.525424	0.474234	0.512528	0.480702	0.538109
chr11	80209445	0.00627892	0.00439297	0.00253879	0.00464684	0.00353201	0.00584174	0.00503202	0.00310258	0.00519673	0.00750469	0.00326421	0.00702741	0.00155833	0.00395865	0.00205656
chr11	80209449	0.00429397	0.00519792	0.0034004	0.00820896	0.00574586	0.00425872	0.00639708	0.00523662	0.006941	0.00281743	0.00249377	0.00229196	0.00864937	0.00461741	0.00539707
chr11	80209458	0.00694674	0.00259637	0.0123944	0.00204385	0.00309324	0.00744285	0.008	0.000581508	0.000743126	0	0.00574823	0.0112458	0.00244716	0.00131926	0.00744735
chr11	80209463	0.00779565	0.00980392	0.00877193	0.00633737	0.00288568	0.00347222	0.00826257	0.00718726	0.0047053	0.00694184	0.00556088	0.0105746	0.0102587	0.00375028	0.00874486
chr11	80209473	0.00532357	0.00643734	0.0062376	0.00318054	0.00688583	0.00374231	0.0101196	0.00253956	0.00348519	0.002647	0.00847131	0.00618484	0.00647321	0.00705779	0.0105643
chr11	80209476	0.00115722	0.00239856	0.00225797	0.00707899	0.00486188	0.00319234	0.00319197	0.00329649	0.00519802	0.00394589	0.00230017	0.00247001	0.00645018	0.00351958	0.0043713
chr11	80209479	0.0095734	0.00889788	0.00600171	0.00357076	0.00513164	0.00297378	0.00974252	0.00294522	0.00750939	0.00684932	0.00855698	0.00783755	0.00808625	0.00575094	0.00700753
chr11	80209493	0.00280899	0.00440176	0.00112549	0.00130087	0.00599467	0.00186319	0.00638832	0.00135554	0.00569166	0.00861907	0.00191791	0.00579049	0.00554816	0.00395865	0.000770218
chr11	80209518	0.00578704	0.00139832	0.00760349	0.0035316	0.00397966	0.00373134	0.00753597	0.00484684	0.00222827	0.00469043	0.00786797	0.00719424	0.00532151	0.00505383	0.00128271
chr11	80209525	0.00811124	0.00159904	0.0110169	0.00762082	0.0115019	0.00877893	0.00502513	0.00523154	0.00296956	0.00488998	0.00363845	0.00317237	0.0035611	0.00198151	0.00436009
chr11	80209537	0.00198249	0.00819017	0.00310209	0.00464511	0.00906077	0.00345561	0.00389372	0.00232468	0.00271806	0.00169014	0.00574493	0.00123023	0.00510657	0.00658328	0.0117949
chr11	80209541	0.00710861	0.00560897	0.00311262	0.00167504	0.00199115	0.00451527	0.00228571	0.00464756	0.00395452	0.00224972	0.00114877	0.00457505	0.00221729	0.00285714	0.00282631
chr11	80209553	0.00744786	0.00778443	0.0028177	0.00316515	0.0075388	0.00159659	0.00593607	0.00174452	0.00371195	0.000187793	0.00288295	0.00456862	0.010195	0.00286029	0.00384615
chr11	82929283	0.898971	0.891111	0.874508	0.90289	0.897042	0.908579	0.909365	0.897309	0.9127	0.919485	0.888307	0.892977	0.893606	0.912382	0.910414
chr11	82929290	0.750976	0.740233	0.735371	0.728406	0.759007	0.775776	0.775408	0.783869	0.79423	0.786462	0.794089	0.749526	0.789134	0.771009	0.785878
chr11	82929305	0.854218	0.814519	0.809119	0.811213	0.832383	0.855219	0.866907	0.819718	0.863034	0.873053	0.832756	0.848738	0.858439	0.86817	0.856029
chr11	82929360	0.755817	0.705331	0.705844	0.746282	0.732195	0.789558	0.822912	0.726073	0.786067	0.811728	0.725238	0.795538	0.753666	0.779782	0.782679
chr11	85457844	0.909151	0.871095	0.889452	0.888889	0.891623	0.856486	0.870566	0.881441	0.875332	0.847216	0.881602	0.885372	0.84641	0.870619	0.874777
chr11	85457874	0.861642	0.805556	0.835854	0.826688	0.832101	0.779909	0.824147	0.82584	0.790492	0.818763	0.857674	0.859047	0.821845	0.840441	0.819281
chr11	85457877	0.886645	0.854483	0.8455	0.878397	0.85352	0.836755	0.832719	0.830609	0.85156	0.823057	0.858302	0.869516	0.841318	0.85909	0.843004
chr11	94500225	0.697034	0.689804	0.683969	0.704934	0.700749	0.772088	0.747664	0.77862	0.769093	0.727607	0.745608	0.747387	0.719262	0.705246	0.746517
chr11	94500229	0.23966	0.23238	0.255243	0.246143	0.25101	0.267073	0.28195	0.272157	0.268438	0.252796	0.265748	0.280551	0.2659	0.223697	0.238086
chr11	97067502	0.873533	0.869857	0.871013	0.869242	0.883098	0.899407	0.902747	0.90965	0.899969	0.906555	0.920402	0.911227	0.910607	0.893878	0.923094
chr11	97067516	0.973257	0.963763	0.967267	0.969023	0.960362	0.967787	0.975371	0.963961	0.975541	0.963393	0.971241	0.965708	0.973379	0.970127	0.969955
chr11	97067540	0.761225	0.761111	0.754564	0.737733	0.742073	0.758677	0.764537	0.781754	0.738785	0.750968	0.768622	0.754978	0.745651	0.749562	0.768835
chr11	97067546	0.84928	0.858895	0.823197	0.811376	0.833318	0.827691	0.851162	0.813906	0.827359	0.831035	0.814818	0.848515	0.827552	0.82806	0.867555
chr11	97067573	0.933269	0.933137	0.937714	0.945997	0.936963	0.938483	0.948083	0.944496	0.931341	0.939677	0.964853	0.942439	0.927957	0.949668	0.952537
chr11	97067578	0.825063	0.874095	0.84285	0.872163	0.860439	0.853212	0.875605	0.873333	0.859629	0.856046	0.878812	0.893002	0.841991	0.89891	0.872345
chr11	97067605	0.763927	0.773757	0.77178	0.789179	0.778252	0.797824	0.800116	0.80268	0.761265	0.8018	0.787587	0.819538	0.78164	0.783696	0.773666
chr11	97573788	0.216814	0.181208	0.176871	0.195035	0.150794	0.0973451	0.299065	0.207885	0.110236	0.122034	0.215569	0.231231	0.0853081	0.333333	0.190283
chr11	97573807	0.0881057	0.120805	0.0680272	0.13879	0.0988142	0.0575221	0.123223	0.160714	0.129921	0.166102	0.101796	0.0753012	0.052381	0.125604	0.101215
chr11	97573824	0.0572687	0.0738255	0.0272109	0	0.0555556	0.0619469	0.0373832	0.0321429	0.0472441	0.0371622	0.0808383	0.0785498	0.0853081	0.0869565	0.145749
chr11	97573849	0.0837004	0.0973154	0.0816327	0.0390071	0.173913	0.115044	0.130841	0.125448	0.0890688	0.0844595	0.0568862	0.114114	0.0521327	0.111111	0.257143
chr11	97573853	0.110132	0.158076	0.0340136	0.0430108	0.174603	0.109091	0.130841	0.11828	0.0869565	0.195946	0.161677	0.11747	0.132701	0.101449	0.0853659
chr11	97573855	0.0353982	0.0100671	0.115646	0.0035461	0.0237154	0.137168	0	0.0142857	0.0354331	0.0371622	0.107784	0.0840841	0.0619048	0.0338164	0.0772358
chr11	97573862	0.0440529	0.0469799	0.156463	0.0248227	0.0513834	0.0486726	0.0514019	0.0428571	0.0826772	0.0482759	0.039039	0.0630631	0.0952381	0.101449	0.0325203
chr11	97573865	0.0396476	0.0503356	0.131944	0.0957447	0.0357143	0.0752212	0.0747664	0.0357143	0.0433071	0.097973	0.131737	0.0870871	0.128571	0.0679612	0.191057
chr11	97573889	0.229075	0.251678	0.244898	0.230496	0.237154	0.164444	0.228972	0.292857	0.314961	0.162162	0.101796	0.195195	0.135266	0.222222	0.235772
chr11	97573894	0.105727	0.040404	0.163265	0.0886525	0.114625	0.0663717	0.046729	0.125	0.0909091	0.0853242	0.129129	0.111111	0.0666667	0.115942	0.0406504
chr11	97573897	0.0660793	0.184564	0.102041	0.180851	0.124	0.0176991	0.0473934	0.200717	0.141732	0	0.0479042	0.115854	0.184834	0.231884	0.190283
chr11	97626436	0.333209	0.365161	0.351884	0.393951	0.356563	0.360227	0.34384	0.305809	0.399002	0.310821	0.409787	0.348606	0.375796	0.384462	0.340415
chr11	97626441	0.407394	0.462937	0.43511	0.465091	0.430396	0.426546	0.42304	0.435524	0.410857	0.460683	0.466393	0.438717	0.436782	0.525609	0.452562
chr11	97626484	0.179888	0.21215	0.184562	0.152174	0.211785	0.172238	0.182381	0.167012	0.160359	0.20811	0.181411	0.184241	0.160798	0.143996	0.177036
chr11	97626515	0.209605	0.234775	0.222543	0.192464	0.181122	0.196489	0.249642	0.176129	0.232616	0.251435	0.217537	0.202522	0.224533	0.235323	0.209995
chr11	97626528	0.208228	0.27693	0.190157	0.260716	0.247223	0.248778	0.264452	0.208627	0.243269	0.243175	0.238758	0.236661	0.262836	0.226883	0.242788
chr11	97626959	0.542905	0.513759	0.500622	0.539012	0.47531	0.545465	0.614051	0.533147	0.565557	0.581161	0.526589	0.542611	0.530706	0.553314	0.546146
chr11	97626977	0.513417	0.467938	0.464391	0.514841	0.463028	0.517005	0.565487	0.520854	0.540321	0.516571	0.512547	0.513583	0.484987	0.532219	0.510951
chr11	97626983	0.824143	0.767488	0.783388	0.806802	0.763448	0.803312	0.827743	0.800825	0.793565	0.818303	0.798502	0.794545	0.787792	0.803523	0.797264
chr11	97627018	0.413711	0.397969	0.386569	0.445684	0.388655	0.419906	0.452175	0.438693	0.451112	0.442258	0.42899	0.439643	0.395827	0.416371	0.418762
chr11	97627074	0.720626	0.642755	0.669375	0.72013	0.674055	0.714574	0.747425	0.704274	0.732106	0.73696	0.689817	0.718528	0.683264	0.72038	0.703829
chr11	97627435	0.370274	0.349796	0.32444	0.36632	0.330992	0.363431	0.374341	0.360285	0.426308	0.402554	0.406333	0.397841	0.340807	0.321974	0.389195
chr11	97627457	0.412528	0.408329	0.386546	0.428453	0.381389	0.474099	0.511394	0.410226	0.497628	0.459739	0.439727	0.487941	0.390004	0.473075	0.4835
chr11	97627526	0.643993	0.651844	0.621406	0.647619	0.648778	0.669105	0.670017	0.665089	0.719298	0.708958	0.634017	0.673098	0.677966	0.612368	0.707938
chr11	98361072	0.414062	0.427961	0.418192	0.433464	0.422798	0.493913	0.463131	0.500383	0.468335	0.482251	0.456214	0.481435	0.419054	0.455684	0.427158
chr11	98361109	0.400951	0.429438	0.399447	0.413361	0.390206	0.441611	0.385548	0.425043	0.399542	0.393322	0.390452	0.44872	0.388074	0.411071	0.340981
chr11	98361124	0.541698	0.524538	0.543767	0.56319	0.514403	0.59861	0.58045	0.572167	0.58909	0.585582	0.545075	0.588847	0.540755	0.578935	0.542819
chr11	98837513	0.39968	0.340026	0.395977	0.410831	0.388565	0.414483	0.425534	0.395456	0.43565	0.418759	0.362557	0.42394	0.383075	0.42003	0.411431
chr11	98837526	0.286904	0.222973	0.261668	0.277374	0.24214	0.278588	0.299324	0.278567	0.292633	0.265469	0.245982	0.276963	0.258256	0.265218	0.263966
chr11	98837551	0.196461	0.157256	0.183039	0.18691	0.179432	0.17235	0.198613	0.186205	0.192894	0.165711	0.171261	0.182425	0.191582	0.183094	0.171345
chr11	98837554	0.345113	0.331353	0.362212	0.343109	0.344007	0.384765	0.42097	0.398995	0.37197	0.383582	0.371692	0.39706	0.362542	0.380262	0.364
chr11	98837590	0.20933	0.169629	0.186246	0.200796	0.185475	0.210531	0.241825	0.211264	0.255012	0.222812	0.204532	0.224815	0.213957	0.204301	0.207899
chr11	98837596	0.295578	0.265889	0.275952	0.30677	0.276115	0.291257	0.315426	0.278972	0.298549	0.275084	0.2883	0.29028	0.292541	0.281159	0.281539
chr11	98837600	0.247855	0.25264	0.249328	0.270815	0.224373	0.284699	0.32815	0.309999	0.306201	0.286984	0.291399	0.306109	0.290716	0.294547	0.276918
chr11	98837621	0.117894	0.104475	0.112692	0.114656	0.11584	0.175711	0.168169	0.17156	0.180952	0.168954	0.15583	0.164227	0.164465	0.166811	0.150007
chr11	98837633	0.299862	0.28344	0.298888	0.317562	0.281144	0.352418	0.372091	0.341245	0.356055	0.341462	0.352678	0.347386	0.334438	0.339828	0.314665
chr11	99144634	0.498729	0.465048	0.487013	0.538773	0.42378	0.447284	0.421214	0.446099	0.393597	0.536369	0.404589	0.435714	0.524223	0.440932	0.405735
chr11	99144681	0.266834	0.263004	0.359779	0.28942	0.305775	0.273016	0.314701	0.264602	0.230556	0.322334	0.277283	0.302741	0.287356	0.279835	0.213162
chr11	99144720	0.0634024	0.0809038	0.0862709	0.0654253	0.0943739	0.0719577	0.0635042	0.0691341	0.0738689	0.0565038	0.0578099	0.0646501	0.0767575	0.0476582	0.0420527
chr11	101165534	0.526829	0.542943	0.541531	0.531091	0.556555	0.539839	0.532128	0.562355	0.506956	0.501718	0.560037	0.549791	0.572169	0.526426	0.553129
chr11	101165579	0.872445	0.890037	0.860454	0.877707	0.862676	0.863332	0.882987	0.878735	0.887341	0.865854	0.876513	0.862867	0.849722	0.891403	0.884567
chr11	101165611	0.842845	0.786023	0.843418	0.847297	0.838782	0.845158	0.845266	0.876697	0.840835	0.847955	0.820576	0.83244	0.83684	0.84057	0.848827
chr11	101165617	0.401781	0.393685	0.379917	0.43233	0.370549	0.418376	0.391321	0.419867	0.430499	0.351233	0.426448	0.371327	0.367858	0.383067	0.370247
chr11	101165623	0.794261	0.817061	0.747456	0.821056	0.815764	0.813537	0.786564	0.836432	0.852472	0.815683	0.786091	0.805646	0.801696	0.828631	0.816695
chr11	101165638	0.816461	0.800333	0.796211	0.81335	0.799872	0.789122	0.81682	0.804871	0.812908	0.774899	0.776156	0.800059	0.802072	0.796946	0.814489
chr11	101165647	0.871273	0.865513	0.864665	0.875751	0.87456	0.862115	0.889827	0.87583	0.877859	0.872659	0.847678	0.8879	0.87394	0.889313	0.878712
chr11	101261901	0.624897	0.61131	0.639166	0.634839	0.610379	0.651639	0.690746	0.605679	0.673757	0.663532	0.67771	0.696257	0.6388	0.69033	0.66633
chr11	101262011	0.303978	0.294902	0.25426	0.294541	0.300779	0.292289	0.315939	0.267898	0.310459	0.256642	0.310363	0.326984	0.277434	0.28041	0.271255
chr11	102437355	0	0.121359	0.159091	0.0774648	0.108108	0.25	0.273684	0.0679612	0.179775	0.306306	0.338462	0.120879	0.216667	0.301205	0.184615
chr11	102437374	0.351852	0.572816	0.443182	0.316901	0.387387	0.421053	0.431579	0.533981	0.674157	0.648649	0.488372	0.494505	0.38843	0.53012	0.619048
chr11	102437385	0.564815	0.776699	0.715909	0.725352	0.837838	0.776316	0.642105	0.864078	0.876404	0.90991	0.610687	0.912088	0.719008	0.722892	0.861538
chr11	102437397	0.676471	0.825243	0.602273	0.852113	0.873874	0.763158	0.821053	0.757282	1	0.954955	0.801527	0.967033	0.834711	1	0.923077
chr11	102437410	0.194444	0.436893	0.329545	0.133803	0.162162	0.447368	0.452632	0.349515	0.303371	0.459459	0.328244	0.450549	0.396694	0.457831	0.446154
chr11	102437415	0.611111	0.73301	0.556818	0.626761	0.513514	0.763158	0.705263	0.708738	0.853933	0.927928	0.671756	0.78022	0.636364	0.686747	0.784615
chr11	102437417	0.477477	0.671498	0.688889	0.58042	0.5	0.679487	0.583333	0.854369	0.706522	0.839286	0.661654	0.483516	0.803279	0.709302	0.632353
chr11	102606266	0.393001	0.303819	0.421053	0.438395	0.301887	0.34763	0.420582	0.461756	0.385439	0.322009	0.373429	0.43472	0.44732	0.339015	0.352365
chr11	102606278	0.469717	0.320557	0.418733	0.427157	0.360068	0.431151	0.510022	0.429787	0.441113	0.473373	0.517986	0.440459	0.441989	0.452652	0.451768
chr11	102606283	0.564626	0.391986	0.502747	0.531161	0.409639	0.521542	0.621381	0.515581	0.501071	0.508876	0.545781	0.484935	0.508287	0.519924	0.506431
chr11	102606290	0.478969	0.313589	0.451791	0.395184	0.348718	0.452273	0.46875	0.37305	0.405172	0.354694	0.332136	0.43913	0.476895	0.422857	0.384863
chr11	102606294	0.426075	0.284965	0.478022	0.412181	0.30494	0.425339	0.492205	0.351773	0.388412	0.329394	0.389587	0.432471	0.445672	0.433712	0.419614
chr11	102606329	0.586253	0.421329	0.558333	0.558074	0.463122	0.556306	0.642857	0.52983	0.541756	0.529586	0.548736	0.511494	0.54059	0.524715	0.569355
chr11	102606336	0.252688	0.173611	0.244505	0.288352	0.153846	0.316742	0.325167	0.201133	0.231263	0.192024	0.276978	0.278736	0.232472	0.267552	0.215434
chr11	102606347	0.475101	0.279029	0.434066	0.394625	0.308348	0.405896	0.458797	0.335694	0.366167	0.363905	0.387792	0.41033	0.432781	0.42803	0.393258
chr11	102606350	0.369919	0.273519	0.269972	0.364922	0.25256	0.302273	0.383747	0.248227	0.244111	0.280597	0.208259	0.295977	0.311234	0.314394	0.313505
chr11	102606369	0.45906	0.318891	0.460055	0.430183	0.340136	0.457207	0.424779	0.349296	0.336188	0.39028	0.405745	0.393632	0.40625	0.418561	0.4656
chr11	109011697	0.912551	0.918734	0.928673	0.943336	0.928427	0.919126	0.930303	0.953886	0.946026	0.962674	0.930743	0.986614	0.949183	0.969043	0.972019
chr11	109011709	0.969215	0.96268	0.962185	0.959184	0.976	0.976744	0.959041	0.97169	0.966151	0.926706	0.959571	0.962906	0.974427	0.931034	0.942308
chr11	109011714	0.963221	0.971986	0.946927	0.963893	0.975	0.984144	0.968	0.961699	0.972921	0.962901	0.981023	0.955951	0.954747	0.958062	0.972851
chr11	109011736	0.829196	0.822731	0.822626	0.888452	0.862	0.874207	0.862138	0.899251	0.913926	0.909014	0.872832	0.883308	0.889673	0.853408	0.92719
chr11	109011754	0.936	0.937075	0.949367	0.964595	0.988934	0.977612	0.957916	0.965776	0.972736	0.972058	0.965261	0.975175	0.958222	0.987828	0.952164
chr11	109011765	0.963221	0.969414	0.953782	0.977987	0.981964	0.988372	0.987976	0.981667	0.979651	0.985642	0.948803	0.994578	0.981465	0.967259	0.985227
chr11	109011772	0.95015	0.913339	0.91049	0.936371	0.945838	0.958686	0.933	0.960801	0.953488	0.96875	0.927213	0.954934	0.934513	0.974766	0.954545
chr11	109011775	0.90111	0.929493	0.943101	0.949166	0.933535	0.957265	0.960446	0.935973	0.926614	0.91041	0.941715	0.947615	0.923488	0.946328	0.934483
chr11	109011786	0.954	0.947774	0.956399	0.959684	0.965795	0.974414	0.98392	0.97653	0.951503	0.988126	0.953604	0.965759	0.95098	0.969981	0.970183
chr11	109011800	0.872255	0.79949	0.812325	0.725832	0.841525	0.859259	0.827655	0.876564	0.839147	0.903716	0.848635	0.833333	0.820354	0.848881	0.918275
chr11	109011818	0.905284	0.878401	0.917018	0.927388	0.90672	0.919492	0.948795	0.944027	0.91068	0.956118	0.949251	0.900698	0.930973	0.933707	0.937642
chr11	114639899	0.263274	0.297849	0.272649	0.312582	0.272968	0.284039	0.284719	0.278653	0.276004	0.277678	0.264703	0.266537	0.252789	0.264316	0.26701
chr11	114639908	0.507787	0.537343	0.528456	0.574222	0.52679	0.583376	0.562523	0.561355	0.568753	0.600331	0.536034	0.551825	0.525819	0.548688	0.565454
chr11	114639924	0.284348	0.310351	0.300244	0.317618	0.281595	0.316083	0.302529	0.295376	0.303652	0.297886	0.289476	0.300998	0.265214	0.270979	0.277
chr11	114639926	0.421928	0.461918	0.436998	0.468241	0.430166	0.480539	0.466741	0.448137	0.454305	0.452821	0.433528	0.463179	0.421874	0.427544	0.424266
chr11	114639930	0.421315	0.462345	0.433431	0.487112	0.424884	0.450398	0.444129	0.441758	0.442734	0.4561	0.413235	0.442715	0.396728	0.424934	0.412812
chr11	114639935	0.451397	0.47762	0.476201	0.502536	0.474199	0.509764	0.513475	0.491727	0.485693	0.506492	0.494444	0.499464	0.473057	0.483059	0.470932
chr11	114639967	0.472998	0.51911	0.508661	0.53029	0.499244	0.526856	0.507799	0.498586	0.510868	0.506397	0.473096	0.504136	0.46893	0.500176	0.48478
chr11	115989747	0.524235	0.329618	0.262104	0.392371	0.482471	0.397959	0.464345	0.369985	0.291519	0.338631	0.432083	0.498861	0.447605	0.339496	0.495
chr11	115989761	0.417092	0.285032	0.308848	0.263661	0.315526	0.316865	0.391376	0.270431	0.242049	0.30967	0.217899	0.329157	0.312874	0.191597	0.3
chr11	115989782	0.168367	0.191388	0.140234	0.167804	0.138564	0.195911	0.243781	0.130758	0.0918728	0.154223	0.162127	0.228929	0.191617	0.0756303	0.281667
chr11	115989791	0.508728	0.350769	0.369952	0.38358	0.388254	0.365449	0.416938	0.447214	0.322807	0.432692	0.392082	0.499434	0.467153	0.292359	0.424544
chr11	115989846	0.746287	0.639445	0.566828	0.589572	0.597087	0.579208	0.630645	0.668613	0.587108	0.709869	0.575412	0.711387	0.651799	0.485149	0.641447
chr11	115989858	0.618989	0.490881	0.459677	0.474394	0.488673	0.443894	0.543974	0.525849	0.483363	0.563095	0.471483	0.637795	0.572046	0.409917	0.502471
chr11	115989862	0.670792	0.464231	0.474359	0.497319	0.484603	0.405941	0.533225	0.502183	0.443478	0.555556	0.47335	0.608549	0.602582	0.361842	0.527094
chr11	116945503	0.869565	0.861985	0.855491	0.852336	0.818182	0.892617	0.913793	0.923077	0.821317	0.793103	0.88	0.846473	0.881306	0.845161	0.848018
chr11	116945553	0.944444	0.898058	0.872464	0.902622	0.949339	0.929054	0.918317	0.938053	0.892744	0.902913	0.897881	0.905858	0.856287	0.91974	0.908889
chr11	116945575	0.706013	0.777778	0.777778	0.657744	0.705882	0.604096	0.822785	0.798548	0.650641	0.621832	0.763209	0.66242	0.688073	0.753846	0.58613
chr11	117233094	0.396984	0.4	0.378475	0.419111	0.429819	0.380952	0.335602	0.346801	0.365033	0.38226	0.357966	0.373527	0.403093	0.372966	0.360626
chr11	117233120	0.454569	0.445685	0.413901	0.465103	0.496887	0.409182	0.38164	0.408868	0.400438	0.424294	0.413152	0.386479	0.415495	0.376485	0.417574
chr11	117233137	0.378861	0.362594	0.348178	0.354287	0.414126	0.332136	0.319167	0.340628	0.359021	0.372862	0.358596	0.369857	0.388001	0.367615	0.386734
chr11	118442821	0.885215	0.8147	0.851615	0.854384	0.841365	0.853224	0.891777	0.854874	0.882807	0.896808	0.849749	0.874716	0.874152	0.9105	0.872116
chr11	118442832	0.835903	0.77911	0.821489	0.839996	0.806383	0.823529	0.855226	0.793002	0.844004	0.85986	0.799487	0.81349	0.827248	0.856317	0.829586
chr11	118442855	0.687305	0.648196	0.689696	0.68044	0.656808	0.719346	0.721771	0.69761	0.71674	0.701376	0.695309	0.669487	0.710359	0.721251	0.714181
chr11	118442902	0.415387	0.334405	0.350914	0.400402	0.402778	0.375567	0.437404	0.354865	0.42253	0.460381	0.387208	0.398981	0.417017	0.436949	0.415156
chr11	118442935	0.791536	0.743139	0.778315	0.813363	0.768359	0.749278	0.845555	0.781049	0.832774	0.809967	0.763678	0.801511	0.799524	0.80763	0.792225
chr11	119055962	0.0260116	0.0243129	0.0280811	0.0396419	0	0.0175953	0.00934579	0.0484359	0.012987	0.0474183	0.0231959	0.0198456	0.0522293	0.0270619	0.0314637
chr11	119055971	0.0115274	0.0095037	0.0218069	0.0152866	0.00438596	0.0247813	0.0046729	0.00705645	0.0273484	0.0157563	0.0412371	0.0405702	0.0253807	0.0258065	0.0163043
chr11	119055981	0.0115274	0.00105708	0.0203125	0	0.016129	0.03207	0.0187207	0.00302725	0.0165289	0.00945378	0.0244845	0.0131868	0.0203046	0.0205392	0.00270636
chr11	119055996	0.0115274	0.0116156	0.0109034	0.00636132	0.00585652	0	0	0.0110999	0.00827423	0	0.0154639	0	0.0025413	0.00642674	0.0121786
chr11	119056002	0	0.00949367	0.0186916	0	0.00730994	0.010219	0.00311526	0.00605449	0.00354191	0.00630915	0.0180412	0.00440529	0.00507614	0.00899743	0
chr11	119056008	0.020202	0.0189873	0.03125	0.0127389	0.00732064	0.0102339	0.0264798	0.00907258	0.0283688	0.0178571	0.00645995	0.00657895	0.0381194	0.0539846	0.037889
chr11	119056012	0.0247093	0.030623	0.0202492	0.0114504	0.0307018	0.0306122	0.0373832	0.016129	0.0106257	0.0483701	0.0154639	0.0252193	0.0266836	0.012837	0.00947226
chr11	119056016	0.0115942	0.0179325	0	0	0.00730994	0.0160584	0.0046729	0.00806452	0.00472255	0.0283613	0.0312094	0.00657895	0.0101523	0.0192555	0
chr11	119056027	0.0259366	0.0243902	0.0109204	0.0229008	0.0175439	0.0437318	0.0202492	0.012109	0.0213018	0.0159744	0.0064433	0.0198456	0.00507614	0.0167095	0.00542005
chr11	119056034	0.0159652	0.0305907	0.00778816	0.0229008	0.0355556	0.0218659	0.028125	0.0292339	0.019025	0.0326316	0.0219072	0.0800439	0.035533	0.0154242	0.0246914
chr11	119056039	0.0345821	0.0223167	0.017134	0.0255102	0.0146199	0.00729927	0.0311526	0.016129	0.0342385	0.0115789	0.0128866	0.0232558	0.043202	0.0192555	0.0217391
chr11	119056052	0.010101	0.0063358	0.00468019	0.0254777	0.0219298	0.0162242	0.0171607	0.0333333	0.035461	0.00842105	0.00647668	0.0549451	0.0305732	0.042471	0.0122117
chr11	119056055	0.0273775	0.0127524	0.0015674	0.00127226	0.00878477	0	0.0125589	0.00708502	0.0212515	0.0148778	0.0207254	0.0219298	0.0101652	0.0218509	0
chr11	119056057	0	0.00529661	0.00778816	0	0.0175439	0	0.0203125	0.0253293	0.0189349	0	0.0129366	0.00994475	0.0407125	0	0.00949796
chr11	119056060	0.00863309	0.0127253	0.00623053	0.0164557	0.0192593	0.00436681	0.0125196	0.0151515	0.00117925	0.00104822	0.00646831	0.00548246	0.0190355	0.019305	0.0175202
chr12	17993340	0.0512576	0.0641677	0.0759162	0.06	0.0482143	0.096007	0.0884605	0.0485672	0.0642839	0.0706956	0.107967	0.0879019	0.101433	0.0783314	0.0751208
chr12	17993342	0.0436364	0.0401437	0.0395464	0.0477011	0.0346214	0.0627382	0.0649591	0.0481771	0.064632	0.0540643	0.0866079	0.0787329	0.0676808	0.0586871	0.0557567
chr12	17993353	0.0335558	0.0244984	0.0471616	0.0261888	0.0191836	0.0457746	0.0373016	0.0281401	0.0421485	0.0322887	0.0651694	0.059096	0.0589664	0.0441552	0.0333736
chr12	17993370	0.0500666	0.036951	0.0418483	0.0491718	0.0345905	0.0656891	0.0467142	0.0240179	0.0487304	0.0347777	0.0729751	0.0487398	0.0540243	0.0412801	0.0668759
chr12	17993376	0.0443556	0.0300338	0.0422494	0.0237972	0.0221278	0.0571178	0.0406869	0.0126606	0.0326227	0.0241124	0.0469285	0.0606229	0.067123	0.0406882	0.0336074
chr12	17993386	0.0137431	0.00784064	0.0239346	0.0158703	0.00424486	0.0231468	0.0151314	0.012493	0.0146643	0.0081936	0.0404997	0.013016	0.0170091	0.0123601	0.0193892
chr12	17993413	0.0411115	0.0354955	0.0519556	0.0274185	0.0296875	0.0662951	0.0518381	0.0330855	0.0684156	0.0585106	0.0815916	0.0527973	0.0857584	0.054287	0.0466522
chr12	17993417	0.0301182	0.0214074	0.0245255	0.0194727	0.0273911	0.0453876	0.0190728	0.0232601	0.0345272	0.0222645	0.0403551	0.046814	0.049636	0.0288305	0.0355416
chr12	17993423	0.0343905	0.0295493	0.0355893	0.0326087	0.0332887	0.0437335	0.0480718	0.0383113	0.0512095	0.0392008	0.0682186	0.0585067	0.0838509	0.0519842	0.0499273
chr12	17993438	0.032559	0.0262879	0.0272488	0.0213867	0.0409121	0.0384164	0.0230708	0.0195385	0.0288066	0.017721	0.0429003	0.0378619	0.0700904	0.0320781	0.0367594
chr12	20197060	0.0160256	0.0282939	0.0536791	0.0360668	0.024474	0.0531915	0.0430365	0.0283806	0.0364929	0.0155136	0.0363705	0.06201	0.0667587	0.0420466	0.0488759
chr12	20197062	0.030748	0.0482788	0.0301568	0.0503026	0.0236153	0.0644208	0.0292712	0.0384294	0.0341394	0.0472211	0.064141	0.0669516	0.0645161	0.0319149	0.0459883
chr12	20197069	0.0453712	0.0285355	0.0453446	0.0347958	0.0184629	0.0549645	0.038806	0.0693111	0.049763	0.0518178	0.0603675	0.0704877	0.0824885	0.0390071	0.0674487
chr12	20197083	0.021978	0.0180445	0.0254083	0.0208491	0.0249034	0.0679669	0.0251196	0.033389	0.027027	0.0516156	0.0441176	0.0527253	0.0829111	0.0456621	0.0663717
chr12	20197085	0.0228938	0.0264373	0.0315534	0.0265252	0.0146111	0.0514184	0.0280597	0.0167015	0.0470309	0.0397157	0.041651	0.0346305	0.0635652	0.0299189	0.0484108
chr12	20197092	0.0416667	0.0429655	0.074834	0.051835	0.0347789	0.112426	0.0736086	0.0417362	0.0759013	0.0388796	0.0764904	0.121665	0.0887656	0.0475709	0.0845552
chr12	20197094	0.0359521	0.0527607	0.0390533	0.0443874	0.0226891	0.100744	0.0585168	0.0310078	0.0665127	0.0573404	0.0612395	0.0778048	0.070009	0.063335	0.0879696
chr12	20197099	0.0460145	0.0544403	0.0520428	0.0179678	0.0393728	0.103431	0.0686878	0.063552	0.065025	0.0327422	0.0937115	0.0879507	0.117896	0.0480848	0.0585149
chr12	20197112	0.026959	0.0205872	0.0240154	0.0217325	0.0245335	0.0779971	0.0388032	0.035147	0.024381	0.0296796	0.0532436	0.050174	0.0512528	0.0462033	0.0553328
chr12	20197123	0.0552764	0.0647336	0.0820537	0.0560122	0.0387141	0.0913043	0.0779645	0.0810537	0.0824742	0.0677909	0.112195	0.144596	0.112713	0.0817308	0.1104
chr12	20197125	0.0463362	0.0489865	0.0730769	0.0277524	0.0511757	0.111325	0.0664172	0.0759322	0.0863584	0.0465744	0.105102	0.118329	0.107821	0.0784077	0.110268
chr12	20197136	0.038821	0.0581081	0.0542747	0.0286236	0.0524681	0.0828117	0.0485754	0.0794028	0.0450382	0.0374873	0.0625381	0.0915146	0.0834598	0.0453815	0.118752
chr12	20197153	0.0852741	0.056195	0.0899038	0.0666667	0.0621977	0.103365	0.0695287	0.0784844	0.0819985	0.0599125	0.117342	0.110693	0.129973	0.074178	0.123255
chr12	20197159	0.0236814	0.0155248	0.0313404	0.031107	0.0279696	0.0469506	0.0434579	0.0382791	0.0385791	0.0337268	0.0461915	0.0521437	0.0743551	0.0401123	0.0672807
chr12	20197169	0.031746	0.0142036	0.01974	0.021348	0.00241963	0.0261755	0.0192218	0.0282121	0.0146379	0.007109	0.0257827	0.0480463	0.0455754	0.0188983	0.0333601
chr12	20615411	0.00814585	0.0109055	0.014171	0.00724181	0.00566974	0.0158181	0.0124539	0.0225956	0.00652091	0.0110974	0.0228265	0.0182336	0.00768935	0.0167185	0.0297352
chr12	20615413	0.0166796	0.0181758	0.00614077	0.0103904	0.0159461	0.0153238	0.0106089	0.0179606	0.0161105	0.0184957	0.027526	0.0304843	0.0142253	0.0190513	0.0203666
chr12	20615416	0.00930954	0.0261071	0.0155881	0.0210957	0.0145287	0.0301532	0.027214	0.0223059	0.0295359	0.0218866	0.0255119	0.0293447	0.0176923	0.0233281	0.0256619
chr12	20615423	0.0213344	0.011236	0.0217289	0.011335	0.0141743	0.0153238	0.0184502	0.0208575	0.0141926	0.0228113	0.0234978	0.0376176	0.0215385	0.0225505	0.0158859
chr12	20615435	0.0139643	0.0155321	0.0212565	0.0166929	0.018781	0.0291646	0.0212177	0.0208696	0.0237821	0.0459451	0.0332438	0.0176689	0.0192382	0.0338258	0.0268839
chr12	20615447	0.022886	0.0181818	0.0302315	0.011335	0.0109851	0.0390509	0.027214	0.0327346	0.027618	0.0305273	0.0389523	0.0227985	0.0203846	0.0385064	0.0256724
chr12	20615450	0.00310318	0.0118969	0.0042513	0.0100756	0.00779589	0.0212556	0.0110701	0.0133295	0.00460299	0.0209682	0.00906649	0.0128242	0.0126923	0.0155521	0.0138493
chr12	20615453	0.0147401	0.0459352	0.0269249	0.0308564	0.0124026	0.04696	0.047048	0.0359212	0.0583046	0.0456368	0.0453324	0.0407524	0.022701	0.0330482	0.0342159
chr12	20615457	0.0116414	0.0152016	0.0099197	0.00629723	0.00637845	0.0138408	0.00922509	0.0188297	0.0164941	0.00370028	0.0271995	0.00997435	0.0123077	0.0198289	0.0158859
chr12	20615471	0.0139697	0.0234633	0.0108644	0.00535264	0.00708717	0.026693	0.0166052	0.0162225	0.0280015	0.0181986	0.0211622	0.0216648	0.0226923	0.0182737	0.0219959
chr12	20615473	0.024059	0.0284204	0.0151157	0.0129093	0.00886211	0.0202669	0.0129151	0.0191249	0.0145761	0.0262103	0.0278898	0.015959	0.0176923	0.0252722	0.0207824
chr12	20615480	0.0166861	0.031405	0.0302315	0.0129093	0.00851366	0.04696	0.034626	0.0194147	0.0464135	0.0200555	0.0335909	0.0333428	0.0250096	0.0217729	0.0252546
chr12	20615482	0.0151339	0.0224793	0.0231569	0.0286524	0.0170152	0.0326409	0.0263036	0.024051	0.0207214	0.0222154	0.0393013	0.0242234	0.0296268	0.03345	0.0122299
chr12	20615487	0.0267753	0.0433058	0.0311909	0.0289764	0.011698	0.049456	0.0364559	0.0368116	0.0322457	0.0351743	0.0285714	0.0330861	0.047729	0.0233281	0.0448248
chr12	20615500	0.128356	0.111242	0.0942134	0.0976211	0.103577	0.122583	0.11619	0.111475	0.119548	0.136404	0.107227	0.0985891	0.121837	0.109121	0.0971509
chr12	20615511	0.0342945	0.025103	0.0215241	0.0250618	0.0274243	0.0301043	0.0389328	0.0258487	0.0495904	0.0437354	0.0322264	0.0430071	0.0274235	0.0285714	0.0360065
chr12	20615513	0.0176856	0.0170388	0.0346131	0.0248677	0.0146962	0.0330357	0.0266812	0.0187866	0.0374474	0.0326223	0.0261245	0.0320028	0.0272109	0.0250988	0.0369764
chr12	20615524	0.0162725	0.0132605	0.0205797	0.0185998	0.00983177	0.03101	0.0245085	0.0272167	0.0191167	0.0135424	0.0214676	0.0270869	0.0229909	0.0322655	0.0264133
chr12	24251997	0.044227	0.053494	0.0347442	0.0146013	0.0297505	0.0545809	0.0626204	0.0258787	0.046	0.0379404	0.0517911	0.0722576	0.0352213	0.0373506	0.0292935
chr12	24252002	0.0241321	0.0136914	0.019297	0.0195998	0.0131372	0.0346535	0.0315789	0.0229645	0.0223312	0.0185185	0.0239437	0.0238673	0.0190134	0.0224658	0.0233586
chr12	24252004	0.0144558	0.0411827	0.0221607	0.0106952	0.0173684	0.0382979	0.0450928	0.010929	0.0290889	0.0300466	0.0284765	0.0671824	0.0397317	0.0326508	0.0264317
chr12	24252011	0.00767591	0.0206349	0.0263523	0.0106776	0.0311181	0.040483	0.0276155	0.0113684	0.0177089	0.0279424	0.0364929	0.0138889	0.00466805	0.0271468	0.0436433
chr12	24252013	0.0204342	0.0247629	0.0124481	0.0225502	0.0173867	0.0229226	0.032241	0.0214466	0.00164835	0.0127443	0.0223278	0.0431948	0.0144628	0.0248207	0.0435057
chr12	24252027	0.00897053	0.0201485	0.0138889	0.00370066	0.00894737	0.0199147	0.0206787	0.022756	0.0148924	0.0144374	0.014678	0.0259046	0.00726895	0.0347682	0.00757098
chr12	24252031	0.0336457	0.0253432	0.03678	0.0292061	0.0264131	0.0425532	0.0437995	0.0273224	0.0417812	0.042337	0.0350877	0.0666122	0.026343	0.0440044	0.0417193
chr12	24252036	0.0115434	0.0240385	0.025802	0.0237608	0.0427215	0.0191761	0.0264271	0.0219224	0.0301866	0.0319557	0.0335539	0.0334557	0.0192809	0.034749	0.0594937
chr12	24252043	0.0235043	0.0418876	0.0306407	0.0227461	0.0401691	0.034188	0.0692023	0.0489451	0.0563225	0.0302256	0.0878282	0.0790336	0.0593441	0.03433	0.043754
chr12	24252049	0.0637217	0.0491093	0.0505051	0.0410448	0.0611855	0.0696161	0.0729367	0.0446326	0.0598205	0.0347759	0.0683577	0.100935	0.0386082	0.055169	0.0668954
chr12	24252061	0.0268139	0.0253165	0.0312102	0.00957488	0.0344998	0.0499343	0.0604583	0.0188831	0.0259674	0.0217048	0.0494652	0.0471165	0.0173578	0.0481013	0.034178
chr12	24252068	0.0256613	0.0375977	0.0191571	0.0203455	0.0286278	0.0256579	0.0493405	0.0358149	0.0448751	0.0221431	0.0539456	0.0653817	0.0318995	0.0436105	0.0471976
chr12	24252071	0.022503	0.0165854	0.0178571	0.0226401	0.0108642	0.0414474	0.0273571	0.0245473	0.0208439	0.0232833	0.0515098	0.048716	0.0115942	0.0473042	0.0371681
chr12	24252073	0.0339117	0.0404483	0.027476	0.0360983	0.0172499	0.0486522	0.0370913	0.0286406	0.0488053	0.035447	0.0408344	0.0655861	0.0309179	0.0389873	0.034178
chr12	24252081	0.00552486	0.0209552	0.011465	0.0191571	0.0237037	0.0506579	0.0424597	0.0281237	0.0309802	0.0248227	0.044849	0.0421893	0.0240964	0.0346232	0.0164997
chr12	24252092	0.0157916	0.012213	0.00191693	0.0157028	0.0167901	0.0256917	0.0170982	0.0116513	0.0310275	0.013785	0.0328305	0.0301318	0.0226506	0.0156962	0.00946186
chr12	24252096	0.0169759	0.0063322	0.0165816	0.0199769	0.0221893	0.0164908	0.0199902	0.0261149	0.00863821	0.0225922	0.0217584	0.0252354	0.0139826	0.0329114	0.0117855
chr12	24252098	0.0153785	0.0112195	0.0089172	0.0280553	0.00690676	0.00919842	0.0224172	0.0204984	0.0213306	0.0204886	0.0159929	0.0327807	0.00917874	0.0182278	0.0188679
chr12	24252116	0.00197628	0.0292113	0.0388535	0.0133997	0.0290784	0.0289093	0.0253411	0.0100442	0.0208333	0.0055336	0.0372671	0.0376648	0.0198355	0.0374684	0.0241603
chr12	24252122	0.0205128	0.0238559	0.0101911	0.0153198	0.0118343	0.0111769	0.0224281	0.0176849	0.00914634	0.0169358	0.0177541	0.0214689	0.033269	0.0151899	0.0147406
chr12	69196873	0.00354704	0.0040043	0.00248911	0.00116988	0.00386943	0.00356824	0.00247875	0.00352961	0.0020059	0.00372044	0.00448556	0.00568182	0.00140831	0.00314828	0.00508695
chr12	69196884	0.00328743	0.00480204	0.00412294	0.00493229	0.00198354	0.00472783	0.00567309	0.00716939	0.00261376	0.00586146	0.00814683	0.00463996	0.00252321	0.0102898	0.00416419
chr12	69196893	0.00567024	0.0029294	0.0042278	0.000166834	0.00514037	0.00394854	0.00436527	0.00688231	0.00554441	0.00433743	0.00401531	0.00407657	0.00613744	0.00671916	0.00532734
chr12	69196905	0.00487286	0.00420004	0.00385237	0.0045045	0.00613618	0.00803162	0.0056684	0.00292574	0.00613787	0.00762614	0.00149282	0.00337059	0.00442344	0.00283346	0.00627367
chr12	69196911	0.00398689	0.00419922	0.00286212	0.00275252	0.00326571	0.00701352	0.00673281	0.0043939	0.00200519	0.00434128	0.00168083	0.00311111	0.000804343	0.0032505	0.00118259
chr12	69196914	0.00452408	0.00185837	0.00187196	0.0037594	0.00267247	0.0045895	0.0028342	0.00568329	0	0.00177258	0.00522583	0.00337928	0.00271712	0.00347149	0.00213523
chr12	69196918	0.00791252	0.00647567	0.00723282	0.00569324	0.00406706	0.00268405	0.00461921	0.00380064	0.000708801	0.00631785	0.00645644	0.00419418	0.00557075	0.00630318	0.005458
chr12	69196943	0.00310256	0.00468933	0.00410448	0.00241808	0.00266957	0.00598421	0.00719934	0.00498882	0.0107578	0.00505274	0.00476502	0.00435401	0.00512717	0.00576762	0.00401939
chr12	69196968	0.0035461	0.00507763	0.00425159	0.0063593	0.00277393	0.00344124	0.00567376	0.00171939	0.00438181	0.00676036	0.00374251	0.00383005	0.00674587	0.00346457	0.00450771
chr12	78749631	0.00693394	0.000771248	0.00358725	0.002331	0.00350826	0.00116932	0.00292398	0.00193584	0.00269445	0.00785475	0.00296025	0.0027933	0.00220414	0.0042244	0.00666316
chr12	78749648	0.0116206	0.00417311	0.00845666	0.00155561	0.00292099	0.0014111	0	0.00763465	0.00359712	0.00399948	0.00141924	0.00710603	0.00883302	0.00288331	0.0045622
chr12	78749659	0.00555836	0.0013891	0.00295172	0.00945841	0.00365444	0.00373744	0.00409516	0.00346212	0.00612171	0.00849202	0.0110092	0.00585529	0.00340078	0.00558659	0.0119235
chr12	78749711	0.00579929	0.00355212	0.00885702	0.00428238	0.00350877	0.00537258	0.00253165	0.00151976	0.00269155	0.00308404	0.00380711	0.00348675	0.00712589	0.00236927	0.0022779
chr12	78749715	0.00441863	0.00832562	0.00232509	0.00285566	0.0001459	0.0070373	0.0078416	0.00678388	0.00379335	0.00967992	0.00409547	0.00321364	0.00271831	0.00575393	0.00335097
chr12	78749720	0.00113651	0.00540123	0.00695029	0.00414615	0.00175208	0.005145	0.00253362	0.0035872	0.000899119	0.00642508	0.00338266	0.00194932	0.000678541	0.00287162	0.000878117
chr12	78749739	0.0102182	0.00169779	0.00400506	0.00258632	0.000729927	0.00700935	0.000778968	0.00511262	0.0109732	0.000128684	0.00465444	0.00417827	0.00457472	0.0027059	0.00262697
chr12	81686505	0.213518	0.232061	0.201455	0.205907	0.195004	0.204051	0.210521	0.213799	0.220017	0.191522	0.24819	0.212361	0.230638	0.200294	0.205815
chr12	81686521	0.554224	0.532238	0.520691	0.504328	0.492764	0.516118	0.522353	0.493825	0.508541	0.476696	0.525846	0.48733	0.518983	0.471924	0.491279
chr12	86307774	0.529948	0.556396	0.555589	0.590936	0.558896	0.580082	0.605661	0.60009	0.576933	0.608417	0.557725	0.590094	0.524129	0.598506	0.602829
chr12	86307799	0.639634	0.657327	0.668664	0.701894	0.667405	0.665499	0.705931	0.702075	0.667277	0.685552	0.679241	0.678715	0.610529	0.679701	0.678523
chr12	86307828	0.744306	0.711927	0.783711	0.77119	0.752582	0.740013	0.757909	0.745169	0.770193	0.775287	0.69652	0.730833	0.705853	0.781506	0.737214
chr12	86307870	0.782645	0.748454	0.791406	0.789944	0.79671	0.780627	0.790096	0.801527	0.761781	0.799586	0.750477	0.784956	0.747264	0.777419	0.792739
chr12	86307880	0.703413	0.715302	0.703759	0.715846	0.712942	0.703927	0.724924	0.712169	0.707406	0.682375	0.6826	0.726779	0.68993	0.713182	0.730477
chr12	103214558	0.330518	0.317566	0.301652	0.318707	0.294226	0.290708	0.25856	0.259378	0.277415	0.243588	0.305438	0.237856	0.282526	0.250135	0.286784
chr12	103214577	0.529607	0.495173	0.486382	0.537494	0.454193	0.443913	0.459565	0.427816	0.466737	0.422736	0.489225	0.437409	0.450954	0.465669	0.45571
chr12	103214638	0.482663	0.476249	0.47184	0.519557	0.485667	0.510666	0.52519	0.504412	0.527602	0.469641	0.509534	0.489109	0.546392	0.503883	0.521043
chr12	103214652	0.429667	0.46192	0.434011	0.436803	0.408566	0.456769	0.417189	0.390079	0.403345	0.42084	0.385365	0.412571	0.447727	0.427064	0.44018
chr12	103214655	0.626683	0.625176	0.622633	0.626891	0.57846	0.663399	0.681544	0.668864	0.681521	0.645805	0.670686	0.646762	0.677314	0.682715	0.687353
chr12	105884838	0.15002	0.155662	0.163198	0.16147	0.160566	0.151814	0.148061	0.144214	0.170585	0.168693	0.18289	0.12866	0.172359	0.16923	0.165594
chr12	105884857	0.201335	0.220498	0.200992	0.216287	0.207536	0.189336	0.170055	0.19366	0.191442	0.202602	0.225878	0.180699	0.199869	0.22655	0.186063
chr12	105884863	0.126501	0.133853	0.135019	0.132047	0.141377	0.130686	0.111329	0.107958	0.123896	0.124707	0.140289	0.116372	0.141192	0.140751	0.134938
chr12	105884891	0.0723125	0.0947549	0.0775623	0.0847336	0.108392	0.0753862	0.0634964	0.0712732	0.0737551	0.0782709	0.0843028	0.0609737	0.0836955	0.0846682	0.0837707
chr12	105884903	0.0978294	0.111886	0.104964	0.101118	0.097059	0.0999033	0.0815677	0.101019	0.0936639	0.105531	0.10104	0.0913596	0.11226	0.120387	0.0960662
chr12	105884928	0.125172	0.125937	0.114953	0.115008	0.105369	0.110599	0.0889519	0.109	0.121572	0.100767	0.108981	0.10994	0.124028	0.125557	0.128906
chr12	111028824	0.611584	0.598837	0.616474	0.65551	0.636781	0.650048	0.686393	0.679369	0.672554	0.643194	0.620297	0.635157	0.614162	0.639521	0.622008
chr12	111028833	0.485539	0.47061	0.490372	0.483762	0.488167	0.545498	0.558773	0.557012	0.525537	0.541771	0.504486	0.551713	0.490423	0.562026	0.516793
chr12	111028856	0.581633	0.589706	0.587329	0.606817	0.526204	0.670019	0.620794	0.660995	0.661744	0.580696	0.608831	0.637747	0.569264	0.635928	0.613417
chr12	111028882	0.57585	0.536983	0.591863	0.569355	0.542523	0.627751	0.572045	0.650196	0.612488	0.673041	0.573301	0.625606	0.552498	0.589805	0.579102
chr12	111442864	0.0136795	0.016296	0.013938	0.016681	0.0181818	0.011274	0.014703	0.0194932	0.0107632	0.0113359	0.0137266	0.01782	0.0138627	0.00908929	0.0202596
chr12	111442893	0.08896	0.0941316	0.0831778	0.0979968	0.0782273	0.0716216	0.114871	0.0844711	0.0847987	0.0896572	0.0831871	0.0852264	0.0975693	0.0826211	0.0766811
chr12	111442902	0.138877	0.16055	0.118612	0.159274	0.118516	0.10518	0.131141	0.12958	0.119476	0.0967511	0.102321	0.132104	0.118272	0.0858568	0.106375
chr12	111442904	0.0827057	0.0835882	0.0687721	0.0933544	0.0882501	0.0710099	0.0988947	0.0823582	0.0741031	0.0789625	0.064601	0.0827514	0.0703767	0.0751651	0.0784815
chr12	111442906	0.136788	0.145522	0.0981735	0.146352	0.119536	0.107207	0.119582	0.123557	0.100743	0.104268	0.0914403	0.125371	0.123694	0.113177	0.0888539
chr12	111442911	0.122756	0.130774	0.0982791	0.139776	0.103831	0.0813796	0.106321	0.099985	0.0752541	0.104322	0.0849263	0.103505	0.0965258	0.0819088	0.0959497
chr12	111442960	0.0848544	0.0868385	0.0593977	0.0908568	0.078125	0.0622182	0.0688721	0.0837209	0.058651	0.0463851	0.0513944	0.0579926	0.0582291	0.0395792	0.0501179
chr13	24862256	0.0723145	0.100612	0.0891995	0.0763577	0.090591	0.043246	0.0440006	0.0460556	0.0524304	0.0351737	0.0702728	0.0479343	0.0374686	0.0477294	0.038631
chr13	24862269	0.0939887	0.117295	0.100398	0.108224	0.109695	0.0685457	0.0637495	0.0708609	0.0809037	0.0431514	0.0737724	0.0547883	0.0726116	0.0664116	0.0596883
chr13	25850022	0.646504	0.68942	0.707977	0.631997	0.695726	0.642916	0.595578	0.674737	0.657265	0.606571	0.666382	0.682314	0.670303	0.620973	0.666061
chr13	25850073	0.832976	0.86927	0.842705	0.812604	0.85755	0.798674	0.85378	0.86642	0.848987	0.831646	0.821748	0.839108	0.838084	0.844262	0.870617
chr13	34876168	0.00608643	0.00147493	0.00503778	0.00738217	0.002772	0	0	0	0.00629371	0.012697	0	0.00459506	0	0.00276052	0
chr13	34876200	0.00731707	0.00368732	0.00084246	0.00455581	0.00345543	0.0029985	0.00857843	0.00921435	0.0097493	0.000438982	0	0.00172414	0.0094162	0.00621977	0.00893522
chr13	34876215	0.008521	0.00445765	0.010084	0.00854214	0.0083045	0.00598802	0.00794621	0.0179177	0.00208914	0.0188431	0.0155925	0.00977573	0.0131827	0.00552486	0
chr13	34876255	0.00977398	0.00516987	0.00168067	0.00227015	0.00138122	0.00373972	0.000611247	0.0101744	0.00417827	0.00043802	0.00259605	0.00344828	0.00250784	0.00554785	0.00443459
chr13	43559423	0.0711645	0.0588235	0.0672615	0.0555556	0.066957	0.0431869	0.0751232	0.0687778	0.0826667	0.0289133	0.0530233	0.049435	0.0668394	0.0561798	0.0457204
chr13	43559455	0.0587147	0.0388027	0.0418956	0.0531961	0.0362947	0.0156134	0.0596923	0.0613558	0.0273516	0.0397417	0.0451163	0.033459	0.0461379	0.061236	0.0526316
chr13	43559490	0.00185443	0.00443951	0.0116678	0.00770548	0.00925926	0.00744048	0.0123077	0.0074331	0.00466978	0.0174043	0.0195531	0.0103774	0.00726141	0.0106802	0.018617
chr13	43559496	0.00693481	0.021076	0.00618982	0.0115483	0.00759631	0.0171004	0.0135468	0.00742942	0.012024	0.016907	0.0181564	0.00377181	0.0124417	0.00902425	0.00212653
chr13	55450673	0.232707	0.22445	0.204192	0.193691	0.228486	0.215738	0.195762	0.185913	0.23531	0.19041	0.206754	0.186105	0.228223	0.2195	0.247748
chr13	55450774	0.172912	0.173179	0.166667	0.152258	0.178	0.177792	0.142568	0.145536	0.173865	0.139751	0.175366	0.136681	0.19884	0.182209	0.209615
chr13	60687012	0.270921	0.288232	0.280487	0.265189	0.282064	0.233765	0.224378	0.237999	0.227027	0.199827	0.269661	0.232865	0.284218	0.249901	0.229217
chr13	60687050	0.358603	0.435557	0.399348	0.364681	0.398203	0.335295	0.31721	0.338916	0.310648	0.26237	0.395877	0.310517	0.372246	0.346163	0.339157
chr13	60687061	0.403386	0.505058	0.459244	0.401955	0.433819	0.372488	0.346344	0.397469	0.347648	0.30609	0.458933	0.34093	0.41758	0.365265	0.38921
chr13	60687073	0.33402	0.415284	0.370829	0.338255	0.369152	0.313037	0.295787	0.314949	0.294379	0.252181	0.382681	0.291726	0.341342	0.316138	0.31861
chr13	60687110	0.302409	0.362564	0.342075	0.297504	0.326717	0.301216	0.275531	0.289994	0.263505	0.226374	0.350069	0.268803	0.344341	0.296293	0.286061
chr13	97070967	0.424863	0.454434	0.445325	0.446281	0.395939	0.446295	0.440407	0.399235	0.446324	0.454488	0.441694	0.447066	0.470383	0.458583	0.382671
chr13	97071006	0.630631	0.634131	0.608108	0.663536	0.63949	0.631359	0.613021	0.661193	0.657837	0.64512	0.648796	0.614319	0.664153	0.65343	0.615496
chr13	97071017	0.122378	0.0930233	0.130016	0.175166	0.119822	0.148705	0.109489	0.166484	0.103676	0.173996	0.146288	0.130035	0.123843	0.129284	0.130058
chr13	97071038	0.148278	0.168807	0.178855	0.160331	0.21066	0.185988	0.181487	0.119321	0.177941	0.147375	0.157402	0.132293	0.18287	0.153061	0.197834
chr13	97071053	0.168766	0.191764	0.1624	0.156961	0.185067	0.17435	0.20088	0.161467	0.233604	0.202155	0.168945	0.198037	0.174493	0.206273	0.201162
chr13	97071061	0.0582037	0.0802205	0.0718276	0.0832874	0.105464	0.0893155	0.0905744	0.0721706	0.0956586	0.104459	0.0781421	0.0720046	0.0695652	0.0900901	0.041185
chr13	97071063	0.0370556	0.0306748	0.0540541	0.0554324	0.0286807	0.076087	0.047654	0.0434066	0.0428994	0.0216423	0.0356555	0.044586	0.0366066	0.047763	0.028343
chr13	107680956	0.963971	0.960482	0.956729	0.967749	0.950938	0.952243	0.966013	0.960514	0.967496	0.96468	0.963687	0.962988	0.961629	0.969914	0.955712
chr13	107680967	0.93857	0.946514	0.964261	0.958239	0.953657	0.956413	0.95869	0.967021	0.932406	0.938895	0.955584	0.952571	0.957202	0.957057	0.964864
chr13	107680976	0.880101	0.913725	0.925119	0.912165	0.919368	0.934413	0.919572	0.922175	0.89821	0.919827	0.920305	0.922685	0.920249	0.932228	0.915674
chr13	107846892	0.200191	0.231721	0.223288	0.220764	0.219619	0.180185	0.170729	0.180665	0.207072	0.162248	0.176861	0.186863	0.170732	0.173859	0.185404
chr13	107846932	0.202516	0.263335	0.225017	0.206844	0.224151	0.158814	0.148944	0.175246	0.171104	0.1255	0.166682	0.147842	0.148623	0.148801	0.152463
chr13	107846940	0.148461	0.169573	0.164767	0.154058	0.160655	0.101984	0.0945044	0.107602	0.0913189	0.0796219	0.114972	0.0947828	0.0977946	0.096558	0.0959577
chr13	107846957	0.234566	0.307133	0.26142	0.252114	0.267211	0.214901	0.186634	0.213261	0.21204	0.165043	0.221334	0.199089	0.202923	0.199204	0.187008
chr13	107846991	0.0878942	0.115995	0.0969205	0.0957967	0.0852614	0.0650417	0.0469546	0.0519106	0.0518501	0.0395886	0.0731383	0.0632947	0.0546003	0.0540786	0.0674892
chr14	25456804	0.054358	0.068101	0.0578434	0.069249	0.0569631	0.0459547	0.0473827	0.0335881	0.0275695	0.0305095	0.0497378	0.0463673	0.0611305	0.0485362	0.0509778
chr14	25456831	0.180936	0.193982	0.188427	0.223441	0.208414	0.14193	0.139287	0.131077	0.120311	0.138445	0.18147	0.163932	0.19016	0.176914	0.162611
chr14	27066003	0.423986	0.426478	0.407911	0.375263	0.39359	0.45613	0.448649	0.460611	0.486778	0.421053	0.440166	0.402949	0.412933	0.430677	0.43
chr14	27066020	0.231287	0.256265	0.220223	0.214706	0.201537	0.222957	0.240411	0.261377	0.240705	0.271701	0.235464	0.226385	0.24701	0.231017	0.215795
chr14	27066042	0.530501	0.507547	0.444376	0.444211	0.445917	0.491587	0.484865	0.529932	0.511503	0.479953	0.489686	0.493625	0.432258	0.471698	0.506674
chr14	27066047	0.209637	0.214657	0.162229	0.202361	0.19596	0.258745	0.2271	0.263603	0.22888	0.270736	0.220248	0.259408	0.230309	0.249079	0.193764
chr14	27066106	NA	NA	NA	NA	NA	NA	NA	NA	NA	NA	NA	NA	NA	NA	NA
chr14	27066131	NA	NA	NA	NA	NA	NA	NA	NA	NA	NA	NA	NA	NA	NA	NA
chr14	27066145	NA	NA	NA	NA	NA	NA	NA	NA	NA	NA	NA	NA	NA	NA	NA
chr14	31641037	0.0033173	0.00282486	0.00070738	0.00726022	0.00731395	0.00553598	0.00297177	0.0019278	0.00101911	0.0015382	0.000361011	0.00232751	0.00383296	0.003003	0.00564772
chr14	31641051	0.00182633	0.00433635	0.0044843	0.00342857	0.00347159	0.00226415	0.00423549	0.00192173	0	0.00153741	0.00396468	0.00679821	0.00503728	0.00345781	0.0024735
chr14	31641076	0.00548264	0.00357546	0.00636342	0.004761	0.00128111	0.00201207	0.0114431	0.00453831	0.00535441	0.00426767	0.00270416	0.0056366	0.0076582	0.00946445	0.0116484
chr14	31641083	0.00265648	0.00696274	0.00354778	0.00152555	0.00474973	0.00427781	0.00254183	0.00419214	0.004842	0.00461144	0.00666547	0.00796813	0.000604473	0.0016129	0.00389243
chr14	31641099	0.000332005	0.00584354	0.00117841	0.0100933	0.00330215	0.00251889	0.00296862	0.00140007	0.0038373	0.00273177	0.00612833	0.00431106	0.00362976	0.004389	0.00106007
chr14	31641104	0.00630182	0.00452063	0.0035344	0.00362181	0.00182682	0.00251509	0.00127119	0.00384145	0.00483953	0.00734039	0.00486574	0.0056366	0.00463429	0.00438394	0.00493827
chr14	31641109	0.00547718	0.00754006	0.00329877	0.00609872	0.00493692	0.00402516	0.00571671	0.00419434	0.00943396	0.00341647	0.00360946	0.00531473	0.00201776	0.00600323	0.00529287
chr14	31641116	0.0102922	0.00132001	0.00731132	0.00972355	0.00566728	0.00176723	0.00635863	0.00925926	0.00509554	0.00804381	0.00757303	0.0046589	0.000807754	0.0067021	0.00671853
chr14	31641118	0.00166556	0.00489827	0.00212665	0.00152643	0.00182815	0	0.00169707	0.00227432	0.00715564	0.00119576	0.00234445	0.00166223	0.00423472	0.0039261	0
chr14	31641127	0.00465194	0.00735156	0.00566974	0.00419767	0.00365831	0.00352556	0.00296925	0.00349589	0.0030667	0.00428449	0.00216489	0.00764247	0.00646204	0.00138568	0.00176741
chr14	32599984	0.0398246	0.0490983	0.0461664	0.0399964	0.0415925	0.0453617	0.0429985	0.0358531	0.040958	0.0509507	0.0446778	0.0410174	0.0415831	0.0349755	0.0509153
chr14	32600019	0.0248792	0.0215737	0.0282016	0.0232829	0.01841	0.0330747	0.0259823	0.0253812	0.0269209	0.018052	0.0326309	0.0216613	0.0197214	0.0240733	0.0314465
chr14	32600023	0.019783	0.0188483	0.0281978	0.0233829	0.0175879	0.0251838	0.0232263	0.0170239	0.0267929	0.0219176	0.0321003	0.0172769	0.0164847	0.0261841	0.0204427
chr14	32600026	0.0144003	0.0234889	0.0157909	0.0267969	0.0231583	0.0217776	0.0121673	0.00963068	0.0204672	0.0126478	0.0259902	0.0224729	0.0166017	0.013005	0.0217891
chr14	32600029	0.0295324	0.0266722	0.0353886	0.0314573	0.0277371	0.0383935	0.032974	0.0317881	0.0188439	0.0318633	0.0207889	0.0332077	0.0299688	0.0314894	0.0286751
chr14	32600050	0.0546019	0.0626891	0.0630447	0.0608345	0.0632938	0.0508244	0.0618491	0.0581067	0.0638372	0.0634503	0.0638847	0.0615702	0.0664359	0.0685209	0.0583535
chr14	32600074	0.0455747	0.0360154	0.0412638	0.0368214	0.0343348	0.0452193	0.0460134	0.0377658	0.0442621	0.0601597	0.0415111	0.049088	0.0469081	0.0586732	0.0471869
chr14	32600077	0.0307006	0.0323388	0.0278912	0.0364532	0.0371961	0.0280463	0.0368535	0.0277336	0.0369814	0.0375174	0.0393029	0.035039	0.0349549	0.0441912	0.0352428
chr14	32600085	0.0118581	0.0161931	0.0124147	0.0105782	0.0105803	0.0151722	0.0117019	0.0135207	0.0106285	0.0110847	0.0211857	0.0122617	0.00949296	0.0112922	0.00690909
chr14	34602957	0.314388	0.384782	0.340815	0.314853	0.346574	0.327612	0.272727	0.303524	0.291667	0.242033	0.366682	0.275522	0.341066	0.289665	0.27977
chr14	34603033	0.326108	0.359578	0.328388	0.333405	0.344983	0.299489	0.254722	0.253202	0.262107	0.2039	0.327667	0.247848	0.327314	0.265146	0.253741
chr14	34603037	0.427836	0.476892	0.44609	0.426425	0.475016	0.406255	0.35365	0.371098	0.370393	0.308155	0.459245	0.351433	0.436714	0.380352	0.348539
chr14	61689950	0.868982	0.794098	0.749081	0.800971	0.773977	0.8	0.846045	0.758499	0.798271	0.855308	0.835564	0.836438	0.840251	0.85131	0.862488
chr14	61689954	0.83303	0.740268	0.753903	0.743636	0.800135	0.815596	0.852587	0.750176	0.813998	0.815541	0.762269	0.831787	0.838811	0.846451	0.860878
chr14	61689976	0.928571	0.882986	0.890858	0.902247	0.885389	0.897059	0.895966	0.848977	0.922414	0.903051	0.881638	0.956547	0.947991	0.91402	0.94211
chr14	61689983	0.909535	0.839809	0.857407	0.870473	0.893817	0.892493	0.89548	0.851485	0.890716	0.875507	0.855137	0.911356	0.91253	0.912131	0.924528
chr14	61689996	0.886529	0.831325	0.848485	0.848301	0.840833	0.842057	0.892102	0.839097	0.860153	0.888814	0.874682	0.913043	0.901486	0.880401	0.898971
chr14	61689998	0.921117	0.863667	0.884436	0.913333	0.909886	0.861341	0.90436	0.891166	0.886957	0.913514	0.877863	0.926787	0.905321	0.894372	0.919701
chr14	61690008	0.906497	0.856472	0.869485	0.870303	0.885906	0.876033	0.920534	0.848057	0.893474	0.898179	0.891083	0.961114	0.899922	0.890517	0.968224
chr14	61690013	0.909587	0.879518	0.880223	0.878954	0.889336	0.883871	0.92096	0.877419	0.896651	0.934636	0.880968	0.927326	0.924824	0.886749	0.942398
chr14	61690022	0.891252	0.849196	0.894399	0.881603	0.901948	0.9	0.926004	0.85583	0.901341	0.882432	0.886973	0.955891	0.900548	0.922128	0.960711
chr14	61690036	0.927184	0.898861	0.901745	0.916364	0.924263	0.909174	0.924051	0.88065	0.915628	0.935984	0.91465	0.930556	0.948397	0.928406	0.940243
chr14	61690046	0.938226	0.890088	0.890323	0.88997	0.897108	0.89342	0.914789	0.84741	0.912919	0.895553	0.900192	0.927452	0.92919	0.906851	0.953184
chr14	61690052	0.945995	0.885466	0.913523	0.930345	0.920188	0.92739	0.937368	0.894176	0.924402	0.930405	0.917887	0.949653	0.967919	0.949113	0.956808
chr14	61690061	0.912068	0.859249	0.883379	0.891581	0.903291	0.897248	0.905063	0.85674	0.935885	0.919137	0.894402	0.934028	0.918686	0.910701	0.955182
chr14	65759478	0.729738	0.727747	0.718924	0.679114	0.704826	0.715974	0.712982	0.705734	0.711669	0.712637	0.710564	0.69037	0.738494	0.687524	0.710788
chr14	65759535	0.637495	0.625624	0.631743	0.561634	0.599329	0.685393	0.640652	0.668324	0.666991	0.640303	0.676444	0.6134	0.653609	0.649393	0.670477
chr14	65759556	0.615455	0.621943	0.571981	0.577693	0.571429	0.677632	0.679212	0.691506	0.694245	0.727002	0.676945	0.66025	0.687299	0.679422	0.679717
chr14	67072764	0.276488	0.351647	0.303501	0.305817	0.31641	0.294471	0.249235	0.285514	0.260726	0.24357	0.304282	0.242453	0.28628	0.284721	0.251509
chr14	67072811	0.166918	0.22944	0.19079	0.193503	0.192091	0.168485	0.138463	0.171875	0.154774	0.118854	0.186201	0.135038	0.15861	0.155956	0.151713
chr14	70079166	0.258953	0.219512	0.180685	0.172674	0.160911	0.178096	0.22807	0.179048	0.224941	0.206413	0.225016	0.186854	0.249204	0.242052	0.258497
chr14	70079169	0.242632	0.244292	0.248441	0.186372	0.265354	0.225971	0.286111	0.217197	0.229068	0.164548	0.266968	0.227576	0.21992	0.293353	0.254025
chr14	70079191	0.192308	0.218417	0.186583	0.187755	0.211644	0.178645	0.243293	0.16127	0.241515	0.145625	0.264175	0.259424	0.235531	0.224387	0.289946
chr14	70079194	0.122505	0.196947	0.139583	0.171245	0.167717	0.132444	0.256007	0.144501	0.178571	0.178476	0.197292	0.18713	0.16494	0.207792	0.211331
chr14	70079205	0.172627	0.217325	0.114464	0.141943	0.16876	0.15345	0.258541	0.123244	0.175217	0.118079	0.222798	0.190547	0.202864	0.239385	0.205725
chr14	70079212	0.0951403	0.125948	0.0426195	0.0838672	0.0981932	0.121429	0.167438	0.0788303	0.0901186	0.1502	0.134665	0.108567	0.0955414	0.144622	0.131485
chr14	70079224	0.240411	0.257077	0.198958	0.169284	0.244462	0.209397	0.299263	0.177337	0.229676	0.189045	0.261935	0.201179	0.253185	0.277698	0.263628
chr14	70079248	0.354795	0.371017	0.321911	0.272462	0.363708	0.284694	0.369245	0.306667	0.243883	0.272181	0.386805	0.304348	0.379475	0.364486	0.352941
chr14	70079274	0.324213	0.278452	0.257796	0.245911	0.256088	0.2276	0.315449	0.241423	0.292259	0.224	0.361469	0.253314	0.278793	0.283968	0.262923
chr14	70079283	0.467168	0.441578	0.370717	0.356188	0.431373	0.343878	0.428177	0.351746	0.366929	0.337811	0.445232	0.38218	0.409849	0.406183	0.432529
chr14	74978493	0.888329	0.896014	0.886882	0.87885	0.880361	0.889831	0.921369	0.892092	0.87865	0.902454	0.867302	0.889344	0.902804	0.865242	0.886109
chr14	74978556	0.910534	0.950564	0.944762	0.949315	0.938206	0.962424	0.966759	0.941568	0.975342	0.927588	0.975073	0.96533	0.970121	0.962825	0.943054
chr14	74978575	0.971119	0.949609	0.96929	0.969093	0.980333	0.972155	0.967652	0.95549	0.980787	0.975375	0.973568	0.947296	0.941011	0.979554	0.956597
chr14	99099889	0.00961538	0.00642398	0.00851393	0.000611995	0.00730994	0.00170213	0.00284293	0.000572738	0.00531108	0	0	0.0101989	0.00446761	0.00404313	0.00153139
chr14	99099895	0	0	0.0100077	0.004884	0.00877835	0.00939368	0	0	0.00302115	0.00180941	0	0	0.00373134	0.00540541	0
chr14	99099906	0.00121951	0.0057971	0.00393701	0.00308833	0.0037092	0.00704846	0.00649819	0.00412007	0.011655	0.00557276	0.00460224	0.00521376	0.00460829	0.0104969	0.0100932
chr14	99099932	0	0.018479	0.00464756	0	0.00802334	0	0.00424328	0.00286205	0.001514	0	0.00513149	0.0157681	0.00223214	0.00403769	0.00152672
chr14	99099949	0.0029994	0.00710227	0	0.00304507	0.00292612	0.00169779	0.000707714	0.0177244	0.00679245	0	0.00385109	0.00305033	0.00372024	0.00805369	0.00152555
chr14	99099966	0.00722022	0.0220014	0	0.00243309	0.000729395	0.00682594	0	0.000571429	0.00833965	0.00661853	0.00450741	0.0152672	0.00449102	0.00604433	0.00228833
chr14	99099969	0.00962117	0.00283889	0.00308642	0.00797057	0	0.0025663	0.00141643	0.00230282	0	0.00060241	0	0.00355872	0	0.000670691	0.00381388
chr15	3996517	0.00717654	0.014158	0.01051	0.00869565	0.00554217	0.00403226	0.010453	0.00828662	0.00645161	0.0114077	0.0108796	0.00679794	0.00571257	0.00144634	0.0114943
chr15	3996552	0.0279706	0.0401874	0.0383436	0.0525266	0.0266507	0.0159415	0.0247868	0.026844	0.0176508	0.00817253	0.0287422	0.0207025	0.0364942	0.0335436	0.031458
chr15	3996565	0.0604082	0.0548419	0.0527607	0.0895192	0.0502042	0.0492512	0.0719251	0.0617135	0.0514304	0.0331818	0.0629885	0.0493482	0.0571685	0.0303725	0.065944
chr15	60822414	0.332888	0.289884	0.304058	0.334592	0.31738	0.379337	0.400746	0.401981	0.38693	0.390938	0.364427	0.348359	0.347874	0.371561	0.364017
chr15	60822470	0.527187	0.500999	0.489391	0.512952	0.468766	0.52902	0.566044	0.556203	0.528	0.576047	0.477339	0.552929	0.494913	0.51736	0.536405
chr15	60822505	0.20692	0.164243	0.180606	0.169858	0.198437	0.228426	0.243226	0.23421	0.270296	0.22316	0.230282	0.212633	0.233176	0.22301	0.228882
chr15	60822510	0.462035	0.399603	0.426188	0.423872	0.3941	0.461838	0.461562	0.482652	0.479245	0.497497	0.415308	0.476799	0.425354	0.474561	0.441917
chr15	60822531	0.513586	0.454756	0.474882	0.458	0.440725	0.563983	0.617081	0.54276	0.578602	0.606682	0.479632	0.570686	0.501268	0.559421	0.555517
chr15	74751284	0.421343	0.548914	0.456834	0.408836	0.469881	0.399096	0.378104	0.375136	0.38254	0.326409	0.486946	0.37924	0.460767	0.391364	0.408138
chr15	74751304	0.339791	0.442453	0.365777	0.326956	0.37636	0.315952	0.302469	0.309722	0.318525	0.260428	0.380511	0.313093	0.360615	0.330126	0.324203
chr15	74751361	0.438385	0.580749	0.477009	0.435792	0.486664	0.424747	0.390567	0.399973	0.393529	0.344435	0.48768	0.400992	0.479898	0.427556	0.414393
chr15	74751367	0.339046	0.462061	0.369463	0.326418	0.353601	0.322076	0.301405	0.308267	0.300062	0.251394	0.378079	0.307772	0.371257	0.327578	0.325915
chr15	78888954	0.820073	0.861601	0.805648	0.815668	0.811094	0.861682	0.822222	0.890909	0.845963	0.861702	0.8019	0.901427	0.856125	0.812174	0.842818
chr15	78888963	0.948339	0.918478	0.925125	0.968677	0.934132	0.938433	0.962069	0.968791	0.96384	0.924127	0.953488	0.936115	0.941261	0.945709	0.94452
chr15	78888987	0.858722	0.873297	0.8367	0.889273	0.86015	0.904494	0.884483	0.902216	0.94015	0.881279	0.882353	0.891927	0.943966	0.89547	0.911805
chr15	78889065	0.904177	0.868742	0.906977	0.869515	0.857784	0.914179	0.866438	0.924577	0.896894	0.874242	0.858311	0.880829	0.917261	0.871304	0.925876
chr15	78889070	0.940594	0.917456	0.954698	0.949367	0.952167	0.947761	0.934932	0.967532	0.972637	0.960606	0.89589	0.968912	0.966954	0.935652	0.948787
chr15	78889082	0.809582	0.866397	0.863036	0.790138	0.884615	0.814607	0.853288	0.854756	0.779412	0.779456	0.830393	0.836761	0.866856	0.791019	0.840426
chr15	83527319	0.0871046	0.121622	0.108861	0.131555	0.0737218	0.0950479	0.102932	0.0954082	0.113933	0.0654858	0.091001	0.0635988	0.124471	0.11473	0.0821406
chr15	83527324	0.0342801	0.0350985	0.0218855	0.0470588	0.067142	0.0280674	0.0348455	0.0301328	0.0322138	0.0232181	0.0360223	0.0129132	0.0753012	0.0854383	0.0382445
chr15	83527333	0.0954946	0.138252	0.126378	0.158658	0.123206	0.126501	0.15199	0.174579	0.173103	0.0800645	0.165482	0.126943	0.145103	0.137387	0.173101
chr15	83527335	0.0696542	0.0277606	0.0404722	0.0465853	0.0816935	0.0679456	0.0515329	0.0745278	0.0679012	0.0247312	0.045755	0.0563674	0.064419	0.117691	0.0578358
chr15	83527360	0.122618	0.0947109	0.114671	0.130633	0.0877088	0.13691	0.120936	0.110373	0.134708	0.0700809	0.103692	0.113178	0.106125	0.178174	0.121799
chr15	83527376	0.322612	0.327798	0.243471	0.362692	0.326203	0.340256	0.331156	0.369598	0.389308	0.31706	0.328781	0.320949	0.412228	0.416605	0.261979
chr15	83527398	0.0272904	0.0363973	0.0404722	0.0439113	0.02693	0.0232	0.0346632	0.062468	0.0497238	0.0525751	0.046748	0.0403309	0.0415913	0.0438662	0.0294118
chr15	83527414	0.11258	0.11529	0.0679694	0.127505	0.0844233	0.103834	0.0805195	0.0971022	0.090846	0.111111	0.110376	0.0886598	0.116727	0.122222	0.0758145
chr15	83527442	0.339173	0.316145	0.289806	0.393857	0.334917	0.346922	0.391813	0.462398	0.329911	0.33119	0.39756	0.320803	0.379061	0.370015	0.322319
chr15	83846851	0.221467	0.249063	0.25627	0.262529	0.246019	0.264244	0.261408	0.210197	0.257188	0.204582	0.22057	0.251128	0.237109	0.283579	0.24915
chr15	83846891	0.742715	0.733711	0.754343	0.746107	0.742662	0.746524	0.723834	0.704945	0.725148	0.726107	0.706167	0.764876	0.720734	0.746047	0.713334
chr15	83846894	0.601925	0.624225	0.669986	0.62506	0.631997	0.65585	0.612896	0.602005	0.620235	0.607472	0.633239	0.672481	0.607636	0.6553	0.616003
chr15	83846929	0.751442	0.779552	0.814382	0.784278	0.783466	0.819198	0.812045	0.77995	0.822639	0.798619	0.785354	0.827298	0.825551	0.806434	0.802464
chr15	84756607	0.0594796	0.048906	0.060177	0.0673443	0.0229299	0.104455	0.0895765	0.076841	0.106494	0.0401035	0.104478	0.127778	0.14267	0.0792602	0.113462
chr15	84756643	0.100372	0.0412371	0.026738	0.043257	0.0332056	0.095092	0.0993485	0.11859	0.109211	0.0556274	0.0935006	0.115942	0.13394	0.0608466	0.103448
chr15	84756677	0.223325	0.139355	0.125664	0.0801527	0.176245	0.177914	0.195122	0.209402	0.233766	0.187744	0.167617	0.194661	0.279584	0.152116	0.153846
chr15	84756679	0.112903	0.0576923	0.0761062	0.0775095	0.0853503	0.133436	0.134959	0.126068	0.0871261	0.122898	0.131968	0.134529	0.130039	0.121693	0.084453
chr15	84756688	0.0373134	0.0512821	0.0442478	0.0318066	0.0484694	0.0506135	0.0732899	0.0672359	0.0455137	0.0712435	0.071754	0.0489978	0.101562	0.0542328	0.0671785
chr15	84756703	0.215711	0.155327	0.117021	0.180662	0.172194	0.185868	0.163132	0.225322	0.243173	0.176394	0.192702	0.210468	0.258486	0.188904	0.267961
chr15	84756707	0.0966543	0.0501285	0.0531915	0.0559085	0.019084	0.0674847	0.0910569	0.0512273	0.0911458	0.0556995	0.0615034	0.0522222	0.0874674	0.0727513	0.0833333
chr15	85326518	0.622702	0.558366	0.496475	0.583517	0.516981	0.67036	0.595865	0.576642	0.610487	0.65098	0.621599	0.590067	0.617729	0.622162	0.655447
chr15	85326535	0.703526	0.631681	0.652876	0.550587	0.734405	0.668975	0.71819	0.727421	0.706918	0.67033	0.698765	0.668398	0.634259	0.659132	0.680605
chr15	85326610	0.604466	0.560621	0.527163	0.562865	0.64434	0.694329	0.595644	0.708266	0.590286	0.620204	0.677632	0.587407	0.61659	0.615804	0.633304
chr15	85538502	0.33872	0.397229	0.3695	0.37898	0.403773	0.358166	0.362475	0.37771	0.389253	0.388999	0.417051	0.415966	0.377947	0.37159	0.389879
chr15	85538577	0.591641	0.618755	0.554018	0.606735	0.609954	0.675048	0.676771	0.710629	0.701832	0.696173	0.659191	0.690965	0.66169	0.67092	0.694059
chr15	85671794	0.0135593	0.000662691	0	0.0094173	0.00790754	0.00622776	0.00335289	0.0178827	0.0107692	0	0.00604961	0	0.00677507	0.00751315	0.00705329
chr15	85671801	0.0108918	0.0159046	0.00149701	0.00707547	0.00243309	0.00800712	0.00670578	0.00644238	0.00613497	0.00319898	0.00483676	0.00059453	0.0129164	0.005997	0.00783085
chr15	85671807	0.0150068	0.00994036	0.0142429	0.00352941	0.000608643	0.00533808	0	0.00285714	0.00460123	0.00574713	0.00544135	0	0.00135501	0	0.0203602
chr15	85671809	0.00407332	0.00927767	0.00900225	0.0306062	0.0115572	0.0177936	0.00419111	0.000714286	0.00537222	0.000642674	0.019347	0.00950683	0.00677507	0.00374251	0.0117463
chr15	85671816	0.00338983	0.0165782	0.00449438	0.00824985	0.00243457	0.0124777	0	0.00142857	0.00076746	0.00127714	0.00483676	0.00715137	0.0250678	0.00676183	0.00236967
chr15	85671824	0.0150685	0	0.0112613	0.0235294	0.00669915	0.024911	0.00586756	0	0.00768049	0.00063857	0.00907441	0.00653595	0	0.0127246	0.0133125
chr15	85671837	0.00203943	0.00730412	0.00374813	0.011183	0.00910747	0.0177936	0.0042123	0	0.00768049	0.000639386	0.0127042	0	0.00745763	0.0105184	0.00706436
chr15	85671847	0	0.00861498	0	0.00470312	0.0103093	0.0106762	0.0033557	0.0142755	0.00844206	0	0.000604595	0.0178784	0.00948509	0.010479	0.00783085
chr15	85671872	0.0122034	0.0113333	0.00748503	0.0129336	0.0157671	0.008	0.00420168	0.012848	0.00384615	0.00319285	0.00786925	0.00713012	0.00677966	0	0.0125294
chr15	85671879	0.0177839	0.0132979	0.0181406	0.00890208	0.0121877	0.0322292	0.0185811	0.0136201	0.0238829	0.00772201	0.020122	0	0.00340136	0.0210526	0.0134175
chr15	85671889	0.00204638	0.00796284	0.0142003	0.00647059	0.00790274	0.00358423	0	0.00499643	0.0122794	0.00959079	0.00242718	0	0	0.012021	0.00705329
chr15	85671903	0.0129428	0.0298607	0.0089955	0.0188235	0.0103218	0.032057	0.0100587	0.00572656	0.023773	0.0044843	0.0211864	0.0059453	0.00813559	0.0157303	0.0141066
chr15	85671906	0.0169952	0.0391247	0.0194465	0.0182246	0.0121433	0.0124444	0.0117351	0.0128571	0.0146154	0.000638978	0.023565	0.010107	0.0115254	0.011976	0.0219608
chr15	85673531	0.183489	0.189991	0.181057	0.198097	0.17246	0.175471	0.179931	0.194832	0.170807	0.186485	0.18917	0.18175	0.181772	0.205279	0.185164
chr15	85673573	0.217473	0.207838	0.197922	0.236019	0.208281	0.203106	0.217386	0.221762	0.197455	0.224504	0.206196	0.207633	0.211117	0.228234	0.206093
chr15	85685523	0.585543	0.620028	0.569163	0.638421	0.582169	0.670932	0.634949	0.693314	0.68452	0.727214	0.669543	0.672083	0.641348	0.668787	0.644344
chr15	85709609	0.0266675	0.0254566	0.0293515	0.0289664	0.0278357	0.0226322	0.0166715	0.0247177	0.0278303	0.0262009	0.0248536	0.0216125	0.0155913	0.0221162	0.0225711
chr15	85709632	0.0154176	0.0128928	0.00892492	0.0177329	0.0111582	0.00580552	0.00692672	0.0103591	0.00625536	0.0121873	0.0113658	0.00675999	0.00925195	0.0085088	0.0159187
chr15	85709676	0.0291368	0.0330796	0.0231382	0.0365158	0.0294418	0.0247405	0.0202378	0.0138924	0.0221373	0.0318513	0.0240336	0.0320719	0.0289343	0.0252382	0.0280366
chr15	98606711	0.87223	0.853017	0.857823	0.871366	0.860901	0.841653	0.858824	0.856502	0.88234	0.872334	0.85881	0.865509	0.873165	0.86617	0.858795
chr15	98606722	0.868144	0.879499	0.865746	0.860596	0.89015	0.860524	0.873885	0.890136	0.869372	0.876804	0.862676	0.878931	0.884466	0.86803	0.889311
chr15	98606735	0.692072	0.694141	0.687217	0.708359	0.717163	0.71455	0.701665	0.727083	0.711943	0.691835	0.714149	0.705328	0.717427	0.701223	0.72106
chr15	98606767	0.803741	0.806753	0.797766	0.806834	0.829988	0.803286	0.813587	0.832064	0.806152	0.820725	0.818573	0.83067	0.83693	0.806613	0.787052
chr15	98606810	0.632604	0.683803	0.647841	0.626024	0.62817	0.604297	0.580424	0.622804	0.607293	0.633409	0.610652	0.619577	0.636327	0.628126	0.652217
chr15	98606817	0.824411	0.837602	0.820428	0.805703	0.846167	0.826651	0.838755	0.853578	0.839717	0.864528	0.849792	0.859787	0.839057	0.840617	0.880805
chr15	98780482	0.136364	0.135417	0.12931	0.258065	0.247059	0.351145	0.236641	0.291925	0.228346	0.271111	0.293194	0.185185	0.255319	0.139037	0.231132
chr15	98780491	0.0779221	0.078125	0.13913	0.134409	0.0588235	0.255814	0.0763359	0.225	0.251969	0.1875	0.142105	0.172093	0.178571	0.181818	0.146226
chr15	98780510	0.141935	0.0416667	0.103448	0.130435	0.0941176	0.261538	0.175573	0.33125	0.212598	0.222222	0.209424	0.175926	0.148936	0.187166	0.306604
chr15	98780539	0.15894	0.0748663	0.344828	0.147541	0.0117647	0.421875	0.242188	0.205128	0.230159	0.125561	0.225806	0.158879	0.244604	0.204301	0.287805
chr15	98780554	0.285714	0.3	0.387931	0.505556	0.105882	0.601562	0.418605	0.512658	0.44	0.443946	0.460733	0.356808	0.546763	0.405405	0.461538
chr15	99199889	0.975107	0.961949	0.965689	0.969194	0.967153	0.977049	0.966382	0.966487	0.966454	0.960501	0.967884	0.979386	0.970687	0.975541	0.959238
chr15	99199894	0.979026	0.961467	0.975594	0.978295	0.976461	0.974345	0.971733	0.972245	0.985091	0.977708	0.96463	0.977885	0.979327	0.964151	0.981452
chr15	99199897	0.954901	0.962396	0.951311	0.953039	0.951338	0.971133	0.945213	0.976446	0.964912	0.969579	0.962279	0.965534	0.967881	0.951575	0.952356
chr15	99199908	0.976901	0.972622	0.978152	0.98265	0.975274	0.974401	0.976608	0.96157	0.957447	0.989461	0.973547	0.969363	0.969363	0.972719	0.968783
chr15	99199937	0.945571	0.943361	0.938788	0.946436	0.951318	0.916667	0.945774	0.94052	0.939926	0.95357	0.935471	0.947822	0.953043	0.924342	0.940741
chr15	99199953	0.963029	0.971203	0.967561	0.953341	0.968737	0.971101	0.962746	0.976407	0.960596	0.961764	0.965032	0.973129	0.975516	0.963816	0.957627
chr15	102144281	0.421598	0.257895	0.277992	0.341001	0.36099	0.273782	0.271501	0.321429	0.282953	0.336032	0.29316	0.254623	0.334513	0.331825	0.358696
chr15	102144285	0.418021	0.352632	0.318533	0.391599	0.38484	0.364269	0.373942	0.384286	0.369069	0.452092	0.369707	0.420228	0.346359	0.324773	0.388199
chr15	102144343	0.269231	0.238095	0.19305	0.23816	0.27551	0.267442	0.282095	0.37196	0.353251	0.321188	0.309329	0.292439	0.355872	0.310709	0.2986
chr15	102144346	0.421598	0.329825	0.300388	0.36228	0.388321	0.371495	0.475548	0.464183	0.461268	0.478378	0.462541	0.461538	0.511545	0.42145	0.42236
chr15	102144369	0.129985	0.192982	0.0812379	0.171854	0.197962	0.0858469	0.205734	0.0872675	0.198594	0.117409	0.190554	0.159317	0.182948	0.18552	0.212733
chr15	102460470	0.713603	0.740639	0.730233	0.727864	0.714498	0.704392	0.697871	0.724805	0.746713	0.692087	0.623734	0.735091	0.655023	0.676046	0.727548
chr15	102460502	0.540762	0.526208	0.524874	0.619253	0.561806	0.575821	0.52505	0.631721	0.556868	0.571592	0.474625	0.585862	0.529475	0.553058	0.58327
chr15	102460507	0.3928	0.39123	0.378162	0.420451	0.409848	0.428571	0.341082	0.457627	0.400262	0.413971	0.350101	0.430138	0.410137	0.337141	0.419538
chr16	10502161	0.0348639	0.0341463	0.0211111	0.0237681	0.0544643	0.0441001	0.0428725	0.0208514	0.0417149	0.0877193	0.071048	0.0366116	0.093692	0.0484988	0.0574713
chr16	10502210	0.132253	0.126829	0.0791527	0.0631884	0.0840036	0.067938	0.103226	0.0832611	0.103806	0.087386	0.111012	0.110315	0.156772	0.088785	0.112853
chr16	10502242	0.49354	0.608227	0.612222	0.563225	0.598039	0.487395	0.511828	0.500868	0.580831	0.479452	0.489778	0.475434	0.589981	0.510393	0.474895
chr16	10503820	0.654539	0.700049	0.685148	0.683232	0.645376	0.672885	0.67526	0.694816	0.663831	0.647071	0.694758	0.638648	0.673455	0.704878	0.663244
chr16	13448545	0.00428266	0	0.00556031	0.00329489	0.0104377	0.000431965	0.00584594	0.00605755	0.00139276	0.00586735	0.00894354	0.0076232	0.00487329	0.00996678	0
chr16	13448556	0.00336186	0.0183599	0.00214869	0.00439923	0.0023569	0.00691742	0.00274914	0.00530705	0.00347947	0.00127584	0.00503074	0.00681013	0.00323939	0.00232558	0.00119367
chr16	13448569	0.0036686	0.00275145	0.00256739	0.00219539	0.0023577	0.00517688	0.00309278	0.00353714	0	0.00561368	0.000280191	0.00490196	0.00162022	0.00232635	0.00328947
chr16	13448582	0.0162726	0.0101103	0.0102652	0.00988739	0.00675447	0.00431779	0.0024055	0.00126135	0.00208696	0.00153374	0.00223839	0.00163755	0.00356448	0.00232635	0.00268657
chr16	13448587	0.00611247	0.0104167	0.00813008	0.0200384	0.00572583	0.000865052	0.00758359	0.00354072	0.00869868	0.00663604	0.00448179	0.00490864	0.00259319	0.00964096	0.000298418
chr16	13448595	0.00244499	0.00367085	0.0077187	0.00493963	0.00269451	0.0103806	0.00652697	0.00303183	0.00208841	0.00178571	0.00391171	0.00710383	0.0159143	0.00199667	0.000896057
chr16	13448607	0.00611247	0.00214002	0.0012837	0.00301866	0.0111411	0.00474957	0.000688231	0.00631632	0.00591304	0.00383926	0.0050406	0.00626362	0.00422902	0.00869565	0.000299043
chr16	13448609	0.00366972	0.00397675	0.0017116	0.00521548	0.00673401	0.0021561	0.00309491	0.00302725	0.00243648	0.000767067	0.00363331	0.00680643	0.00259572	0.00465426	0.00627615
chr16	16303531	0.00269693	0.00322851	0.00436205	0.00421899	0.00569352	0.00359825	0.00289017	0.00359788	0.00354997	0.00228097	0.00193006	0.0037123	0.00385802	0.0042072	0.00666852
chr16	16303538	0.00630063	0.00323005	0.0063724	0.00221128	0.00858421	0.00611381	0.00562823	0.00148211	0.0082012	0.00901461	0.00932136	0.00288184	0.00399022	0.00512282	0.00540915
chr16	16303548	0.00484071	0.00419212	0.00655022	0.00462405	0.00471984	0.00454261	0.00397311	0.00212157	0.00547945	0.00249377	0.00660592	0.00614182	0.00322581	0.00302711	0.00278087
chr16	16303569	0.00134725	0.00370459	0.00699736	0.0063234	0.00337919	0.00109512	0.00517189	0.00518025	0.00723155	0.00207189	0.00260889	0.00194733	0.00847458	0.00603595	0.00374532
chr16	16303577	0.00336814	0.00609173	0.00824005	0.00321705	0.0049493	0.00859644	0.00350023	0.00422476	0.0045045	0.000103616	0.00476353	0.00621291	0.00308682	0.00735487	0.00305005
chr16	16303585	0.00819672	0.00227191	0.00139665	0.00341846	0.00120788	0.00360163	0.00319537	0.000739958	0.00328003	0.00508879	0.00716072	0.00706648	0.00437637	0.00236376	0.00194283
chr16	16303587	0.00347924	0.00633138	0.000931099	0.00401566	0.0054315	0.00594493	0.00334397	0.00285171	0.00463847	0.00539363	0.00646919	0.00556948	0.00257069	0.00275554	0.00333056
chr16	16303601	0.00438399	0.00479731	0.000465766	0.00331126	0.00205438	0.00577944	0.00456343	0.00654699	0.00669216	0.000725313	0.00613079	0.000650014	0.0035962	0.00170761	0.00263413
chr16	16303618	0.00890542	0.0101748	0.00155111	0.0066385	0.00507798	0.00786164	0.00958612	0.00561025	0.00942752	0.00353063	0.00432457	0.00548429	0.00710044	0.00500725	0.00596973
chr16	17209452	0.002873	0.00382351	0.00380864	0.00355894	0.00362371	0.00590377	0.00653358	0.00195616	0.00370594	0.00258191	0.0033297	0.0080692	0.00382614	0.00366125	0.00458494
chr16	17209455	0.00339536	0.00481173	0.00398628	0.00306129	0.00549888	0.00580081	0.00722609	0.00645248	0.00576245	0.00483743	0.00318817	0.00849465	0.00442444	0.00858164	0.00594139
chr16	17209460	0.00542767	0.00420425	0.00528708	0.00516764	0.00970101	0.0077733	0.00479551	0.00620071	0.0074106	0.00664902	0.00801077	0.00642919	0.004202	0.00486405	0.00779116
chr16	17209469	0.00404304	0.00884349	0.00388781	0.00575698	0.00909682	0.00933294	0.00658666	0.00772798	0.00999483	0.00453654	0.00925276	0.00983284	0.00305297	0.00627233	0.00928743
chr16	17209487	0.0059295	0.00670476	0.0060085	0.00470315	0.0067826	0.0044135	0.00576421	0.00852177	0.00558563	0.00588127	0.00611465	0.00727021	0.00503625	0.00427689	0.00937049
chr16	17209491	0.0100234	0.0194449	0.0149129	0.0132029	0.015349	0.0113703	0.01525	0.0166588	0.0147728	0.00847041	0.0145869	0.0147229	0.0136485	0.0237151	0.00889352
chr16	17209508	0.00495017	0.00494861	0.00342212	0.00330215	0.0106206	0.00402711	0.00585691	0.00524299	0.00352537	0.00544909	0.00522459	0.00675481	0.00595147	0.00728828	0.00385016
chr16	17209522	0.00723834	0.0038869	0.00573862	0.00317868	0.0054957	0.00382691	0.00838972	0.00726148	0.00206683	0.00575698	0.0086779	0.00520021	0.00595602	0.00650484	0.00456694
chr16	17209524	0.00841927	0.00770757	0.0135148	0.00857055	0.00615051	0.0079646	0.00605568	0.00787561	0.00817275	0.00864447	0.00823387	0.0079778	0.0079535	0.0103322	0.00746988
chr16	17209526	0.00863987	0.00955292	0.00519384	0.00914391	0.0121766	0.00906583	0.00371276	0.00985954	0.0145715	0.0092302	0.0148319	0.00991189	0.00957194	0.0110563	0.00690819
chr16	17209529	0.00834855	0.00472201	0.00629513	0.00519687	0.00656566	0.00421775	0.0115357	0.00335593	0.00498624	0.0056414	0.00942495	0.00883474	0.00687443	0.0106299	0.00785445
chr16	17209538	0.00351998	0.00914077	0.00555196	0.00397311	0.00447815	0.00481667	0.00649351	0.00369599	0.00403745	0.00459671	0.00535509	0.00548341	0.00382146	0.00467846	0.00320282
chr16	22572976	0.657011	0.643715	0.677728	0.683754	0.62046	0.713291	0.694912	0.678781	0.70542	0.691867	0.641843	0.720971	0.640908	0.646516	0.695661
chr16	22572985	0.399483	0.405224	0.420359	0.431459	0.387288	0.474836	0.461552	0.396241	0.490682	0.485323	0.435951	0.480641	0.448661	0.41479	0.454985
chr16	22572991	0.364144	0.307114	0.318774	0.341056	0.292849	0.32922	0.345994	0.3024	0.350401	0.352103	0.278759	0.367645	0.319783	0.310171	0.351404
chr16	22573020	0.568731	0.556823	0.557498	0.594997	0.537983	0.639253	0.600452	0.562899	0.613493	0.602984	0.547596	0.655615	0.546872	0.591245	0.62835
chr16	22573047	0.671147	0.635261	0.624339	0.724994	0.623446	0.724076	0.651195	0.613376	0.678535	0.666853	0.628472	0.70287	0.625423	0.665325	0.681168
chr16	22573057	0.272308	0.28069	0.248336	0.30441	0.221596	0.312872	0.306681	0.25153	0.2924	0.289657	0.287603	0.378457	0.265223	0.29539	0.301357
chr16	22573059	0.232596	0.21046	0.177096	0.218896	0.219855	0.255	0.210005	0.182757	0.2375	0.232282	0.225282	0.273318	0.19189	0.256652	0.202828
chr16	22573069	0.223398	0.23185	0.208675	0.233872	0.222078	0.240222	0.235834	0.240127	0.251623	0.237843	0.212113	0.327467	0.242091	0.25767	0.245163
chr16	22573079	0.289942	0.279539	0.272944	0.309086	0.259094	0.362644	0.341527	0.339608	0.3473	0.362129	0.319894	0.393258	0.324996	0.333837	0.357392
chr16	30308545	0.01909	0.0538721	0.0227663	0.0392409	0.0196975	0.0348537	0.0276025	0.0395428	0.0318598	0.0267229	0.031771	0.0354633	0.0271891	0.0227184	0.0172414
chr16	30308579	0.00889736	0.0140609	0.0148873	0.00703775	0.00488145	0.00853971	0.0113859	0.00832049	0.0166534	0.0101363	0.00877468	0.00986319	0.00753669	0.0109503	0.0110544
chr16	30308631	0.00570704	0.00771294	0.00339847	0.00704902	0.00174216	0.0115582	0.00508806	0.00523722	0.0177795	0.00593575	0.00344288	0.00762631	0.0115262	0.00702028	0.00805768
chr16	30308633	0.00602983	0.00502513	0.00509554	0.00798977	0.00836528	0.0111397	0.0105592	0.00618238	0.00671671	0.00383409	0.0028222	0.00641026	0.0162763	0.00273331	0.00807137
chr16	30308639	0.0107834	0.00769746	0.00127443	0.00511673	0.00592334	0.00768902	0.00704777	0.00555899	0.00434783	0.00522102	0.00594679	0.00699523	0.00753072	0.00429017	0.00127226
chr16	30308652	0.00791891	0.00369624	0.00339703	0.00447284	0.00800836	0.000426803	0.00508408	0.012963	0.00514037	0.00243563	0.00940144	0.00826184	0.00515873	0.00470404	0.0114845
chr16	33382296	0.00277874	0.010989	0.00229463	0.0154004	0.0101504	0.0166583	0.00676819	0.0207388	0.0112994	0.0126323	0.0100792	0.0184927	0.0140246	0.0291149	0.00520587
chr16	33382304	0.0201529	0.0211726	0.0157553	0.0469983	0.0308619	0.0335366	0.0259464	0.0291168	0.0389145	0.0373672	0.0285096	0.0412011	0.034057	0.0273814	0.0254837
chr16	33382331	0.0357639	0.0398212	0.0233838	0.0284636	0.0315079	0.0126135	0.0334746	0.0168886	0.0179395	0.0488555	0.0265233	0.0254178	0.0225149	0.0344161	0.0174282
chr16	33382347	0.0179931	0.0195043	0.02113	0.0178449	0.0184488	0.00960566	0.010148	0.0116467	0.0250896	0.0430181	0.0137085	0.0149774	0.0277067	0.0119553	0.00757217
chr16	36990082	0.394565	0.482272	0.46077	0.37527	0.461286	0.299051	0.370279	0.33979	0.308727	0.2824	0.39838	0.352028	0.363553	0.357649	0.364598
chr16	36990108	0.301445	0.36129	0.318957	0.26145	0.327735	0.228827	0.213405	0.222003	0.199154	0.168543	0.289609	0.224699	0.291897	0.258441	0.275746
chr16	36990130	0.446625	0.515789	0.523245	0.440331	0.469161	0.333859	0.389712	0.383706	0.347324	0.292287	0.379742	0.345894	0.422386	0.39816	0.40896
chr16	36990150	0.352597	0.372834	0.382646	0.318361	0.358785	0.248945	0.2846	0.277413	0.260769	0.207148	0.32302	0.259351	0.307834	0.293456	0.305729
chr16	36990183	0.391589	0.46894	0.457184	0.386274	0.468609	0.286316	0.335115	0.329497	0.302855	0.243667	0.390045	0.325327	0.371257	0.360436	0.381871
chr16	36990192	0.415146	0.533306	0.496444	0.451462	0.501232	0.345952	0.399424	0.385757	0.353349	0.298275	0.427886	0.365724	0.411439	0.385386	0.376567
chr16	44812860	0.627558	0.681338	0.563333	0.589372	0.616457	0.654397	0.612957	0.623324	0.594595	0.499287	0.506309	0.666667	0.608833	0.711214	0.57989
chr16	44812941	0.78019	0.718584	0.735	0.766265	0.74477	0.684959	0.761745	0.692513	0.698413	0.69943	0.832288	0.765986	0.703937	0.807927	0.707819
chr16	44825757	0.701793	0.71653	0.692455	0.723988	0.708698	0.750919	0.699025	0.74657	0.694862	0.663889	0.726249	0.724466	0.701461	0.721792	0.731333
chr16	44825774	0.918118	0.935012	0.908394	0.933605	0.905682	0.956699	0.900313	0.920819	0.900422	0.929035	0.914887	0.922425	0.921924	0.909521	0.915297
chr16	44825788	0.904762	0.932267	0.928708	0.947497	0.906698	0.933061	0.914487	0.928841	0.921459	0.896919	0.909117	0.935041	0.931106	0.906239	0.922774
chr16	44825805	0.949212	0.956448	0.942212	0.949728	0.936934	0.969808	0.965705	0.965823	0.946816	0.950474	0.941683	0.941673	0.957217	0.948131	0.960357
chr16	44825833	0.863834	0.87619	0.872463	0.843979	0.866998	0.908609	0.864612	0.906057	0.887373	0.855787	0.892498	0.882431	0.905739	0.886831	0.928827
chr16	72678613	0.284059	0.289574	0.293735	0.259956	0.310424	0.244749	0.286545	0.28038	0.279216	0.264502	0.30584	0.307003	0.284787	0.295393	0.282581
chr16	72678622	0.408225	0.445001	0.387882	0.381389	0.436225	0.38327	0.408466	0.389983	0.403958	0.381007	0.445865	0.410979	0.388501	0.434312	0.374678
chr16	72678627	0.29882	0.303341	0.318157	0.274949	0.33238	0.271801	0.31483	0.276029	0.260768	0.27177	0.318066	0.286053	0.266843	0.304751	0.306601
chr16	72678647	0.412659	0.44131	0.424892	0.399254	0.422137	0.387333	0.460074	0.439294	0.397484	0.399808	0.445181	0.45599	0.42692	0.405112	0.458021
chr16	72678655	0.141472	0.18382	0.149432	0.142736	0.170704	0.136943	0.154375	0.169316	0.116165	0.121666	0.192029	0.164566	0.147391	0.135111	0.147393
chr16	72678696	0.442617	0.498806	0.443207	0.453512	0.508488	0.43758	0.440803	0.499395	0.424603	0.450785	0.499893	0.486022	0.441346	0.461382	0.486431
chr16	87766084	0.719182	0.670209	0.729996	0.760641	0.723257	0.733613	0.750357	0.729517	0.762224	0.790776	0.755847	0.768484	0.737191	0.749088	0.75384
chr16	87766091	0.598558	0.553311	0.55836	0.66536	0.628077	0.573215	0.611092	0.589425	0.637118	0.618309	0.610906	0.648249	0.658741	0.642857	0.646209
chr16	87766165	0.405525	0.430647	0.406115	0.464966	0.452349	0.47379	0.472099	0.436401	0.477341	0.437863	0.443283	0.443811	0.462492	0.473718	0.432627
chr16	90087384	0.659878	0.703182	0.66761	0.639767	0.662407	0.66423	0.662735	0.68214	0.648311	0.642386	0.676637	0.66508	0.715503	0.676345	0.645553
chr16	90087476	0.869237	0.892916	0.887969	0.860575	0.875296	0.891711	0.896168	0.913212	0.873681	0.880173	0.903389	0.891979	0.919829	0.877696	0.893106
chr16	90087480	0.816507	0.849569	0.828052	0.797093	0.816732	0.816428	0.83393	0.829936	0.838976	0.808048	0.824868	0.832978	0.841943	0.832837	0.829754
chr16	90087486	0.679659	0.722339	0.706191	0.673448	0.65915	0.679393	0.685747	0.727682	0.698828	0.677556	0.720786	0.688495	0.72852	0.693187	0.681768
chr16	92455209	0.89964	0.895594	0.885829	0.90655	0.889205	0.89131	0.909235	0.90489	0.901252	0.900693	0.89387	0.885682	0.908509	0.909275	0.889269
chr16	92455244	0.840388	0.832558	0.827549	0.847532	0.838406	0.838684	0.855746	0.855151	0.84361	0.851051	0.865539	0.836146	0.874788	0.831599	0.853686
chr16	92455252	0.700491	0.689229	0.691187	0.6917	0.67393	0.708612	0.734506	0.740114	0.699475	0.708116	0.730929	0.689831	0.728331	0.691268	0.701077
chr16	92455305	0.905323	0.916718	0.908903	0.908969	0.9222	0.919834	0.906434	0.917256	0.90933	0.899739	0.928253	0.894595	0.930926	0.899876	0.899632
chr16	92455330	0.883726	0.862082	0.879853	0.878635	0.885878	0.900349	0.893457	0.910546	0.888647	0.901342	0.918629	0.897192	0.90823	0.887278	0.90367
chr16	95861227	0.252009	0.285225	0.290502	0.267346	0.299325	0.248475	0.247566	0.264612	0.221016	0.231227	0.247709	0.286799	0.245421	0.23589	0.236667
chr16	95861262	0.199811	0.231928	0.241368	0.216241	0.246149	0.208814	0.20737	0.234494	0.206673	0.207552	0.206032	0.251163	0.214406	0.212422	0.20763
chr16	95861329	0.354712	0.317717	0.362805	0.368489	0.369104	0.36608	0.356823	0.383759	0.377679	0.369673	0.325562	0.4026	0.333389	0.345543	0.344762
chr17	5401513	0.836015	0.814585	0.811094	0.831432	0.829521	0.850965	0.849293	0.807529	0.8118	0.839024	0.83211	0.810377	0.815546	0.835969	0.822311
chr17	5401532	0.898443	0.92284	0.927477	0.91871	0.92274	0.941561	0.949521	0.930918	0.897608	0.945315	0.899736	0.918558	0.926199	0.927346	0.93909
chr17	5401563	0.906704	0.893507	0.892417	0.916194	0.892768	0.882443	0.927226	0.908963	0.912817	0.897521	0.894166	0.903071	0.898555	0.876187	0.920307
chr17	5401587	0.89577	0.900719	0.890963	0.913895	0.877684	0.907486	0.902299	0.888295	0.877885	0.889571	0.889182	0.865919	0.888411	0.890106	0.892702
chr17	5401598	0.863729	0.884629	0.842046	0.865687	0.879552	0.871253	0.865624	0.873912	0.836879	0.866087	0.889833	0.837116	0.848187	0.866788	0.821785
chr17	5401613	0.703439	0.75077	0.722284	0.767466	0.709698	0.707214	0.73442	0.748456	0.726525	0.71147	0.727512	0.723171	0.743085	0.735208	0.742419
chr17	7158243	0.849765	0.798077	0.8175	0.765986	0.868668	0.883523	0.828508	0.886167	0.798077	0.84544	0.877729	0.85592	0.850554	0.88785	0.881323
chr17	7158265	0.580848	0.575	0.48	0.568306	0.436911	0.581197	0.59375	0.606628	0.502404	0.618238	0.580786	0.594864	0.50369	0.429907	0.503891
chr17	7158290	0.68652	0.640385	0.681704	0.597279	0.690432	0.75	0.679287	0.756484	0.644231	0.715611	0.694323	0.751783	0.704797	0.646729	0.735409
chr17	12507933	0.416171	0.40139	0.404953	0.418226	0.422449	0.43136	0.423895	0.369823	0.426208	0.395097	0.397488	0.369246	0.404459	0.347297	0.411927
chr17	12507948	0.257424	0.245713	0.270319	0.245136	0.250298	0.284686	0.26696	0.218041	0.266883	0.26559	0.257278	0.218622	0.265812	0.227686	0.2872
chr17	12507958	0.183816	0.171017	0.190239	0.201236	0.184741	0.204913	0.192492	0.172854	0.166159	0.200476	0.190747	0.179746	0.171461	0.187951	0.167211
chr17	12508102	NA	NA	NA	NA	NA	NA	NA	NA	NA	NA	NA	NA	NA	NA	NA
chr17	12508104	NA	NA	NA	NA	NA	NA	NA	NA	NA	NA	NA	NA	NA	NA	NA
chr17	12508115	NA	NA	NA	NA	NA	NA	NA	NA	NA	NA	NA	NA	NA	NA	NA
chr17	12508136	NA	NA	NA	NA	NA	NA	NA	NA	NA	NA	NA	NA	NA	NA	NA
chr17	12508147	NA	NA	NA	NA	NA	NA	NA	NA	NA	NA	NA	NA	NA	NA	NA
chr17	12508167	NA	NA	NA	NA	NA	NA	NA	NA	NA	NA	NA	NA	NA	NA	NA
chr17	29326177	0.686207	0.682409	0.597697	0.675013	0.655641	0.672363	0.683438	0.635924	0.660462	0.677368	0.72365	0.711935	0.679471	0.665659	0.636872
chr17	29326193	0.921771	0.870337	0.871622	0.890425	0.892327	0.864944	0.923669	0.896691	0.912069	0.894329	0.89974	0.895714	0.903781	0.91629	0.921678
chr17	29326202	0.834349	0.817887	0.791104	0.84481	0.824768	0.84827	0.845912	0.822642	0.872458	0.855003	0.853306	0.849347	0.853448	0.826843	0.863033
chr17	29326206	0.955726	0.936541	0.959078	0.943647	0.953309	0.93995	0.955959	0.945953	0.967942	0.934439	0.950592	0.955579	0.964033	0.955866	0.962264
chr17	29326226	0.721041	0.701329	0.696982	0.753661	0.703566	0.78798	0.79139	0.774454	0.810512	0.726299	0.787449	0.762477	0.805291	0.764906	0.795105
chr17	29326239	0.587798	0.583555	0.516296	0.567504	0.5515	0.598248	0.566434	0.572889	0.604691	0.553801	0.570685	0.565683	0.645756	0.602564	0.609441
chr17	29326279	0.688132	0.645648	0.66055	0.737628	0.679467	0.741004	0.772329	0.710931	0.760276	0.678803	0.740633	0.740896	0.75054	0.724412	0.709384
chr17	29326289	0.915863	0.898421	0.883814	0.932791	0.915524	0.947368	0.934507	0.920445	0.902117	0.911464	0.904526	0.937978	0.927509	0.9193	0.922238
chr17	35703917	0.490937	0.500266	0.524765	0.527906	0.446171	0.661353	0.579773	0.6642	0.647724	0.685733	0.583552	0.616371	0.605943	0.596258	0.623853
chr17	35703961	0.25055	0.277778	0.272727	0.263709	0.236828	0.424628	0.402065	0.458721	0.472118	0.485577	0.414513	0.436914	0.412628	0.398555	0.443969
chr17	35703987	0.367356	0.287074	0.315081	0.334099	0.295633	0.361484	0.36297	0.338978	0.415519	0.436368	0.366848	0.367356	0.352226	0.345761	0.390244
chr17	35704000	0.290018	0.190539	0.245789	0.244987	0.226078	0.385376	0.372836	0.338793	0.417214	0.421994	0.350569	0.378885	0.337756	0.341551	0.363941
chr17	35704023	0.201284	0.147145	0.150938	0.15882	0.155961	0.168151	0.197993	0.164875	0.225512	0.216696	0.189331	0.176834	0.150347	0.185107	0.172161
chr17	36083781	0.0013876	0.0131633	0.00740284	0.00246827	0.00912647	0.0090812	0.00593632	0.00682483	0.000891663	0.0036483	0.00635173	0.000374953	0.00382653	0.00543933	0.00721501
chr17	36083795	0.0101852	0.00493624	0.00925355	0.0130604	0.00604752	0.0106838	0.0145553	0.0328135	0.0111607	0.00802334	0.00833664	0.0127008	0.00722789	0.0100418	0.01443
chr17	36083816	0	0.000412712	0	0.00634921	0.00388937	0.00160256	0.00430339	0.00746996	0.00624721	0.0106266	0.00873362	0.00224299	0.00765306	0.000419463	0
chr17	36083819	0.000463177	0.00576132	0.00865266	0.00988701	0.0143478	0.011248	0.00268962	0.00227347	0.0094086	0.00255754	0.00438422	0.012012	0.00297999	0.00419111	0.000481696
chr17	36083823	0.000464468	0.00987654	0.00432099	0.00707965	0.000432713	0.00321371	0.00860678	0.00520156	0	0.00767824	0.00596659	0.00710015	0.0119098	0.0108832	0.00722195
chr17	36083825	0	0.00205677	0.000620347	0.00247175	0.00216263	0.00857449	0.00322581	0.00357027	0.00223214	0.00146039	0.00596659	0.00674157	0.00255102	0.00125628	0.00675024
chr17	36083837	0.0157335	0.00493624	0.0104874	0.0074048	0.00431965	0.00107066	0.00107527	0.00940947	0.00579839	0.0083911	0.00397456	0.00261682	0	0.0108787	0.00385542
chr17	36083846	0.0087963	0.00904977	0.0123762	0.00884017	0.00605013	0.0133618	0.00107585	0.0162232	0.0173874	0.0145932	0.00756068	0.0119626	0.00808167	0.0100418	0.00962464
chr17	36083851	0.00462749	0.000413736	0.00617284	0.00811287	0.00821799	0.00213789	0	0.0137165	0.00893256	0.00878477	0.0047638	0.00821815	0.00638298	0.00841043	0.00434153
chr17	36083857	0.0161962	0.00825083	0.0049505	0.010989	0.00345722	0.0107124	0.00752688	0.00844704	0.00178412	0.0135036	0.00358138	0.00749064	0.00170068	0.00712788	0.00337349
chr17	36083866	0.00278164	0.00658165	0.00555556	0.00776288	0.00172936	0	0.00322754	0.00616883	0.00981267	0.00291971	0.00754268	0.00187056	0.00893237	0	0.000481464
chr17	36083873	0.00231374	0.000824063	0.00555213	0.00884017	0.00302637	0.00642055	0.006469	0.00227568	0.00222916	0.00438596	0.00238569	0.00560748	0.0093617	0.00376884	0.000481232
chr17	36083884	0.00880445	0.00534979	0.00987654	0.0042328	0.00172786	0.00160256	0	0.00843608	0.00356824	0.0113512	0.00158793	0.00523364	0.00298253	0.00840689	0.00433317
chr17	36083890	0.000462535	0.00411523	0.0203578	0.00353732	0	0.00374332	0.00806452	0.00129786	0.00803213	0.0175055	0.0127135	0.0146122	0.00469283	0.00292887	0.0038666
chr17	45601555	0.426991	0.423204	0.425617	0.418182	0.3949	0.411626	0.416495	0.408012	0.437324	0.41455	0.373264	0.433283	0.442848	0.444923	0.425737
chr17	45601558	0.69989	0.660616	0.660714	0.657306	0.66832	0.789474	0.749828	0.757367	0.80661	0.765786	0.771098	0.812373	0.773854	0.744343	0.798193
chr17	45601567	0.444261	0.39989	0.394858	0.442716	0.421411	0.434272	0.46011	0.376165	0.429375	0.484501	0.451762	0.380952	0.457585	0.398653	0.413188
chr17	45601570	0.864062	0.786264	0.849802	0.83014	0.79195	0.873041	0.852234	0.870652	0.892405	0.879449	0.857225	0.891591	0.845725	0.871481	0.929087
chr17	45601594	0.59956	0.579265	0.565017	0.65267	0.578328	0.653846	0.63009	0.618253	0.627907	0.685451	0.569195	0.592687	0.618634	0.606859	0.660036
chr17	45601603	0.793275	0.79648	0.761401	0.8342	0.760694	0.828346	0.83045	0.827434	0.815233	0.847438	0.826389	0.825089	0.812578	0.77362	0.854217
chr17	45601624	0.731573	0.68294	0.707317	0.743523	0.681734	0.751956	0.737457	0.738446	0.762307	0.790925	0.695778	0.765332	0.767946	0.679902	0.764281
chr17	45601635	0.772201	0.722467	0.710212	0.777431	0.698511	0.735596	0.747238	0.759487	0.768249	0.747259	0.718424	0.760284	0.704234	0.676471	0.73811
chr17	45601639	0.73348	0.775275	0.706737	0.765682	0.691641	0.778476	0.804542	0.816387	0.781934	0.801496	0.733256	0.812785	0.742095	0.768479	0.785328
chr17	45601650	0.291621	0.27726	0.298153	0.303988	0.275819	0.260972	0.310392	0.241904	0.343199	0.3295	0.245949	0.285134	0.299876	0.293578	0.274038
chr17	45601664	0.459088	0.420242	0.431683	0.434197	0.433727	0.531397	0.5189	0.598333	0.547117	0.593912	0.515625	0.531202	0.526935	0.535254	0.588909
chr17	47138124	0.805769	0.735478	0.752193	0.81149	0.771405	0.789604	0.800861	0.772578	0.763709	0.772498	0.793381	0.774542	0.760473	0.733037	0.759766
chr17	47138152	0.895954	0.900716	0.956188	0.957257	0.908797	0.925743	0.938578	0.938424	0.939364	0.969741	0.897138	0.95	0.943072	0.897778	0.931507
chr17	47138168	0.951737	0.919355	0.973626	0.912578	0.981392	0.954208	0.941748	0.942434	0.955224	0.944404	0.933453	0.983333	0.953714	0.936526	0.969667
chr17	47926165	0.706041	0.684352	0.723137	0.720087	0.711769	0.784121	0.805316	0.775111	0.758027	0.794493	0.71375	0.702429	0.726295	0.748318	0.759511
chr17	47926205	0.693427	0.709005	0.731765	0.681325	0.64623	0.729464	0.727011	0.738938	0.679467	0.721774	0.723125	0.74277	0.709482	0.707268	0.705842
chr17	50192710	0.429631	0.389082	0.371505	0.465542	0.394205	0.51267	0.515221	0.516144	0.535445	0.51727	0.473408	0.49434	0.472634	0.51952	0.479301
chr17	50192720	0.574699	0.524576	0.502684	0.584473	0.561927	0.596106	0.620737	0.601946	0.618016	0.622645	0.555231	0.556596	0.525966	0.600546	0.57139
chr17	50192761	0.433362	0.408705	0.445101	0.471195	0.482795	0.570634	0.553917	0.546215	0.550188	0.569822	0.514851	0.509364	0.515733	0.545603	0.52459
chr17	51831302	0.505486	0.564757	0.579094	0.527076	0.512923	0.620286	0.597676	0.572284	0.604553	0.572694	0.520782	0.596226	0.544091	0.622318	0.564037
chr17	51831377	0.359984	0.31157	0.313725	0.301485	0.302181	0.324254	0.375275	0.322731	0.327004	0.356932	0.315381	0.356767	0.314597	0.371442	0.290835
chr17	56099233	0.497631	0.58895	0.565762	0.498011	0.57219	0.522806	0.470116	0.506468	0.420906	0.449259	0.553561	0.480514	0.549166	0.514882	0.482369
chr17	56099245	0.532059	0.613327	0.583659	0.548383	0.619086	0.57506	0.559521	0.554134	0.479746	0.493521	0.620898	0.540037	0.590617	0.538563	0.53423
chr17	56099258	0.58357	0.675077	0.631092	0.601289	0.671994	0.625326	0.592317	0.585299	0.490181	0.538998	0.669941	0.586103	0.65259	0.586462	0.539208
chr17	56099298	0.40823	0.526529	0.467941	0.435999	0.503471	0.425902	0.397569	0.387254	0.365946	0.351467	0.494947	0.363338	0.477656	0.444627	0.369328
chr17	56099308	0.438537	0.563018	0.513849	0.449848	0.539958	0.453036	0.422165	0.405608	0.374825	0.350603	0.514374	0.410662	0.49659	0.454455	0.379159
chr17	56099313	0.445366	0.561697	0.510982	0.450552	0.528696	0.457112	0.41017	0.422671	0.378395	0.36969	0.525529	0.399077	0.498163	0.450199	0.369751
chr17	56099319	0.425261	0.53083	0.493407	0.437672	0.519819	0.431398	0.39949	0.405278	0.364414	0.361899	0.506254	0.381591	0.465901	0.431934	0.342778
chr17	56099339	0.42962	0.539932	0.501236	0.444062	0.524002	0.45072	0.425226	0.406136	0.383114	0.352891	0.517372	0.403534	0.486223	0.434273	0.356221
chr17	56829847	0.0568505	0.0421104	0.0320186	0.0513508	0.0480749	0.0576863	0.0628174	0.0590688	0.0648102	0.0626951	0.0662125	0.0531806	0.0673237	0.0584826	0.0497481
chr17	56829853	0.0172159	0.017402	0.01469	0.0186639	0.0210133	0.0193396	0.0238303	0.0169374	0.0216304	0.0195292	0.0238323	0.01228	0.023595	0.0165125	0.0141236
chr17	56829881	0.015305	0.0172921	0.0142547	0.0140859	0.011536	0.0193427	0.0135116	0.0112148	0.0194878	0.0136473	0.0231915	0.013923	0.0187604	0.0143667	0.0162941
chr17	56829892	0.011607	0.0177587	0.00789229	0.0176178	0.00820021	0.00896226	0.0246591	0.0161562	0.0209895	0.0126661	0.0181818	0.012058	0.016372	0.012528	0.0150044
chr17	56829905	0.0169151	0.021188	0.0160866	0.0148467	0.0126866	0.0179189	0.0236506	0.0135765	0.0196496	0.0142934	0.0176803	0.0136958	0.0224306	0.0126516	0.0180282
chr17	56829911	0.00781085	0.0090753	0.00247755	0.0107228	0.0103312	0.00723839	0.0142359	0.00842335	0.0125	0.00998217	0.0117346	0.00684861	0.00914381	0.0106747	0.00680873
chr17	56829934	0.0109214	0.00811908	0.0100932	0.0148091	0.0151742	0.0140401	0.0167761	0.0122437	0.0143288	0.014411	0.0120649	0.0159023	0.0126477	0.0137694	0.0126807
chr17	56829948	0.00888795	0.00883327	0.00573732	0.00710309	0.00459205	0.0129236	0.0142732	0.00555997	0.016252	0.00920382	0.0125612	0.0155451	0.0149929	0.0106959	0.00871432
chr17	66417807	0.770475	0.701299	0.71483	0.702583	0.697573	0.793583	0.764979	0.783969	0.774457	0.794972	0.73861	0.777728	0.740288	0.746968	0.769231
chr17	66417866	0.677571	0.655038	0.645378	0.66743	0.644765	0.732824	0.704686	0.752888	0.737605	0.733982	0.668761	0.715341	0.693343	0.701119	0.7296
chr18	11048374	0.1625	0.151526	0.155271	0.192852	0.147781	0.152947	0.146982	0.129909	0.155827	0.153013	0.171255	0.110587	0.176193	0.196581	0.183536
chr18	11048381	0.074974	0.0811307	0.073724	0.0810907	0.0858606	0.0675413	0.0627744	0.0470272	0.0546638	0.0820669	0.107417	0.0776699	0.0815101	0.0927747	0.0875943
chr18	11048394	0.0595238	0.107432	0.0827815	0.0713781	0.0771957	0.0820312	0.06942	0.0843455	0.0677083	0.0824324	0.0863447	0.0723231	0.0914556	0.0873662	0.098402
chr18	11048397	0.0686785	0.0973353	0.0559772	0.104218	0.098464	0.0467608	0.0604468	0.0534868	0.0416667	0.0739615	0.07813	0.0760802	0.0670679	0.0779777	0.0708298
chr18	11048400	0.0529617	0.072963	0.0784593	0.0386388	0.0835644	0.0458537	0.0615114	0.0537707	0.0419214	0.0586242	0.0875161	0.0486503	0.0685936	0.0540309	0.0513252
chr18	11048405	0.039666	0.0530778	0.0570071	0.0449239	0.0491214	0.0565027	0.0365961	0.032345	0.0490877	0.0626063	0.0610736	0.0311223	0.0258956	0.0651243	0.0428391
chr18	11048422	0.222492	0.290702	0.25189	0.275935	0.299606	0.249271	0.204456	0.233378	0.251302	0.209122	0.269206	0.217405	0.276395	0.23228	0.231866
chr18	11048438	0.318308	0.328068	0.318053	0.315567	0.346472	0.251459	0.302448	0.261865	0.303122	0.270544	0.328645	0.299215	0.298841	0.292308	0.307886
chr18	11048441	0.109015	0.140861	0.154903	0.137491	0.139305	0.16415	0.114423	0.122476	0.139687	0.126651	0.183915	0.117001	0.118914	0.139923	0.128205
chr18	11048443	0.286408	0.328561	0.335066	0.326164	0.350414	0.309859	0.335227	0.310843	0.282542	0.278905	0.371565	0.279812	0.343066	0.342296	0.293255
chr18	11048468	0.171756	0.261572	0.190836	0.252116	0.22865	0.23842	0.213911	0.19522	0.226366	0.189556	0.251757	0.177541	0.192258	0.205719	0.194211
chr18	11048477	0.0887348	0.0866691	0.0879433	0.0604881	0.0865613	0.0694849	0.0887238	0.0543624	0.0617123	0.0523649	0.0696486	0.0848466	0.0626072	0.0717336	0.0817267
chr18	11048479	0.0568458	0.0825991	0.0387341	0.0749117	0.0477506	0.0723301	0.0520788	0.0553877	0.0765217	0.0519919	0.0588047	0.0604069	0.0540773	0.0742955	0.0725063
chr18	11048481	0.155586	0.2302	0.230842	0.20608	0.191321	0.247087	0.19256	0.204929	0.18273	0.196893	0.217739	0.234463	0.183269	0.227995	0.234823
chr18	32430782	0.439512	0.4471	0.406458	0.401188	0.434412	0.381375	0.373195	0.35356	0.36769	0.314046	0.438369	0.383656	0.430673	0.395403	0.351658
chr18	32430839	0.301008	0.314121	0.284718	0.277012	0.302547	0.28677	0.260874	0.269075	0.271806	0.225571	0.314094	0.271903	0.322185	0.278669	0.263467
chr18	32430851	0.466372	0.513612	0.449274	0.431048	0.481334	0.425711	0.418288	0.402429	0.413462	0.344657	0.490704	0.42251	0.474001	0.43367	0.399672
chr18	32430886	0.236551	0.243025	0.219577	0.206819	0.248152	0.227531	0.217353	0.208486	0.239783	0.192217	0.273797	0.230172	0.272135	0.241036	0.254001
chr18	32430889	0.387956	0.392547	0.364985	0.342798	0.400389	0.347166	0.336975	0.324025	0.334236	0.275381	0.403604	0.354844	0.403064	0.340259	0.33729
chr18	45590053	0.82859	0.827704	0.820063	0.855991	0.853901	0.835897	0.873457	0.85978	0.83742	0.848504	0.809059	0.838942	0.836516	0.850099	0.827212
chr18	45590166	0.567314	0.556923	0.567896	0.619116	0.631776	0.607803	0.650752	0.676304	0.63657	0.645733	0.651735	0.656673	0.632019	0.614803	0.618053
chr18	60750571	0.472475	0.32384	0.390471	0.459324	0.417523	0.450954	0.464747	0.506701	0.468134	0.577062	0.361896	0.510807	0.37297	0.485033	0.432339
chr18	60750617	0.174653	0.125527	0.0909091	0.13375	0.152573	0.140231	0.133996	0.210776	0.144676	0.181159	0.126687	0.152894	0.0756303	0.121889	0.151463
chr18	60750625	0.351148	0.208224	0.256098	0.333611	0.299955	0.311777	0.361404	0.373115	0.365373	0.466801	0.292301	0.320479	0.241614	0.348047	0.322821
chr18	60750630	0.131881	0.0875066	0.0807201	0.113333	0.105993	0.109598	0.0929825	0.174569	0.155671	0.166264	0.131361	0.127481	0.0743279	0.0962322	0.136625
chr18	60750657	0.120238	0.0886544	0.0639535	0.116715	0.123435	0.149081	0.142774	0.1817	0.210069	0.22496	0.12778	0.141343	0.125393	0.128049	0.140643
chr18	66022698	0.485714	0.466667	0.441774	0.365643	0.431256	0.457933	0.454118	0.382887	0.449482	0.465066	0.491512	0.464837	0.414226	0.392418	0.476085
chr18	66022715	0.684034	0.663312	0.659889	0.673058	0.689723	0.683894	0.648235	0.674439	0.620155	0.626768	0.637318	0.649138	0.684431	0.652664	0.682327
chr18	66022735	0.732158	0.687729	0.723148	0.745455	0.755446	0.706378	0.659624	0.701299	0.673127	0.784314	0.68336	0.703259	0.689005	0.718814	0.706667
chr18	66022748	0.689394	0.69146	0.681186	0.735632	0.690783	0.660264	0.658451	0.736159	0.715395	0.688792	0.625911	0.693562	0.662839	0.667007	0.742762
chr18	66022769	0.184719	0.129799	0.158041	0.138756	0.16996	0.146459	0.122209	0.135579	0.138243	0.10555	0.1979	0.144816	0.177453	0.143003	0.174444
chr18	70582481	0.563597	0.600969	0.615945	0.554871	0.589018	0.654918	0.657073	0.633264	0.669516	0.5	0.655803	0.615279	0.618004	0.604783	0.605099
chr18	70582499	0.754751	0.769604	0.745902	0.76087	0.737719	0.803855	0.82155	0.837422	0.825736	0.76252	0.844223	0.812328	0.801772	0.794872	0.787398
chr18	70582507	0.649462	0.639046	0.674726	0.680797	0.650355	0.744753	0.786725	0.769263	0.777883	0.73678	0.825517	0.756366	0.765173	0.745763	0.744108
chr18	70582511	0.625045	0.597009	0.618397	0.548094	0.640267	0.60295	0.581055	0.601663	0.637446	0.562035	0.681113	0.633517	0.597481	0.588415	0.550746
chr18	70582513	0.784946	0.772121	0.776664	0.752536	0.769487	0.756665	0.787701	0.766223	0.797246	0.717417	0.811652	0.78424	0.75653	0.792863	0.748437
chr18	70582522	0.676945	0.703074	0.713568	0.636957	0.685679	0.780045	0.833008	0.83375	0.775878	0.741948	0.781934	0.820654	0.778972	0.793913	0.770934
chr18	70582536	0.675385	0.688611	0.729053	0.674284	0.695507	0.751275	0.773327	0.762895	0.75831	0.688307	0.782903	0.759972	0.747084	0.74087	0.707692
chr18	70582543	0.284075	0.316492	0.304288	0.30134	0.31568	0.339943	0.280839	0.316008	0.32557	0.258621	0.358903	0.321183	0.318563	0.330579	0.252404
chr18	82902489	0.0208655	0.00659434	0.0182226	0.0123524	0.0131336	0.0151251	0.0175182	0.0171492	0.0159768	0.0214234	0.0219673	0.00868193	0.0176838	0.0115346	0.0101463
chr18	82902545	0.0166184	0.0176897	0.0109428	0.0148955	0.00943783	0.0125109	0.0177486	0.0084777	0.0106538	0.00799564	0.0145773	0.00571541	0.0149092	0.00927783	0.0108465
chr18	82902560	0.00793037	0.016012	0.00789622	0.0101763	0.0100595	0.00494186	0.00732064	0.00444527	0.0102165	0.0123929	0.0124976	0.00552704	0.00930132	0.0137741	0.00897285
chr18	82902590	0.015873	0.0265957	0.00983146	0.0114566	0.0176955	0.0165265	0.0211473	0.0151236	0.0131355	0.0174355	0.0344693	0.0155573	0.025453	0.0142714	0.0238827
chr19	5783875	0.840203	0.847487	0.823784	0.848529	0.833909	0.862491	0.868795	0.869557	0.877127	0.866588	0.857125	0.851193	0.866308	0.871024	0.85664
chr19	5783881	0.771005	0.776411	0.736623	0.75897	0.771076	0.778005	0.771928	0.786939	0.782354	0.772489	0.772513	0.753198	0.77586	0.74321	0.751414
chr19	5783907	0.917099	0.936724	0.923995	0.933934	0.922402	0.934904	0.933271	0.939773	0.941404	0.913825	0.938901	0.939223	0.935271	0.931535	0.933151
chr19	5783938	0.928432	0.929074	0.923699	0.9351	0.931251	0.930081	0.931388	0.936951	0.938833	0.933412	0.933382	0.936074	0.941044	0.929514	0.945757
chr19	5783946	0.867766	0.890585	0.880494	0.884768	0.892926	0.924937	0.912018	0.924038	0.91553	0.923104	0.896056	0.912337	0.923921	0.910285	0.921233
chr19	6830335	0.261243	0.276201	0.322744	0.300816	0.263591	0.271056	0.277574	0.30141	0.271979	0.246914	0.352234	0.237707	0.306586	0.31562	0.301713
chr19	6830340	0.260138	0.341437	0.277701	0.298074	0.279643	0.328785	0.344165	0.314183	0.256432	0.271659	0.391661	0.263521	0.316805	0.314942	0.315442
chr19	6830372	0.442796	0.448038	0.402389	0.416884	0.349354	0.460094	0.47075	0.499673	0.419383	0.399941	0.568066	0.41902	0.479727	0.473153	0.418717
chr19	6830375	0.563139	0.558013	0.535599	0.542904	0.545876	0.579957	0.592795	0.59125	0.552744	0.538123	0.684534	0.552556	0.607657	0.593323	0.496485
chr19	6830379	0.77851	0.787813	0.790516	0.749592	0.731926	0.836534	0.828545	0.805483	0.843696	0.791018	0.865503	0.796488	0.818769	0.812399	0.750988
chr19	6830384	0.623557	0.615971	0.595304	0.576532	0.577913	0.621529	0.596066	0.621321	0.604731	0.558228	0.659161	0.534636	0.650246	0.619259	0.561896
chr19	6830390	0.70043	0.756924	0.733303	0.71382	0.682143	0.750429	0.739964	0.719424	0.727429	0.68915	0.798701	0.685164	0.72855	0.715205	0.671064
chr19	6830397	0.775322	0.787582	0.772518	0.736206	0.710611	0.793603	0.809328	0.830935	0.833977	0.740806	0.827633	0.771067	0.809091	0.797748	0.699516
chr19	6830399	0.607461	0.657465	0.638034	0.620261	0.599643	0.665529	0.639726	0.667431	0.658652	0.586957	0.743082	0.59142	0.661865	0.658625	0.614236
chr19	6830401	0.583609	0.612482	0.608936	0.558497	0.552255	0.596754	0.615806	0.600523	0.580215	0.563674	0.665755	0.605377	0.62202	0.612525	0.53011
chr19	6830407	0.502803	0.521771	0.465041	0.473924	0.476089	0.485288	0.480164	0.525131	0.454506	0.45695	0.598431	0.435669	0.543182	0.538183	0.450395
chr19	6830420	0.429466	0.484046	0.475906	0.467253	0.425205	0.497436	0.509374	0.467037	0.404374	0.428488	0.563611	0.428777	0.478525	0.46723	0.422535
chr19	6830430	0.677653	0.645758	0.656566	0.665578	0.621023	0.651451	0.694026	0.675482	0.629074	0.60977	0.728762	0.614191	0.707908	0.681672	0.598771
chr19	10720451	0.663243	0.597049	0.607748	0.638591	0.618209	0.687698	0.699706	0.684159	0.701273	0.702087	0.635159	0.699716	0.6405	0.668881	0.68685
chr19	10720472	0.264284	0.21564	0.226612	0.247869	0.23515	0.294377	0.308362	0.295567	0.325825	0.317761	0.244682	0.274483	0.26603	0.304577	0.272129
chr19	10720494	0.349332	0.257063	0.277504	0.320123	0.267753	0.349196	0.348565	0.323498	0.37542	0.37415	0.282998	0.314758	0.303782	0.345732	0.326976
chr19	10720513	0.535158	0.474655	0.47598	0.525615	0.482486	0.565003	0.583333	0.554244	0.578934	0.606032	0.51101	0.575189	0.526849	0.569894	0.56871
chr19	10720521	0.606534	0.546401	0.536338	0.582718	0.55383	0.623671	0.660759	0.602605	0.637235	0.66318	0.555493	0.625506	0.573293	0.60439	0.616633
chr19	34746529	0.0777274	0.0927986	0.0861976	0.0738647	0.0777192	0.0436073	0.0729446	0.0559382	0.0458024	0.0519648	0.0473487	0.0483569	0.047121	0.0487125	0.0499305
chr19	34746562	0.0396927	0.0643936	0.0548723	0.0545536	0.0488151	0.025	0.0300779	0.0283932	0.0291175	0.0248154	0.0294564	0.0416708	0.027915	0.0261868	0.0342172
chr19	34746571	0.132485	0.137507	0.153461	0.13277	0.128413	0.0727648	0.0886153	0.0786684	0.0872989	0.0858174	0.081492	0.0730021	0.0915048	0.0730782	0.0797926
chr19	34746607	0.0448232	0.0592593	0.0562178	0.0429316	0.0353299	0.0342112	0.0410006	0.0383684	0.0378208	0.0391667	0.0487335	0.029749	0.0328152	0.0315742	0.0490332
chr19	34746645	0.0223513	0.031186	0.0282853	0.0317047	0.0329615	0.0185782	0.0171951	0.0135991	0.0190294	0.0135681	0.0199797	0.0119459	0.0188744	0.0182974	0.0137905
chr19	45741556	0.148023	0.117773	0.150704	0.164245	0.177358	0.162423	0.15534	0.181901	0.184422	0.143609	0.160151	0.174625	0.143464	0.179781	0.144311
chr19	45741565	0.236855	0.1721	0.156073	0.221729	0.193391	0.227491	0.196592	0.200825	0.213303	0.253359	0.176112	0.207478	0.191161	0.234987	0.224355
chr19	45741573	0.250484	0.224893	0.227625	0.27064	0.217134	0.29827	0.240268	0.225423	0.273092	0.279348	0.230051	0.257666	0.234857	0.266142	0.217626
chr19	45741594	0.346544	0.258013	0.281184	0.315673	0.296336	0.337001	0.277812	0.307868	0.356069	0.287572	0.282975	0.279123	0.286929	0.30641	0.331535
chr19	45741603	0.552771	0.476216	0.489077	0.493386	0.511339	0.5	0.524909	0.497028	0.534058	0.561082	0.45773	0.501826	0.500531	0.473135	0.495495
chr19	45741606	0.424213	0.376874	0.438337	0.431027	0.402478	0.472165	0.414945	0.431724	0.404694	0.490656	0.300513	0.432938	0.378465	0.389121	0.431914
chr19	45741620	0.364337	0.300643	0.320368	0.377483	0.358297	0.453857	0.402187	0.395147	0.44648	0.43735	0.349229	0.436845	0.367217	0.400208	0.387252
chr19	45816720	0.297897	0.30327	0.289226	0.270126	0.273992	0.272163	0.315172	0.26997	0.299849	0.259952	0.317274	0.27397	0.339281	0.282528	0.326319
chr19	45816757	0.419872	0.412577	0.407227	0.380056	0.38881	0.424143	0.411942	0.393048	0.396255	0.378598	0.405488	0.389097	0.410871	0.374749	0.38789
chr19	45816774	0.624571	0.633342	0.660796	0.616779	0.62845	0.665573	0.678636	0.653698	0.670492	0.588003	0.644382	0.665714	0.699547	0.61391	0.650943
chr19	45816779	0.755489	0.76266	0.762295	0.762546	0.743511	0.77717	0.775738	0.764718	0.790887	0.735953	0.756801	0.788838	0.759605	0.736978	0.802702
chr19	47265679	0.22536	0.32496	0.286844	0.242328	0.286712	0.267418	0.242831	0.226535	0.229976	0.194444	0.272799	0.218391	0.264632	0.240217	0.228784
chr19	47265737	0.510707	0.602267	0.51777	0.536988	0.540039	0.58635	0.530959	0.557131	0.509005	0.547642	0.565414	0.544458	0.550869	0.565326	0.566736
chr19	56548400	0.00445053	0.00694698	0.00103573	0.00308325	0.00417933	0.00233645	0.0021322	0.00331345	0.00562324	0.00217786	0.00225479	0.00962434	0.00428113	0.0102152	0
chr19	56548402	0	0.00730194	0.00414293	0.003771	0.00684671	0.0084507	0.00552956	0.00496524	0.00279851	0	0.00638138	0.00248447	0.00355619	0.00474279	0.00389442
chr19	56548421	0.0048011	0.00219861	0.0072314	0.00580007	0.00113852	0.00746269	0.00255537	0.00364359	0.00559701	0.000723327	0.00374111	0.0114409	0.00533808	0.0167394	0.00518135
chr19	56548426	0.00480934	0.00331004	0.00723888	0	0	0.00186741	0.00340861	0.00165728	0	0.00217077	0.00486709	0	0.00500536	0.0058203	0
chr19	56548435	0.00136705	0.00476365	0.00155199	0.00512821	0.00151745	0.00606909	0.00298253	0.00298211	0.0013986	0.00725163	0	0.00216383	0.000356125	0.00363901	0.00908698
chr19	56548444	0.00513347	0.0073046	0	0.00887675	0	0.00233318	0.000425532	0.00264813	0.00373657	0.00217155	0	0.00401979	0.00106838	0.00472899	0.00562041
chr19	56548455	0.00786594	0.00146039	0.0036157	0	0.00227618	0.00421151	0.00426076	0.00264901	0.00749064	0.00325851	0	0.00989181	0.00498221	0.00145666	0.00390456
chr19	56548457	0.00136799	0.00512258	0.00206505	0.0140363	0.00304067	0.00373308	0.0034057	0.00828638	0.00606909	0.00470673	0.00374392	0	0.0085531	0.00473588	0.0100043
chr19	56548460	0.00718686	0.00876232	0.00884956	0.00239644	0.00342596	0.00374883	0.00467886	0.000331895	0.00934143	0	0	0.00309598	0	0.00255288	0.00693241
chr19	56548465	0.00411241	0.00875912	0.000516529	0.00819392	0	0.00606343	0.00595238	0.00827541	0.00187091	0.00471014	0.00337079	0.00123954	0.00499109	0.00218898	0.00389273
chr19	56548481	0.00240302	0	0.00466805	0.00410116	0.00227964	0.00426945	0.00426257	0.00066335	0.00657586	0.00470333	0.00302229	0.00651971	0.00676638	0.00660308	0.000435161
chr2	18800565	0.0653585	0.0583312	0.056232	0.0651028	0.0450761	0.0665019	0.0670358	0.0627328	0.0597376	0.0662891	0.0525718	0.0659622	0.0596051	0.0659103	0.0678863
chr2	18800576	0.140528	0.131643	0.116133	0.137388	0.119037	0.135727	0.160532	0.143288	0.140303	0.145737	0.127202	0.154904	0.138302	0.139324	0.1473
chr2	18800579	0.124552	0.12464	0.0986259	0.120289	0.108776	0.14477	0.148702	0.152386	0.135608	0.133863	0.122014	0.152365	0.138001	0.141339	0.148454
chr2	18800584	0.0694728	0.0579701	0.0526781	0.0605017	0.0612503	0.0699602	0.0665832	0.0648383	0.0630223	0.071857	0.0638721	0.0802493	0.0654369	0.0900487	0.0685252
chr2	18800615	0.0711831	0.0643942	0.0496491	0.0722318	0.0613808	0.0683071	0.0728946	0.0655514	0.0645237	0.0794101	0.0581833	0.0747554	0.0543059	0.0779757	0.0634908
chr2	18800624	0.109876	0.0941885	0.0827846	0.102295	0.0952518	0.111076	0.10542	0.0907044	0.0999609	0.114956	0.0784481	0.110542	0.0845757	0.0999391	0.093633
chr2	18800635	0.0414367	0.032419	0.0336209	0.0444432	0.0371796	0.0438771	0.0415843	0.0420118	0.0389336	0.0517922	0.0320228	0.0397307	0.0361761	0.0363784	0.0463396
chr2	25579858	0.0767527	0.0605083	0.0574765	0.0526981	0.0745822	0.0758358	0.0664715	0.0722214	0.0627443	0.0731609	0.0760332	0.0643469	0.0618084	0.0588508	0.0521362
chr2	25579862	0.0257308	0.0202273	0.0238095	0.0191746	0.0324853	0.0232034	0.0280424	0.0298982	0.0218854	0.0190299	0.0212392	0.0222445	0.0288617	0.0269142	0.0197055
chr2	25579877	0.138261	0.15017	0.138828	0.14663	0.15465	0.139285	0.115994	0.148834	0.154934	0.157357	0.17632	0.154119	0.143243	0.154267	0.182415
chr2	25579880	0.0587014	0.0282395	0.0445641	0.0306308	0.0530849	0.0485698	0.038057	0.0472929	0.0393061	0.0561005	0.0481812	0.0515297	0.0391769	0.0390262	0.0488269
chr2	25579886	0.0812143	0.0529412	0.0630445	0.0490382	0.0573864	0.0606774	0.063659	0.0705119	0.0583283	0.0602624	0.0792688	0.0770594	0.0590031	0.0663881	0.0805582
chr2	25579890	0.136713	0.113281	0.102909	0.1162	0.131728	0.114649	0.076429	0.106805	0.114355	0.157468	0.149402	0.0879963	0.0893211	0.117247	0.114878
chr2	25579907	0.0433481	0.0262564	0.0296916	0.0292172	0.0359428	0.0424793	0.0351732	0.0459745	0.0438526	0.0295427	0.0401914	0.0380175	0.0269542	0.0357938	0.0350618
chr2	25579935	0.0367888	0.0235777	0.0459283	0.0518846	0.0417033	0.0403995	0.0492194	0.048487	0.0523413	0.0467434	0.0622752	0.0420525	0.0451283	0.0445807	0.07378
chr2	25579943	0.0780759	0.098871	0.118099	0.100789	0.096066	0.0908069	0.0936517	0.122823	0.139614	0.119974	0.115308	0.0956964	0.117827	0.10181	0.135916
chr2	25579970	0.0331551	0.0308114	0.0415665	0.0430192	0.0336547	0.0351506	0.0349014	0.0554517	0.0368848	0.0353103	0.0490494	0.0566372	0.0370304	0.0450292	0.0551622
chr2	29250226	0.20948	0.20155	0.229202	0.140909	0.178481	0.178439	0.193701	0.182941	0.182819	0.203586	0.250281	0.208459	0.266819	0.188279	0.239482
chr2	29250230	0.370031	0.452412	0.499148	0.338269	0.426582	0.407477	0.376582	0.37037	0.404185	0.342133	0.39842	0.361702	0.461975	0.372796	0.428263
chr2	29250232	0.228528	0.275457	0.251701	0.205682	0.262025	0.317844	0.261417	0.314607	0.230684	0.188819	0.261504	0.299492	0.303899	0.200999	0.317152
chr2	29250247	0.174312	0.226684	0.225806	0.179019	0.26109	0.232775	0.2	0.254218	0.174009	0.152059	0.203371	0.166163	0.235763	0.12125	0.12945
chr2	29250311	0.268405	0.262953	0.410866	0.268487	0.309252	0.306691	0.259084	0.290541	0.226872	0.19641	0.332584	0.273185	0.275823	0.224719	0.179348
chr2	29250318	0.0995406	0.235446	0.27381	0.236364	0.237009	0.208178	0.21485	0.161798	0.194719	0.177402	0.25	0.181174	0.195677	0.181024	0.158747
chr2	29845608	0.724391	0.714074	0.702986	0.685399	0.675671	0.766346	0.784075	0.802916	0.7607	0.769249	0.785109	0.777389	0.756619	0.752649	0.765739
chr2	29845617	0.725889	0.712887	0.704991	0.724234	0.719609	0.75082	0.765925	0.772964	0.754022	0.755184	0.781831	0.785018	0.730463	0.73814	0.758016
chr2	29845632	0.596819	0.641383	0.592378	0.572908	0.582829	0.619507	0.602843	0.628107	0.646848	0.625076	0.643491	0.622686	0.619246	0.619063	0.648893
chr2	29845666	0.838107	0.848265	0.854181	0.818689	0.842187	0.875845	0.893322	0.882338	0.871567	0.880762	0.872814	0.877377	0.871431	0.863536	0.874535
chr2	29845674	0.955306	0.953709	0.933378	0.93221	0.945601	0.964754	0.957184	0.94388	0.94441	0.954976	0.9549	0.957463	0.954379	0.955868	0.940801
chr2	29845682	0.716143	0.711105	0.685689	0.69293	0.726044	0.751538	0.748416	0.72609	0.713572	0.72446	0.73872	0.728854	0.727751	0.733714	0.756024
chr2	29845695	0.895392	0.890391	0.864793	0.891529	0.882481	0.916291	0.906271	0.920563	0.899563	0.899357	0.896812	0.905667	0.882982	0.887904	0.914879
chr2	29845713	0.706992	0.708432	0.702612	0.672476	0.69428	0.776025	0.768186	0.740156	0.759931	0.746777	0.787377	0.744332	0.750959	0.762908	0.756613
chr2	30798718	0.829276	0.810898	0.826683	0.838183	0.804114	0.858213	0.860555	0.880352	0.87125	0.877596	0.826782	0.849395	0.831708	0.841408	0.856655
chr2	30798739	0.617162	0.601674	0.61603	0.643769	0.639361	0.656328	0.680159	0.702759	0.652127	0.699039	0.65868	0.657932	0.641623	0.66344	0.649191
chr2	30798750	0.844543	0.840835	0.849819	0.856498	0.848128	0.85025	0.871096	0.889159	0.87771	0.867546	0.848702	0.858377	0.829861	0.848739	0.853632
chr2	30798754	0.922822	0.911717	0.929187	0.934439	0.921041	0.935442	0.917621	0.950503	0.930235	0.935736	0.909098	0.922065	0.924831	0.916125	0.921538
chr2	30798763	0.950426	0.955331	0.945685	0.955289	0.951287	0.959805	0.950363	0.96672	0.944349	0.954112	0.947741	0.947262	0.945582	0.941462	0.953761
chr2	30798775	0.924038	0.914342	0.918037	0.936556	0.934241	0.933532	0.933605	0.95189	0.9271	0.945169	0.920801	0.929188	0.923506	0.923689	0.933899
chr2	30798785	0.911714	0.902294	0.900941	0.904466	0.910361	0.917578	0.917151	0.938271	0.908606	0.925718	0.899735	0.922233	0.917029	0.90665	0.922807
chr2	30798801	0.590655	0.576395	0.593195	0.552929	0.590951	0.579764	0.592979	0.642617	0.625777	0.580548	0.592329	0.584911	0.578784	0.601744	0.58206
chr2	30798810	0.654434	0.653763	0.660141	0.646674	0.639595	0.686748	0.639604	0.701192	0.681056	0.665417	0.662824	0.595079	0.658677	0.662403	0.677863
chr2	30798819	0.455203	0.466132	0.479764	0.471497	0.461914	0.491257	0.484725	0.547315	0.530123	0.474023	0.494923	0.488623	0.497513	0.54086	0.500685
chr2	33216721	0.0834275	0.0747458	0.0777014	0.0812792	0.0895379	0.0697211	0.0704361	0.0621545	0.0531175	0.0583439	0.090076	0.0618192	0.075426	0.0788549	0.0722207
chr2	33216733	0.144119	0.162108	0.163641	0.149818	0.16064	0.144978	0.127056	0.115517	0.114963	0.110288	0.165452	0.118522	0.141086	0.150163	0.120149
chr2	33216751	0.0989896	0.118198	0.110432	0.108083	0.115352	0.0986717	0.0922389	0.0815763	0.075716	0.0780695	0.121845	0.0822837	0.10097	0.103318	0.0995475
chr2	33216775	0.256397	0.265715	0.253099	0.231338	0.264472	0.214609	0.201283	0.190929	0.207099	0.179125	0.259091	0.201646	0.257467	0.244037	0.225766
chr2	33216804	0.145516	0.156689	0.150661	0.147278	0.163692	0.125989	0.122928	0.112905	0.110774	0.10333	0.148259	0.112855	0.146643	0.132363	0.133741
chr2	74655750	0.082391	0.0701107	0.0382883	0.0149007	0.0808314	0.0532995	0.0865385	0.0198347	0.0749465	0.0550918	0.111732	0.045045	0.102119	0.0966184	0.0372208
chr2	74655753	0.0145396	0.0202952	0.0362812	0.03125	0.028169	0.0431472	0.0963391	0.0528926	0.0663812	0.0868114	0.0428305	0.0666667	0.0847784	0.031401	0.0521092
chr2	74655758	0.0193861	0.0369004	0.027027	0.0214168	0.00925926	0.0152284	0.0365385	0.0330579	0.0342612	0.0166945	0.0111732	0.0306306	0.0289017	0.0144928	0.070529
chr2	74655767	0.0614887	0.0351201	0.020595	0.0246711	0.0646651	0.0620155	0.046332	0.0348837	0.118026	0.0951586	0.114019	0.0774775	0.156069	0.0437956	0.057072
chr2	74655770	0.0323102	0.0479705	0.0630631	0.044335	0.0623557	0.0558376	0.0807692	0.0116861	0.0749465	0.0066778	0.0726257	0.0522523	0.117988	0.0917874	0.0620347
chr2	74655773	0.0161551	0.0202952	0.0112613	0	0.0115473	0.0203046	0.0984556	0.049505	0.0620985	0.0383973	0.0205224	0.0216216	0.0385356	0.0193237	0.0173697
chr2	74655779	0.00969305	0.0369686	0.00451467	0.0377668	0.0254042	0.0203046	0.00961538	0.0445545	0.0920771	0.0556492	0.0335196	0.036036	0.0770713	0.0217391	0.0124069
chr2	74655782	0	0.0166052	0.0135135	0.0131579	0.0138568	0.0329949	0.0230769	0.019802	0.0192719	0.0851419	0.0633147	0.0216216	0.0500963	0.0193705	0.0173697
chr2	74655791	0	0.0332717	0.0157658	0.0214168	0.00231481	0.0456853	0.0328185	0.0574713	0.0149893	0.0383973	0.0335196	0.0488246	0.0579151	0.0169082	0.0421836
chr2	74655794	0.0548387	0.0147874	0.0315315	0.0114943	0.0369515	0.0564103	0.0384615	0.0771757	0.0214133	0.0283806	0.0391061	0.00720721	0.0770713	0.0652174	0.0397022
chr2	74655799	0	0.0574074	0.0248307	0.00494234	0	0.00254453	0.00769231	0.0131363	0.0278373	0.0434057	0.0484171	0.0108108	0.0481696	0.0603865	0.0322581
chr2	74655810	0.0258065	0.012939	0.00902935	0.0164474	0.0161663	0.0253807	0.0288462	0.0592105	0.0428266	0.0066778	0.00373134	0	0.026975	0	0
chr2	74655816	0.0193548	0.0332717	0.0247748	0.0344828	0.0230947	0.00507614	0.0211538	0.0180624	0.0171306	0.0252101	0.0297952	0.0216216	0.0423892	0.0410628	0.0248139
chr2	74655824	0.0258065	0.00553506	0.045045	0.00328407	0.0369515	0.0913706	0.0365385	0.0131363	0.0149893	0.0367279	0.00558659	0.0216216	0.0366795	0.0386473	0.0347395
chr2	74655827	0.00816993	0.0241187	0.0136364	0	0	0.0179028	0	0.0446281	0.0263158	0.00854701	0.00189036	0.0163934	0.023622	0.0220588	0.010101
chr2	74655831	0.00816993	0.0167598	0.0431818	0.0499168	0.023753	0.0309278	0.0078125	0	0	0.0238908	0	0.0109091	0.00603622	0.0223881	0.010101
chr2	74655834	0.00163399	0.00371747	0.00681818	0.00165563	0	0.0179028	0.0136187	0	0.0131291	0.0219224	0.00567108	0	0.0216535	0.0465686	0.00505051
chr2	74655837	0.0114379	0.0185529	0.0159091	0.0413907	0.00938967	0.0542636	0.0116732	0.0115702	0.00875274	0.0320946	0.0113208	0.00727273	0.0197628	0.0171149	0.0428212
chr2	74691476	0.028163	0.0243451	0.0311461	0.0173982	0.0180553	0.0338084	0.0272882	0.0200941	0.0119829	0.0153591	0.0235839	0.0306166	0.0300097	0.0316832	0.0212645
chr2	74691478	0.0439701	0.0303831	0.0328709	0.0336434	0.022653	0.0275108	0.0358158	0.0248128	0.0168235	0.0255293	0.030637	0.0312764	0.0341487	0.0240521	0.0213311
chr2	74691501	0.0127904	0.00870712	0.0159783	0.0221475	0.0232963	0.00961538	0.0133523	0.0111182	0.0131316	0.0215857	0.0169492	0.0154432	0.0154964	0.0234662	0.0220963
chr2	74691514	0.0639025	0.0628798	0.0587526	0.0534548	0.0572237	0.0504313	0.057971	0.0528455	0.0487318	0.0562825	0.0452139	0.079704	0.0515738	0.0673839	0.0677822
chr2	74691516	0.0452605	0.0353655	0.047906	0.0480522	0.042854	0.0509765	0.0440341	0.0453379	0.0336374	0.0307118	0.0457847	0.0637804	0.0450145	0.0497597	0.0612245
chr2	74691544	0.094223	0.113984	0.113821	0.109703	0.0866347	0.101987	0.107893	0.0991665	0.10168	0.0862713	0.102005	0.118877	0.0895233	0.125177	0.103782
chr2	93176677	0.454642	0.476457	0.459901	0.481157	0.490111	0.527344	0.472599	0.502119	0.484218	0.468734	0.542414	0.491884	0.522643	0.489637	0.533702
chr2	93176782	0.430393	0.46863	0.407881	0.444286	0.431744	0.452334	0.392857	0.442484	0.480336	0.427689	0.45415	0.451921	0.47197	0.469228	0.479126
chr2	93176788	0.632908	0.678761	0.643264	0.673489	0.626254	0.644008	0.644818	0.661768	0.666218	0.579351	0.674476	0.651187	0.665323	0.661654	0.696207
chr2	109677118	0.00173963	0.00608314	0.0129717	0.00586338	0.00597808	0.00834376	0.00511509	0.00753623	0.0130134	0.00517504	0.0151468	0.0188513	0.0111151	0.0124567	0.00695866
chr2	109677127	0.0127647	0.0114363	0.00667976	0.00761347	0.0132758	0.00999584	0.0131052	0.0116144	0.0052867	0.0152207	0.0179622	0.00295334	0.0196429	0	0.0143384
chr2	109677172	0.0212148	0.0138514	0.0245934	0.0122951	0.0116744	0.025491	0.0277474	0.0121739	0.0203169	0.0116031	0.0282521	0.02483	0.0193618	0.0238179	0.0184653
chr2	115856455	0.065283	0.0680761	0.0593318	0.0524614	0.0529236	0.0888632	0.0735586	0.0571205	0.0576923	0.0376245	0.0769912	0.0678766	0.0797546	0.0713921	0.0794979
chr2	115856459	0.025283	0.0338839	0.0266358	0.0334052	0.0444065	0.0541787	0.0482107	0.0399061	0.0351807	0.0242915	0.0429204	0.0362976	0.0459921	0.0526854	0.0585774
chr2	115856464	0.0242241	0.0364098	0.0243056	0.0212766	0.0307956	0.014476	0.0373692	0.0223267	0.0116167	0.00884956	0.0363475	0.0330669	0.0180061	0.0360825	0.0326488
chr2	115856486	0.0434947	0.0478408	0.0480046	0.037702	0.0328358	0.0449827	0.061569	0.0285603	0.0379443	0.0552079	0.0484229	0.0645161	0.0670171	0.0290816	0.0543933
chr2	115856506	0.0480151	0.034687	0.040253	0.0382533	0.0456485	0.0427005	0.0507463	0.0467583	0.0572942	0.0621324	0.0531915	0.0416667	0.0417032	0.0452696	0.0413396
chr2	116066822	0.0082334	0.00948992	0.00960118	0.00899788	0.00877893	0.0114976	0.0143482	0.00834351	0.0104773	0.0171644	0.0149471	0.0126899	0.010341	0.00763359	0.00899918
chr2	116066865	0.0053918	0.00833135	0.00839714	0.0144774	0.00739556	0.0207852	0.0121773	0.00548669	0.0101744	0.00634398	0.0110073	0.00790438	0.00811416	0.00662758	0.0101204
chr2	116066914	0.00682839	0.00879278	0.00714814	0.00705841	0.0019972	0.0118224	0.0053437	0.00407498	0.0069646	0.00234907	0.00726895	0.0100116	0.0053043	0.0107444	0.0139382
chr2	116066919	0.0046595	0.00500119	0.00763171	0.00229358	0.00399281	0.0115141	0.00877193	0.00426136	0.00464172	0.0108134	0.00891561	0.0105668	0.0122836	0.00940519	0.00436324
chr2	119323979	0.590948	0.628644	0.554974	0.596692	0.613465	0.581507	0.568761	0.54381	0.595598	0.539988	0.597693	0.547964	0.593317	0.560861	0.553059
chr2	119324031	0.597761	0.63038	0.597674	0.597172	0.578076	0.600746	0.603276	0.565121	0.620794	0.583639	0.584575	0.619261	0.617671	0.595983	0.571726
chr2	119324034	0.586463	0.565217	0.577596	0.587793	0.567141	0.553362	0.562757	0.555626	0.53365	0.513001	0.583489	0.563492	0.551162	0.537271	0.508122
chr2	119324043	0.74106	0.730915	0.754794	0.735843	0.725583	0.739733	0.75239	0.728948	0.74849	0.681429	0.749721	0.72228	0.736649	0.718823	0.730561
chr2	119324048	0.62931	0.578481	0.638484	0.632561	0.611881	0.663282	0.652847	0.612944	0.671835	0.596641	0.65709	0.656077	0.636178	0.630496	0.64253
chr2	119324057	0.707401	0.706279	0.691279	0.738882	0.703864	0.76264	0.765455	0.733354	0.769264	0.715549	0.729167	0.735172	0.727532	0.730159	0.708697
chr2	119324064	0.36747	0.390223	0.407321	0.407752	0.371542	0.358974	0.409918	0.370429	0.369987	0.385788	0.399925	0.419166	0.343521	0.336601	0.376143
chr2	119324077	0.577883	0.556258	0.551424	0.633113	0.593281	0.551889	0.598636	0.558066	0.598364	0.535834	0.557499	0.604066	0.597477	0.540831	0.577307
chr2	119324103	0.517834	0.471651	0.543239	0.508551	0.465931	0.479299	0.508398	0.433712	0.495914	0.403397	0.432974	0.507909	0.487045	0.468154	0.486935
chr2	128436646	0.978351	0.97039	0.969912	0.977141	0.964958	0.974014	0.987145	0.979495	0.967826	0.966011	0.971997	0.977711	0.982747	0.985623	0.985511
chr2	128436683	0.976785	0.967703	0.968685	0.967671	0.964019	0.973421	0.976981	0.970152	0.976421	0.97303	0.962574	0.971228	0.960414	0.969608	0.973477
chr2	146959254	0.352538	0.33576	0.352197	0.386386	0.321693	0.397126	0.384775	0.370025	0.397328	0.39081	0.379915	0.403131	0.393982	0.417142	0.39829
chr2	146959272	0.0374573	0.042247	0.0410959	0.0493539	0.045402	0.0554402	0.0289077	0.0469959	0.0459649	0.0402003	0.0600321	0.0400445	0.0441864	0.0447427	0.049329
chr2	146959366	0.0176302	0.0125309	0.0167454	0.0175752	0.012471	0.0197464	0.0155151	0.00968693	0.0180733	0.0130081	0.0267675	0.0236538	0.0216976	0.0141209	0.0101578
chr2	146959375	0.0226869	0.0228925	0.0235647	0.0339239	0.0298248	0.0237154	0.0224159	0.0306913	0.0261404	0.0156227	0.036525	0.0289049	0.0321181	0.0263702	0.0226572
chr2	164168109	0.0982411	0.0796312	0.0638675	0.0775194	0.0812224	0.132712	0.123239	0.0766721	0.14	0.114167	0.13294	0.119693	0.143478	0.100844	0.158944
chr2	164168110	NA	NA	NA	NA	NA	NA	NA	NA	NA	NA	NA	NA	NA	NA	NA
chr2	164168112	0.0820513	0.0637766	0.0839243	0.0732911	0.0776035	0.128355	0.111111	0.113054	0.134313	0.116717	0.095122	0.115469	0.14937	0.107111	0.161031
chr2	164168113	NA	NA	NA	NA	NA	NA	NA	NA	NA	NA	NA	NA	NA	NA	NA
chr2	164168120	0.0179487	0.0471226	0.0295334	0.0411827	0.0382448	0.0605003	0.0466867	0.0501018	0.0707177	0.0470278	0.0360986	0.0460695	0.0572917	0.037234	0.0483351
chr2	164168121	NA	NA	NA	NA	NA	NA	NA	NA	NA	NA	NA	NA	NA	NA	NA
chr2	164168125	0.0371954	0.0250836	0.0437352	0.0257042	0.0381679	0.0704718	0.0486459	0.0365408	0.049895	0.030474	0.0421163	0.030758	0.0451389	0.0412417	0.0512406
chr2	164168126	NA	NA	NA	NA	NA	NA	NA	NA	NA	NA	NA	NA	NA	NA	NA
chr2	164168128	0.0188034	0.0433876	0.0762862	0.0379613	0.0426559	0.107101	0.0829146	0.0557364	0.0707918	0.0746606	0.060153	0.0788701	0.0647545	0.0607808	0.0804101
chr2	164168129	NA	NA	NA	NA	NA	NA	NA	NA	NA	NA	NA	NA	NA	NA	NA
chr2	164168130	0.0299401	0.0325407	0.0558859	0.0369069	0.0413821	0.0897959	0.0738322	0.0580593	0.0796646	0.040271	0.0643255	0.053787	0.0643199	0.0612789	0.103819
chr2	164168131	NA	NA	NA	NA	NA	NA	NA	NA	NA	NA	NA	NA	NA	NA	NA
chr2	164168143	0.0780446	0.105088	0.101715	0.0990099	0.0816162	0.181712	0.128514	0.111021	0.113039	0.115631	0.119554	0.147091	0.165724	0.12866	0.146631
chr2	164168144	NA	NA	NA	NA	NA	NA	NA	NA	NA	NA	NA	NA	NA	NA	NA
chr2	164168148	0.0479247	0.039666	0.0585799	0.05957	0.0581583	0.0902212	0.0794369	0.0596893	0.0692187	0.0433145	0.0562891	0.096963	0.0656522	0.0754215	0.0667384
chr2	164168149	NA	NA	NA	NA	NA	NA	NA	NA	NA	NA	NA	NA	NA	NA	NA
chr2	164168153	0.0119709	0.0166736	0.0206856	0.0256952	0.0177276	0.0608899	0.0270812	0.0411238	0.0230971	0.020316	0.0336806	0.0391654	0.0299609	0.0288761	0.0546241
chr2	164168154	NA	NA	NA	NA	NA	NA	NA	NA	NA	NA	NA	NA	NA	NA	NA
chr2	164168155	0.0346302	0.0355203	0.0580569	0.040436	0.0128669	0.0710128	0.0458438	0.0402275	0.026828	0.052295	0.034016	0.0651061	0.035761	0.0252772	0.0672405
chr2	164168156	NA	NA	NA	NA	NA	NA	NA	NA	NA	NA	NA	NA	NA	NA	NA
chr2	164168171	0.0542735	0.0412672	0.0502067	0.0646521	0.0321543	0.0814901	0.0852558	0.044661	0.0709034	0.0669928	0.0485942	0.0585009	0.0924479	0.0399113	0.0912507
chr2	164168172	NA	NA	NA	NA	NA	NA	NA	NA	NA	NA	NA	NA	NA	NA	NA
chr2	164168174	0.0359128	0.0383493	0.0581602	0.0796055	0.0595334	0.105937	0.0411647	0.0690496	0.0712788	0.110986	0.0815689	0.0657895	0.0585938	0.0567627	0.0929608
chr2	164168175	NA	NA	NA	NA	NA	NA	NA	NA	NA	NA	NA	NA	NA	NA	NA
chr2	164168177	0.0582691	0.0641934	0.0785588	0.0724332	0.0693269	0.104373	0.105316	0.0621698	0.0964866	0.114081	0.0673845	0.114526	0.0847532	0.0851064	0.128824
chr2	164168178	NA	NA	NA	NA	NA	NA	NA	NA	NA	NA	NA	NA	NA	NA	NA
chr2	164168180	0.057717	0.0375156	0.0567041	0.0551651	0.0373794	0.106643	0.0788153	0.0357433	0.0702306	0.0703801	0.054495	0.063962	0.0811632	0.0412234	0.0633387
chr2	164168181	NA	NA	NA	NA	NA	NA	NA	NA	NA	NA	NA	NA	NA	NA	NA
chr2	164168187	0.0132535	0.0301003	0.036116	0.0337553	0.0257338	0.052417	0.038674	0.0243803	0.0481928	0.0458992	0.0364583	0.0508041	0.0529744	0.0288248	0.0630048
chr2	164168188	NA	NA	NA	NA	NA	NA	NA	NA	NA	NA	NA	NA	NA	NA	NA
chr2	164168201	0.0352082	0.0487907	0.059728	0.0453268	0.0466801	0.0822157	0.0456598	0.0593979	0.0663507	0.0613936	0.047619	0.0884728	0.109321	0.0568636	0.0732364
chr2	164168202	NA	NA	NA	NA	NA	NA	NA	NA	NA	NA	NA	NA	NA	NA	NA
chr2	164678861	0.677209	0.762481	0.721026	0.674886	0.688462	0.669231	0.629944	0.692833	0.668826	0.655249	0.720172	0.669814	0.745027	0.63975	0.648852
chr2	164678866	0.740615	0.759298	0.778915	0.715091	0.717752	0.71371	0.688673	0.719248	0.685591	0.686905	0.75441	0.772501	0.778035	0.70862	0.704769
chr2	164678892	0.43776	0.451496	0.426481	0.39663	0.390625	0.342451	0.381546	0.355379	0.342284	0.377295	0.391024	0.387712	0.416584	0.361967	0.37406
chr2	164678927	0.0987526	0.0906071	0.105406	0.10477	0.0826972	0.0876232	0.0667498	0.0533031	0.0633727	0.0837958	0.075067	0.091028	0.122402	0.0980087	0.081825
chr2	164678936	0.0728977	0.0964329	0.0863652	0.0682001	0.0585428	0.0663507	0.0674157	0.0443308	0.0393983	0.0686111	0.077047	0.07388	0.0832507	0.0597758	0.0677966
chr2	164678963	0.1321	0.140611	0.143441	0.106412	0.14144	0.109438	0.0981557	0.111904	0.0781193	0.0753196	0.123474	0.0995796	0.124049	0.118921	0.110102
chr2	168893990	0.947968	0.970849	0.941351	0.949017	0.9416	0.953687	0.961713	0.934439	0.933492	0.949869	0.922227	0.958398	0.945538	0.931903	0.906989
chr2	168894006	0.977584	0.944091	0.960784	0.960992	0.97707	0.967624	0.967304	0.961288	0.958254	0.949056	0.978252	0.97219	0.945378	0.977422	0.951604
chr2	168894015	0.92165	0.9246	0.924617	0.922517	0.919341	0.960976	0.963372	0.909786	0.897545	0.943527	0.906939	0.892691	0.924236	0.940437	0.946354
chr2	168894021	0.973137	0.950758	0.93934	0.966558	0.974684	0.944647	0.939819	0.949561	0.937146	0.949086	0.950592	0.944034	0.942284	0.936685	0.956227
chr2	168894042	0.942067	0.950675	0.943953	0.952676	0.935389	0.934186	0.934739	0.917431	0.939953	0.928603	0.894156	0.936576	0.935592	0.932992	0.927083
chr2	168894051	0.838954	0.759056	0.83412	0.817851	0.836433	0.812919	0.850125	0.831099	0.824586	0.801045	0.796402	0.802488	0.823849	0.810899	0.799165
chr2	168894063	0.951192	0.968855	0.962309	0.970193	0.955274	0.958663	0.959819	0.965227	0.949481	0.949587	0.965714	0.948678	0.958577	0.95114	0.972425
chr2	168894072	0.934544	0.943014	0.901649	0.892	0.896115	0.879067	0.943719	0.911731	0.911458	0.916338	0.872645	0.916472	0.895023	0.910191	0.922228
chr2	168894088	0.93412	0.946565	0.928614	0.947233	0.962854	0.945765	0.94676	0.938314	0.931214	0.960538	0.902129	0.936625	0.922399	0.92794	0.942288
chr2	173184236	0.0255142	0.0256324	0.0183433	0.0233413	0.0261421	0.0292138	0.0154716	0.024415	0.0175994	0.0211462	0.0267799	0.0141772	0.0298865	0.0312721	0.0169571
chr2	173184265	0.00888365	0.00884807	0.00646204	0.00723432	0.00855715	0.00865281	0.00727428	0.00797498	0.0141825	0.00591216	0.0156869	0.00478469	0.0106314	0.00962903	0.0116915
chr2	173184316	0.00384918	0.00396123	0.00322767	0.00670705	0.00288184	0.00661376	0.00139082	0.00437534	0.00503134	0.0040666	0.00411921	0.00454938	0.00536044	0.00507408	0.00377965
chr2	173184334	0.00330111	0.00876232	0.00564516	0.010955	0.0159147	0.00733349	0.00618271	0.0053881	0.00448786	0.00651641	0.00492611	0.00744631	0.00646174	0.00557527	0.00679117
chr2	173184339	0.0316935	0.0250021	0.0206912	0.0348216	0.0303699	0.0229733	0.0249867	0.0274906	0.0285664	0.034589	0.0291977	0.0279084	0.0174026	0.0253745	0.0352119
chr2	180702746	0.096	0.0929012	0.081405	0.105301	0.0916556	0.097591	0.0812266	0.0982004	0.0915199	0.0745322	0.0885441	0.0735491	0.0928461	0.0791483	0.0944798
chr2	180702778	0.227918	0.222948	0.214818	0.227675	0.227147	0.235377	0.206852	0.243808	0.236161	0.19545	0.205363	0.223889	0.19402	0.179637	0.220764
chr2	180702804	0.315086	0.320575	0.30675	0.318757	0.339486	0.310882	0.26836	0.353931	0.29122	0.283574	0.343826	0.310042	0.291047	0.309315	0.277459
chr2	181460415	0.0114772	0.0130967	0.00232423	0.0195174	0.0243902	0.0239589	0.0235356	0.0284553	0.0335079	0.0260928	0.0163599	0.0338542	0.0178735	0.0382754	0.0275506
chr2	181460429	0.096332	0.0860759	0.0709715	0.0657427	0.0838941	0.0746439	0.109539	0.110332	0.127883	0.0870007	0.134379	0.0886827	0.0939505	0.0935569	0.0942746
chr2	181460437	0.204453	0.135021	0.182452	0.213627	0.192998	0.168565	0.165528	0.18893	0.214098	0.195939	0.231453	0.213279	0.159487	0.218846	0.198536
chr2	181460471	0.185762	0.162368	0.189756	0.212584	0.166292	0.218607	0.265199	0.27414	0.219192	0.208333	0.259158	0.237458	0.211106	0.234595	0.239224
chr2	181460487	0.0592812	0.0902573	0.0695906	0.0922968	0.0625281	0.082574	0.08159	0.0896679	0.0945378	0.0958347	0.104528	0.0749814	0.0650779	0.0901099	0.0845557
chr2	181460506	0.159377	0.116181	0.148775	0.188277	0.135935	0.147494	0.125457	0.17836	0.139791	0.14189	0.169451	0.123933	0.14253	0.174219	0.171909
chr2	181460513	0.477612	0.368421	0.426729	0.494993	0.400634	0.430866	0.422328	0.498514	0.485774	0.493165	0.446662	0.438269	0.4527	0.516934	0.443864
chr2	181460527	0.216908	0.202617	0.217695	0.291297	0.221275	0.226361	0.250785	0.253235	0.235325	0.23322	0.224685	0.209881	0.234755	0.234334	0.218723
chr2	181460529	0.149442	0.116994	0.139766	0.136217	0.139263	0.116438	0.13089	0.197037	0.149764	0.176771	0.173557	0.133234	0.137373	0.16468	0.153646
chr3	38440823	0.582605	0.49872	0.584824	0.580332	0.470618	0.571161	0.561525	0.564636	0.567701	0.517572	0.588853	0.522108	0.514033	0.570093	0.563934
chr3	38440846	0.651469	0.586934	0.63356	0.621437	0.624681	0.639528	0.669746	0.63863	0.644434	0.667579	0.643836	0.604889	0.579937	0.653646	0.663394
chr3	38440903	0.551119	0.601643	0.541256	0.558478	0.555215	0.624378	0.653757	0.648065	0.623894	0.655566	0.591771	0.59831	0.595412	0.622199	0.630567
chr3	53477651	0.438556	0.572543	0.492908	0.491501	0.507329	0.452926	0.372119	0.421396	0.384937	0.347379	0.487084	0.4281	0.469081	0.484147	0.430444
chr3	53477663	0.417595	0.541471	0.479574	0.462602	0.464489	0.416709	0.358397	0.401	0.366309	0.339234	0.425554	0.425532	0.419039	0.421527	0.373992
chr3	53477678	0.321649	0.439436	0.33492	0.357067	0.385199	0.296979	0.254153	0.309035	0.24214	0.263192	0.29442	0.295982	0.29737	0.302195	0.283976
chr3	53477687	0.30353	0.388019	0.315727	0.365862	0.36867	0.282731	0.233186	0.266435	0.235897	0.221005	0.275698	0.267719	0.271352	0.286449	0.257576
chr3	53477698	0.327322	0.430133	0.348315	0.350567	0.36342	0.316004	0.236103	0.294615	0.231844	0.254902	0.285277	0.278165	0.284262	0.306867	0.280081
chr3	53477709	0.313387	0.397346	0.355201	0.369465	0.339953	0.282875	0.245066	0.28223	0.214984	0.237942	0.265986	0.241657	0.253204	0.25718	0.259446
chr3	53477715	0.331797	0.457813	0.356002	0.39078	0.369143	0.32602	0.264835	0.327831	0.249301	0.274131	0.32402	0.315189	0.316372	0.326907	0.297583
chr3	53477720	0.276301	0.363992	0.307372	0.345442	0.33871	0.271845	0.227897	0.246703	0.207902	0.21022	0.253854	0.244387	0.243881	0.244081	0.25546
chr3	53477766	0.226907	0.27858	0.221631	0.247434	0.262287	0.193384	0.170436	0.215957	0.174603	0.182899	0.232155	0.171921	0.196539	0.235546	0.189421
chr3	55782956	0.199495	0.151077	0.182193	0.182568	0.143047	0.127639	0.160389	0.0985721	0.113443	0.0730325	0.159351	0.127002	0.187186	0.101465	0.13755
chr3	55782964	0.15019	0.108779	0.117945	0.134135	0.113032	0.0699653	0.104899	0.0761597	0.085327	0.0495093	0.140961	0.0894123	0.143026	0.0784586	0.102855
chr3	55782976	0.157284	0.126499	0.144941	0.127067	0.130088	0.0788146	0.132602	0.0669746	0.0794368	0.0559196	0.10359	0.0838857	0.125554	0.0718828	0.122656
chr3	55782998	0.0939478	0.0817661	0.0877026	0.103546	0.0736702	0.0683895	0.0740508	0.0591757	0.0557917	0.0447013	0.0894123	0.0638736	0.1059	0.044512	0.0936157
chr3	55783000	0.123232	0.0739024	0.101238	0.104618	0.0829787	0.0826498	0.094387	0.0545455	0.0557917	0.0399302	0.0944432	0.0720494	0.0967552	0.0605809	0.0712312
chr3	55783043	0.0825758	0.0517852	0.0440431	0.0638549	0.0665425	0.0458716	0.0564617	0.035221	0.0375499	0.0266201	0.0497706	0.0429813	0.0640118	0.0416437	0.0508005
chr3	55783044	NA	NA	NA	NA	NA	NA	NA	NA	NA	NA	NA	NA	NA	NA	NA
chr3	55783074	NA	NA	NA	NA	NA	NA	NA	NA	NA	NA	NA	NA	NA	NA	NA
chr3	55783087	NA	NA	NA	NA	NA	NA	NA	NA	NA	NA	NA	NA	NA	NA	NA
chr3	55783110	NA	NA	NA	NA	NA	NA	NA	NA	NA	NA	NA	NA	NA	NA	NA
chr3	55783113	NA	NA	NA	NA	NA	NA	NA	NA	NA	NA	NA	NA	NA	NA	NA
chr3	55783142	NA	NA	NA	NA	NA	NA	NA	NA	NA	NA	NA	NA	NA	NA	NA
chr3	55783144	NA	NA	NA	NA	NA	NA	NA	NA	NA	NA	NA	NA	NA	NA	NA
chr3	86547140	0.12586	0.0704601	0.0915848	0.095212	0.0764718	0.106532	0.134443	0.102124	0.152071	0.0917431	0.17595	0.141656	0.141974	0.126251	0.133891
chr3	86547142	0.0725045	0.0673904	0.0813953	0.0971741	0.0707281	0.0843404	0.129932	0.095146	0.118853	0.0737435	0.152389	0.124605	0.100235	0.105425	0.11033
chr3	86547147	0.0617606	0.0750665	0.0667722	0.0747596	0.0600125	0.0723514	0.107499	0.0763412	0.0939118	0.0782253	0.117142	0.0896603	0.0715804	0.0801328	0.102777
chr3	86547160	0.0798479	0.0629857	0.0419525	0.0666181	0.0472818	0.0661008	0.0894074	0.0787858	0.0812808	0.0508244	0.093153	0.099963	0.0779925	0.0864519	0.0832033
chr3	86547173	0.0704961	0.0689514	0.0413793	0.0567208	0.0435602	0.0658436	0.0691196	0.0723974	0.0848754	0.0562779	0.0900474	0.0777819	0.0733491	0.0818463	0.0878519
chr3	86547193	0.0853147	0.0712972	0.0718436	0.0840138	0.0528946	0.0761343	0.0893372	0.085554	0.102956	0.0719536	0.0968295	0.116667	0.0868031	0.0954524	0.103296
chr3	86547198	0.15682	0.131174	0.128144	0.120903	0.105175	0.154796	0.167895	0.116508	0.174203	0.134914	0.166918	0.186185	0.170984	0.144893	0.15699
chr3	86547210	0.266893	0.221677	0.192155	0.258041	0.20783	0.297304	0.306803	0.29323	0.360522	0.262098	0.370553	0.345826	0.294561	0.338389	0.298597
chr3	86547232	0.171166	0.143415	0.142176	0.161343	0.130806	0.174013	0.199581	0.188981	0.194773	0.165795	0.24018	0.19863	0.200755	0.208609	0.223031
chr3	86547235	0.0856117	0.0845588	0.0758457	0.0895577	0.0692677	0.0750064	0.110762	0.0889318	0.105069	0.0811281	0.127468	0.111029	0.104323	0.113927	0.110332
chr3	86547250	0.113151	0.0958121	0.106332	0.0923105	0.0883886	0.112449	0.138969	0.123729	0.148585	0.0892581	0.13958	0.149176	0.132519	0.138225	0.17371
chr3	86547255	0.136901	0.105661	0.115517	0.111415	0.11051	0.120637	0.169199	0.142932	0.162362	0.107612	0.159262	0.133902	0.136224	0.126007	0.16001
chr3	94399333	0.00208551	0.016677	0.0116667	0.0170984	0.00662252	0.0219966	0.0121294	0.012959	0.0196629	0.0062144	0.0351153	0.0287436	0.0165893	0.0178326	0.011396
chr3	94399342	0.0120672	0.0267081	0.0225753	0.0244664	0.0113052	0.0196413	0.0144231	0.0300711	0.0217544	0.0204724	0.0412533	0.0233427	0.0316073	0.0197279	0.0179856
chr3	94399353	0.032021	0.0303406	0.0209732	0.00781657	0.0241273	0.0212947	0.0191388	0.0176406	0.0364401	0.00888192	0.0375587	0.015399	0.0282448	0.0428571	0.0296457
chr3	94399383	0.00734137	0.00935162	0.0100251	0.0135205	0.0138604	0.00510638	0.00889193	0.00657174	0.0266293	0.00522193	0.0354536	0.0144928	0.00201342	0.00951734	0.00934579
chr3	94399413	0.0152551	0.0167079	0.0267335	0.025481	0.0323243	0.0357447	0.0205339	0.0202075	0.0554386	0.0276762	0.0532081	0.0354478	0.0355705	0.0285909	0.0452912
chr3	96219105	0.00937579	0.0134957	0.0109005	0.00917086	0.0150688	0.00758923	0.00686752	0.00838204	0.00766932	0.00773664	0.0175573	0.0128644	0.00760349	0.00814053	0.0100761
chr3	96219125	0.0335559	0.0255416	0.031287	0.0319886	0.0317655	0.0283848	0.0318394	0.0217207	0.022012	0.0241955	0.034856	0.0137937	0.0292019	0.0275544	0.0237948
chr3	96219135	0.0258599	0.0238927	0.022267	0.0242123	0.0289595	0.0336264	0.0242606	0.0301562	0.0270728	0.0230921	0.03663	0.020132	0.0300843	0.0263666	0.0295419
chr3	96219155	0.0342483	0.0325643	0.0317971	0.0237609	0.0217865	0.036485	0.0369875	0.0318935	0.034914	0.0261547	0.0379464	0.043902	0.0384615	0.0336679	0.0409853
chr3	96219187	0.00929368	0.00992251	0.0097214	0.00767033	0.00924877	0.0143501	0.0162863	0.0099445	0.00907369	0.0120282	0.00818624	0.0118902	0.0110715	0.00921857	0.00855494
chr3	97767024	0.136743	0.145508	0.111111	0.0927743	0.15528	0.105206	0.113712	0.214765	0.119666	0.16	0.110929	0.127368	0.0899609	0.161172	0.150826
chr3	97767036	0.129436	0.146484	0.115607	0.0493274	0.156477	0.103373	0.0916115	0.126316	0.128015	0.11413	0.0842191	0.0494217	0.0693717	0.0534629	0.11272
chr3	97767064	0.115546	0.105366	0.136888	0.0778986	0.101449	0.114504	0.080663	0.092823	0.0898148	0.125683	0.116203	0.0336842	0.108073	0.0338983	0.082206
chr3	97767071	0.154489	0.191821	0.20546	0.143494	0.175983	0.255688	0.288079	0.311962	0.284523	0.322493	0.221586	0.297895	0.281617	0.224242	0.231405
chr3	97767078	0.0469729	0.06037	0.106782	0.0330652	0.0935551	0.0412148	0.0497788	0.106424	0.060241	0.0614273	0.0327332	0.0547945	0.0533854	0.0379437	0.0455016
chr3	97767094	0.0490094	0.0493583	0.0503597	0.0402145	0.0642487	0.0478781	0.0364238	0.105364	0.0370714	0.0803975	0.0534539	0.0150054	0.0247396	0.035109	0.0444215
chr3	97767096	0.0855057	0.100488	0.0704023	0.0579323	0.108808	0.0303359	0.0676275	0.100382	0.0598131	0.107273	0.0842191	0.0136986	0.0559896	0.0120919	0.035124
chr3	97767111	0.0490605	0.0253165	0.0287356	0.00356506	0.0300207	0.0293798	0.0187638	0.0497132	0.0268519	0.0469738	0.0469136	0.00631579	0.0182529	0.00483676	0.0217842
chr3	97767118	0.0463646	0.0516569	0.0332851	0.0115865	0.0569948	0.0216685	0.0231788	0.0439771	0.0611111	0.0560072	0.0310711	0.0283912	0.015625	0.0145103	0.033092
chr3	97767127	0.0410095	0.0311587	0.0231884	0.0293856	0.0475207	0.0151188	0.0253863	0.0380952	0.0315399	0.0395328	0.0254934	0.0240586	0.0129534	0.0228916	0.0216272
chr3	105052107	0.199841	0.167483	0.139335	0.213218	0.20035	0.283636	0.204225	0.301859	0.266732	0.312548	0.27712	0.256296	0.297125	0.320976	0.262877
chr3	105052143	0.0237906	0.0313725	0.0686695	0.0336991	0.0410839	0.0658537	0.0754527	0.0364042	0.023622	0.0654349	0.005923	0.0259259	0.0702128	0.0976492	0.0692718
chr3	105052160	0.125596	0.129666	0.137487	0.140392	0.16899	0.174178	0.118063	0.163812	0.15377	0.150347	0.0910911	0.0855019	0.129412	0.227561	0.158177
chr3	107758394	0.421072	0.368913	0.371562	0.484203	0.41142	0.448342	0.487382	0.464243	0.475446	0.513	0.407274	0.544376	0.453965	0.471601	0.471812
chr4	3939406	0.0306748	0.00122699	0.0100251	0.00444444	0.0322896	0.0116788	0.0240074	0.0128913	0.00296736	0.0367762	0.0215054	0.0023753	0.0193424	0.0214067	0.00714286
chr4	40229898	0.92067	0.899459	0.922204	0.915952	0.920082	0.91614	0.923249	0.923676	0.920767	0.913393	0.925847	0.921148	0.921154	0.925	0.919916
chr4	40229921	0.733067	0.69206	0.691578	0.733924	0.703393	0.756671	0.763896	0.791183	0.768733	0.767093	0.748549	0.748718	0.743827	0.73813	0.760167
chr4	40229931	0.744164	0.690056	0.735606	0.748124	0.731655	0.80538	0.775408	0.808433	0.772237	0.800224	0.746509	0.766586	0.759298	0.779012	0.795255
chr4	43382559	0.00787208	0.00876457	0.00497141	0.0053566	0.00799239	0.00632378	0.00766703	0.00701814	0.0064019	0.00296389	0.00767789	0.00305858	0.00569059	0.0038732	0.00918033
chr4	43382586	0.065679	0.0638635	0.0567376	0.0814123	0.0611408	0.0680444	0.075003	0.0721508	0.0792197	0.0693683	0.0550344	0.0527142	0.0580676	0.0644075	0.0530799
chr4	43382620	0.11358	0.0895105	0.0894966	0.132701	0.0929835	0.106972	0.108368	0.134156	0.133546	0.154081	0.103854	0.107433	0.109708	0.117025	0.109474
chr4	43382635	0.111129	0.0944838	0.101429	0.12231	0.104537	0.106338	0.0855543	0.115388	0.111638	0.117769	0.098125	0.102677	0.0849667	0.101101	0.0961665
chr4	43382661	0.126579	0.102877	0.0994901	0.133451	0.0986304	0.164722	0.168997	0.192535	0.172972	0.203695	0.161567	0.159821	0.158738	0.148386	0.154208
chr4	46345312	0.0314539	0.0252861	0.0339292	0.0267062	0.0243611	0.0363636	0.0307002	0.0275982	0.0228787	0.0277951	0.0308235	0.026988	0.0290434	0.0288788	0.0341506
chr4	46345322	0.0652225	0.0901379	0.0655499	0.0802554	0.0754403	0.0896953	0.0864028	0.078869	0.0907252	0.0793618	0.110928	0.0836951	0.0946414	0.0845031	0.0813174
chr4	46345344	0.0251924	0.0185972	0.0284257	0.021759	0.031481	0.0387517	0.0162181	0.0312733	0.0416787	0.0297112	0.0239493	0.0289157	0.0277555	0.0298088	0.0251095
chr4	46345367	0.0328595	0.0424628	0.0288111	0.0314637	0.0237982	0.038343	0.0313469	0.0334821	0.0494935	0.0339896	0.0642891	0.0411552	0.0262102	0.0516366	0.0215681
chr4	46345373	0.0603027	0.0649695	0.0502549	0.0469783	0.0376011	0.0356164	0.0589046	0.0686834	0.0670908	0.0540878	0.0734569	0.0642754	0.0610667	0.0691789	0.0510204
chr4	46345376	0.0528153	0.0528974	0.056102	0.0600594	0.0664602	0.0639175	0.0785394	0.062081	0.0537107	0.0725238	0.0841538	0.0852396	0.0774159	0.0752598	0.0658508
chr4	46345391	0.00723116	0.00132979	0.00619759	0.00799634	0.00929014	0.0113246	0.00310559	0.00720497	0.0017336	0.00581637	0.00985684	0.00409737	0.0104055	0.0039359	0.00845974
chr4	46345412	0.0216783	0.0212314	0.0163994	0.00776256	0.0257511	0.0123669	0.0200207	0.0148957	0.0106967	0.0139004	0.0145437	0.0207229	0.0130771	0.00675676	0.00262774
chr4	46345416	0.0386676	0.0377058	0.0429716	0.043379	0.0419347	0.0575737	0.035825	0.058882	0.0372725	0.0295096	0.0429779	0.0532274	0.0453696	0.0512099	0.0535401
chr4	47947985	0.525977	0.529174	0.534247	0.5086	0.481928	0.528674	0.540608	0.603252	0.485149	0.58516	0.551763	0.552371	0.529338	0.518432	0.56412
chr4	47947999	0.537293	0.586137	0.51545	0.56434	0.507893	0.543239	0.514124	0.628769	0.547587	0.605481	0.557216	0.614953	0.540525	0.520237	0.605769
chr4	47948010	0.443055	0.439633	0.411609	0.478474	0.435256	0.48154	0.470322	0.544916	0.440803	0.51971	0.453005	0.526193	0.453434	0.478942	0.513546
chr4	47948056	0.285905	0.305852	0.255095	0.306478	0.243743	0.283582	0.263693	0.32922	0.291165	0.313533	0.268994	0.310603	0.28854	0.315875	0.328726
chr4	47948070	0.262405	0.256253	0.241196	0.286805	0.234008	0.26183	0.260599	0.314723	0.242119	0.28112	0.280945	0.327384	0.274796	0.263101	0.336937
chr4	56740665	0.956353	0.948115	0.950145	0.961719	0.948839	0.946159	0.963701	0.968401	0.952866	0.961668	0.966446	0.947535	0.964855	0.961524	0.943109
chr4	56740672	0.970673	0.98079	0.963046	0.976461	0.973268	0.967425	0.972916	0.983197	0.968833	0.977153	0.973703	0.971198	0.980551	0.971367	0.98177
chr4	56740685	0.938373	0.940934	0.94248	0.941921	0.945191	0.933014	0.946286	0.944724	0.916022	0.937342	0.934979	0.928684	0.94214	0.936054	0.943309
chr4	56740699	0.961376	0.956459	0.963237	0.951652	0.960742	0.95157	0.960454	0.956433	0.960124	0.939086	0.962356	0.950615	0.967184	0.969024	0.964325
chr4	56740735	0.957577	0.952467	0.947084	0.961268	0.954271	0.938918	0.96	0.957813	0.970451	0.969821	0.959713	0.963389	0.957433	0.969264	0.961019
chr4	56740740	0.967529	0.97026	0.96711	0.96985	0.962357	0.970214	0.958026	0.957628	0.963491	0.96253	0.964772	0.959564	0.980176	0.963914	0.961174
chr4	56740743	0.951836	0.962437	0.954159	0.960221	0.95462	0.951652	0.95717	0.955545	0.963544	0.948986	0.9506	0.949096	0.953173	0.945956	0.94812
chr4	56740749	0.97705	0.981329	0.976942	0.979224	0.974042	0.975604	0.972701	0.971563	0.985828	0.971762	0.977217	0.973633	0.969617	0.974514	0.97913
chr4	56740767	0.917397	0.941166	0.924575	0.924528	0.930947	0.911793	0.907715	0.923949	0.902013	0.899408	0.922354	0.940887	0.91993	0.927751	0.921858
chr4	73790741	0.00792079	0.0156556	0.0222772	0.0681818	0.020202	0.0100756	0.0849057	0.0468085	0.00846024	0.0185185	0.0425532	0.0626822	0.0282187	0.0336134	0.00181488
chr4	73790754	0.0237154	0.0410959	0.0318627	0.0484115	0.0185185	0.0680101	0.0538642	0.0808511	0.0371622	0.0462351	0.121581	0.0391304	0.0580986	0.0469799	0.0417423
chr4	73790764	0.00990099	0.0195695	0	0.0181543	0	0	0	0.012766	0.0253378	0	0.0121581	0.015942	0.0158451	0.0234899	0.0326679
chr4	73790768	0.0158103	0.0117878	0.0221675	0.0181543	0.010101	0.0152672	0.030445	0.0156028	0.0135135	0.0356671	0.0349544	0.0391872	0.0316901	0	0.0181488
chr4	73790772	0.0297619	0.00784314	0.0392157	0.0485584	0.010101	0.0201511	0.0234192	0.00994318	0.0118443	0.00664011	0.0700152	0.0232221	0.0546737	0.0201342	0.0236794
chr4	73790777	0.0118577	0.0430528	0.0147059	0.0136157	0.0168067	0.0125945	0.0257611	0.0312057	0.0220339	0.0171731	0.112462	0.0101449	0.037037	0.0134228	0.030853
chr4	73790779	0.019802	0.0215264	0.0220588	0.00907716	0.00168067	0.0302267	0.0491803	0.0170213	0.00846024	0.0185185	0.0761035	0.0289855	0.0606061	0.033557	0.0217786
chr4	73790788	0.00592885	0.00587084	0.0294118	0.00605144	0	0.0151134	0.0187354	0.0113475	0.0118243	0.0369881	0.0425532	0	0.0352113	0.0117845	0.0217786
chr4	73790790	0.0633663	0.00782779	0	0.0364188	0.010101	0.0151134	0.0210773	0.00992908	0.0320946	0.010568	0.0612557	0.0217707	0.0228873	0.0134454	0.0146789
chr4	73790792	0.0434783	0	0.00980392	0.0442073	0.0184874	0.0478589	0.0610329	0.0524823	0.0507614	0.0264201	0.106383	0.0130624	0.084507	0.0537815	0.0235935
chr4	73790799	0.049505	0.0156556	0.0295567	0.00453858	0	0.0377834	0.0679157	0.0198582	0.00337838	0	0.0683891	0.0333333	0.0334507	0.0134228	0
chr4	73790813	0.0316206	0	0.00735294	0.00302572	0.00672269	0	0.00235849	0.0256046	0.0202703	0.0224571	0.0487062	0	0.00704225	0.0167785	0.00546448
chr4	73790819	0.00796813	0.0254403	0	0	0.0117647	0	0.00702576	0.00992908	0.0439189	0.0198151	0.0584615	0	0.0247788	0	0
chr4	73790821	0.0296443	0	0.00490196	0.0166415	0	0	0.0187354	0	0.020339	0.0277411	0.0425532	0	0.0229277	0	0.0108893
chr4	73790826	0.0118577	0.0273973	0.00735294	0	0.0218487	0.0125945	0.0422535	0.03125	0.0202703	0.00792602	0.0410334	0.0261248	0.056338	0.00840336	0.0181488
chr4	73790831	0	0.0156556	0.014742	0	0.00840336	0.00503778	0.0140515	0.00994318	0.0236486	0	0.0364188	0.00580552	0	0.0151007	0.0145191
chr4	78212396	0.0490107	0.0747621	0.0770142	0.0619524	0.0679897	0.0581285	0.0613126	0.057419	0.0487677	0.068977	0.0564175	0.0651568	0.068264	0.0437842	0.0803059
chr4	78212443	0.172813	0.218579	0.260214	0.232383	0.258538	0.20283	0.225444	0.213189	0.227941	0.214071	0.210638	0.232915	0.23362	0.224178	0.263536
chr4	78212449	0.0289988	0.0401987	0.0599682	0.0653061	0.0455882	0.0415094	0.05671	0.0465777	0.0585134	0.0421828	0.0491861	0.0817257	0.0344203	0.0244576	0.0497846
chr4	83284539	0.071636	0.109813	0.143826	0.0444444	0.164354	0.112801	0.116628	0.10073	0.106343	0.0965278	0.131911	0.0803571	0.0841751	0.0842333	0.0768293
chr4	83284569	0.0893204	0.108772	0.144218	0.0826446	0.15615	0.138325	0.0900693	0.145985	0.137255	0.11875	0.162293	0.135458	0.0747452	0.104865	0.0915751
chr4	83284591	0.128405	0.126612	0.167347	0.0916598	0.124064	0.132316	0.105081	0.141709	0.130597	0.103616	0.176699	0.105473	0.107345	0.124324	0.111247
chr4	83284602	0.0261882	0.0128655	0.0326531	0.0274086	0.028877	0.036802	0.0465658	0.0350365	0.0252572	0.0347947	0.101942	0.0368159	0.0395034	0.0259459	0.028083
chr4	83284623	0.0244141	0.0351288	0.0724044	0.0256198	0.0655209	0.0598726	0.0613426	0.056369	0.0346118	0.0132404	0.0748299	0.0318725	0.0745763	0.0433369	0.0415648
chr4	83284636	0.0701071	0.0714286	0.0858311	0.0264682	0.0698925	0.075641	0.0532407	0.0644444	0.0457516	0.0945758	0.148438	0.0479042	0.0474576	0.072747	0.0591133
chr4	83284650	0.0620757	0.0516432	0.0341064	0.0338563	0.096463	0.06743	0.0439815	0.0403522	0.0337711	0.0139567	0.088694	0.0399202	0.0553672	0.0390033	0.0317848
chr4	83284658	0.0658915	0.0551643	0.0889193	0.0483333	0.0804721	0.0850254	0.0427746	0.0651061	0.0363467	0.0369081	0.117302	0.060757	0.0529876	0.0637838	0.037037
chr4	83284681	0.265504	0.237427	0.235695	0.191667	0.207082	0.211929	0.177829	0.19605	0.203169	0.167827	0.190291	0.199005	0.227734	0.228108	0.193627
chr4	83284687	NA	NA	NA	NA	NA	NA	NA	NA	NA	NA	0	NA	NA	NA	NA
chr4	83284712	NA	NA	NA	NA	NA	NA	NA	NA	NA	NA	NA	NA	NA	NA	NA
chr4	83284724	NA	NA	NA	NA	NA	NA	NA	NA	NA	NA	NA	NA	NA	NA	NA
chr4	88640984	0.16237	0.212855	0.195275	0.220675	0.218867	0.164437	0.148487	0.14988	0.120977	0.132926	0.149295	0.153055	0.119706	0.17825	0.16387
chr4	88641017	0.185967	0.227453	0.225332	0.226425	0.229799	0.152373	0.15494	0.16042	0.130623	0.133399	0.169171	0.1516	0.151921	0.218287	0.169425
chr4	88641042	0.0451289	0.0664905	0.0583414	0.0892764	0.0825941	0.043022	0.0513472	0.0601375	0.0401826	0.0370879	0.0584524	0.054341	0.0434501	0.0736623	0.0498273
chr4	88641065	0.0286482	0.0454746	0.0332931	0.0522088	0.0430405	0.0291415	0.0328328	0.0347377	0.0311927	0.0206165	0.0259885	0.0358934	0.0237478	0.0433071	0.0242274
chr4	88641080	0.0318825	0.0396651	0.03289	0.0382466	0.0409739	0.0357424	0.0249364	0.0403988	0.0310999	0.0141565	0.0265503	0.0331302	0.0222318	0.0323774	0.0281481
chr4	99653849	0.0455154	0.0752394	0.0712575	0.0805651	0.0741866	0.146416	0.0983926	0.0947955	0.0736342	0.0952381	0.103145	0.0967309	0.0835141	0.102793	0.118304
chr4	99653855	0.0286353	0.0260036	0.0240819	0.0195029	0.0390456	0.0571081	0.0469897	0.0326773	0.0427807	0.0772325	0.0356245	0.0452104	0.0326619	0.0302671	0.0561482
chr4	99653882	0.0742065	0.0660893	0.08	0.0742857	0.0687554	0.0960486	0.113869	0.0840149	0.0995851	0.108357	0.117796	0.0774396	0.0708491	0.0976909	0.0706278
chr4	99653884	0.0508248	0.0577535	0.0936754	0.0631419	0.0607112	0.0607165	0.0875486	0.03789	0.062167	0.0625501	0.0721174	0.0546595	0.0487277	0.0467732	0.0659218
chr4	99653886	0.0757914	0.0660592	0.0962343	0.0779764	0.0958369	0.136005	0.118421	0.0969539	0.102976	0.109556	0.0930818	0.0895656	0.122228	0.115521	0.118862
chr4	99653888	0.0718429	0.0882219	0.0955224	0.0799235	0.0780234	0.128954	0.145287	0.125417	0.114929	0.124301	0.147589	0.111907	0.10973	0.12263	0.130095
chr4	99653900	0.154533	0.127447	0.151225	0.135393	0.125163	0.200486	0.184249	0.185213	0.171209	0.181599	0.189212	0.213196	0.145336	0.198102	0.209289
chr4	99653912	0.185235	0.203097	0.175765	0.166476	0.21379	0.208537	0.248417	0.182732	0.249703	0.238477	0.243175	0.195964	0.20542	0.219715	0.21489
chr4	99653924	0.044157	0.0446063	0.0389222	0.0334728	0.051461	0.0418944	0.0584226	0.0506518	0.0438909	0.0463629	0.0446316	0.0609046	0.0503247	0.0581602	0.0458357
chr4	99653926	0.059375	0.048725	0.0670257	0.0360291	0.0511487	0.0867718	0.0743802	0.0553081	0.0562796	0.0739113	0.0783738	0.0733904	0.0816216	0.0521018	0.0853795
chr4	99653931	0.0745869	0.0935513	0.0859701	0.068781	0.093547	0.11165	0.115497	0.101942	0.105638	0.142229	0.115256	0.13736	0.094697	0.123077	0.126611
chr4	99653950	0.121809	0.142662	0.134892	0.102633	0.11974	0.163835	0.18439	0.129643	0.152251	0.1544	0.144533	0.128873	0.0941049	0.172986	0.159843
chr4	99653954	0.14496	0.17802	0.165571	0.146174	0.166085	0.167781	0.203505	0.171312	0.205707	0.219824	0.161833	0.12809	0.140991	0.17891	0.183799
chr4	114666070	0.0283077	0.0357683	0.0348618	0.0373926	0.0326531	0.0411003	0.0258405	0.0436094	0.0397695	0.0278869	0.0423387	0.0280815	0.0277859	0.0325645	0.029781
chr4	114666072	0.0247697	0.0334928	0.031771	0.0300429	0.0299157	0.032352	0.0247154	0.0319223	0.0358783	0.0304519	0.0399425	0.0166336	0.0234673	0.0300777	0.0259324
chr4	114666134	0.0296949	0.0450314	0.0422846	0.0434343	0.0464043	0.0433096	0.0442281	0.0313662	0.0576592	0.0400865	0.0336304	0.0543777	0.0476051	0.0404349	0.0491565
chr4	114666147	0.0268223	0.0374843	0.0373509	0.0373832	0.0310289	0.0245637	0.0297305	0.0289218	0.0401261	0.0267769	0.033027	0.0427223	0.0353594	0.0331641	0.0279476
chr4	114666172	0.0428542	0.0519939	0.0427404	0.0485953	0.0324339	0.0425049	0.0384401	0.0439024	0.037037	0.0409852	0.0558917	0.041594	0.0513498	0.0503401	0.0347547
chr4	115978859	0.219735	0.274689	0.228318	0.23739	0.247899	0.220337	0.235054	0.23288	0.218639	0.183344	0.254902	0.194012	0.235144	0.219896	0.23892
chr4	115978934	0.283132	0.380768	0.337478	0.357744	0.373809	0.333241	0.344407	0.369886	0.331791	0.302822	0.367288	0.31976	0.34231	0.315763	0.291109
chr4	115978957	0.243957	0.323825	0.286466	0.298709	0.303723	0.259064	0.273731	0.2605	0.250568	0.230692	0.297422	0.247035	0.269859	0.280114	0.246966
chr4	119415022	0.243378	0.236636	0.195336	0.252247	0.24413	0.258824	0.249084	0.222603	0.303219	0.231782	0.211281	0.267744	0.222678	0.235987	0.251165
chr4	119415028	0.353904	0.357472	0.312458	0.379918	0.342031	0.382749	0.368095	0.364588	0.397182	0.365839	0.349272	0.394336	0.328409	0.31318	0.350868
chr4	119415072	0.119559	0.0966106	0.0850847	0.108996	0.0945858	0.124028	0.119571	0.116228	0.133261	0.0837923	0.0891732	0.155607	0.0917348	0.0815688	0.0822095
chr4	119415080	0.169302	0.136866	0.131999	0.156822	0.130406	0.177202	0.20349	0.162477	0.187449	0.171086	0.12952	0.171324	0.159262	0.180462	0.15799
chr4	123202012	0.0191011	0.0134155	0.0143541	0.0162749	0.0127913	0.0222278	0.00912674	0.0106557	0.0146394	0.0166564	0.0212944	0.00836886	0.0245936	0.0110803	0.0236334
chr4	123202021	0.0766539	0.0818556	0.0743186	0.0650879	0.056506	0.0604245	0.0568856	0.0419693	0.0657727	0.0637813	0.0783113	0.0588052	0.0705471	0.0595028	0.0863997
chr4	123202033	0.129354	0.157281	0.134115	0.112234	0.132574	0.100349	0.114881	0.0845819	0.131987	0.105941	0.130248	0.115009	0.121175	0.103698	0.139053
chr4	123202047	0.0136768	0.0134674	0.0141086	0.0140131	0.0117769	0.00875	0.0151982	0.0210084	0.00531915	0.0141037	0.0114182	0.015102	0.015683	0.0101961	0.0224765
chr4	123202061	0.00996835	0.018588	0.0144681	0.00698054	0.02	0.014985	0.0152968	0.00724171	0.0125212	0.0201637	0.0210126	0.0150318	0.012947	0.0103475	0.0170351
chr4	123202069	0.0258361	0.0354648	0.0344901	0.0283244	0.0235253	0.0152158	0.0224811	0.0182287	0.0195454	0.0156392	0.0204925	0.0239205	0.0242998	0.0226784	0.0284322
chr4	123202128	0.0335125	0.0531228	0.0459086	0.0457924	0.0422268	0.0453639	0.0265794	0.0341165	0.0310242	0.0289175	0.0288827	0.0339693	0.0396223	0.0339777	0.0519481
chr4	123202131	0.0159659	0.0346676	0.036383	0.0286946	0.0205172	0.0179283	0.0187602	0.0252696	0.0269296	0.0196761	0.0209675	0.0281952	0.0291461	0.0159969	0.040746
chr4	132532736	0.318649	0.279433	0.29927	0.338922	0.330156	0.450341	0.428181	0.464549	0.455413	0.527598	0.41287	0.434001	0.367389	0.460789	0.42009
chr4	132532795	0.020198	0.0202686	0.0260006	0.0273726	0.0270459	0.0673594	0.0661383	0.0805228	0.0686822	0.052067	0.0688205	0.0559686	0.0536623	0.0497368	0.0754567
chr4	137861973	0.0125929	0.00943273	0.00662381	0.0129431	0.00636856	0.00273125	0.00972634	0.00609256	0.0119205	0.00805524	0.00637829	0.00973394	0.00970874	0.00768902	0.00384369
chr4	137861991	0.00447888	0.00568257	0.00723787	0.00612485	0.00490864	0.00659099	0.00845491	0.00706714	0.00502884	0.00440835	0.00818905	0.003145	0.00740741	0.0037464	0.00868307
chr4	137861997	0.00640174	0.00646012	0.000783085	0.00329606	0.00355094	0.00329429	0.00514181	0.00483149	0.0081554	0.00755638	0.00832845	0.00119656	0.00205903	0.00158091	0.00402901
chr4	137862008	0.00506818	0.00474934	0.00411765	0.00574308	0.00408274	0.00548847	0.00479577	0.00259771	0.00534045	0.0101793	0.00302396	0.00239443	0.00328677	0.00272675	0.00757332
chr4	137862019	0.0032378	0.0053679	0.00155976	0.00314246	0.00379764	0.0021842	0.00344828	0.00654741	0.00719847	0.00505282	0.00916261	0.00226317	0.00681663	0.00413105	0.00303611
chr4	137862022	0.00468863	0.000393082	0.00175541	0.00512104	0.00270783	0.00327511	0.00410914	0.00620536	0.00543319	0.00402623	0.00185572	0.00474752	0.00518913	0.00256264	0.00479923
chr4	137862040	0.00815837	0.00406397	0.00506231	0.00116604	0.00596529	0.00600874	0.00493665	0.00281129	0.00486367	0.000691563	0.00313334	0.00550875	0.00546075	0.00256447	0.00319949
chr4	137862056	0.0055189	0.00354284	0.00311526	0.00233345	0.00108489	0.00528233	0.00312243	0.00550609	0.00763023	0.00563283	0.00475693	0.00560949	0.00327466	0.00571021	0.00432554
chr4	137862062	0.00516703	0.00432787	0.000976562	0.00303419	0.00609508	0.00346652	0.00345793	0.00691758	0.00486152	0.00184077	0.000347826	0.00487013	0.00383667	0.00270887	0.00287816
chr4	137862079	0.00371614	0.00905274	0.00546022	0.00256171	0.0128569	0.0087241	0.00936884	0.0059824	0.00675279	0.00608776	0.00359046	0.00463462	0.00899918	0.0111476	0.00783875
chr4	137862086	0.0157434	0.0109204	0.0187839	0.0135026	0.0127826	0.0106364	0.0231698	0.0210684	0.0155298	0.0186448	0.0182465	0.0153731	0.0184512	0.0150577	0.0161645
chr4	138453802	0.00961538	0.0121951	0.00425532	0.00231481	0.00647249	0.012605	0.00429185	0	0.0113208	0.0251572	0	0.00909091	0.0144404	0	0
chr4	138453804	0	0	0	0.0162037	0.00970874	0	0.00420168	0.0253521	0	0.0377358	0.00276243	0	0.032491	0.0272374	0.0163399
chr4	138453811	0	0.00914634	0.0212766	0.00464037	0.012945	0.012605	0.00420168	0.0225989	0.0380228	0	0.00275482	0.0113636	0.0108696	0.0194553	0.00327869
chr4	138453845	0.00961538	0	0.017094	0.00465116	0.00649351	0.0253165	0	0.0225352	0.00760456	0.0408805	0.0110497	0	0	0	0.0131148
chr4	138453856	0	0.00310559	0.00444444	0.0190024	0.00330033	0.0262009	0	0.0200573	0.00790514	0.00961538	0	0.0117371	0	0.0197628	0.013289
chr4	138453875	0.0551559	0.0122699	0.0042735	0.00925926	0.0327869	0.059322	0.0294118	0.0225352	0.0301887	0.0157233	0.00275482	0.00455581	0	0.00389105	0.0261438
chr4	139581128	0.0848214	0.0813397	0.0867052	0.133333	0.0145631	0.0639535	0.0759494	0.0465116	0.119171	0.100457	0.0114286	0.0447761	0.0526316	0.030303	0.0924855
chr4	139581142	0.334821	0.230769	0.16763	0.306931	0.116505	0.156977	0.221519	0.223256	0.393782	0.340909	0.165714	0.08	0.0418848	0.111675	0.184971
chr4	139581155	0.0714286	0.0526316	0	0.0619048	0.0243902	0.0994152	0.0886076	0.0325581	0.0673575	0.122727	0.0342857	0.0753769	0.0680628	0.0564103	0.0982659
chr4	139581172	0.0267857	0.129187	0.0346821	0.119617	0.0291262	0.0697674	0.0443038	0.167442	0.0466321	0.1	0.0342857	0.06	0.0942408	0.0812183	0.0924855
chr4	139581210	0.102679	0.1	0.0809249	0.109005	0.0485437	0.151163	0.0759494	0.195349	0.150259	0.195455	0.165714	0.189055	0.109948	0.0656566	0.138728
chr4	139581233	0.0535714	0.157143	0.0346821	0.0805687	0.0242718	0.0465116	0.0443038	0.144186	0.0725389	0.0409091	0.12	0.0597015	0.0628272	0.0808081	0.0578035
chr4	139581246	0.0401786	0.0190476	0	0.0331754	0	0.0813953	0.0443038	0.0883721	0.11399	0.0863636	0.0514286	0.0547264	0.047619	0.0252525	0.0867052
chr4	140002521	0.220688	0.225701	0.205379	0.184471	0.183422	0.240725	0.186135	0.230688	0.13764	0.187595	0.174688	0.208317	0.192189	0.16899	0.214472
chr4	140002573	0.465238	0.504179	0.482259	0.463332	0.481547	0.479775	0.511221	0.591874	0.428901	0.448806	0.500195	0.549545	0.552124	0.434225	0.4731
chr4	140002596	0.258235	0.323503	0.225793	0.258588	0.27309	0.301547	0.243894	0.307275	0.235528	0.242957	0.240866	0.333775	0.268391	0.22471	0.27347
chr4	140002603	0.637357	0.654139	0.649653	0.606798	0.665979	0.625782	0.604588	0.695016	0.616554	0.625906	0.599922	0.700846	0.661719	0.648867	0.682339
chr4	140002620	0.437966	0.47966	0.47084	0.428947	0.475707	0.423125	0.441755	0.52159	0.387964	0.473036	0.441077	0.478118	0.54332	0.422803	0.464899
chr4	140002630	0.365475	0.393619	0.383139	0.344706	0.391311	0.332083	0.317718	0.391367	0.300314	0.374	0.358127	0.435735	0.496447	0.340459	0.40177
chr4	140750714	0.0820064	0.168686	0.136767	0.117731	0.124202	0.106434	0.0984215	0.11502	0.117135	0.108688	0.140185	0.097488	0.113765	0.0921618	0.107134
chr4	140750721	0.13604	0.232985	0.189864	0.179372	0.175493	0.156312	0.154646	0.180831	0.150239	0.153062	0.197067	0.14815	0.182927	0.144042	0.167248
chr4	140750743	0.0929962	0.120741	0.0957013	0.0881255	0.0784643	0.0963295	0.0915687	0.106227	0.0920019	0.0912992	0.106312	0.0895671	0.102772	0.0942276	0.0998947
chr4	140750761	0.249402	0.299971	0.296119	0.268023	0.238978	0.314304	0.281171	0.264951	0.283392	0.287291	0.267894	0.296231	0.309982	0.265532	0.302673
chr4	140750764	0.295395	0.382216	0.330812	0.329633	0.295893	0.326737	0.312387	0.346388	0.3155	0.311009	0.335615	0.303662	0.335641	0.302714	0.35254
chr4	140750797	0.31451	0.353649	0.334261	0.33377	0.323031	0.3617	0.361821	0.371267	0.354271	0.341007	0.362669	0.328725	0.358608	0.33069	0.358483
chr4	140750810	0.555542	0.542033	0.535994	0.538725	0.515483	0.602148	0.572689	0.570438	0.578993	0.575474	0.584871	0.536899	0.558544	0.540925	0.570953
chr4	147738672	0.202482	0.170665	0.145478	0.137215	0.155243	0.190388	0.17545	0.218276	0.214003	0.206155	0.234654	0.197491	0.205837	0.248148	0.231114
chr4	147738674	0.217465	0.183651	0.111402	0.159494	0.18107	0.22284	0.16581	0.228078	0.232072	0.203953	0.191119	0.219749	0.198567	0.233457	0.180089
chr4	147738683	0.107103	0.095524	0.0681967	0.0980193	0.10111	0.117502	0.0899743	0.118593	0.102941	0.106195	0.104965	0.133198	0.109007	0.156085	0.108562
chr4	147738687	0.197294	0.197275	0.126974	0.172152	0.167738	0.321095	0.235861	0.241021	0.249434	0.236187	0.23714	0.235723	0.250512	0.22963	0.23559
chr4	147738692	0.157835	0.102452	0.0970492	0.120366	0.116511	0.171199	0.123393	0.138468	0.13356	0.149134	0.13313	0.117957	0.13429	0.152381	0.110924
chr4	147738695	0.295378	0.229428	0.209836	0.264304	0.261251	0.362346	0.28461	0.354825	0.34276	0.290595	0.340009	0.298501	0.273797	0.343236	0.288752
chr4	147738703	0.136005	0.0987452	0.0865574	0.145897	0.106557	0.160296	0.105026	0.129437	0.149321	0.125528	0.173856	0.165514	0.134596	0.168343	0.129141
chr4	147738708	0.120972	0.111172	0.0692156	0.104357	0.124561	0.154131	0.0977492	0.148631	0.131669	0.130711	0.169298	0.145985	0.17912	0.175504	0.125909
chr4	147738710	0.111991	0.101093	0.0840999	0.0927052	0.12807	0.176942	0.0932476	0.121422	0.140749	0.127642	0.177088	0.170662	0.133299	0.137088	0.152296
chr4	147738714	0.287168	0.238667	0.176393	0.220244	0.243243	0.289864	0.21879	0.264003	0.375142	0.257928	0.307187	0.274837	0.3125	0.299681	0.216368
chr4	147738726	0.115754	0.0833787	0.064389	0.0988343	0.136257	0.134402	0.106246	0.133016	0.1359	0.0932883	0.15133	0.112058	0.122439	0.0985169	0.0851064
chr4	147738728	0.0942438	0.0845147	0.0736842	0.114504	0.0871855	0.118047	0.083065	0.126785	0.094564	0.0616554	0.113874	0.103252	0.11345	0.103339	0.0610302
chr4	147738730	0.134387	0.120633	0.0801051	0.148861	0.137243	0.188772	0.125402	0.148566	0.11748	0.104175	0.139677	0.131707	0.115838	0.154705	0.096575
chr4	147738739	0.193567	0.198365	0.145299	0.199494	0.215205	0.280345	0.253059	0.233463	0.234031	0.220582	0.211857	0.223935	0.229508	0.247352	0.218925
chr4	147738745	0.199549	0.147684	0.116524	0.141266	0.136257	0.222428	0.155928	0.189506	0.18485	0.118887	0.208188	0.177426	0.189452	0.169841	0.155655
chr4	147738750	0.172025	0.140676	0.13955	0.139369	0.181818	0.231481	0.1902	0.207792	0.236961	0.16484	0.232649	0.185772	0.255254	0.201168	0.179272
chr4	147738755	0.151977	0.134353	0.123441	0.143658	0.146127	0.220851	0.163437	0.163849	0.152888	0.174207	0.201401	0.170871	0.160309	0.162062	0.180743
chr4	147738764	0.194695	0.162118	0.11811	0.152714	0.196606	0.207664	0.210902	0.190165	0.20987	0.182855	0.17629	0.197309	0.223475	0.203714	0.223034
chr4	147738769	0.0823928	0.0856987	0.113009	0.104304	0.0988882	0.189506	0.199484	0.134199	0.10684	0.105952	0.116441	0.112556	0.160309	0.107749	0.141256
chr4	147738773	0.12684	0.121245	0.105194	0.110436	0.150877	0.147805	0.153252	0.17721	0.152063	0.134486	0.128484	0.131107	0.164363	0.192246	0.191597
chr4	147738778	0.120203	0.0939891	0.066273	0.0901722	0.118129	0.0942699	0.153252	0.0913441	0.123869	0.109612	0.122876	0.0883664	0.113101	0.141419	0.121773
chr4	147738781	0.218151	0.156659	0.156927	0.168608	0.221634	0.225508	0.21879	0.245242	0.253401	0.21046	0.210801	0.232426	0.257552	0.241525	0.213326
chr4	147738793	0.0692641	0.0589831	0.0553846	0.0740268	0.0753077	0.119658	0.0876795	0.0875476	0.0967977	0.0713902	0.0899054	0.0998986	0.10125	0.123816	0.0660248
chr4	148317274	0.718846	0.725773	0.703092	0.73015	0.714741	0.699834	0.686827	0.704463	0.737502	0.749117	0.687655	0.736634	0.760266	0.728261	0.653743
chr4	148317289	0.543573	0.561133	0.509814	0.524824	0.530956	0.495683	0.504088	0.561533	0.543816	0.535326	0.50284	0.558252	0.545903	0.569099	0.471028
chr4	148317305	0.434679	0.463927	0.448018	0.437217	0.455194	0.413603	0.415308	0.436767	0.462123	0.413283	0.438084	0.454266	0.432313	0.427138	0.378119
chr4	148952039	0.440758	0.456757	0.444444	0.439919	0.453202	0.335593	0.515439	0.359813	0.487234	0.554196	0.590741	0.34375	0.571429	0.422566	0.428977
chr4	148952051	0.612827	0.604336	0.712418	0.716904	0.614251	0.661017	0.731765	0.735499	0.721277	0.739965	0.688889	0.675781	0.695745	0.724062	0.644886
chr4	148952059	0.730496	0.735849	0.830065	0.841141	0.796069	0.752542	0.851765	0.819026	0.789809	0.846422	0.799629	0.755859	0.846809	0.783664	0.732955
chr4	148952067	0.618483	0.738544	0.686869	0.824847	0.710074	0.759322	0.823529	0.705336	0.692144	0.818499	0.755102	0.687873	0.791045	0.80574	0.715909
chr4	148952080	0.800948	0.77628	0.872549	0.89002	0.863861	0.786441	0.884706	0.800469	0.847134	0.886562	0.762963	0.784736	0.861996	0.81457	0.796034
chr4	148952094	0.577197	0.528302	0.667763	0.623218	0.625616	0.484746	0.626761	0.54186	0.605096	0.710801	0.612245	0.544922	0.52017	0.520089	0.549575
chr4	148952105	0.609005	0.530997	0.571895	0.652439	0.511057	0.501706	0.597647	0.7471	0.604255	0.621951	0.557407	0.509766	0.740426	0.483444	0.563739
chr4	148952111	0.753555	0.770889	0.784314	0.897959	0.869458	0.844068	0.859155	0.851508	0.81104	0.901235	0.814471	0.769531	0.88535	0.82	0.756374
chr4	148952127	0.666667	0.633423	0.637255	0.792683	0.616708	0.711864	0.795775	0.784223	0.579618	0.701571	0.637037	0.655577	0.681529	0.719647	0.623229
chr4	148952138	0.471564	0.47541	0.5	0.571138	0.51358	0.47099	0.640845	0.560465	0.406852	0.474695	0.532468	0.381139	0.460722	0.518764	0.472934
chr4	148952145	0.654028	0.715847	0.686275	0.764228	0.782716	0.812287	0.823944	0.834884	0.75641	0.832753	0.744444	0.730845	0.85138	0.783664	0.729345
chr4	148952148	0.623223	0.428962	0.640523	0.70122	0.654321	0.522184	0.596244	0.591121	0.54329	0.5	0.604478	0.513834	0.55414	0.584989	0.561254
chr4	148952159	0.783784	0.733333	0.736667	0.908467	0.809645	0.823322	0.868106	0.83455	0.716553	0.87027	0.737958	0.692308	0.797235	0.754717	0.671642
chr4	155654392	0.102484	0.103774	0.110169	0.177719	0.0505051	0.256318	0.379747	0.288515	0.503311	0.476077	0.281879	0.417453	0.386555	0.314465	0.305389
chr4	155654447	0	0.0283019	0.0464135	0.00795756	0.0540541	0.0109091	0.0932203	0.0896359	0.0761589	0.0502392	0.033557	0.0725995	0.0280899	0.0440252	0.11747
chr4	155654461	0.0993789	0.120283	0.105485	0.12234	0.13468	0.149091	0.28692	0.176471	0.288079	0.356459	0.0872483	0.241784	0.148459	0.203762	0.257485
chr4	155654481	0.130841	0.125	0.198312	0.164894	0.144781	0.281588	0.388186	0.280112	0.581395	0.5	0.255034	0.299766	0.22409	0.333333	0.383234
chr4	155654485	0.00310559	0.0966981	0.07173	0.103448	0	0.178182	0.278261	0.232493	0.407285	0.397129	0.185185	0.200935	0.258427	0.31348	0.290419
chr5	21373477	0.570248	0.593344	0.594238	0.635958	0.563456	0.553728	0.570256	0.624701	0.591138	0.694053	0.455454	0.564578	0.584615	0.572566	0.637
chr5	21373503	0.547107	0.492695	0.519808	0.537546	0.572973	0.583333	0.492339	0.499203	0.524673	0.573552	0.453789	0.573313	0.554273	0.538121	0.552553
chr5	21373513	0.672457	0.64013	0.582933	0.735513	0.611362	0.637061	0.685393	0.663738	0.644153	0.6852	0.603664	0.660217	0.643846	0.59115	0.676
chr5	21373549	0.457781	0.493506	0.528846	0.533432	0.510811	0.521405	0.525026	0.443028	0.489899	0.574785	0.454621	0.545666	0.502694	0.453014	0.556557
chr5	21373560	0.392709	0.48124	0.422569	0.49368	0.441441	0.501647	0.46209	0.475697	0.470707	0.504314	0.451209	0.535659	0.443331	0.46147	0.525526
chr5	21373581	0.783292	0.708367	0.665066	0.743284	0.693969	0.701542	0.744306	0.664274	0.703629	0.67451	0.650291	0.748062	0.760401	0.699468	0.686687
chr5	24552732	0.892811	0.950691	0.876839	0.924478	0.906606	0.887316	0.910895	0.913383	0.899659	0.906783	0.923901	0.919178	0.903047	0.89738	0.901462
chr5	24552739	0.888076	0.920943	0.902412	0.915909	0.927465	0.912184	0.929012	0.939008	0.914551	0.940523	0.946237	0.892466	0.928506	0.941871	0.922824
chr5	24552751	0.710708	0.715998	0.730392	0.734268	0.725934	0.767974	0.746039	0.761175	0.786974	0.808561	0.803065	0.779568	0.757744	0.730484	0.765397
chr5	30647674	0.112299	0.169922	0.0840517	0.0946822	0.112069	0.137112	0.0822898	0.0654843	0.0991903	0.0845771	0.127566	0.0753323	0.161085	0.00204918	0.140406
chr5	30647678	0.233512	0.23092	0.181034	0.14026	0.192529	0.173993	0.184588	0.151639	0.199179	0.233444	0.171554	0.196746	0.252396	0.067623	0.25897
chr5	30647694	0.0588235	0.0078125	0.0475162	0.0467532	0.00724638	0.023766	0.0645161	0.0286494	0.0283401	0.0281457	0.0307918	0.0590842	0.0255183	0.0245902	0.0609375
chr5	30647716	0.0630631	0.0352941	0.0410367	0.0194805	0.0172414	0.038817	0.0178891	0.00272851	0	0.0448505	0.00881057	0.00886263	0.0111643	0	0.0328638
chr5	30647720	0.00891266	0.0136719	0.00865801	0.0324254	0.0244253	0.0164534	0.0429338	0.0136426	0.0121457	0.00830565	0.0352423	0.0133136	0.0127592	0.0163599	0.01875
chr5	30647740	0.00715564	0	0.0151515	0	0	0.00182815	0	0	0	0	0	0	0	0.0245902	0
chr5	32132926	0.0539568	0.0462546	0.0527555	0.0389751	0.0458649	0.0566718	0.0585516	0.0602694	0.0470914	0.0504065	0.0443262	0.0217901	0.0507007	0.0356839	0.057818
chr5	32132949	0.00686913	0.0102543	0.0056684	0.0108499	0.00940325	0.00464396	0.00717581	0.01478	0.00557621	0.0107738	0.00890313	0.00902708	0.00412541	0.00983326	0.00809717
chr5	32133004	0.0025436	0.0090127	0.00379327	0.00941006	0.00433526	0.00465116	0.00876289	0.00472654	0.00461894	0.00328299	0.00356252	0.00534581	0.00289495	0.00641574	0.0106275
chr5	32133019	0.00901876	0.00163532	0.00520587	0.00683699	0.0108342	0.00565262	0.00359343	0.00134228	0.00323625	0.00294214	0.00744417	0.00100301	0.00576844	0.00212495	0.00353001
chr5	32133024	0.0367833	0.0193098	0.0242165	0.0385308	0.0235422	0.0396498	0.032888	0.0261745	0.0440835	0.0329958	0.0444365	0.0273607	0.0289735	0.0311699	0.052605
chr5	32737987	0.792059	0.756052	0.72536	0.770879	0.758563	0.784771	0.801245	0.77501	0.795434	0.785791	0.782099	0.802985	0.780476	0.78165	0.761676
chr5	32738002	0.909116	0.87541	0.883739	0.899986	0.873422	0.890631	0.89989	0.910019	0.898995	0.898531	0.888015	0.913323	0.901862	0.874389	0.906222
chr5	32738040	0.839689	0.860385	0.834414	0.824997	0.853647	0.850527	0.835752	0.849451	0.865932	0.858206	0.838043	0.852188	0.843045	0.828567	0.84647
chr5	101666817	0.0259085	0.0226093	0.0221457	0.0231379	0.0223272	0.0192809	0.00971817	0.0216618	0.0261144	0.0111732	0.0231193	0.0256616	0.0139688	0.0105434	0.0351594
chr5	101666837	0.04038	0.0539528	0.0310933	0.0457307	0.020364	0.0435696	0.0264317	0.048461	0.0583975	0.029919	0.045977	0.053629	0.0495868	0.0106557	0.0435504
chr5	101666859	0.0177852	0.0170497	0.0201871	0.0135433	0.00602929	0.014026	0.0310228	0.0100194	0.0238631	0.0345068	0.0172667	0.0263894	0.0298813	0.0201694	0.0285831
chr5	101666887	0.0336247	0.0489614	0.0384615	0.0280846	0.0284605	0.0411244	0.0490291	0.0347177	0.059856	0.0408948	0.0341284	0.075419	0.0496105	0.0323494	0.0584867
chr5	101666895	0.0738119	0.0616184	0.0591716	0.0661417	0.0511608	0.0747276	0.072295	0.0590717	0.0566547	0.0547802	0.0602056	0.101357	0.0708146	0.0645682	0.0796894
chr5	101666919	0.0248239	0.0385328	0.0336301	0.0258268	0.0270502	0.0244156	0.0354197	0.0307543	0.0368871	0.0209424	0.0282258	0.0419162	0.0261866	0.0307071	0.0359184
chr5	111418947	0.297325	0.350934	0.328726	0.310196	0.335079	0.325916	0.35959	0.2775	0.302408	0.277043	0.338353	0.300376	0.344199	0.312553	0.378549
chr5	111418952	0.312095	0.39278	0.3499	0.340941	0.341186	0.35972	0.356436	0.302784	0.327531	0.291351	0.349786	0.341021	0.375728	0.330405	0.382796
chr5	111418963	0.181839	0.218915	0.213881	0.188805	0.216007	0.226819	0.234186	0.189374	0.206481	0.188301	0.253203	0.200043	0.243489	0.218226	0.243177
chr5	111418969	0.40573	0.489258	0.452956	0.423819	0.456223	0.455054	0.494799	0.429162	0.441047	0.431058	0.474818	0.441618	0.471374	0.445183	0.518626
chr5	111418977	0.192948	0.266829	0.259099	0.21251	0.229429	0.245323	0.258557	0.216233	0.232641	0.227077	0.25749	0.238249	0.277026	0.214489	0.284557
chr5	113164772	0.231747	0.224083	0.208454	0.232151	0.248133	0.226931	0.261939	0.197298	0.264685	0.233772	0.217096	0.240403	0.260948	0.215869	0.187239
chr5	113164779	0.529381	0.470808	0.473477	0.477534	0.503254	0.458333	0.550904	0.472928	0.541667	0.481885	0.499463	0.485206	0.538753	0.523263	0.458905
chr5	113164812	0.191011	0.140636	0.188098	0.184182	0.147158	0.181133	0.161656	0.187518	0.189965	0.17392	0.179767	0.146816	0.186079	0.156209	0.167119
chr5	113164887	0.0890918	0.100535	0.102333	0.0916797	0.106991	0.0993991	0.125268	0.104296	0.101557	0.0970693	0.100427	0.0948425	0.0983106	0.0982057	0.0965366
chr5	113164894	0.124784	0.109784	0.118085	0.110658	0.128982	0.118504	0.153663	0.130088	0.142649	0.121146	0.133523	0.122884	0.137615	0.121669	0.146157
chr5	115479663	0.870267	0.907957	0.859307	0.876251	0.86946	0.873934	0.891376	0.849136	0.882043	0.843398	0.885186	0.841453	0.898455	0.867781	0.854423
chr5	115479665	0.388688	0.373185	0.457267	0.421858	0.455422	0.505933	0.366409	0.410844	0.389512	0.476122	0.431812	0.455598	0.386005	0.443918	0.48006
chr5	115479696	0.808101	0.817784	0.830736	0.805887	0.82032	0.860795	0.88518	0.859214	0.85969	0.884838	0.881365	0.865585	0.857002	0.863537	0.858315
chr5	115479724	0.569398	0.59616	0.556518	0.56968	0.586747	0.593558	0.621006	0.600223	0.567514	0.594962	0.585618	0.597524	0.553331	0.607364	0.599553
chr5	115479732	0.665365	0.697541	0.691342	0.700809	0.705032	0.695364	0.752384	0.733203	0.71037	0.674769	0.722595	0.718681	0.71874	0.708985	0.746269
chr5	115479742	0.773109	0.768684	0.706777	0.74455	0.74917	0.764986	0.776753	0.76293	0.722167	0.752613	0.755205	0.771421	0.775766	0.727739	0.789139
chr5	115479775	0.561678	0.586405	0.568568	0.618795	0.512291	0.631629	0.548173	0.578829	0.541722	0.564282	0.634119	0.605843	0.611827	0.596845	0.593049
chr5	115479777	0.834402	0.815577	0.840347	0.849582	0.818731	0.871795	0.890481	0.867375	0.856151	0.871276	0.881166	0.879681	0.844233	0.840263	0.872761
chr5	115479781	0.936069	0.924426	0.942609	0.926195	0.911969	0.934411	0.948567	0.947177	0.955387	0.946408	0.943745	0.937604	0.958895	0.930682	0.964166
chr5	123046703	0.627672	0.679974	0.624088	0.57511	0.59373	0.620189	0.585987	0.521858	0.602151	0.564444	0.554202	0.620493	0.647361	0.564722	0.657307
chr5	123046720	0.808104	0.793578	0.842105	0.746556	0.751412	0.816727	0.787739	0.810404	0.787879	0.823268	0.7727	0.821745	0.784559	0.79029	0.807359
chr5	123046737	0.552676	0.587731	0.552437	0.50302	0.519472	0.520818	0.499129	0.50342	0.501073	0.52578	0.497531	0.536955	0.545922	0.563257	0.570397
chr5	123046740	0.539943	0.597103	0.585401	0.498078	0.53241	0.527697	0.600463	0.561126	0.592712	0.555485	0.57326	0.535737	0.582966	0.581536	0.591499
chr5	123046770	0.699438	0.65533	0.648905	0.604384	0.688165	0.777052	0.697445	0.697342	0.74086	0.689699	0.675428	0.712398	0.675695	0.694892	0.770669
chr5	123046798	0.949523	0.945538	0.96137	0.921687	0.940513	0.958425	0.955942	0.933834	0.955032	0.962563	0.96837	0.95466	0.923921	0.961152	0.948127
chr5	123141781	0.00721371	0.00244755	0.0109739	0.00431779	0.00660066	0.00658256	0.0025641	0.00718194	0.00183739	0.00279677	0.00512975	0.00326904	0.00386507	0.00149142	0.00570033
chr5	123141796	0.00299491	0.00487465	0.00776256	0.00603275	0.00367647	0.00109589	0.00979557	0.00886767	0.00367647	0.0024837	0.00571772	0.00714518	0.0123283	0.00557414	0.00490196
chr5	123141813	0.0095751	0.00243563	0.00456621	0	0.00366569	0.00218938	0.0059727	0.00340483	0.00183739	0.0108493	0.00392275	0.00519818	0.001053	0.000739919	0.003256
chr5	123141816	0.00239521	0.00801394	0.000914495	0.00200688	0.00110294	0.00383772	0.00597015	0.00272665	0.00689655	0.00714064	0.0234728	0.0038999	0.00916784	0.000741015	0.00244598
chr5	123141826	0.00898473	0.00209424	0.0032022	0.00459242	0.00441826	0.00218818	0.00682885	0.00306958	0.00321987	0.00217459	0.0048353	0.00782524	0.00351865	0.00185529	0.00857843
chr5	123141828	0.00479042	0.00627396	0.00228624	0.00287604	0.00257542	0.00382932	0.00170503	0.00817439	0.00413983	0	0	0.00162549	0.00702494	0	0.01628
chr5	123141838	0.00479185	0.000696864	0.0059415	0.00172216	0.0110011	0.0109409	0.00127823	0.00887978	0.00551724	0.00279243	0.00421941	0.00325203	0.0126582	0	0.00285132
chr5	125270896	0.0133333	0.0128323	0.0203349	0.00074184	0.00542986	0	0.0163599	0	0	0.00824402	0.00733272	0	0.00810537	0	0
chr5	125270960	0.373665	0.366636	0.379641	0.355244	0.357143	0.357419	0.43527	0.369969	0.359562	0.258038	0.316514	0.371186	0.390121	0.349241	0.337778
chr5	125271003	0.621886	0.684162	0.605988	0.640266	0.695652	0.76129	0.671764	0.657651	0.671984	0.549959	0.640037	0.66383	0.639029	0.690889	0.665778
chr5	125391587	0.355276	0.418898	0.381818	0.403693	0.403424	0.364146	0.355295	0.396671	0.383283	0.306885	0.318924	0.341623	0.356434	0.376796	0.329659
chr5	125391626	0.307908	0.335884	0.359913	0.318196	0.334229	0.238677	0.248659	0.271466	0.245561	0.233654	0.258874	0.264518	0.238987	0.272958	0.214592
chr5	134946309	0.227498	0.312312	0.262096	0.258528	0.270107	0.248877	0.247788	0.232151	0.233051	0.272664	0.281908	0.257722	0.278122	0.250443	0.230995
chr5	134946311	0.59558	0.699648	0.612259	0.5914	0.626558	0.63057	0.607315	0.607898	0.576813	0.569266	0.634531	0.654828	0.646106	0.6196	0.566798
chr5	134946318	0.295807	0.403969	0.366058	0.327947	0.345006	0.33972	0.324767	0.346381	0.296918	0.305057	0.377619	0.354194	0.378047	0.327563	0.304113
chr5	134946327	0.513273	0.636838	0.564668	0.507484	0.584898	0.533794	0.513492	0.52559	0.502721	0.44938	0.565905	0.54784	0.586139	0.558685	0.506346
chr5	134946339	0.223746	0.295084	0.252693	0.221932	0.268676	0.233881	0.22603	0.248555	0.209629	0.218194	0.266684	0.286386	0.283702	0.247906	0.206902
chr5	134946366	0.212571	0.293757	0.274466	0.255317	0.275389	0.257296	0.259194	0.260536	0.237065	0.236211	0.250895	0.291526	0.295029	0.249266	0.214181
chr5	134946375	0.276204	0.360485	0.32631	0.273258	0.34343	0.296565	0.257267	0.285079	0.260427	0.245296	0.331121	0.339952	0.353614	0.257051	0.241017
chr5	134946381	0.500572	0.613509	0.532878	0.493754	0.578274	0.505007	0.505063	0.516693	0.457012	0.459676	0.536941	0.56952	0.547992	0.501835	0.479416
chr5	134946384	0.50293	0.603185	0.577378	0.520305	0.563299	0.561786	0.513666	0.522433	0.506324	0.482552	0.548005	0.558221	0.595194	0.508597	0.479386
chr5	134946408	0.459064	0.533212	0.491117	0.454848	0.486339	0.46122	0.476313	0.426871	0.416499	0.431375	0.484236	0.46407	0.514801	0.428362	0.42974
chr5	134946414	0.457354	0.562989	0.509405	0.478452	0.500281	0.503889	0.433644	0.46069	0.436881	0.422697	0.501062	0.486861	0.527437	0.479512	0.419039
chr5	135022261	0.224248	0.288583	0.280961	0.301242	0.264913	0.220626	0.19938	0.257389	0.205119	0.195221	0.24271	0.246947	0.250506	0.2153	0.198181
chr5	135022267	0.186746	0.276048	0.253974	0.287526	0.285869	0.228196	0.212539	0.250262	0.23557	0.183703	0.273663	0.24084	0.238522	0.239004	0.210509
chr5	146461630	0.386111	0.369672	0.357876	0.402438	0.401867	0.479898	0.449892	0.454662	0.511793	0.520748	0.408113	0.461971	0.431373	0.451324	0.421508
chr5	146461659	0.475864	0.446633	0.400992	0.456522	0.439816	0.457091	0.447093	0.455479	0.492407	0.485445	0.449967	0.452035	0.461574	0.43738	0.40121
chr5	146461670	0.434097	0.402519	0.394551	0.420014	0.417096	0.412789	0.429099	0.42327	0.446131	0.468183	0.424179	0.416732	0.414177	0.42895	0.397476
chr5	146461717	0.525312	0.489106	0.522731	0.538655	0.52887	0.539137	0.564442	0.527175	0.580086	0.583613	0.541367	0.550745	0.528576	0.541121	0.536362
chr5	146461729	0.484562	0.469462	0.460559	0.519828	0.507453	0.514819	0.537054	0.497882	0.5394	0.524442	0.523119	0.536608	0.517758	0.512299	0.491446
chr5	146461779	NA	NA	NA	NA	NA	NA	NA	NA	NA	NA	NA	NA	NA	NA	NA
chr5	146461855	NA	NA	NA	NA	NA	NA	NA	NA	NA	NA	NA	NA	NA	NA	NA
chr5	146461859	NA	NA	NA	NA	NA	NA	NA	NA	NA	NA	NA	NA	NA	NA	NA
chr6	5297577	0.148925	0.127273	0.122628	0.140759	0.0978859	0.10815	0.190411	0.162538	0.154748	0.0927986	0.152863	0.12146	0.124056	0.115599	0.1593
chr6	5297653	0.00904627	0.0181818	0.00511696	0.00342885	0.0092539	0.0219484	0.0211966	0.0236716	0.0137313	0.0122735	0.0109862	0.00463721	0.0104884	0.000655093	0.0158983
chr6	5297657	0.013688	0.010958	0.00910415	0.00807043	0.0156024	0.00732742	0.0266849	0.00833333	0.0149076	0.0104743	0.0119929	0.0114255	0.00262553	0.0150671	0.0200573
chr6	30958990	0.0749176	0.0431807	0.055903	0.0429494	0.0460271	0.0646323	0.0661044	0.054216	0.0945598	0.0659779	0.0753777	0.0831158	0.0698714	0.0623087	0.0660202
chr6	30959001	0.0473533	0.0396461	0.0519174	0.0396235	0.0485311	0.0690832	0.0571654	0.0635529	0.0713292	0.0685663	0.0563116	0.0697063	0.0640255	0.0668123	0.0582988
chr6	30959010	0.0337686	0.0194963	0.0300723	0.0297208	0.0124234	0.0251745	0.0223267	0.0270086	0.0257019	0.036636	0.0450717	0.0341633	0.0302239	0.0298669	0.0364314
chr6	30959030	0.0280066	0.0320377	0.02227	0.0244929	0.0225734	0.0378596	0.0386805	0.0278874	0.0424985	0.0349919	0.0445514	0.0442836	0.0380242	0.0364845	0.0391107
chr6	30959032	0.035349	0.0228273	0.0227006	0.0176577	0.0186476	0.0334888	0.0325938	0.0202048	0.0190627	0.0220447	0.0218341	0.0178571	0.0334329	0.0205554	0.0194135
chr6	30959041	0.0125692	0.00976404	0.0133229	0.0160951	0.0132579	0.0196992	0.0176401	0.0131955	0.0160778	0.0212955	0.0203479	0.0175185	0.0134178	0.0151025	0.0181145
chr6	30959046	0.015618	0.00930308	0.0179934	0.00919367	0.0148795	0.0173508	0.0176713	0.0200136	0.0237342	0.0125814	0.0297693	0.0156726	0.0201718	0.0223222	0.0243149
chr6	30959067	0.0167715	0.00553656	0.0142717	0.0118547	0.00934429	0.0124709	0.0201303	0.0104833	0.00849467	0.0108084	0.0268175	0.0144928	0.0080194	0.0162104	0.0208033
chr6	30959073	0.00703909	0.00341574	0.00508906	0.00450789	0.0103276	0.0120482	0.0072478	0.00652617	0.0069129	0.00649638	0.00729247	0.00420351	0.00802089	0.00269493	0.00658707
chr6	30959082	0.00628837	0.0110713	0.0101781	0.0093135	0.00693996	0.00930036	0.00824823	0.0126324	0.00534442	0.00888626	0.00730835	0.0114576	0.0147114	0.0156362	0.0138373
chr6	31218977	NA	NA	NA	NA	NA	NA	NA	NA	NA	NA	NA	NA	NA	NA	NA
chr6	31218978	0.0887741	0.0632985	0.0487508	0.0665343	0.0686275	0.0278251	0.0404281	0.0214184	0.0453988	0.0123063	0.0363551	0.031651	0.030303	0.0195664	0.0373684
chr6	31219003	NA	NA	NA	NA	NA	NA	NA	NA	NA	NA	NA	NA	NA	NA	NA
chr6	31219004	0.0450916	0.0446636	0.0565006	0.0486836	0.047549	0.0142045	0.017741	0.0486409	0.0366972	0.00775194	0.0371415	0.0239316	0.024666	0.0127186	0.0210305
chr6	31219058	NA	NA	NA	NA	NA	NA	NA	NA	NA	NA	NA	NA	NA	NA	NA
chr6	31219059	0.0911226	0.0596065	0.105775	0.101442	0.0988687	0.0290268	0.0368609	0.04	0.0515021	0.0169259	0.0440133	0.0461341	0.0437243	0.0116649	0.0335958
chr6	31219060	NA	NA	NA	NA	NA	NA	NA	NA	NA	NA	NA	NA	NA	NA	NA
chr6	31219061	0.0815269	0.0792824	0.0986602	0.0970149	0.140109	0.0484607	0.0432464	0.0371606	0.0467692	0.0307763	0.0710254	0.0700473	0.0528476	0.0291005	0.0514976
chr6	31266248	0.802281	0.806409	0.873085	0.837596	0.823067	0.789157	0.71828	0.795022	0.719599	0.702582	0.815385	0.768332	0.75	0.723539	0.708543
chr6	31266259	0.782003	0.730307	0.737418	0.708067	0.734293	0.723447	0.696121	0.762115	0.633621	0.701068	0.736407	0.709574	0.796961	0.683386	0.636478
chr6	32564059	0.626087	0.642074	0.658804	0.605289	0.610251	0.589337	0.595773	0.56079	0.596065	0.567196	0.668682	0.632009	0.612581	0.602556	0.598355
chr6	32564069	0.787212	0.719421	0.757322	0.672302	0.719656	0.73204	0.732981	0.655015	0.672055	0.711793	0.749097	0.719804	0.725911	0.700064	0.72296
chr6	32564121	0.674693	0.636092	0.677824	0.591633	0.640149	0.66092	0.623016	0.650382	0.646447	0.602116	0.672684	0.67139	0.672491	0.677728	0.629747
chr6	32564127	0.826421	0.806807	0.821757	0.787668	0.803209	0.842672	0.806217	0.844942	0.811778	0.789947	0.829723	0.803377	0.825175	0.832056	0.822152
chr6	32564132	0.620072	0.589232	0.605021	0.590841	0.60203	0.588832	0.60225	0.583587	0.608545	0.511111	0.628761	0.601741	0.603698	0.599102	0.600253
chr6	32564138	0.726197	0.73996	0.740522	0.751624	0.750939	0.805776	0.737226	0.737672	0.718008	0.693462	0.764065	0.756831	0.788683	0.725225	0.737611
chr6	32564151	0.595494	0.56993	0.603853	0.566169	0.599145	0.567937	0.600265	0.593512	0.577367	0.529692	0.573149	0.586826	0.638362	0.616858	0.628481
chr6	54289656	0.5444	0.541273	0.514387	0.543529	0.483523	0.51864	0.53291	0.572645	0.496695	0.55662	0.510289	0.484706	0.490255	0.523398	0.48498
chr6	54289687	0.612383	0.639464	0.635721	0.680617	0.61116	0.57541	0.658343	0.631247	0.578947	0.57136	0.56217	0.578934	0.548755	0.600776	0.588727
chr6	54289701	0.729714	0.705559	0.727996	0.751506	0.71366	0.693443	0.742268	0.75901	0.701818	0.759042	0.650891	0.69924	0.653858	0.70597	0.685776
chr6	54310249	0.976723	0.971897	0.97882	0.964902	0.963748	0.971676	0.976577	0.972702	0.971251	0.973878	0.975161	0.977984	0.979849	0.978253	0.968432
chr6	54310282	0.973409	0.978011	0.979703	0.984529	0.979578	0.975029	0.975129	0.9818	0.973109	0.971021	0.982937	0.966851	0.977319	0.978519	0.975896
chr6	54310287	0.981989	0.973852	0.98364	0.976469	0.970352	0.973263	0.983678	0.982094	0.965384	0.981147	0.985748	0.977891	0.966153	0.974549	0.977908
chr6	54310301	0.978149	0.964582	0.968203	0.967914	0.970681	0.96271	0.968333	0.9688	0.964956	0.973003	0.961153	0.962272	0.970403	0.970765	0.976697
chr6	56875738	0.961397	0.960672	0.944444	0.960674	0.953871	0.970238	0.960007	0.962202	0.963482	0.959057	0.960899	0.966332	0.940897	0.955107	0.949101
chr6	56875796	0.845579	0.84551	0.820029	0.831552	0.865494	0.840976	0.842547	0.805403	0.839423	0.828842	0.828183	0.832088	0.855146	0.805331	0.85786
chr6	82127908	0.712805	0.767616	0.695804	0.747237	0.72513	0.74359	0.750638	0.72642	0.752843	0.744811	0.728792	0.674043	0.707138	0.778677	0.697787
chr6	82127925	0.55522	0.549327	0.498258	0.50578	0.529357	0.526075	0.595299	0.507701	0.53997	0.577439	0.498072	0.45786	0.500733	0.505051	0.574586
chr6	82127945	0.443841	0.463779	0.40087	0.516067	0.469014	0.459361	0.500317	0.477235	0.51997	0.497258	0.476557	0.402031	0.420088	0.44751	0.476125
chr6	82127997	0.323476	0.329851	0.292174	0.3119	0.283099	0.273059	0.342857	0.402633	0.330068	0.355881	0.327121	0.285373	0.280998	0.343645	0.357538
chr6	85186840	0.00299483	0.00924538	0.00823487	0.0132388	0.0103448	0.00420304	0.00447895	0.0194016	0.00201555	0.0111758	0.00834356	0.0179423	0.00890985	0.00721836	0.0174618
chr6	85186845	0.0103458	0.00972326	0.0111151	0.0106458	0.0135207	0.00486697	0.0083707	0.0060947	0.0132488	0.00442581	0.0120275	0.0150068	0.00525072	0.00954592	0.0137243
chr6	85186847	0.00926431	0.0179328	0.0157593	0.015341	0.0167153	0.0194112	0.0131148	0.0135419	0.00950461	0.0125669	0.0130061	0.0204406	0.0224954	0.0142156	0.0187149
chr6	85186877	0.015778	0.0171813	0.0207736	0.0295299	0.00928136	0.0210629	0.0173031	0.0158804	0.0164029	0.0216531	0.0213549	0.0195144	0.0217221	0.00670968	0.0180798
chr6	85186896	0.06054	0.0601297	0.0537634	0.0499882	0.0602602	0.0553936	0.0591045	0.0365425	0.0417867	0.0331931	0.0556239	0.0459822	0.0524521	0.0556706	0.0594307
chr6	85186904	0.0248227	0.0189385	0.0197345	0.00876985	0.00874867	0.0171966	0.0122352	0.00888889	0.0216951	0.0268441	0.0231356	0.0188508	0.0149528	0.0108668	0.00874453
chr6	85186906	0.00952122	0.0124626	0.0154067	0.0151122	0.00503578	0.0113195	0.00984781	0.0126109	0.0138129	0.0107301	0.0157364	0.00953246	0.00654622	0.0110939	0.00841908
chr6	85186917	0.0396391	0.0348022	0.0338373	0.0338462	0.0269405	0.0438169	0.0393748	0.0368458	0.0420412	0.0433255	0.0549097	0.0317497	0.0289093	0.0321994	0.0419274
chr6	85186935	0.0346427	0.0461692	0.0413669	0.0364842	0.0372044	0.0466019	0.0373357	0.0373327	0.0271833	0.0382909	0.0558563	0.0331894	0.0414589	0.0342146	0.0440487
chr6	85186945	0.0389222	0.0596754	0.0512912	0.0515245	0.0623177	0.0589569	0.0740186	0.0589888	0.0532221	0.0451793	0.0564972	0.0455477	0.0366588	0.0628719	0.0527466
chr6	85186954	0.0444263	0.0416771	0.0598566	0.0398387	0.0581519	0.0463533	0.0445441	0.0407113	0.0481962	0.0424045	0.0520629	0.043172	0.0406291	0.0762865	0.0427858
chr6	87384397	0.116053	0.16994	0.115979	0.133667	0.1433	0.121951	0.108509	0.124088	0.200448	0.176233	0.156722	0.093232	0.17795	0.219149	0.132725
chr6	87384420	0.0800836	0.0922289	0.0831202	0.0986419	0.065625	0.0720093	0.0835285	0.0849817	0.0548712	0.0879032	0.0389817	0.0485437	0.0589942	0.0813704	0.0273279
chr6	87384450	0.0611536	0.0358668	0.0255754	0.0328806	0.0271108	0.0383275	0.00936768	0.0445255	0.0123457	0.0398374	0.0398406	0.0193504	0.0242014	0.0276596	0.0151822
chr6	87384469	0.19458	0.137489	0.165589	0.195139	0.12723	0.134727	0.0991413	0.152094	0.142217	0.171774	0.134661	0.208708	0.154219	0.125666	0.0901722
chr6	87384489	0.0714286	0.0418803	0.0332907	0.0567937	0.0550388	0.0313589	0.0539484	0.0336012	0.0683857	0.079096	0.0488	0.0297578	0.0687318	0.0351064	0.0172589
chr6	87384500	0.0340988	0.034188	0.0602564	0.0537249	0.0449264	0.0313953	0.0390625	0.0426784	0.0493827	0.0848142	0.0383081	0.0435986	0.0686654	0.028754	0.048731
chr6	88190216	0.177358	0.170164	0.181998	0.179442	0.200219	0.177486	0.186341	0.173246	0.180736	0.169503	0.203753	0.184112	0.193165	0.193415	0.169316
chr6	88190220	0.277149	0.282987	0.265385	0.25845	0.289447	0.268282	0.269177	0.24457	0.236937	0.216195	0.282443	0.261426	0.282213	0.269185	0.236842
chr6	88190243	0.300388	0.312708	0.318033	0.315521	0.321601	0.313151	0.325182	0.294837	0.293125	0.2624	0.334196	0.30458	0.323877	0.289494	0.287084
chr6	88190252	0.199505	0.192008	0.200536	0.198828	0.210412	0.185139	0.202315	0.189935	0.17407	0.154438	0.209471	0.17891	0.2256	0.208092	0.186296
chr6	88190262	0.258692	0.245729	0.270355	0.248305	0.285922	0.260203	0.266474	0.23346	0.230565	0.21161	0.284374	0.242254	0.281518	0.276272	0.246514
chr6	91942351	0.86347	0.85596	0.858069	0.868981	0.840813	0.854662	0.852831	0.871796	0.851947	0.88794	0.84173	0.861577	0.839053	0.815691	0.86028
chr6	91942378	0.7674	0.759468	0.768828	0.750252	0.761717	0.743574	0.755521	0.771087	0.761254	0.762381	0.761776	0.74644	0.740168	0.729257	0.773173
chr6	91942419	0.557318	0.574578	0.557807	0.537252	0.557589	0.546991	0.545353	0.576981	0.554521	0.550524	0.563586	0.57414	0.538412	0.528567	0.550638
chr6	91942435	0.651706	0.663727	0.651825	0.648673	0.667241	0.634002	0.622474	0.651486	0.623605	0.641255	0.623746	0.660866	0.626976	0.596925	0.632777
chr6	91942453	0.591525	0.607677	0.609778	0.622961	0.614464	0.590512	0.558048	0.619556	0.611453	0.605222	0.585631	0.607059	0.595378	0.548329	0.59418
chr6	115499030	0.80201	0.809302	0.791381	0.788033	0.802662	0.757875	0.771494	0.799433	0.801159	0.777566	0.776103	0.803496	0.769988	0.771739	0.767128
chr6	115499041	0.800532	0.821693	0.816207	0.815917	0.825902	0.811007	0.827106	0.826173	0.831089	0.820732	0.821321	0.826527	0.809227	0.825467	0.818789
chr6	115499078	0.797135	0.807798	0.802778	0.814718	0.796406	0.787167	0.814568	0.833601	0.828133	0.813622	0.813875	0.808491	0.789855	0.802498	0.797608
chr6	115499101	0.829869	0.841756	0.832564	0.841914	0.849359	0.841201	0.849398	0.858482	0.861321	0.836551	0.854674	0.841978	0.814145	0.849769	0.855143
chr6	115499103	0.904745	0.901397	0.895632	0.905384	0.905004	0.893084	0.89899	0.916533	0.909867	0.880952	0.895688	0.910415	0.898723	0.897647	0.907321
chr6	120492434	0.034413	0.0172538	0.0132743	0.0261905	0.0206995	0.0311804	0.0252313	0.0291096	0.0132128	0.0255786	0.0481121	0.035473	0.0210685	0.0281996	0.017871
chr6	120492476	0.0511785	0.0625899	0.0293333	0.0511905	0.0747863	0.116296	0.0773109	0.06332	0.0500347	0.059291	0.0851582	0.0786959	0.0511663	0.0521361	0.063035
chr6	120492479	0.109091	0.139468	0.115865	0.114218	0.158832	0.148148	0.127624	0.111868	0.118056	0.120438	0.194157	0.151124	0.106061	0.119769	0.127132
chr6	120492493	0.144302	0.146043	0.130667	0.148503	0.121882	0.173134	0.136249	0.131893	0.144645	0.153471	0.157221	0.143258	0.16491	0.0976139	0.199222
chr6	120492501	0.0452397	0.06787	0.0701599	0.0917759	0.0684248	0.118871	0.0832632	0.0408859	0.0375522	0.108589	0.112736	0.104553	0.0813866	0.0824891	0.0581846
chr6	120492504	0.0498652	0.0596693	0.0292035	0.0910714	0.0373295	0.0777778	0.0487805	0.108523	0.0703833	0.0925137	0.071385	0.0960674	0.0722348	0.0497835	0.108003
chr6	120492510	0.0350168	0.0222701	0.0362832	0.0376344	0.0235043	0.0622222	0.0486169	0.0415009	0.0305768	0.0395377	0.0583942	0.0567416	0.0428571	0.038961	0.0429352
chr6	120492515	0.0128205	0.0122126	0.0079646	0.0149165	0.0135328	0.013373	0.0310142	0.00852273	0.000694444	0.0103469	0.0176614	0.00281057	0.0150376	0.0238267	0.0116279
chr6	120492517	0.060339	0.0316092	0.0274336	0.0323353	0.0406852	0.0392593	0.0217938	0.0210347	0.0349406	0.0310408	0.0504866	0.0269966	0.0588679	0.0202312	0.0418929
chr6	120492521	0.0128639	0.0129403	0.0176991	0.0131422	0.0164639	0.0244444	0.0201174	0.0130756	0.0097561	0.014661	0.0316302	0.0202361	0.0135849	0.0101229	0.040404
chr6	122609438	0.88564	0.91856	0.888694	0.895091	0.86989	0.903423	0.880824	0.874751	0.910963	0.880379	0.883842	0.906172	0.907641	0.865138	0.892794
chr6	122609500	0.769631	0.714325	0.722651	0.713632	0.730718	0.751615	0.676342	0.722364	0.744005	0.665896	0.681605	0.696522	0.742429	0.668291	0.659649
chr6	122609506	0.569366	0.564315	0.598249	0.581949	0.569145	0.604518	0.516543	0.546667	0.524443	0.504744	0.528075	0.595323	0.580162	0.523737	0.515648
chr6	122609508	0.632986	0.613145	0.602591	0.591743	0.545891	0.610832	0.517206	0.600569	0.559676	0.549524	0.576492	0.627055	0.60078	0.557552	0.568089
chr6	122609523	0.631977	0.606906	0.583304	0.604517	0.585197	0.605235	0.565261	0.62684	0.602601	0.513626	0.602397	0.601332	0.601198	0.529662	0.602688
chr6	122609544	0.431544	0.405361	0.393908	0.371779	0.382683	0.342775	0.360324	0.388558	0.403707	0.341339	0.338458	0.395421	0.390887	0.362032	0.400761
chr6	133105244	0.00168303	0.00371854	0.00646987	0.00655652	0.00118378	0.00131579	0.0053068	0.00417383	0	0.00182339	0.00530082	0.00315228	0.00401741	0.00184672	0.00482592
chr6	133105265	0.00559128	0.0117411	0.00444444	0.00523697	0.0056263	0.00885827	0.00628723	0.00220534	0.00154799	0.00364868	0.00211921	0.00943168	0.00234821	0.00308261	0.00138169
chr6	133105274	0.00425773	0.00577201	0.00898693	0.00423953	0.00060042	0.002997	0.0120805	0.00199154	0.00344504	0.0071599	0.00188781	0.00539084	0.000676133	0.00561798	0.00877193
chr6	133105277	0.00139938	0.00228702	0.00121753	0.00392157	0.00563297	0.00558292	0.00265076	0	0.00186104	0.00313234	0.00636099	0.00290276	0.00503018	0.00277521	0
chr6	133105282	0.00950783	0.008	0.00809389	0.00235233	0.00594001	0.00426649	0.00794176	0.00587803	0.00556758	0.00234742	0.00026476	0.00314161	0.00905129	0.00401111	0.0103413
chr6	133105284	0.0019564	0.00428571	0.00768298	0.00366109	0.00976909	0.000655523	0.00165948	0.00614855	0.00494896	0.0075639	0.00370566	0.00676983	0.0033557	0.00307503	0.00862366
chr6	133105291	0.0110232	0.00492754	0.00327065	0.00236531	0.00327284	0.000661157	0.00433912	0.00666173	0.00686642	0.00942408	0.00693333	0.00510328	0.00369624	0.00185357	0.00208623
chr6	133105300	0.00755668	0.00142735	0.00485241	0.00234803	0.00444972	0.00853298	0.00893744	0.00318627	0.00587508	0.00364964	0.00449498	0.0057943	0.0036888	0.00184957	0.00172533
chr6	133105303	0.00614869	0.00285714	0.00686314	0.00234926	0.0100681	0.00262467	0.0049636	0.00589391	0.00401731	0.00755208	0.0127186	0.00580692	0.00803213	0.00122963	0.00483259
chr6	133105307	0.00140292	0.00315729	0.00932685	0.00314878	0.0056514	0.00361723	0.0063102	0.000982801	0.00154943	0.00183102	0.000797448	0.00145737	0.00773629	0.00308261	0.00138408
chr6	133105322	0.00279564	0.00371429	0.00121163	0	0.000295946	0.00328192	0.00363877	0	0.00123801	0.00260485	0.00608305	0.00193237	0	0.000615006	0.00551724
chr6	133105328	0.00448682	0.00800457	0.0052504	0.00809188	0.00889416	0.00459167	0.000330688	0.00664534	0.00401855	0.00365059	0.00397772	0.00459048	0.00568752	0.00584076	0.00723888
chr6	133105331	0.00279408	0.00200172	0.00242424	0.00470219	0.00445236	0.00558476	0.00993049	0.00539745	0.00648749	0.00521512	0.00396511	0.00849927	0.00602813	0.00771367	0.00450763
chr6	133105335	0.00391389	0.000286205	0.000403877	0	0.00414569	0.00589777	0.000662691	0.000981114	0.0015456	0.00130276	0.00476821	0.00434678	0.000334448	0.0070704	0.00206897
chr6	133105340	0.00586756	0.00485576	0.00323232	0	0.00295683	0.00690335	0.000661376	0.00293758	0.00123571	0.00416667	0.00237906	0.0106203	0.00066912	0.00399508	0.00310452
chr6	133105345	0.00980942	0.00856409	0.0100888	0.00209096	0.00206978	0.00426649	0.000996016	0.00661117	0.00712074	0.00286907	0.00899947	0.00774256	0.00605042	0.0104519	0.00553825
chr6	133105351	0.00391171	0.00142816	0	0.0044398	0.00266036	0.00459016	0.00364601	0.00220642	0.00496124	0.00366205	0.00690938	0.0157195	0.00469956	0.00399386	0.00310559
chr7	19303711	0.265918	0.28442	0.204433	0.263242	0.226103	0.206349	0.270386	0.276636	0.296875	0.214865	0.310421	0.285938	0.284539	0.304647	0.28764
chr7	19303730	0.901119	0.76311	0.738916	0.824759	0.750923	0.786842	0.699571	0.773832	0.821429	0.767881	0.81069	0.806452	0.789819	0.811966	0.810811
chr7	19303777	0.222015	0.175407	0.187192	0.1872	0.215074	0.236979	0.126338	0.153271	0.223214	0.187838	0.217295	0.199693	0.188834	0.150427	0.274775
chr7	19303784	0.451493	0.353791	0.477833	0.4384	0.357407	0.283854	0.346895	0.35206	0.421875	0.278003	0.312639	0.423963	0.363487	0.321918	0.416667
chr7	19303787	0.320225	0.290614	0.229064	0.264	0.290976	0.263021	0.259101	0.292683	0.287946	0.259109	0.24612	0.276498	0.321839	0.254701	0.274157
chr7	19303801	0.166045	0.166065	0.165025	0.147436	0.119485	0.106771	0.144397	0.196629	0.118304	0.14305	0.195122	0.123077	0.146382	0.0907534	0.11236
chr7	19332798	0.00359066	0.0151111	0.00297619	0	0.0042508	0.00570776	0.00334448	0.00918728	0.0112676	0.00264026	0.0178282	0.000687285	0.00876424	0	0.00571429
chr7	19332805	0.00630063	0.009839	0	0.00601956	0.00636943	0.00114155	0.00335196	0.00070922	0.000938967	0.00132188	0	0.00137836	0.0122485	0.00177936	0.00453515
chr7	19332818	0	0.00445633	0.0119581	0.00452489	0	0.00574053	0.00111982	0.0112994	0.00660377	0.00198675	0.00570497	0	0.00438212	0.00266904	0.00226757
chr7	19332833	0.0135257	0.009839	0.0209268	0.00678733	0.0085197	0.00229358	0.0101237	0.00637845	0.00566038	0.00265957	0.00735294	0	0.0149385	0.0179051	0.004561
chr7	19332843	0	0.00713012	0	0.0113379	0.00968784	0	0.00451977	0.00636943	0.00754717	0.00531561	0.0130506	0.00412939	0.00351185	0.00893655	0
chr7	19332862	0	0.00713012	0.00596125	0.00754717	0.0106157	0.0171429	0.00558036	0.0225989	0.0112676	0.00659631	0.0154096	0.0158402	0.0148731	0.00533333	0.00906002
chr7	19332876	0.0125899	0.000890472	0.014881	0.00979653	0.00959488	0.00802752	0.0078125	0.00780142	0.0122295	0.00330251	0.00324675	0.0103164	0.0035057	0.00800712	0.00453515
chr7	19332878	0.0117223	0.00445236	0.00298063	0.00602864	0.0031881	0	0.00223214	0.00211715	0.00282752	0	0.00649351	0.00825309	0.0035057	0.00178253	0.00907029
chr7	19332885	0.00359389	0.0168739	0.00598802	0.00527108	0.00318471	0.00800915	0.00334821	0.00564175	0.0131579	0.00726073	0.00486618	0.0089717	0.0333041	0.00355556	0.00340522
chr7	19332887	0.00359066	0.016	0.00149031	0.000753012	0.0021254	0.00342857	0.00671141	0.00352858	0.00469925	0.00330251	0.00243902	0.00275672	0.00701754	0	0.00681044
chr7	19332893	0.00985663	0.00709849	0.00298507	0.00984103	0.00747065	0.0114155	0.00334821	0.0106007	0.000937207	0.00725115	0.00567721	0.00412088	0.000878735	0.0142096	0.00453515
chr7	19489247	0.603284	0.645248	0.645833	0.581289	0.559896	0.551136	0.619475	0.578439	0.529462	0.517416	0.649297	0.599311	0.657526	0.585313	0.574139
chr7	19489315	0.415915	0.457162	0.458568	0.396119	0.426047	0.42654	0.523611	0.435783	0.440343	0.342622	0.473163	0.428902	0.518211	0.478639	0.441033
chr7	19698507	0.0287784	0.0280841	0.028358	0.0281971	0.0330453	0.022113	0.0241073	0.0185752	0.0309636	0.0186592	0.0171341	0.0178644	0.0247805	0.0141062	0.0225176
chr7	19698539	0.015344	0.0209305	0.0169233	0.0165584	0.0141141	0.0132871	0.00784062	0.0102493	0.0182451	0.00642378	0.00723751	0.0144255	0.0125211	0.00983063	0.0127096
chr7	19698577	0.012219	0.0120455	0.00899654	0.0106974	0.0117702	0.00924989	0.00552912	0.0119388	0.0133333	0.00566328	0.00438239	0.012597	0.00950433	0.00839839	0.00661536
chr7	19698588	0.0129883	0.0229285	0.0202048	0.0194764	0.00652529	0.0070799	0.0134892	0.0101418	0.0149875	0.0104637	0.00753181	0.0107885	0.0122818	0.0082801	0.00972973
chr7	19698603	0.0296275	0.0298644	0.0364014	0.027629	0.0265063	0.0195087	0.0232947	0.0190542	0.0222284	0.0233138	0.0298599	0.0233593	0.023511	0.0343765	0.0237581
chr7	25133079	0.0989616	0.119901	0.0722677	0.0822675	0.0812463	0.078542	0.136773	0.116013	0.0956744	0.0707407	0.112733	0.0650397	0.0800405	0.117078	0.13497
chr7	25133123	0.00529815	0.00468019	0.00461653	0.00338253	0.00469032	0.00657392	0.00551223	0.0101302	0.00459397	0.00526557	0.00167825	0.00650759	0.00430707	0.00491303	0.00174596
chr7	25133175	0.00562032	0.00430416	0.00670641	0.00771129	0.00433578	0.00795959	0.00552412	0.00256782	0.00419259	0.00725305	0.00516206	0.00614976	0.00597736	0.00638298	0.00306435
chr7	25133177	0.00239409	0.00625815	0.00612123	0.0111864	0.0034793	0.00626337	0.00740143	0.00423446	0.00243572	0.00504587	0.00551427	0.00855216	0.00849499	0.00703851	0.00655977
chr7	25133185	0.00332398	0.00546377	0.00267897	0.00389704	0.00732381	0.0117342	0.00282144	0.00835282	0.0074234	0.010984	0.00767294	0.00721241	0.0101394	0.0062326	0.00553936
chr7	30143628	0.0169252	0.0304636	0.00555556	0.00125471	0.0485934	0.0114192	0.0499139	0.0248588	0.0338983	0	0	0.00138313	0	0	0
chr7	30143665	0.00142653	0.0301442	0.0131332	0.0238394	0.021767	0	0.0189655	0.0451977	0	0.0176768	0.0161031	0.00138122	0.0264386	0.00147059	0.0107527
chr7	30143673	0.0183099	0.0538058	0.0777778	0.0363864	0.016624	0.0277325	0.0740103	0.0824859	0	0.0604534	0.0434783	0.0151934	0.0233281	0.00736377	0.0465116
chr7	30143685	0.0338028	0.0078637	0.0296296	0.00627353	0.0332481	0	0.0258176	0.0135593	0.0320151	0.00125945	0	0	0.0046729	0.00147059	0.0232558
chr7	30143695	0.00846262	0.019685	0.0166667	0.0138191	0.0383632	0	0.0378657	0.0576271	0.0152672	0.0176322	0.0354839	0	0	0.00441176	0.0536673
chr7	30143699	0.0366197	0.0314961	0.0277778	0.0339196	0.0383632	0.0212418	0.05	0.0588235	0	0.0176322	0.0294118	0.0276625	0.0139969	0.0132548	0.0430108
chr7	30143701	0.0211268	0.0366972	0.0481481	0.0125471	0.0345269	0.00980392	0.0413081	0.061086	0	0.00377834	0.0258065	0.0262431	0.0171073	0.0117647	0.0572451
chr7	30143709	0.0410184	0.0498688	0.0594796	0.0151899	0.0422535	0.0179739	0.100173	0.0634202	0	0.0481013	0.0193548	0.0235457	0.059375	0.042836	0.059246
chr7	30143711	0.0113154	0.0315789	0.037037	0.00630517	0.0557717	0.00326797	0.0794473	0.050905	0.0150659	0.0443038	0.012945	0.0249653	0.0607477	0.0294551	0.0359066
chr7	30143717	0.00991501	0.0408432	0.0594796	0.0416141	0.0429688	0.01473	0.0466321	0.0488082	0.0659134	0.0177215	0.0355987	0.0304709	0.00780031	0.0265096	0.0467626
chr7	30143734	0.0649718	0.0578187	0.0666667	0.0566751	0.0486556	0.00978793	0.0656304	0.0418552	0.0378788	0.0568182	0.0533981	0.0165975	0.0202177	0.0635155	0.0556553
chr7	30143738	0.0747532	0.0909091	0.0518519	0.0201511	0.0719794	0.0522023	0.0588235	0.0893665	0.0245283	0.090216	0.0289855	0.0417246	0.0233281	0.0752212	0.0573477
chr7	30552694	0.00279888	0	0.000526316	0.00569337	0.00457952	0.00428659	0.00573813	0	0.00453515	0.000381534	0.00749906	0.00277998	0.00622605	0.00557621	0
chr7	30552712	0.00359856	0	0.00630915	0.00690496	0.004158	0.00367647	0	0.00627615	0.00623583	0.00686499	0.00112191	0.00277778	0.00670177	0.0013947	0.00674624
chr7	30552743	0.00439648	0.00238777	0.00105097	0.000405844	0.00708629	0.00550459	0	0.00292398	0	0.00420008	0.000375799	0.00634921	0.00287219	0.0111266	0
chr7	30552753	0.00799361	0.0028667	0.00683132	0.00405844	0.0004158	0.00796081	0.00104603	0.00251783	0.00112994	0.0106993	0	0.00280112	0.000479157	0.00370885	0.00311688
chr7	30552760	0.00841009	0.00573614	0.00369588	0.00243605	0.0112594	0.00612745	0.00470465	0.010865	0.00451977	0.0209844	0.00565185	0.0091597	0.00336538	0.00232234	0.00521105
chr7	30552763	0.00240481	0.0143472	0.0126382	0.00732303	0.00166945	0.00184049	0.013577	0.00879029	0.00847937	0.00611154	0.000374953	0.00119284	0.00143885	0.00326493	0.00831601
chr7	30552765	0.0100644	0.00717703	0.00843437	0	0.0121136	0.00676507	0.00941915	0.0125681	0.00796813	0	0.00187758	0.00159681	0.00480307	0.000466418	0.0046875
chr7	30552774	0.0160514	0.00239578	0	0.0109711	0.00462574	0.0122474	0.0052356	0.00544389	0.0193732	0.013087	0.00300188	0.00238854	0.00288046	0.0112097	0.00208333
chr7	30973341	0.0119636	0.0147188	0.0102041	0.0121658	0.0158886	0.0161599	0.0155273	0.0147126	0.0211856	0.0173345	0.00999345	0.0181874	0.00983724	0.0224233	0.0145673
chr7	30973356	0.0211065	0.0227671	0.0262879	0.0177738	0.0226415	0.0310176	0.024218	0.0225737	0.0355175	0.0196246	0.0372732	0.0244615	0.0281312	0.0274	0.0312366
chr7	30973364	0.0215931	0.0185542	0.0182474	0.0161217	0.0252625	0.0274877	0.0291751	0.0275046	0.0361151	0.0212977	0.025662	0.0196412	0.0209677	0.0129819	0.0213995
chr7	30973379	0.023764	0.0174856	0.0144159	0.0144339	0.0180328	0.017223	0.0222981	0.0176489	0.0156855	0.0213523	0.0145211	0.0161713	0.0128848	0.0194384	0.0202991
chr7	30973382	0.0590771	0.0496243	0.0425847	0.0440072	0.0472686	0.0548469	0.0505233	0.0473563	0.0573637	0.0259038	0.0396217	0.0425695	0.0588656	0.0561886	0.0530254
chr7	30973384	0.0272727	0.0145054	0.0154563	0.0118672	0.0171934	0.0210459	0.018105	0.0232807	0.0254582	0.0150483	0.0223455	0.0166077	0.0284487	0.019072	0.0230671
chr7	30973386	0.0397446	0.0365576	0.0387876	0.0370426	0.035983	0.0432845	0.0390342	0.0380368	0.0356125	0.0525643	0.0487526	0.0381187	0.0346064	0.0423862	0.0310293
chr7	30973416	0.0307864	0.0227631	0.024173	0.0294427	0.0287817	0.0307921	0.0213753	0.028046	0.0309069	0.020159	0.0280725	0.0348748	0.0239928	0.0286837	0.0271194
chr7	30973424	0.0061054	0.00685172	0.00339775	0.00783133	0.00741595	0.00532935	0.0060741	0.00880173	0.00489097	0	0.00509533	0.00742574	0.00686044	0.00768473	0.00621784
chr7	30973436	0.0156425	0.0124213	0.00509771	0.00871263	0.00801439	0.0178382	0.0160901	0.0105812	0.0180894	0.0147601	0.0141879	0.0124481	0.0110932	0.0221569	0.019876
chr7	34647273	0.0552546	0.0521415	0.0310022	0.0589363	0.0920978	0.0376079	0.0368324	0.0364045	0.0599506	0.0559036	0.0671141	0.0389344	0.0502117	0.049402	0.0285714
chr7	34647299	0.219697	0.262112	0.189481	0.147384	0.242183	0.169231	0.218673	0.170117	0.133829	0.198459	0.226337	0.201953	0.179005	0.211979	0.190966
chr7	34647323	0.248514	0.28882	0.215573	0.19511	0.228766	0.15673	0.189305	0.166667	0.168005	0.227842	0.218219	0.192012	0.185118	0.230809	0.211308
chr7	37365292	0.875484	0.8766	0.870675	0.889135	0.887681	0.838219	0.854034	0.860483	0.862471	0.865267	0.877676	0.890563	0.859556	0.881092	0.888889
chr7	37365300	0.878222	0.923218	0.921746	0.911982	0.932609	0.934853	0.939257	0.950226	0.949766	0.949256	0.938073	0.922284	0.945778	0.946394	0.937624
chr7	44959983	0.812957	0.774295	0.69697	0.757653	0.801986	0.771218	0.731436	0.79021	0.74343	0.794769	0.78552	0.725966	0.766339	0.771993	0.750151
chr7	44959987	0.601673	0.667887	0.595414	0.652728	0.6492	0.690775	0.624149	0.683816	0.598338	0.660463	0.728065	0.639247	0.691729	0.643327	0.644538
chr7	44959997	0.558516	0.575758	0.47524	0.546423	0.541092	0.505535	0.526609	0.511489	0.476487	0.457746	0.570495	0.487357	0.528629	0.496709	0.53697
chr7	44960075	0.633211	0.623234	0.574815	0.609446	0.606195	0.554734	0.572323	0.632816	0.643798	0.623174	0.599455	0.615423	0.598494	0.615846	0.6379
chr7	44960082	0.720042	0.681842	0.614645	0.675963	0.67733	0.654357	0.665015	0.736	0.736332	0.622356	0.708764	0.686255	0.684606	0.698983	0.702474
chr7	57509491	0	0.0128913	0	0.0122699	0.0199203	0	0.0247748	0.0309654	0.0169492	0.00149477	0.0250627	0.0236088	0.0366089	0.01222	0
chr7	57509503	0.0166389	0.0369686	0.0362903	0.01849	0.04	0.00872093	0.00452489	0	0.0484262	0.0315315	0.04625	0.0118644	0.0579151	0.0286885	0
chr7	57509506	0	0.0148423	0.0403226	0	0.002	0	0.00678733	0	0	0	0.0225282	0.00339559	0.032882	0	0
chr7	57509515	0	0	0.0152284	0.00584112	0.00145349	0	0.0193662	0.027673	0	0.00110011	0.0324215	0.00744417	0.014245	0.0167939	0.00856164
chr7	57509518	0.00405405	0.00690608	0.0202532	0.00116822	0	0	0.021164	0.00879397	0	0.0110254	0.0172239	0.0198511	0.0142045	0.0183767	0.0135593
chr7	57509522	0.0335008	0.0111111	0.00403226	0.0108359	0.0140281	0.0058309	0.0589569	0	0.0612745	0.0256024	0.043202	0.0918367	0.0291829	0.037037	0
chr7	57509549	0.0202977	0	0.0227848	0.0140023	0.0116279	0.0222672	0.0123239	0.0364322	0.00310559	0.00330033	0.0405268	0.00372208	0.0213068	0.0182927	0.0372881
chr7	57509551	0.0297297	0.0110193	0.0609137	0.0175029	0.0057971	0.0303644	0.0387324	0.0339196	0.0263975	0.0154015	0.0720081	0.00992556	0.0384615	0.059633	0.0343643
chr7	57509563	0.00406504	0	0.0151899	0.0105263	0	0	0.026455	0.00252207	0.00155521	0.00880088	0.0284842	0.00995025	0.0526316	0.029052	0.0101695
chr7	57509568	0.0257104	0.0443828	0.0282051	0.0468933	0.0395894	0.01417	0.0493827	0.0301887	0.0139969	0.0312152	0.030896	0.0386534	0.0230216	0.0229709	0.034188
chr7	57509580	0.0256757	0.0137741	0.0455696	0.00236407	0.0115942	0.0465587	0.056338	0.0288582	0.0124224	0.0230769	0.0507614	0.0397022	0.0383523	0.0579268	0.0237288
chr7	57509588	0.0202977	0.0110345	0.00507614	0.0175234	0.0188406	0.0486815	0.037037	0.0539523	0.0263975	0.0395604	0.0560081	0.073201	0.0568182	0.0655488	0.0830508
chr7	57509590	0.0270636	0.0261708	0.0582278	0.0432243	0.0318841	0.0364372	0.040636	0.0476788	0.0419907	0.0461538	0.077001	0.0421836	0.0553977	0.0641221	0.079661
chr7	57509596	0.0702703	0.0798898	0.0379747	0.0256709	0.0291545	0.0546559	0.040493	0.0301129	0.0791925	0.0406593	0.107396	0.060794	0.0511364	0.0625	0.0932203
chr7	58837213	0.858123	0.85931	0.865265	0.872697	0.84627	0.892414	0.898025	0.89011	0.896398	0.906553	0.865448	0.915756	0.881023	0.893127	0.869278
chr7	58837251	0.904538	0.895976	0.926281	0.915408	0.917585	0.933732	0.944828	0.949328	0.959411	0.939505	0.923331	0.943567	0.911383	0.939815	0.938476
chr7	58837269	0.840824	0.81518	0.846264	0.864475	0.847291	0.897884	0.907961	0.883465	0.895907	0.895783	0.881127	0.872217	0.880237	0.88987	0.88589
chr7	58837286	0.873517	0.877845	0.9	0.894931	0.877326	0.909217	0.905991	0.925939	0.898796	0.925476	0.903628	0.91871	0.881173	0.916422	0.910816
chr7	67562396	0.0659534	0.116103	0.120772	0.106324	0.0793475	0.10061	0.0608461	0.0615128	0.0936763	0.061215	0.0718778	0.0684099	0.0832582	0.0701342	0.0653461
chr7	67562434	0.0898876	0.164921	0.167079	0.16047	0.107843	0.120359	0.0998201	0.0978426	0.117622	0.0866854	0.0955233	0.0921685	0.112516	0.0950302	0.095102
chr7	67562458	0.0541311	0.0917785	0.083237	0.0961482	0.0687144	0.077696	0.0569472	0.0585997	0.071597	0.0515898	0.0602067	0.0471818	0.0702039	0.0528878	0.0483673
chr7	67562476	0.126917	0.207714	0.214274	0.208788	0.150238	0.162191	0.120861	0.136211	0.158576	0.114867	0.137081	0.121105	0.143219	0.133974	0.120099
chr7	67562481	0.10527	0.169738	0.168493	0.163018	0.118798	0.131949	0.0948852	0.100459	0.128991	0.0918079	0.118373	0.094039	0.117978	0.0957841	0.0914684
chr7	67562500	0.0974484	0.174417	0.173805	0.168898	0.114635	0.133046	0.0926126	0.11211	0.133748	0.0979687	0.122131	0.100014	0.111932	0.0926952	0.111088
chr7	67562504	0.131403	0.200341	0.191313	0.205208	0.156554	0.150235	0.122301	0.140536	0.152484	0.113976	0.139447	0.12274	0.134255	0.118194	0.125821
chr7	73392861	0.110373	0.142226	0.126994	0.0977868	0.131238	0.134122	0.111044	0.123797	0.106762	0.0927455	0.161136	0.131746	0.163147	0.152572	0.131261
chr7	73392895	0.230792	0.264517	0.233384	0.212586	0.253914	0.228348	0.207361	0.205651	0.196849	0.171434	0.265042	0.224668	0.271683	0.261572	0.207983
chr7	80876180	0.581988	0.547032	0.56227	0.565902	0.574749	0.596154	0.613413	0.512778	0.581423	0.581629	0.576112	0.575827	0.538277	0.593271	0.584288
chr7	80876184	0.979863	0.967764	0.958991	0.975057	0.961646	0.972986	0.978224	0.954004	0.985501	0.987592	0.973992	0.984938	0.978365	0.981237	0.97502
chr7	80876213	NA	NA	NA	NA	NA	NA	NA	NA	NA	NA	NA	NA	NA	NA	NA
chr7	80876214	0.656845	0.579404	0.604615	0.636453	0.628492	0.584334	0.646305	0.595309	0.585749	0.610869	0.571336	0.585518	0.60024	0.678146	0.615856
chr7	80876220	NA	NA	NA	NA	NA	NA	NA	NA	NA	NA	NA	NA	NA	NA	NA
chr7	80876221	0.809731	0.828409	0.819239	0.812562	0.820938	0.854237	0.823402	0.840788	0.842724	0.837665	0.838477	0.827758	0.842297	0.829623	0.823311
chr7	80876244	NA	NA	NA	NA	NA	NA	NA	NA	NA	NA	NA	NA	NA	NA	NA
chr7	80876245	0.959213	0.940828	0.980598	0.977079	0.956487	0.981704	0.971855	0.977851	0.971061	0.957497	0.969864	0.985197	0.978409	0.977816	0.97541
chr7	80876263	NA	NA	NA	NA	NA	NA	NA	NA	NA	NA	NA	NA	NA	NA	NA
chr7	80876264	0.921344	0.919209	0.918153	0.924707	0.901116	0.93618	0.919574	0.906302	0.922676	0.9249	0.916235	0.887688	0.910359	0.935854	0.907415
chr7	80876273	NA	NA	NA	NA	NA	NA	NA	NA	NA	NA	NA	NA	NA	NA	NA
chr7	80876274	0.805965	0.721736	0.778325	0.745803	0.776495	0.776957	0.836467	0.816498	0.834775	0.83218	0.813621	0.792679	0.795285	0.809079	0.795407
chr7	80876297	NA	NA	NA	NA	NA	NA	NA	NA	NA	NA	NA	NA	NA	NA	NA
chr7	80876298	0.897784	0.845056	0.890633	0.883066	0.867331	0.915108	0.906303	0.89934	0.915363	0.922897	0.909857	0.935864	0.902789	0.911414	0.908607
chr7	80876304	NA	NA	NA	NA	NA	NA	NA	NA	NA	NA	NA	NA	NA	NA	NA
chr7	80876305	0.940352	0.894719	0.928833	0.933573	0.911342	0.943242	0.949297	0.940728	0.938301	0.947492	0.915045	0.948009	0.915056	0.971855	0.922131
chr7	98870914	0.42185	0.360484	0.353679	0.401275	0.3839	0.437286	0.472765	0.468324	0.468093	0.434849	0.430134	0.501441	0.419835	0.460111	0.465626
chr7	98870932	0.283115	0.235746	0.230088	0.238599	0.197886	0.285685	0.309212	0.300994	0.29345	0.274122	0.277587	0.315043	0.255165	0.293101	0.286497
chr7	98870940	0.4694	0.400148	0.402322	0.439127	0.401073	0.494058	0.545867	0.536028	0.526931	0.52524	0.485296	0.559785	0.495509	0.515228	0.516975
chr7	98871003	0.341097	0.304013	0.307792	0.344064	0.315931	0.370483	0.394718	0.359062	0.393223	0.369626	0.368142	0.393073	0.344909	0.354772	0.371028
chr7	98871008	0.535862	0.468407	0.487959	0.506635	0.505961	0.611774	0.623884	0.638822	0.599193	0.611437	0.588976	0.653442	0.590472	0.598406	0.632973
chr7	98871033	0.231458	0.226822	0.196531	0.201046	0.222786	0.285858	0.286512	0.298864	0.324932	0.284382	0.289077	0.311426	0.262126	0.273983	0.304187
chr7	101999247	0.858828	0.797485	0.811653	0.78737	0.811188	0.788543	0.82717	0.796854	0.838432	0.807702	0.797669	0.795475	0.818769	0.845204	0.819364
chr7	101999274	0.874985	0.836824	0.840747	0.857197	0.879893	0.881814	0.900792	0.89322	0.900334	0.907099	0.879869	0.890801	0.896255	0.878632	0.898798
chr7	101999292	0.954865	0.914602	0.954371	0.933175	0.949795	0.961109	0.965855	0.941358	0.964832	0.961932	0.97313	0.961767	0.951346	0.957629	0.938869
chr7	101999298	0.925763	0.907895	0.945188	0.931419	0.948649	0.941847	0.946772	0.938096	0.937808	0.952468	0.950994	0.934178	0.937298	0.94922	0.932081
chr7	101999334	0.911389	0.893483	0.901081	0.883911	0.897502	0.911146	0.911115	0.914385	0.921085	0.912821	0.929916	0.926199	0.925631	0.89644	0.904739
chr7	101999352	0.627638	0.652016	0.628189	0.595304	0.65009	0.616021	0.599887	0.638171	0.621917	0.604052	0.638295	0.630795	0.654095	0.648793	0.653587
chr7	105554425	0.00190158	0.00498476	0.00311032	0.00398155	0.00391483	0.00385223	0.00429958	0.00333605	0.00238711	0.0034632	0.0028579	0.00281453	0.00406402	0.00496524	0.00623962
chr7	105554449	0.00319459	0.00284557	0.0034134	0.00227513	0.00343102	0.00302058	0.00231803	0.00288231	0.00327154	0.00402381	0.00262755	0.00314875	0.00496265	0.00318106	0.00193832
chr7	105554456	0.00222676	0.00569526	0.00506586	0.0041272	0.0036244	0.00504477	0.00812159	0.00605888	0.00461859	0.00333498	0.00293924	0.00701121	0.00647006	0.00417864	0.00467956
chr7	105554463	0.00400037	0.00295285	0.00196613	0.00169245	0.00310263	0.00429347	0.00500378	0.00464245	0.00362877	0.00416049	0.00290582	0.00555345	0.00557873	0.00303284	0.00548885
chr7	105554482	0.0028709	0.00280031	0.00487373	0.00573178	0.00485969	0.00440945	0.00510619	0.00366151	0.00242863	0.00275675	0.0032449	0.00638548	0.00330993	0.00542769	0.00411029
chr7	105554521	0.00353061	0.00251038	0.00404756	0.00491372	0.00300114	0.00182988	0.00481522	0.00292814	0.00487296	0.00407173	0.00486288	0.00458638	0.00466891	0.00240046	0.00336912
chr7	127109020	0.45458	0.59095	0.538394	0.514145	0.538063	0.43232	0.445408	0.50975	0.424526	0.426482	0.510045	0.47765	0.488173	0.449509	0.462458
chr7	127109029	0.352559	0.50688	0.436263	0.425984	0.469903	0.334825	0.369106	0.419362	0.345805	0.309166	0.40355	0.367526	0.420576	0.362892	0.407242
chr7	127109073	0.357211	0.490843	0.436607	0.406065	0.427212	0.320501	0.336233	0.354157	0.329016	0.288784	0.403008	0.335876	0.3787	0.326118	0.355772
chr7	127109087	0.426139	0.559937	0.506274	0.481804	0.498486	0.410195	0.414542	0.483901	0.405777	0.372626	0.477463	0.430053	0.437384	0.46467	0.444012
chr7	127363687	0.2	0.153398	0.14	0.175207	0.142534	0.0751445	0.309192	0.220339	0.168399	0.197872	0.187243	0.205263	0.116379	0.182731	0.0921659
chr7	127363702	0.0182927	0.0291262	0.016	0.0512397	0.0678733	0.0346821	0.0445682	0	0.0308008	0.0361702	0	0.0421053	0.0237581	0.022	0.088785
chr7	127363720	0.0630081	0.0736434	0.08	0.119205	0.0904977	0.0462428	0.0640669	0.0733788	0.0730223	0.0829787	0.0533049	0.0763158	0.109914	0.0921844	0.0967742
chr7	127363722	0.0365854	0.0193798	0.0483871	0.046281	0.0633484	0.0346821	0.0307263	0.0628183	0.0589431	0.0682303	0	0.0184211	0.101075	0.100604	0.0253456
chr7	127363727	0.097561	0.0833333	0.14	0.0927152	0.0475113	0.0491329	0.100279	0.0526316	0.0791075	0.0597015	0.0824742	0.0605263	0.109914	0.0883534	0.09447
chr7	127363731	0.0203666	0.0387597	0.064	0.0479339	0.0497738	0.0433526	0.0446927	0.0559322	0.0384615	0.0148936	0.0494845	0.0342105	0.0645161	0.02	0.0552995
chr7	127363749	0.0833333	0.0491159	0.036	0.109091	0.0701357	0.0115942	0.0779944	0.0491525	0.0728745	0.114894	0	0.0631579	0.0666667	0.0480962	0.0414747
chr7	127363768	0.102249	0.119843	0.164659	0.237148	0.0725624	0.110465	0.152113	0.216354	0.146939	0.218884	0.0890269	0.110818	0.156182	0.169697	0.160093
chr7	127363777	0.0264766	0.0543689	0.076	0.170248	0.0384615	0.0608696	0.139276	0.152801	0.0454545	0.0914894	0.13786	0.0842105	0.0845987	0.104	0.103286
chr7	127363792	0.164969	0.168605	0.243028	0.257851	0.153846	0.239884	0.245125	0.237691	0.188259	0.338298	0.201646	0.171504	0.230603	0.212851	0.218894
chr7	133776081	0.136482	0.124652	0.125	0.116689	0.0990263	0.0842376	0.0857872	0.0693237	0.0622235	0.0565994	0.0740982	0.074196	0.067644	0.0661595	0.0779468
chr7	133776124	0.0327348	0.0256766	0.0316953	0.026452	0.0215768	0.0237211	0.0337963	0.0131663	0.0182032	0.0222945	0.0210915	0.0265298	0.0228733	0.0161402	0.0168158
chr7	133776159	0.0734579	0.0543554	0.0570025	0.0580905	0.0618514	0.0423583	0.0557621	0.0438205	0.0317834	0.0367271	0.0249344	0.0446255	0.0561711	0.0272517	0.0454917
chr7	133776161	0.241695	0.175313	0.169737	0.21089	0.164247	0.15277	0.170065	0.143859	0.136926	0.143953	0.113557	0.148709	0.136422	0.117796	0.139402
chr7	133776170	0.0459127	0.0338355	0.0434356	0.0447303	0.039801	0.0277857	0.0415024	0.0222741	0.0315541	0.0144388	0.0220044	0.0281553	0.0295402	0.018942	0.0385765
chr7	133776176	0.0932662	0.0839695	0.0928063	0.102874	0.0771304	0.0679612	0.0805291	0.0707758	0.0546577	0.0716771	0.0535948	0.0639535	0.0660838	0.0549527	0.0707291
chr7	140923372	0.0965183	0.070585	0.0866118	0.086785	0.0856284	0.0801635	0.114811	0.111862	0.0673607	0.104032	0.114658	0.0707987	0.103947	0.0710674	0.0893333
chr7	140923394	0.143453	0.160395	0.203111	0.152238	0.127942	0.116572	0.168481	0.147993	0.119535	0.184688	0.170846	0.132146	0.165812	0.131631	0.133111
chr7	140923402	0.242152	0.242137	0.271769	0.226265	0.205695	0.222258	0.285297	0.270161	0.216636	0.288866	0.244705	0.223553	0.215422	0.233485	0.225893
chr7	140923477	0.604139	0.671531	0.57967	0.607345	0.641671	0.603421	0.683151	0.665271	0.567601	0.686795	0.62642	0.618557	0.706771	0.586052	0.64112
chr7	141269377	0.570892	0.552207	0.555716	0.489309	0.501992	0.583824	0.598341	0.566694	0.606574	0.633245	0.545367	0.546794	0.620403	0.511918	0.56331
chr7	141269419	0.601129	0.717672	0.765217	0.663941	0.667665	0.715125	0.771635	0.807599	0.799201	0.69657	0.617761	0.665805	0.664692	0.667797	0.749251
chr7	141269462	0.775797	0.772043	0.748191	0.733442	0.735793	0.790015	0.835503	0.782889	0.806773	0.718914	0.804054	0.758591	0.80975	0.781038	0.794821
chr7	141269493	0.93621	0.928956	0.869376	0.888706	0.883234	0.933921	0.912888	0.945073	0.88989	0.944297	0.875494	0.892826	0.92654	0.938144	0.958167
chr7	141269501	0.842402	0.845161	0.809316	0.839738	0.857286	0.881057	0.898225	0.916061	0.869522	0.904553	0.823017	0.842784	0.857988	0.873288	0.891434
chr8	22566876	0.923643	0.925537	0.920104	0.931533	0.930076	0.92229	0.913524	0.919239	0.912689	0.908784	0.919653	0.93678	0.920766	0.926502	0.922129
chr8	22566901	0.936352	0.938674	0.943051	0.928104	0.936915	0.927938	0.929686	0.927438	0.937029	0.919984	0.930446	0.928517	0.935536	0.922794	0.929209
chr8	22566935	0.895127	0.896559	0.901893	0.917831	0.91084	0.917701	0.898324	0.911098	0.917075	0.915637	0.913686	0.913196	0.910853	0.900498	0.911502
chr8	26976522	0.00929988	0.00945416	0.00396334	0.0013461	0.00445219	0.00494921	0.00729095	0.00873928	0.00401146	0.00144023	0.0103217	0.0017956	0.00332157	0.00364404	0.000818163
chr8	26976536	0.00702864	0.00482229	0.00643724	0.00746826	0.0114319	0.00312744	0.00477707	0.00647983	0.00248566	0.00351719	0.00499569	0.00358637	0.00519211	0.00364334	0.00511561
chr8	26976544	0.00123066	0.00214247	0.00519673	0.00792227	0.003485	0.00364868	0.00204778	0.00712551	0.0112703	0.00686901	0.00928473	0.000897935	0.0037461	0.00153728	0.00633558
chr8	26976612	0.00122915	0.00446429	0.000496032	0.00374139	0.00484684	0	0.00295993	0.00291356	0.00439434	0.00575724	0.00309971	0.00508373	0.0002079	0.00613497	0.00510934
chr8	70139778	0.00807103	0.0017316	0.00642312	0.00495695	0.00531032	0.00405405	0.0128205	0.0125837	0.00340252	0.00291622	0.00442618	0.00527325	0.00634115	0.00416533	0.00281096
chr8	70139817	0.0101877	0.00403458	0.00441413	0.00182482	0.00996016	0.00860897	0.00761828	0.00508974	0.00918055	0.00559403	0.00409707	0.00455526	0.00347551	0.0095816	0.00210084
chr8	70139819	0.00589496	0.00605886	0.00602652	0.00728218	0.00729443	0.00269542	0.00802568	0.00508565	0.0102006	0.0127355	0.00882446	0.010781	0.00252685	0.00319285	0.00245012
chr8	70139842	0.0099623	0.00260266	0	0.00600679	0.0166945	0.00900901	0.0144869	0.00646726	0.00716235	0.00266525	0.00602792	0.0122951	0.00856599	0.00643915	0.00912601
chr8	70139845	0.00215054	0.00980675	0.0084507	0.00521648	0.00531915	0.00406137	0.00843035	0.00726002	0.00648022	0.00265816	0.000948467	0.00961538	0.00633312	0.00480615	0.00280014
chr8	70139856	0.00160729	0.00605013	0.00361882	0.00676555	0.000665557	0.00766456	0.0136163	0.00563003	0.00850629	0.0042508	0.00410742	0.00239693	0.00694664	0.00351101	0.00139958
chr8	70139863	0.00295699	0.00202781	0.00242326	0.00521648	0.000332336	0.00769928	0.0068576	0.00268817	0.0034459	0.00584951	0.000632711	0.00842561	0.00381922	0.00352113	0.0133287
chr8	70744390	0	0	0	0	0	0.021148	0.00657895	0	0	0	0	0	0	0.0249377	0.033557
chr8	70744399	0.012959	0	0.00342466	0.039823	0.0179775	0.00906344	0.029703	0	0	0.032967	0	0.0264151	0	0.0498753	0.0290828
chr8	70744410	0	0	0	0	0	0	0	0.00185874	0	0	0.026616	0.0320755	0	0.0249377	0.0138249
chr8	70744420	0	0	0.0135135	0.0154867	0.0179775	0	0	0	0	0	0	0	0	0	0
chr8	70744430	0.012959	0	0	0.0110619	0	0	0.0296053	0.00185874	0.0185185	0	0	0	0	0	0
chr8	70744450	0.0172786	0.0078329	0.0101351	0	0.0269663	0	0	0	0.0339506	0	0	0	0	0	0.0111857
chr8	70744465	0	0.0078329	0.0168919	0.0110619	0	0	0.0427632	0	0	0.0526316	0	0	0.0165485	0	0
chr8	70744470	0.00215983	0.0339426	0.0168919	0	0.0292135	0	0	0	0	0	0.0248092	0	0.00236407	0	0
chr8	70744480	0.00215983	0.0313316	0	0	0.0134831	0	0	0	0	0	0	0.00754717	0.00945626	0	0.00223714
chr8	71591803	0.00350416	0.004649	0.00395034	0.000854336	0.00325581	0.00281492	0.000531632	0.00828348	0.0043573	0.00114548	0.000499251	0.00694444	0.0115163	0.00168729	0.00416233
chr8	71591815	0.00174672	0.00418216	0.000564972	0.00386266	0.000464037	0.00634249	0.00584485	0.000921659	0.00218579	0.00267891	0.00647733	0.00488798	0.006244	0.000562114	0.00625652
chr8	71591830	0.00917832	0.004649	0.0011274	0.00298635	0.00789229	0.0133803	0.000531632	0.00460193	0	0	0.000498256	0.000406504	0.00674049	0.000563063	0.0124352
chr8	71591834	0.00570927	0.00326797	0.0107893	0.003003	0.0018648	0.00282087	0.00907635	0.00833333	0.000547046	0.00537841	0	0.0151206	0.00289995	0.000565291	0.00103896
chr8	71591848	0	0.000931532	0.00225989	0.000853606	0.00232234	0.00210526	0.00690021	0.000918274	0	0	0	0.00162734	0.00481232	0.00281373	0.00517866
chr8	71591871	0	0.0134696	0.00281532	0.00725566	0.00186133	0.0119382	0.00371353	0.00505747	0.00492072	0.00382263	0.00650976	0.00325336	0.00192123	0.00281215	0.00569653
chr8	71591898	0.00262352	0.0069735	0.00225225	0.0098081	0.000464684	0.00421348	0.00530786	0.0045977	0.00272183	0.00727134	0.0005	0.00122249	0.00337025	0.00282326	0.00572023
chr8	71591908	0.00480559	0.00232234	0.0146479	0.00341006	0.0051139	0.00351124	0.0015932	0.00689022	0.00653595	0	0.00747757	0.00773301	0.00527831	0.00733634	0.0015544
chr8	71591920	0	0.00696702	0.0124153	0.00511727	0.000464684	0.00491573	0.00106101	0.015661	0.00217628	0.00229008	0.00896414	0.0130399	0.00575264	0.0101237	0.00469484
chr8	84745174	0.506971	0.406636	0.412686	0.450519	0.422951	0.581285	0.600279	0.574074	0.587413	0.560573	0.571842	0.63326	0.570447	0.573196	0.563309
chr8	84745284	0.63781	0.565104	0.512195	0.490969	0.554826	0.596008	0.619247	0.554319	0.571317	0.562466	0.606377	0.535714	0.549897	0.592999	0.530347
chr8	87660004	0.909563	0.883035	0.874357	0.901553	0.890552	0.904288	0.907827	0.915237	0.937049	0.923948	0.871689	0.911889	0.907791	0.907588	0.938946
chr8	87660017	0.45591	0.436798	0.4103	0.456012	0.470667	0.447437	0.457342	0.475676	0.474747	0.43099	0.475551	0.451038	0.436014	0.457821	0.495824
chr8	87660066	0.766411	0.723044	0.689137	0.735899	0.766789	0.754783	0.749817	0.768272	0.821119	0.758845	0.753618	0.754625	0.768911	0.77234	0.753232
chr8	87660089	0.650246	0.651654	0.599053	0.648824	0.675559	0.738354	0.733504	0.677583	0.747226	0.709121	0.688343	0.714657	0.75434	0.75755	0.739064
chr8	88664327	0.684568	0.644391	0.704344	0.667077	0.679589	0.657386	0.707921	0.67527	0.659176	0.722637	0.683247	0.710513	0.700696	0.662519	0.689271
chr8	88664331	0.899414	0.881958	0.912826	0.885306	0.879493	0.862336	0.926726	0.876251	0.916042	0.901687	0.851114	0.913208	0.884437	0.844869	0.881619
chr8	88664346	0.900751	0.88	0.891321	0.886946	0.893319	0.85764	0.914276	0.883377	0.895872	0.909222	0.861026	0.92147	0.887438	0.871203	0.895981
chr8	88664362	0.791979	0.784393	0.814929	0.792959	0.792184	0.800541	0.841956	0.794784	0.804931	0.866554	0.830171	0.860161	0.777327	0.781724	0.822815
chr8	88664366	0.896293	0.865323	0.878462	0.88131	0.859107	0.852224	0.883894	0.867229	0.887465	0.919432	0.845793	0.891321	0.860998	0.857708	0.87762
chr8	91872647	0.174689	0.215097	0.174639	0.170057	0.190764	0.143395	0.158679	0.142364	0.125217	0.125484	0.189409	0.178604	0.174021	0.159106	0.145437
chr8	91872650	0.352725	0.380462	0.32524	0.337623	0.374697	0.307423	0.311611	0.309601	0.278177	0.251138	0.375941	0.332548	0.343176	0.316872	0.312589
chr8	91872703	0.0368559	0.0427763	0.0340909	0.0281714	0.0404997	0.0306963	0.0393953	0.0300561	0.0205293	0.0306191	0.0369942	0.0303085	0.0236723	0.0180602	0.0184354
chr8	91872725	0.0290973	0.0244726	0.0241239	0.0327759	0.0189707	0.0347848	0.0231864	0.0373324	0.0260481	0.0158489	0.0414258	0.0135919	0.031179	0.0196736	0.0201326
chr8	91872731	0.0355525	0.0222315	0.0204185	0.0337827	0.0248034	0.0349389	0.0198903	0.0330862	0.0143422	0.0156566	0.0436959	0.0214273	0.0162585	0.0178372	0.0162774
chr8	91872734	0.0507182	0.0604513	0.0560795	0.0518493	0.0537569	0.0420973	0.0338826	0.0457195	0.0373808	0.0448293	0.0629139	0.0445499	0.0433161	0.0185562	0.0306924
chr8	91872744	0.0371145	0.0255551	0.0315179	0.0256282	0.0317971	0.0312032	0.0265264	0.0316627	0.0222552	0.018814	0.0371511	0.0306493	0.0382795	0.0323588	0.0189304
chr8	99416033	0.00406822	0.00931566	0.00634518	0.00924648	0.00552567	0.0109842	0.00610837	0.0113873	0.00960633	0.00351134	0.00775444	0.00429408	0.00703259	0.00724516	0.0111646
chr8	99416044	0.0141	0.0168701	0.0180008	0.0213675	0.00973271	0.0285025	0.0193027	0.0180581	0.0188076	0.0149232	0.0266602	0.0157245	0.0207761	0.0177245	0.0260467
chr8	99416048	0.0126661	0.0145396	0.0150456	0.0126862	0.0107574	0.0258602	0.0242221	0.0122307	0.0184697	0.0288349	0.0220243	0.0206789	0.0169695	0.0153457	0.0273761
chr8	99416054	0.0277778	0.0289777	0.0254723	0.0313493	0.0260933	0.0430485	0.0316143	0.03546	0.0443815	0.0447411	0.0303079	0.030228	0.0268364	0.0392954	0.0274502
chr8	99416058	0.0148623	0.0150754	0.0253807	0.0165723	0.0162791	0.0333333	0.0360307	0.0244512	0.0243259	0.0270903	0.0266688	0.0360068	0.029861	0.0212586	0.0323824
chr8	99416060	0.010169	0.0132664	0.016716	0.0128347	0.0152572	0.0188638	0.0281718	0.0172294	0.0258101	0.0196251	0.0192525	0.0202887	0.0250429	0.0195814	0.0246771
chr8	99416087	0.011417	0.00809061	0.00549683	0.0089581	0.00886113	0.0155565	0.0143757	0.00792327	0.0124247	0.00614484	0.0077557	0.00624187	0.0137151	0.011971	0.0152128
chr8	99416094	0.0115824	0.0170312	0.0192552	0.0198566	0.0127888	0.0182257	0.0243998	0.0218177	0.0229582	0.022714	0.0173279	0.0153906	0.0192407	0.010798	0.0258139
chr8	99416101	0.0131414	0.0184687	0.00698265	0.00813344	0.0074171	0.0168971	0.0120008	0.0177728	0.0180757	0.0123059	0.0161577	0.0107876	0.0155955	0.0165541	0.012707
chr8	99416248	0.00878244	0.0130578	0.0185022	0.0160723	0.014578	0.0195726	0.0240892	0.0116714	0.00986476	0.0161507	0.024002	0.0174271	0.0186473	0.017583	0.0211718
chr8	99416256	0.0379292	0.0383021	0.0306856	0.0264606	0.029781	0.0542775	0.0492216	0.0423604	0.0443914	0.0452433	0.0639883	0.0434364	0.062325	0.0547104	0.0417959
chr8	99416262	0.0314457	0.0438571	0.0338122	0.0380874	0.0344689	0.0554658	0.0515143	0.0471027	0.0500477	0.0522343	0.0634766	0.0503848	0.0610743	0.05335	0.0539967
chr8	99416265	0.0154358	0.0184233	0.0124715	0.0113716	0.0101387	0.0181133	0.0192707	0.0192156	0.0196888	0.01327	0.0309869	0.0151752	0.0247168	0.0150523	0.0119203
chr8	99416267	0.0146335	0.0121585	0.00630915	0.00550738	0.0130929	0.0161725	0.0195643	0.0171926	0.0247737	0.0154576	0.0295194	0.0134794	0.0184013	0.00933278	0.0176528
chr8	99416279	0.0149115	0.0232757	0.0184146	0.0145199	0.0136054	0.0256548	0.0341145	0.0272286	0.0330211	0.0286132	0.0409285	0.0231075	0.0341377	0.0278746	0.0302189
chr8	99416304	0.0186145	0.02002	0.0129939	0.0110277	0.0121576	0.0264579	0.0308834	0.0212862	0.0330159	0.0229983	0.031651	0.0272027	0.0226671	0.0196708	0.0259634
chr8	99416313	0.0155122	0.0117681	0.00794632	0.00681071	0.0122017	0.0115357	0.0162323	0.0101033	0.0143655	0.0167584	0.0144874	0.0165679	0.0174453	0.0114975	0.0132722
chr8	99416393	0.0232605	0.0136007	0.0233494	0.023814	0.0188409	0.0300097	0.0192097	0.0153049	0.0287026	0.0183142	0.0244915	0.0339267	0.0366754	0.0237554	0.0130519
chr8	99416397	0.022038	0.0184758	0.0126582	0.0145062	0.0172237	0.0248227	0.014274	0.0249321	0.036771	0.0231839	0.0264901	0.0242779	0.019496	0.0195134	0.0180556
chr8	99416402	0.0413541	0.033195	0.0343532	0.032546	0.0461728	0.0707822	0.0510288	0.0508265	0.0721472	0.0441112	0.0680596	0.0471303	0.0599429	0.0826384	0.0582335
chr8	99416409	0.0114665	0.0123882	0.0112239	0.0192272	0.00895948	0.0256164	0.0300875	0.0190616	0.0237278	0.0105332	0.0273775	0.0191348	0.0179584	0.0342311	0.0154824
chr8	99416415	0.0102574	0.00597701	0.0240064	0.00628001	0.0248119	0.03296	0.0194148	0.0202637	0.0250927	0.0109769	0.0306269	0.0133361	0.00638147	0.0284205	0.0149378
chr8	99416461	0.00482412	0.00619266	0.0122798	0.0210994	0.0101833	0.0167041	0.0202573	0.0139398	0.00857388	0.0146898	0.0146392	0.0122738	0.0070855	0.0123457	0.0129978
chr8	99416477	0.0106383	0.00642055	0.0106667	0.00351007	0.011213	0.00929189	0.0125993	0.00415546	0.0203205	0.010307	0.0156507	0.0124766	0.0120539	0.0221272	0.00248825
chr8	102783887	0.0249207	0.0189315	0.0193312	0.0180981	0.0235203	0.0222396	0.0273891	0.0219975	0.0209175	0.029376	0.0166082	0.0178886	0.0178643	0.0277926	0.0246627
chr8	102783900	0.044843	0.0495996	0.0379846	0.0399742	0.0388802	0.0500715	0.0451775	0.0380664	0.0430721	0.0408494	0.0516769	0.0490385	0.0321005	0.0440098	0.0474295
chr8	102783932	0.0401161	0.0327899	0.0317689	0.0274637	0.0419342	0.0532206	0.0371169	0.0536453	0.0298724	0.0406042	0.0411674	0.0469144	0.0459586	0.0399148	0.036444
chr8	102783952	0.00378821	0.0147743	0.00993724	0.00860041	0.0114146	0.0108369	0.0195537	0.0127566	0.0153686	0.0121119	0.0183565	0.0154843	0.00851192	0.0153518	0.0118599
chr8	102783969	0.0127051	0.0173842	0.00731835	0.0143146	0.0205693	0.0151061	0.0136413	0.0141784	0.0140114	0.0154046	0.0136165	0.0173153	0.0179856	0.0132041	0.0137984
chr8	102783995	0.0108332	0.00766284	0.00588774	0.00661717	0.00378788	0.00872737	0.0150556	0.00362747	0.00674484	0.0142869	0.00949692	0.00856855	0.00768693	0.00914504	0.00629973
chr8	105270964	NA	NA	NA	NA	NA	NA	NA	NA	NA	NA	NA	NA	NA	NA	NA
chr8	105270994	NA	NA	NA	NA	NA	NA	NA	NA	NA	NA	NA	NA	NA	NA	NA
chr8	105270995	0.60627	0.571263	0.598841	0.630741	0.596419	0.6935	0.697095	0.716647	0.725192	0.731998	0.676588	0.712504	0.676745	0.688443	0.677
chr8	105270999	NA	NA	NA	NA	NA	NA	NA	NA	NA	NA	NA	NA	NA	NA	NA
chr8	105271000	0.455008	0.443118	0.483259	0.482841	0.465455	0.550656	0.533932	0.557103	0.589852	0.582831	0.499852	0.565467	0.513694	0.54705	0.529389
chr8	105271004	NA	NA	NA	NA	NA	NA	NA	NA	NA	NA	NA	NA	NA	NA	NA
chr8	105271005	0.650777	0.614442	0.646849	0.673883	0.649871	0.740263	0.723248	0.755804	0.752114	0.757558	0.717121	0.745233	0.709456	0.717768	0.713739
chr8	105271014	NA	NA	NA	NA	NA	NA	NA	NA	NA	NA	NA	NA	NA	NA	NA
chr8	105271015	0.213266	0.244797	0.21306	0.220039	0.231539	0.254565	0.249596	0.267642	0.272745	0.281353	0.255483	0.278913	0.249956	0.244464	0.234217
chr8	105271020	NA	NA	NA	NA	NA	NA	NA	NA	NA	NA	NA	NA	NA	NA	NA
chr8	105271021	0.457419	0.467097	0.458333	0.484024	0.455515	0.537999	0.543046	0.568244	0.595352	0.593383	0.567856	0.561208	0.510269	0.555822	0.54731
chr8	105271024	NA	NA	NA	NA	NA	NA	NA	NA	NA	NA	NA	NA	NA	NA	NA
chr8	105271025	0.61555	0.588946	0.614324	0.619181	0.606306	0.676642	0.691812	0.725954	0.708885	0.715017	0.688481	0.720794	0.649517	0.686126	0.638123
chr8	105271038	NA	NA	NA	NA	NA	NA	NA	NA	NA	NA	NA	NA	NA	NA	NA
chr8	105271039	0.268173	0.266953	0.240918	0.274833	0.27376	0.30247	0.292264	0.327446	0.321161	0.304315	0.326826	0.325806	0.295978	0.318945	0.319954
chr8	105271085	0.48019	0.445107	0.456996	0.496993	0.476928	0.534037	0.512594	0.586197	0.560116	0.56966	0.494659	0.571345	0.523961	0.569048	0.509931
chr8	105271093	0.344109	0.345793	0.346137	0.363988	0.343419	0.407376	0.427129	0.424785	0.429871	0.394093	0.385882	0.442316	0.410288	0.434664	0.39114
chr8	105298506	0.226392	0.238469	0.21772	0.249273	0.266147	0.280292	0.246098	0.248739	0.2636	0.20698	0.235208	0.26985	0.268396	0.248346	0.262844
chr8	105298537	0.254807	0.312815	0.295626	0.333698	0.302637	0.329571	0.284614	0.3181	0.311155	0.340528	0.270379	0.354999	0.305661	0.289708	0.268991
chr8	105298540	0.252162	0.277001	0.262363	0.311681	0.260244	0.294515	0.29324	0.285792	0.313226	0.300594	0.269809	0.325248	0.287025	0.283023	0.26492
chr8	105298559	0.242729	0.257794	0.214793	0.260862	0.270238	0.269221	0.260909	0.271643	0.292182	0.252647	0.225073	0.208577	0.254586	0.23263	0.224643
chr8	105298567	0.47362	0.469731	0.513049	0.51255	0.500999	0.53223	0.477602	0.499008	0.531699	0.465812	0.503114	0.484693	0.437808	0.485218	0.529305
chr8	105298600	0.184749	0.180086	0.199724	0.239599	0.19499	0.222334	0.20699	0.260351	0.212332	0.248645	0.227181	0.265071	0.191867	0.208575	0.215992
chr8	105298616	0.061645	0.0815106	0.0806784	0.0813911	0.0703719	0.0702459	0.0732759	0.0914821	0.0678554	0.0860755	0.0812248	0.0871105	0.0708997	0.106537	0.0716883
chr8	106870067	0.232962	0.212032	0.227463	0.257508	0.219655	0.213282	0.259791	0.250511	0.245861	0.248045	0.271309	0.18546	0.203168	0.215172	0.218277
chr8	106870079	0.312889	0.32274	0.294731	0.321345	0.270457	0.332395	0.341832	0.358452	0.324457	0.370415	0.37291	0.321053	0.283931	0.33379	0.329714
chr8	106870088	0.301011	0.333333	0.287389	0.356884	0.303633	0.323364	0.320617	0.364069	0.37565	0.423461	0.401626	0.329266	0.325007	0.351041	0.358974
chr8	106870108	0.0944215	0.119605	0.102711	0.0995311	0.0819846	0.10669	0.100562	0.100068	0.111553	0.103398	0.119924	0.107323	0.0989668	0.096845	0.121653
chr8	106870113	0.138017	0.124784	0.140772	0.153535	0.131474	0.131644	0.122718	0.15922	0.163097	0.179961	0.151638	0.137742	0.147131	0.126888	0.140692
chr8	106870142	0.0810085	0.0846287	0.0711679	0.113859	0.0703664	0.0816614	0.0702247	0.089221	0.104989	0.118619	0.0951126	0.0909667	0.0871809	0.091733	0.0764163
chr8	106870159	0.216412	0.21186	0.210664	0.257721	0.206915	0.237425	0.241505	0.229219	0.248316	0.28916	0.237422	0.238005	0.203108	0.201754	0.199539
chr8	108714415	0.0586887	0.0525253	0.0589489	0.0597947	0.0494505	0.069225	0.0631443	0.0719661	0.0548697	0.0438144	0.0683719	0.068764	0.0686158	0.0483461	0.0468565
chr8	108714424	0.0206612	0.00960566	0.0135039	0.01875	0.0203408	0.0135747	0.00967118	0.00939408	0.0116598	0.0108025	0.00344488	0.0112108	0.0155224	0.00510204	0.0172005
chr8	108714467	0.00504819	0.00757959	0.00639659	0.00625279	0.0154015	0.0135542	0.0103226	0.0136342	0.0158402	0.00566718	0.0108481	0.0148181	0.0119474	0.00701978	0.00712589
chr8	108714473	0.0142529	0.0141916	0.021398	0.0147982	0.0104914	0.0204236	0.00971503	0.0231241	0.0123967	0.0118618	0.0118402	0.0108108	0.0185296	0.0121406	0.0125448
chr8	108714475	0.0165213	0.0202122	0.0242165	0.0250112	0.0120946	0.0112952	0.0135571	0.00752941	0.0109739	0.00772002	0.00887137	0.00808262	0.0179211	0.00382653	0.0118765
chr8	108714479	0.0178735	0.00758725	0.0163468	0.0201162	0.00880572	0.00527506	0.016129	0.0221385	0.00688231	0.00514403	0.00590261	0.00896861	0.0143369	0.00318269	0.0196546
chr8	108714493	0.00504125	0.00302725	0.00710732	0.00759946	0.0121346	0.0105342	0.00643501	0.0060947	0.00410959	0.00976362	0.00344488	0.00313761	0.00655933	0.00768246	0.010119
chr8	108886901	0.00749786	0.000818666	0.0055017	0.00238826	0.00107619	0.00211808	0.00734754	0.00847009	0.00279265	0.0105145	0.00457761	0.00564546	0.00550418	0.00617284	0.0044896
chr8	108886958	0.0240034	0.0180402	0.0256746	0.0194076	0.0197892	0.0039693	0.00759804	0.0167401	0.0115929	0.0103364	0.0168434	0.0125539	0.0173894	0.0142983	0.00940513
chr8	108886992	0.072101	0.0734602	0.0672247	0.0683018	0.0811394	0.0700451	0.0575557	0.0760275	0.0537286	0.0545966	0.0672216	0.055691	0.047409	0.0713656	0.0691201
chr8	110168125	0.0205018	0.00990262	0.013164	0.0123346	0.0123946	0.0229327	0.0297761	0.0144149	0.00998521	0.012005	0.0289513	0.0198252	0.0213497	0.0103018	0.0168248
chr8	110168139	0.00810645	0.0130557	0.00969753	0.00578109	0.0105523	0.0136956	0.0104302	0.0100439	0.0138709	0.0081413	0.0191995	0.0105373	0.0151762	0.0146368	0.0153956
chr8	110168144	0.0165593	0.0176597	0.021488	0.0144163	0.0179631	0.0196295	0.0154247	0.0174968	0.0218195	0.0179657	0.0184665	0.0175965	0.0166456	0.0178765	0.0259578
chr8	110168149	0.0197913	0.0293632	0.0304709	0.0205761	0.0153263	0.0379189	0.0339057	0.0322079	0.0556583	0.0265523	0.0324963	0.0392745	0.0408606	0.0321242	0.0317147
chr8	110168174	0.0198065	0.0240305	0.0259319	0.0129132	0.0268034	0.035588	0.0307927	0.0337493	0.0333023	0.0235816	0.0495402	0.0359759	0.0406607	0.0299076	0.0432666
chr8	110168176	0.0235059	0.0176918	0.0229273	0.0185759	0.0198643	0.0333775	0.0364231	0.0322626	0.0319524	0.0273194	0.032038	0.0343432	0.0478608	0.029209	0.0394098
chr8	110168186	0.0160772	0.0226371	0.0392882	0.0186687	0.0326571	0.0512254	0.048738	0.032044	0.0510544	0.0374154	0.0495635	0.0411351	0.0577899	0.0395378	0.0436963
chr8	110168192	0.0370654	0.0385124	0.048048	0.0342342	0.0390509	0.0497347	0.0499019	0.0526762	0.0506494	0.0391994	0.0510582	0.0421875	0.0684783	0.0455779	0.0565599
chr8	110168209	0.0157879	0.0147059	0.0235675	0.0172569	0.0138568	0.0331345	0.0252338	0.0287495	0.0355358	0.0229282	0.03285	0.0243553	0.039173	0.0297209	0.0297491
chr8	110168210	NA	NA	NA	NA	NA	NA	NA	NA	NA	NA	NA	NA	NA	NA	NA
chr8	110168211	0.0181315	0.0247139	0.0266698	0.0110047	0.0236364	0.0288376	0.0312023	0.0258303	0.0215293	0.02804	0.0414131	0.0176355	0.0272381	0.0259905	0.0304012
chr8	110168212	NA	NA	NA	NA	NA	NA	NA	NA	NA	NA	NA	NA	NA	NA	NA
chr8	110168222	0.0406629	0.0319114	0.0479611	0.0309199	0.0303981	0.0609003	0.0442266	0.0384942	0.0639955	0.0387865	0.0524056	0.0551787	0.0463348	0.0462124	0.0495512
chr8	110168223	NA	NA	NA	NA	NA	NA	NA	NA	NA	NA	NA	NA	NA	NA	NA
chr8	110168224	0.0324854	0.0334216	0.0406936	0.0335605	0.0344373	0.0545495	0.0652742	0.0349166	0.0545151	0.0597428	0.0635179	0.054536	0.0462678	0.05105	0.0503494
chr8	110168225	NA	NA	NA	NA	NA	NA	NA	NA	NA	NA	NA	NA	NA	NA	NA
chr8	110168229	0.0380251	0.0249175	0.0240296	0.0256904	0.0319552	0.0478712	0.0410691	0.0244109	0.0389033	0.0393375	0.0622321	0.0326908	0.0504886	0.0518051	0.0517365
chr8	110168230	NA	NA	NA	NA	NA	NA	NA	NA	NA	NA	NA	NA	NA	NA	NA
chr8	110168250	NA	NA	NA	NA	NA	NA	NA	NA	NA	NA	NA	NA	NA	NA	NA
chr8	110168258	NA	NA	NA	NA	NA	NA	NA	NA	NA	NA	NA	NA	NA	NA	NA
chr8	110168261	NA	NA	NA	NA	NA	NA	NA	NA	NA	NA	NA	NA	NA	NA	NA
chr8	110168263	NA	NA	NA	NA	NA	NA	NA	NA	NA	NA	NA	NA	NA	NA	NA
chr8	110168266	NA	NA	NA	NA	NA	NA	NA	NA	NA	NA	NA	NA	NA	NA	NA
chr8	110168271	NA	NA	NA	NA	NA	NA	NA	NA	NA	NA	NA	NA	NA	NA	NA
chr8	110168274	NA	NA	NA	NA	NA	NA	NA	NA	NA	NA	NA	NA	NA	NA	NA
chr8	110168284	NA	NA	NA	NA	NA	NA	NA	NA	NA	NA	NA	NA	NA	NA	NA
chr8	110168286	NA	NA	NA	NA	NA	NA	NA	NA	NA	NA	NA	NA	NA	NA	NA
chr8	110168302	NA	NA	NA	NA	NA	NA	NA	NA	NA	NA	NA	NA	NA	NA	NA
chr8	110168304	NA	NA	NA	NA	NA	NA	NA	NA	NA	NA	NA	NA	NA	NA	NA
chr8	110168311	NA	NA	NA	NA	NA	NA	NA	NA	NA	NA	NA	NA	NA	NA	NA
chr8	110168313	NA	NA	NA	NA	NA	NA	NA	NA	NA	NA	NA	NA	NA	NA	NA
chr8	110168316	NA	NA	NA	NA	NA	NA	NA	NA	NA	NA	NA	NA	NA	NA	NA
chr8	110168323	NA	NA	NA	NA	NA	NA	NA	NA	NA	NA	NA	NA	NA	NA	NA
chr8	110168327	NA	NA	NA	NA	NA	NA	NA	NA	NA	NA	NA	NA	NA	NA	NA
chr8	113688059	0.268838	0.378971	0.352862	0.322128	0.326496	0.315897	0.310519	0.339203	0.284778	0.263569	0.356638	0.273257	0.304211	0.297181	0.282032
chr8	113688101	0.256253	0.366566	0.326452	0.307949	0.312134	0.304748	0.30415	0.34352	0.30177	0.265685	0.328691	0.259901	0.306022	0.289891	0.284734
chr8	113688118	0.252989	0.351148	0.309152	0.292475	0.308757	0.303017	0.284515	0.31479	0.278225	0.237623	0.329808	0.247836	0.291637	0.261131	0.273141
chr8	116144452	0.365889	0.384758	0.308909	0.371024	0.349404	0.326414	0.386614	0.382025	0.272698	0.388901	0.419479	0.426816	0.330176	0.381908	0.397552
chr8	116144455	0.155699	0.187184	0.164995	0.182157	0.160699	0.174263	0.194742	0.191927	0.157861	0.207115	0.206191	0.156013	0.151138	0.188152	0.207486
chr8	116144496	0.189067	0.206054	0.201493	0.189149	0.184086	0.200806	0.20367	0.228955	0.16936	0.191126	0.203073	0.201745	0.171181	0.190662	0.175008
chr8	121223077	0.215974	0.245022	0.226195	0.220194	0.220083	0.220979	0.20349	0.210653	0.208173	0.19953	0.233418	0.224239	0.241978	0.2152	0.230191
chr8	121223089	0.543128	0.571237	0.540889	0.536504	0.532993	0.48298	0.486729	0.511397	0.484557	0.48103	0.541341	0.527394	0.523866	0.499357	0.492014
chr8	121223098	0.433491	0.470171	0.466373	0.455837	0.463258	0.415643	0.396581	0.416154	0.382857	0.376425	0.44709	0.414757	0.438246	0.42257	0.405065
chr8	121223120	0.256788	0.320852	0.288156	0.267868	0.283653	0.264119	0.250364	0.238229	0.239207	0.225486	0.293645	0.266797	0.284732	0.265332	0.280406
chr8	121223154	0.479204	0.535363	0.496208	0.49548	0.481194	0.462288	0.451185	0.480997	0.462186	0.434723	0.496637	0.465365	0.497999	0.512115	0.476611
chr8	121223167	0.652708	0.672588	0.664702	0.66122	0.651876	0.644947	0.622652	0.657561	0.597224	0.621533	0.672129	0.626996	0.677943	0.668129	0.640713
chr8	125669913	0	0.00189394	0	0	0.0195228	0	0.0428571	0.0353982	0.0160643	0.0283286	0.0361248	0.0205882	0.0353635	0.0390977	0.00892857
chr8	125669914	NA	NA	NA	NA	NA	NA	NA	NA	NA	NA	NA	NA	NA	NA	NA
chr8	125669926	0	0.0152672	0.0171429	0.0103093	0	0.0338542	0.0255682	0.0533808	0.0283976	0.0610795	0.0612583	0.0515464	0.0118577	0.025641	0.015873
chr8	125669927	NA	NA	NA	NA	NA	NA	NA	NA	NA	NA	NA	NA	NA	NA	NA
chr8	125669937	0.0149893	0.0114723	0	0.014433	0.00659341	0.0181818	0.0426136	0.017762	0.0344828	0.0440341	0.0656566	0.0368189	0.0494071	0.0271493	0.0337838
chr8	125669938	NA	NA	NA	NA	NA	NA	NA	NA	NA	NA	NA	NA	NA	NA	NA
chr8	125669945	0	0.00191205	0	0.0103093	0.0198238	0.0078329	0.017094	0.0728242	0.0183299	0.0213068	0.0331126	0.0221239	0.027668	0.0439394	0.0337838
chr8	125669946	NA	NA	NA	NA	NA	NA	NA	NA	NA	NA	NA	NA	NA	NA	NA
chr8	125669948	0	0.0019084	0.00573066	0.00413223	0.00440529	0.025974	0.0397727	0.0302491	0.0223577	0.0085592	0.0563847	0.0825959	0.0376238	0.0362538	0.0315315
chr8	125669949	NA	NA	NA	NA	NA	NA	NA	NA	NA	NA	NA	NA	NA	NA	NA
chr8	125669952	0.00642398	0	0	0.0289256	0.00220264	0.00779221	0.0369318	0.062167	0.0426829	0.00995733	0.0547264	0.0560472	0.0533597	0.0833333	0.0474041
chr8	125669953	NA	NA	NA	NA	NA	NA	NA	NA	NA	NA	NA	NA	NA	NA	NA
chr8	125669955	0	0	0	0	0	0.0078329	0.0170455	0.071048	0.0344828	0	0.0582363	0	0.00790514	0.0317221	0.0427928
chr8	125669956	NA	NA	NA	NA	NA	NA	NA	NA	NA	NA	NA	NA	NA	NA	NA
chr8	125669957	0	0.00954198	0	0	0	0.0078125	0.0170455	0.0319716	0.020284	0	0.0149254	0.00147493	0.0217822	0.0256798	0.0135135
chr8	125669958	NA	NA	NA	NA	NA	NA	NA	NA	NA	NA	NA	NA	NA	NA	NA
chr8	125669963	0	0.0114723	0	0	0.00660793	0	0.0397727	0.0392157	0.0263692	0	0.0281457	0.017673	0.0197628	0.0257186	0.027088
chr8	125669964	NA	NA	NA	NA	NA	NA	NA	NA	NA	NA	NA	NA	NA	NA	NA
chr8	125669972	0.0171674	0	0.00857143	0.0206612	0.0132159	0.0311688	0.0371429	0.0195382	0.0121951	0	0.013245	0.011782	0.00790514	0.021148	0.018018
chr8	125669973	NA	NA	NA	NA	NA	NA	NA	NA	NA	NA	NA	NA	NA	NA	NA
chr8	125669977	0.0214133	0.0171756	0.0314286	0	0	0.038961	0.0284091	0.0198556	0.0121704	0.0355619	0.0513245	0	0.024	0.0467572	0.0337838
chr8	125669978	NA	NA	NA	NA	NA	NA	NA	NA	NA	NA	NA	NA	NA	NA	NA
chr8	125669993	0	0	0.00287356	0.00206186	0	0.0104167	0.0426136	0.0177936	0.020284	0	0.0281457	0.00592593	0.015873	0.0271493	0.047619
chr8	125669994	NA	NA	NA	NA	NA	NA	NA	NA	NA	NA	NA	NA	NA	NA	NA
chr8	125669996	0.00214133	0	0.00287356	0.00206186	0.00879121	0.0311688	0.0142045	0.00355872	0.0121704	0.00426743	0.013245	0.017673	0.0612648	0.0392157	0.018018
chr8	125669997	NA	NA	NA	NA	NA	NA	NA	NA	NA	NA	NA	NA	NA	NA	NA
chr8	125670003	0.00214133	0	0.00286533	0	0.0131579	0.0181818	0.0170455	0.0035524	0.0121704	0	0.0149254	0.0162242	0.00792079	0	0.0112613
chr8	125670004	NA	NA	NA	NA	NA	NA	NA	NA	NA	NA	NA	NA	NA	NA	NA
chr8	125670011	0	0	0	0	0	0.0207792	0.0227273	0	0.0142857	0.0142045	0.0331126	0.017673	0.0320641	0.0182094	0.00900901
chr8	125670012	NA	NA	NA	NA	NA	NA	NA	NA	NA	NA	NA	NA	NA	NA	NA
chr8	125670014	0.00856531	0.0115607	0	0	0	0.0181818	0.0683761	0.0142096	0.020284	0.00865801	0.0298013	0.0341753	0.0177866	0.0331825	0.018018
chr8	125670015	NA	NA	NA	NA	NA	NA	NA	NA	NA	NA	NA	NA	NA	NA	NA
chr8	125670018	0.00639659	0.00956023	0.011396	0.00823045	0	0.038961	0.0423729	0.0247788	0.0391753	0	0.046281	0.0177253	0.0295276	0.0437406	0.0337079
chr8	125670019	NA	NA	NA	NA	NA	NA	NA	NA	NA	NA	NA	NA	NA	NA	NA
chr8	126422276	0.00501151	0.00345272	0.00280899	0.00874432	0.00750605	0.00463764	0.00409528	0.00631204	0.00329877	0.0045129	0.00536394	0.00614003	0.00561433	0.00620086	0.00497548
chr8	126422279	0.00266571	0.00287457	0.00469075	0.00325896	0.00478585	0.00314787	0.0045156	0.0051393	0.00222342	0.00289755	0.00419265	0.00482005	0.00337178	0.0047363	0.00461994
chr8	126422286	0.00690749	0.00607725	0.00361591	0.00594673	0.00670411	0.00534255	0.00613455	0.00711974	0.00477471	0.00700225	0.00620952	0.00801062	0.00353878	0.00581544	0.00396997
chr8	126422289	0.00357727	0.00327658	0.00541987	0.00349825	0.0048984	0.00377477	0.00368098	0.00377909	0.00268817	0.00641559	0.00434643	0.00673108	0.0057841	0.00197742	0.0046857
chr8	126422321	0.00250268	0.00304022	0.00568182	0.0061935	0.00416642	0.00353996	0.00416041	0.00485568	0.00423387	0.00235075	0.00294669	0.00522002	0.00536746	0.00299745	0.00396111
chr8	126422334	0.00373192	0.0059016	0.00341525	0.0069979	0.00380941	0.00345586	0.00982533	0.00518275	0.0040366	0.00191289	0.00370013	0.0042138	0.00750591	0.00453298	0.00439196
chr8	126422339	0.00694941	0.00671964	0.0056841	0.00729526	0.0040476	0.00431813	0.0044408	0.00582147	0.00572005	0.00607754	0.00525582	0.00802863	0.00756367	0.00581284	0.00757576
chr8	126422343	0.00301945	0.00398126	0.00374607	0.00330165	0.00453748	0.00479862	0.00593776	0.00362201	0.00424271	0.00142317	0.004989	0.00243075	0.00461457	0.00332099	0.00577659
chr8	126422349	0.00485487	0.00631801	0.00220706	0.00334782	0.00374554	0.00259556	0.00627344	0.00291121	0.00336406	0.00117572	0.00460681	0.0035747	0.00319074	0.00497862	0.00295495
chr8	126422358	0.00480892	0.00538106	0.00629141	0.00285242	0.00314332	0.0065344	0.00490864	0.00534067	0.00356686	0.00313633	0.00375355	0.00389819	0.00301151	0.00510921	0.00648976
chr9	21792884	0.0622355	0.0508221	0.0638346	0.0658449	0.0572831	0.0511152	0.0563862	0.0574472	0.0511103	0.0401899	0.0350939	0.0522365	0.0365449	0.0450804	0.0513442
chr9	21792905	0.0249824	0.0383398	0.0241881	0.0383416	0.0287064	0.0330483	0.0304385	0.0405601	0.0268674	0.0258268	0.0306265	0.026947	0.025816	0.0206781	0.0319149
chr9	21792908	0.0353749	0.0336744	0.0233288	0.0281537	0.0268359	0.0330483	0.0255428	0.0447665	0.023896	0.0126064	0.0285164	0.0335257	0.0324484	0.0253023	0.020367
chr9	21792954	0.0734204	0.0904018	0.0858427	0.1188	0.0981317	0.101181	0.0824941	0.113515	0.0732454	0.0670347	0.0995807	0.0789597	0.071007	0.08324	0.0794129
chr9	21792960	0.137189	0.139903	0.137224	0.141343	0.150799	0.131019	0.0967122	0.138849	0.11446	0.106652	0.11652	0.116903	0.111931	0.1054	0.114418
chr9	40685761	0.11602	0.100514	0.10483	0.120115	0.127364	0.108527	0.103471	0.122658	0.143168	0.112872	0.134574	0.122457	0.127273	0.116843	0.113887
chr9	40685770	0.0272657	0.0205479	0.0333698	0.0308261	0.0334262	0.0350195	0.0320891	0.0352364	0.0413493	0.036556	0.0432339	0.0352697	0.0311526	0.0416149	0.0267753
chr9	40685791	0.0422427	0.053653	0.0349918	0.0502471	0.0394883	0.0367979	0.0294695	0.0419456	0.0517148	0.0441459	0.0699784	0.0426855	0.0483368	0.0670391	0.0418118
chr9	40685808	0.0122935	0.0165714	0.0114754	0.0188989	0.0139043	0.0148579	0.0203012	0.0196429	0.0212187	0.0119904	0.0168394	0.0223788	0.0207684	0.0174021	0.0087007
chr9	40685823	0.011141	0.0108509	0.0131219	0.0107172	0.0139043	0.0187702	0.0111402	0.0169492	0.0114255	0.0148824	0.0185745	0.0145048	0.0187013	0.0105525	0.01509
chr9	40685827	0.0238278	0.0188571	0.0256971	0.0209532	0.0239155	0.024532	0.0281782	0.0258698	0.0190632	0.031205	0.0298056	0.0207469	0.0254545	0.0198881	0.0359629
chr9	40685836	0.00542005	0.00577701	0.00772627	0.00455675	0.00280741	0.00259067	0.00462046	0.00448632	0.00715465	0.00194553	0.00784314	0.0100376	0.00789889	0.00563557	0.00700935
chr9	40685845	0.00774293	0.00804136	0.0032967	0.00454545	0.0055991	0.00582902	0.00394477	0.0125504	0.00986842	0.0106744	0.00305011	0.00459098	0.00419287	0.001875	0.012813
chr9	40685850	0.00539915	0.00515759	0.00932529	0.0107128	0.00502793	0.00258398	0.0131839	0.00759607	0.0109469	0.00964785	0.0086881	0.00665557	0.00991649	0.0106051	0.00873617
chr9	40685852	0.00231303	0.00458716	0.0082282	0.00247423	0.0122905	0.00258565	0.00527357	0.00581135	0.00438116	0.00385914	0.00692941	0.00625521	0.00313972	0.00561447	0.00874126
chr9	40685865	0.0223163	0.00115009	0.0175246	0.010704	0.0178372	0.0194553	0.019685	0.0125448	0.0125272	0.0201632	0.00648789	0.0362954	0.0109318	0.0236908	0.030445
chr9	47531390	0.00953206	0.00408831	0	0.0124688	0.0329308	0	0.0138568	0.00363636	0.00232019	0.00088968	0	0	0.00940439	0	0.00506073
chr9	47531397	0.00609756	0.0089141	0	0	0.00220507	0.00808625	0.00114943	0.000909091	0.00347625	0	0.00570962	0.00640512	0.0115789	0.00108932	0.0152284
chr9	47531400	0.000867303	0.000812348	0	0.0100083	0.00548847	0.0026738	0.00574713	0.010919	0.00694444	0	0.0130719	0.00238474	0.00835946	0.00645161	0.00404858
chr9	47531405	0.0112945	0.00405186	0.00710059	0.005	0.00220751	0.0107239	0.00804598	0.00818182	0.00925926	0	0.00652529	0.00637959	0.0208986	0	0.00708502
chr9	47531408	0.0034662	0.00161943	0.00591716	0.0166251	0	0.00935829	0.011534	0.00181818	0.00231481	0.0115658	0.0130933	0.0111111	0.0104493	0.0215054	0.00708502
chr9	47531412	0.00260417	0.0105519	0.0118624	0.0166528	0.00658617	0.00133869	0.00229885	0.00363967	0.00347625	0.00447227	0.00570962	0.000795545	0.00104712	0	0.00202429
chr9	47531415	0.00259965	0	0	0.00581879	0.0109769	0.00935829	0.0091954	0.00454545	0.00578704	0	0.00570962	0.0047619	0	0.00322581	0.01417
chr9	47531417	0.00693241	0	0	0.00582848	0.0164654	0.00802139	0.00347222	0.00545455	0.00578704	0	0.00572363	0.00238095	0.0031348	0	0.0183299
chr9	47531432	0.0147569	0	0.00835322	0.00831947	0.00660066	0.0147059	0.00115741	0.00454959	0.00349243	0	0.00328947	0.000793651	0.0135983	0.00430571	0.00202634
chr9	47531435	0.00693842	0.00243506	0.00710059	0.00166528	0	0.00937082	0.00805524	0.0245678	0.00348432	0.00445236	0	0	0.0042061	0.00538213	0.0121581
chr9	47531439	0.00693842	0	0.0023753	0.0125	0.0309735	0.00803213	0.00691244	0.0273224	0.00926999	0	0.00986031	0.00479616	0.00417973	0.0150538	0.00203252
chr9	47531455	0.00087184	0.0178138	0.00236686	0.00332502	0.0120879	0	0.00574713	0.000909091	0.0289352	0.0151246	0.00570962	0.00396825	0.0104603	0.00322581	0.00810537
chr9	47531457	0.000866551	0	0.00236967	0.00332779	0	0	0	0.00272727	0.00347222	0.00714924	0.00163265	0	0.0104493	0.00646552	0.0111449
chr9	47531470	0.00346921	0.00567261	0.00950119	0.00249792	0	0	0.0126437	0.0100091	0.00232558	0	0.0163532	0.0326173	0.00315457	0.00431965	0.00202429
chr9	47531475	0.00695652	0.00324149	0.0106762	0	0.00552486	0.0187919	0.00460299	0.000921659	0.00581395	0.00269784	0.0106209	0.00238854	0.0052356	0	0.0071066
chr9	47531480	0.0043592	0.0114473	0.0225922	0.000840336	0.0121681	0.0013459	0.0104651	0	0.0104408	0.00178731	0.000820345	0.00717703	0.00630252	0.00430108	0.00912779
chr9	47531482	0.000869565	0	0	0.000834725	0.01766	0.0240964	0.00345224	0	0.00465658	0	0.00654129	0.00159363	0	0	0.00610376
chr9	47531488	0	0.0195759	0	0.00416667	0	0.0107239	0	0	0.00579374	0.00535236	0.00490597	0.00159109	0.0031348	0	0.00709939
chr9	47531490	0	0.000812348	0	0	0.00550055	0.0120482	0.0103448	0	0.00579374	0	0.00489796	0.00795545	0.00732218	0.00645856	0.0131712
chr9	47531494	0.00866551	0.00404858	0.0035545	0.00748752	0.0164835	0	0.018412	0.00363967	0.00115741	0.0044484	0	0.0119617	0	0.00322928	0.00810537
chr9	47531496	0.0103986	0	0.00710059	0.00498753	0.00879121	0	0.0172414	0	0.0138889	0.0115865	0	0.00794281	0.0104384	0	0.0111675
chr9	57563826	0.350047	0.465504	0.42209	0.377516	0.409005	0.320858	0.336919	0.331671	0.349404	0.298099	0.400981	0.264988	0.375889	0.351473	0.34026
chr9	57563875	0.608411	0.692099	0.61824	0.64777	0.62614	0.584623	0.59379	0.607366	0.615002	0.570342	0.637386	0.544528	0.639383	0.589271	0.570871
chr9	57563896	0.214107	0.294049	0.222478	0.207347	0.24067	0.163992	0.181582	0.163591	0.164008	0.155928	0.23139	0.12545	0.208003	0.171382	0.168115
chr9	61877722	0.533699	0.602756	0.542259	0.496618	0.502334	0.532963	0.530408	0.472338	0.504667	0.551773	0.566764	0.533333	0.556825	0.536298	0.546703
chr9	61877764	0.234043	0.245498	0.246062	0.243478	0.255855	0.279587	0.189818	0.265242	0.29773	0.23368	0.225507	0.241927	0.239696	0.238064	0.247253
chr9	61877767	0.277596	0.307646	0.212734	0.307171	0.30182	0.240446	0.290647	0.233943	0.3251	0.332229	0.328298	0.294524	0.295426	0.271654	0.269098
chr9	61877770	0.559934	0.600722	0.555556	0.612294	0.537786	0.607968	0.583543	0.591336	0.606546	0.566619	0.56446	0.606157	0.548346	0.588467	0.562371
chr9	61877773	0.332419	0.434835	0.335832	0.399516	0.375	0.379283	0.400754	0.392392	0.399331	0.43608	0.430314	0.418654	0.391111	0.442029	0.336314
chr9	61877812	0.434261	0.532693	0.468468	0.465693	0.475911	0.540175	0.515094	0.542842	0.414047	0.442335	0.510157	0.485442	0.482517	0.487213	0.550964
chr9	65631228	0.605476	0.513436	0.538737	0.583154	0.505167	0.576138	0.636669	0.586284	0.609389	0.622997	0.536624	0.569643	0.560906	0.58582	0.554784
chr9	65631233	0.144873	0.116888	0.130926	0.150536	0.135296	0.141943	0.17562	0.157415	0.16564	0.141843	0.134776	0.150868	0.168709	0.143553	0.131123
chr9	65631262	0.188795	0.174312	0.135748	0.182298	0.145328	0.174729	0.209002	0.171945	0.197032	0.195448	0.182711	0.183714	0.189796	0.205882	0.168186
chr9	65631271	0.452454	0.388869	0.383702	0.458299	0.395108	0.476015	0.50749	0.480475	0.4943	0.515007	0.43747	0.488314	0.461255	0.435169	0.444372
chr9	65631305	0.0844019	0.0778196	0.0882759	0.091389	0.0838133	0.0779828	0.126163	0.0905024	0.115165	0.0876382	0.0930083	0.0935624	0.0793878	0.0888889	0.103231
chr9	65631316	0.0972876	0.0899119	0.112586	0.132019	0.079992	0.129008	0.127599	0.112761	0.116892	0.128209	0.111719	0.139414	0.107421	0.124522	0.106077
chr9	65631336	0.153323	0.11506	0.11583	0.127621	0.121917	0.122077	0.161449	0.14463	0.158003	0.170269	0.134007	0.158158	0.153846	0.15156	0.127664
chr9	65631347	0.352074	0.348232	0.328918	0.36916	0.332804	0.378657	0.420781	0.362401	0.427888	0.388861	0.343399	0.376127	0.367539	0.407925	0.352379
chr9	72111220	0	0	0.00766284	0.00226244	0	0.0107143	0.00283286	0.0100251	0.0405904	0	0	0	0	0	0.03
chr9	72111227	0	0.0106383	0	0.0158371	0	0.00355872	0	0	0	0	0.00408163	0.0261438	0	0	0.0498339
chr9	72111229	0	0	0.00381679	0.0159453	0	0	0	0	0	0	0	0.00655022	0	0.0105263	0
chr9	72111232	0	0	0	0	0	0	0.00286533	0.00248756	0.0183824	0	0.0165289	0.0109409	0	0	0
chr9	72111236	0	0.0160428	0	0	0	0	0.0228571	0.00248139	0.00369004	0.0189125	0	0.0109409	0	0.00787402	0
chr9	72111244	0	0	0	0	0.0149254	0.00716846	0.00859599	0	0	0	0	0.0326797	0.00571429	0	0
chr9	72111246	0.0087146	0	0.00760456	0	0	0.00359712	0	0	0	0	0.0429448	0.00218818	0	0	0
chr9	72111252	0.00653595	0.0132979	0	0.0113379	0	0	0	0	0.0111111	0	0.00204082	0.0130719	0	0.013369	0
chr9	72111257	0.0087146	0	0	0	0.00597015	0	0.00287356	0.0299252	0.0218978	0	0	0.00217865	0	0.0104712	0
chr9	72111261	0	0	0	0	0.00298507	0	0.011396	0	0	0	0	0	0	0	0
chr9	72111270	0	0.00797872	0.00763359	0	0	0.00714286	0	0.00744417	0.0145985	0.0235294	0	0	0	0	0
chr9	72111280	0.00217865	0	0.00380228	0	0	0.0214286	0.0114286	0.0148515	0	0.00470588	0.014553	0	0	0.0131234	0.0299003
chr9	72111295	0.00875274	0.00797872	0	0.0113379	0	0	0	0.00496278	0.0437956	0	0.00204082	0.0306346	0	0.00262467	0.00333333
chr9	72111302	0.0261438	0.0292553	0.019084	0	0.0119403	0.0214286	0.0227273	0.00990099	0	0.00235849	0	0.0130719	0	0	0.00334448
chr9	72111304	0.0240175	0.0265957	0	0.00678733	0.0179104	0.0107527	0.00852273	0	0	0	0	0	0	0	0
chr9	72111306	0	0	0	0	0	0	0	0	0.0588235	0.00941176	0	0	0	0.013089	0.00332226
chr9	72111310	0	0.0026738	0	0	0.00298507	0	0	0.00248139	0	0	0	0.00217865	0.00284091	0.0026178	0
chr9	72111312	0	0.0345745	0.0152672	0.0204082	0.0239521	0.0107143	0.0170455	0	0	0.00943396	0	0.0108932	0.00854701	0	0
chr9	72111317	0.00655022	0	0	0	0	0.0037037	0	0	0.0153257	0	0	0	0.0147493	0.00797872	0
chr9	72111327	0	0	0.0114068	0	0	0.00740741	0.017341	0	0	0	0	0.0245536	0.00294118	0	0
chr9	72111331	0.00656455	0.0351351	0.0189394	0.027088	0.0119048	0.0220588	0.0229885	0	0.0304183	0	0.0287474	0	0.0467836	0.0078534	0
chr9	91364758	0.0140287	0.0183425	0.00737856	0.00955282	0.0132472	0.015873	0.0137513	0.0219975	0.00851064	0.017112	0.0149856	0.0101209	0.0118828	0.019247	0.011566
[truncated: 48 more rows]
