# Supplementary material for: Late‐life exercise mitigates skeletal muscle epigenetic aging
Source: Aging Cell. 2021 Dec 21;21(1):e13527. doi: 10.1111/acel.13527 (PMC8761012; doi:10.1111/acel.13527)
Supplement: Supplementary file 14 — Table S11 [file ACEL-21-e13527-s008.xlsx]

## Sheet: CpG-to-Gene Mapping_Promoter
Table S11. CpGs significantly different (FDR-corrected p-values <0.05) in the promoters of aged sedentary (AgedSed) mice compared to young sedentary mice (YoungSed) that are unchanged in the promoters of aged PoWeR-trained (AgedEx) mice compared to YoungSed mice; the methylation of AgedEx promoter CpGs are included for reference. CpGs were mapped back to genes for this analysis, and Tables S12 an…
A. Hypomethylated CpGs in the promoters of aged sedentary mice relative to young mice unchanged in the promoters of aged PoWeR-trained mice relative to young mice
number	chr	pos	stat	pvals	fdrs	refseq	promoter	YoungSed1	YoungSed2	YoungSed3	YoungSed4	YoungSed5	YoungSed Average	AgedSed1	AgedSed2	AgedSed3	AgedSed4	AgedSed5	AgedSed Average	AgedSed minus YoungSed	AgedEx1	AgedEx2	AgedEx3	AgedEx4	AgedEx5
20891	CM000994.3	75352376	4.37562	1.21088e-05	0.00420148	NC_000067.7	Gm15179	26.4706	15.7895	29.4118	15	12	19.7344	3.57143	7.14286	4.87805	2.94118	0	3.7067	-16.0277	6.66667	3.57143	9.52381	15.3846	11.1111
46172	CM000994.3	170893757	3.8785	0.000105104	0.0274764	NC_000067.7	n-TGgcc12	35.2941	43.3333	28	21.0526	27.2727	30.9906	13.6364	5.55556	13.0435	8.33333	6.25	9.36375	-21.6268	17.2414	26.6667	16	18.5185	19.0476
73323	CM000995.3	32631535	3.81721	0.000134967	0.0338116	NC_000068.8	6330409D20Rik	12	7.40741	9.52381	15.3846	18.1818	12.4995	0	8.69565	0	0	0	1.73913	-10.7604	7.40741	4.54545	3.33333	17.2414	0
83936	CM000995.3	71485653	4.1354	3.54334e-05	0.0106504	NC_000068.8	Gm36909	73.6842	95.2381	73.3333	95.4545	89.4737	85.4368	62.5	54.5455	66.6667	57.8947	58.3333	59.988	-25.4487	66.6667	73.3333	80	63.1579	75
654427	CM001005.3	3285250	3.94378	8.0208e-05	0.0217312	NC_000078.7	Rab10os	11.1111	11.7647	33.3333	8	31.5789	19.1576	3.33333	8.33333	0	0	2.38095	2.80952	-16.3481	3.22581	9.09091	13.0435	11.1111	8
654440	CM001005.3	3285579	3.7104	0.000206936	0.0487818	NC_000078.7	Rab10os	5.26316	3.7037	5.26316	17.3913	41.9355	14.7114	0	0	0	0	0	0	-14.7114	3.44828	3.7037	0	0	4.54545
654445	CM001005.3	3285608	3.97787	6.95348e-05	0.019134	NC_000078.7	Rab10os	22.2222	11.1111	30	10	0	14.6667	0	0	0	0	0	0	-14.6667	0	0	0	0	7.14286
733851	CM001006.3	119625020	3.81249	0.000137574	0.034347	NC_000079.7	3110070M22Rik	93.3884	92.7536	91.8605	95.3488	91.8919	93.0486	88.8889	71.875	80.4348	81.8182	86.2069	81.8447	-11.2039	88.3721	92.3077	79.3103	92.8571	91.6667
801252	CM001008.3	95728001	4.00535	6.19245e-05	0.0172951	NC_000081.7	Gm17546	28.5714	37.037	54.5455	38.4615	37.5	39.2231	18.1818	11.7647	30.7692	12.1951	8.33333	16.2488	-22.9742	26.6667	24	12.9032	27.2727	35.2941
801253	CM001008.3	95728002	3.86934	0.000109128	0.0283563	NC_000081.7	Gm17546	26.6667	32	35.7143	33.3333	39.1304	33.3689	11.5385	19.2308	14.8148	9.67742	10.7143	13.1952	-20.1738	13.6364	21.0526	7.40741	26.087	12.5
B. Hypermethylated CpGs in the promoters of aged sedentary mice relative to young mice unchanged in the promoters of aged PoWeR-trained mice relative to young mice
number	chr	pos	stat	pvals	fdrs	refseq	promoter	YoungSed1	YoungSed2	YoungSed3	YoungSed4	YoungSed5	YoungSed Average	AgedSed1	AgedSed2	AgedSed3	AgedSed4	AgedSed5	AgedSed Average	AgedSed minus YoungSed	AgedEx1	AgedEx2	AgedEx3	AgedEx4	AgedEx5
227204	CM000997.3	133856273	4.38781	1.145e-05	0.00400799	NC_000070.7	Sh3bgrl3	16.129	6.66667	19.2308	27.027	18.1818	17.4471	23.5294	47.8261	42.1053	50	42.8571	41.2636	23.8165	29.1667	26.087	31.7073	34.6154	35.7143
290645	CM000998.3	115770497	3.89539	9.80393e-05	0.0258622	NC_000071.7	1110006O24Rik	2.38095	0	4.7619	2.63158	3.33333	2.62155	17.1429	10.7143	18.3673	7.14286	11.1111	12.8957	10.2741	2.27273	2.85714	3.0303	17.6471	5
330007	CM000999.3	49191179	3.98355	6.78934e-05	0.018738	NC_000072.7	D030074P21Rik	0	6.89655	0	5.71429	0	2.52217	13.7931	13.7931	10	10.2564	11.5385	11.8762	9.35405	0	7.5	3.84615	5.40541	7.14286
445598	CM001001.3	71857897	3.83605	0.00012503	0.0317999	NC_000074.7	Ankle1	11.1111	0	4.54545	0	20	7.13131	28.5714	33.3333	28	42.1053	10	28.402	21.2707	21.0526	27.2727	45.4545	16.6667	28.5714
481113	CM001002.3	20553381	3.74469	0.000180617	0.0434612	NC_000075.7	Ubl5	0	0	0	0	0	0	6.45161	7.40741	6.45161	3.33333	13.3333	7.39546	7.39546	3.33333	0	2.94118	0	0
520786	CM001002.3	107428877	4.39429	1.11136e-05	0.00390604	NC_000075.7	Gm34106	6.66667	0	8.33333	0	12	5.4	22.2222	21.875	18.5185	16.6667	38.7097	23.5984	18.1984	11.7647	16.6667	27.2727	11.1111	12.5
859577	CM001010.3	36292010	5.66813	1.44366e-08	1.32099e-05	NC_000083.7	Prr3	7.69231	19.5652	25	9.52381	21.8182	16.7199	33.3333	45.4545	44.4444	52	45.9459	44.2357	27.5158	34.8837	25	23.913	38.2353	40
889580	CM001011.3	33927772	4.04501	5.23211e-05	0.0149885	NC_000084.7	Epb41l4aos	0	0	0	0	0	0	15.1515	3.44828	7.40741	6.66667	11.1111	8.757	8.757	2.43902	5.71429	15.7895	0	11.5385
889580	CM001011.3	33927772	4.04501	5.23211e-05	0.0149885	NC_000084.7	Gm23639	0	0	0	0	0	0	15.1515	3.44828	7.40741	6.66667	11.1111	8.757	8.757	2.43902	5.71429	15.7895	0	11.5385
942534	CM001013.3	7242220	3.79235	0.000149231	0.0368796	NC_000086.8	Usp27x	0	0	4.54545	0	0	0.909091	20	6.25	16.6667	4.54545	21.0526	13.703	12.7939	13.0435	10	8.33333	21.4286	8.69565
942574	CM001013.3	7594464	4.30338	1.68215e-05	0.00557422	NC_000086.8	Praf2	0	6.25	11.1111	0	8.33333	5.13889	30.7692	20	35.7143	23.0769	45	30.9121	25.7732	15.7895	36.3636	0	25	27.7778
942686	CM001013.3	7744539	4.10592	4.02717e-05	0.0119163	NC_000086.8	Pim2	7.14286	0	5.88235	0	7.69231	4.1435	21.7391	17.2414	27.5862	41.6667	10	23.6467	19.5032	20	19.0476	23.5294	33.3333	5.88235
942824	CM001013.3	8011647	3.84939	0.000118411	0.0303111	NC_000086.8	Rbm3os	0	0	5.88235	0	0	1.17647	12	23.0769	11.1111	23.3333	10.5263	16.0095	14.8331	13.7931	0	15.7895	13.0435	33.3333
942826	CM001013.3	8011658	4.35178	1.35039e-05	0.0046148	NC_000086.8	Rbm3os	0	0	0	0	0	0	4	26.9231	22.2222	16.6667	15.7895	17.1203	17.1203	14.2857	0	10.5263	8.69565	25
942877	CM001013.3	8119129	4.01013	6.06853e-05	0.0169889	NC_000086.8	Ftsj1	0	0	0	0	0	0	3.125	4	15.625	17.3913	12.5	10.5283	10.5283	13.3333	4.7619	13.7931	3.44828	13.7931
942897	CM001013.3	9138930	4.73462	2.19463e-06	0.000974984	NC_000086.8	Xk	0	0	0	0	0	0	14.2857	16	14.2857	20.5128	5.88235	14.1933	14.1933	10.2564	8	4.7619	10.8108	0
942898	CM001013.3	9138931	3.90959	9.2452e-05	0.0245587	NC_000086.8	Xk	0	0	0	0	0	0	0	13.0435	26.9231	30.5556	12.5	16.6044	16.6044	7.40741	9.52381	10.5263	9.09091	22.2222
942899	CM001013.3	9138934	4.88143	1.05319e-06	0.000519337	NC_000086.8	Xk	0	0	0	0	0	0	20	16	19.0476	15.3846	5.88235	15.2629	15.2629	12.8205	4	9.52381	16.2162	0
942900	CM001013.3	9138935	4.04313	5.27424e-05	0.0150988	NC_000086.8	Xk	5	0	0	0	0	1	21.0526	17.3913	7.69231	19.4444	12.5	15.6161	14.6161	14.8148	9.52381	5.26316	13.6364	5.55556
942901	CM001013.3	9138941	4.19026	2.78639e-05	0.00861763	NC_000086.8	Xk	0	0	0	0	5.88235	1.17647	22.8571	20	14.2857	10.2564	5.88235	14.6563	13.4799	10.2564	8	14.2857	10.8108	0
942908	CM001013.3	9138958	3.82828	0.000129044	0.032591	NC_000086.8	Xk	0	0	0	0	0	0	5.26316	21.7391	20	8.33333	5.88235	12.2436	12.2436	11.1111	4.7619	0	4.54545	11.1111
942916	CM001013.3	9138987	3.75201	0.000175422	0.0423614	NC_000086.8	Xk	0	0	0	0	0	0	13.7931	7.40741	7.40741	14.8148	11.7647	11.0375	11.0375	9.67742	9.09091	5.88235	17.3913	7.40741
943405	CM001013.3	12453684	5.2679	1.37995e-07	9.16157e-05	NC_000086.8	Atp6ap2	0	0	4	0	0	0.8	6.25	34.7826	23.3333	26.9231	25	23.2578	22.4578	18.5185	13.3333	11.7647	7.14286	13.0435
943435	CM001013.3	12627712	5.162	2.44331e-07	0.000148618	NC_000086.8	Gm14634	0	0	0	0	0	0	30	9.67742	17.8571	27.5	12	19.4069	19.4069	6.45161	13.0435	25.9259	3.0303	13.0435
943437	CM001013.3	12627730	4.20706	2.5871e-05	0.00807482	NC_000086.8	Gm14634	4	0	0	0	0	0.8	36.6667	13.3333	32.1429	15	4	20.2286	19.4286	16.129	13.0435	14.2857	12.1212	4.34783
943441	CM001013.3	12627792	4.3396	1.42744e-05	0.00484329	NC_000086.8	Gm14634	0	0	0	0	0	0	17.1429	8.33333	14.2857	14.2857	26.6667	16.1429	16.1429	11.7647	6.89655	14.2857	13.3333	9.09091
943443	CM001013.3	12627795	4.72645	2.28477e-06	0.00100984	NC_000086.8	Gm14634	0	0	0	0	0	0	17.1429	8.33333	20	19.0476	26.6667	18.2381	18.2381	29.4118	10	14.2857	13.3333	0
943444	CM001013.3	12627796	4.11998	3.78904e-05	0.011296	NC_000086.8	Gm14634	0	0	0	0	0	0	7.69231	15	17.2414	14.6341	5.26316	11.9662	11.9662	3.84615	15.3846	15.7895	8.69565	14.2857
943451	CM001013.3	12627821	4.06657	4.77111e-05	0.0138376	NC_000086.8	Gm14634	0	0	0	0	0	0	11.4286	8.33333	14.2857	23.8095	13.3333	14.2381	14.2381	23.5294	3.33333	14.2857	0	9.09091
943452	CM001013.3	12627822	3.90374	9.47175e-05	0.0250834	NC_000086.8	Gm14634	0	0	0	0	0	0	7.69231	5	17.2414	17.0732	5.26316	10.454	10.454	3.84615	3.84615	5.26316	17.3913	0
943461	CM001013.3	12627978	4.07084	4.68441e-05	0.0136028	NC_000086.8	Gm14634	0	0	0	0	0	0	16.6667	13.7931	11.1111	5.88235	16.6667	12.824	12.824	9.09091	3.84615	22.2222	5.26316	0
943532	CM001013.3	13713166	4.98347	6.24546e-07	0.000332084	NC_000086.8	Cask	0	0	0	0	0	0	33.3333	19.0476	18.75	25.9259	7.69231	20.9498	20.9498	15	16.6667	23.0769	0	14.2857
943534	CM001013.3	13713172	4.22601	2.37874e-05	0.00752154	NC_000086.8	Cask	9.09091	0	0	0	0	1.81818	33.3333	19.0476	37.5	18.5185	7.69231	23.2184	21.4002	20	8.33333	38.4615	5.55556	28.5714
943795	CM001013.3	20483391	4.24889	2.14828e-05	0.00689534	NC_000086.8	Rbm10	0	13.3333	0	5.55556	0	3.77778	23.0769	16.6667	14.8148	36.8421	26.6667	23.6134	19.8357	28.5714	20	4.54545	12.5	7.69231
943796	CM001013.3	20483392	3.98995	6.60874e-05	0.0183019	NC_000086.8	Rbm10	0	0	0	6.25	4.54545	2.15909	34.7826	22.7273	19.4444	16	5.26316	19.6435	17.4844	19.0476	13.6364	0	19.0476	10
943797	CM001013.3	20483417	4.64879	3.33892e-06	0.0013941	NC_000086.8	Rbm10	4	6.66667	0	5.55556	0	3.24444	19.2308	25	11.1111	36.8421	20	22.4368	19.1924	20.6897	20	9.09091	12.5	23.0769
943798	CM001013.3	20483418	4.50003	6.7945e-06	0.00254818	NC_000086.8	Rbm10	0	0	0	0	4.54545	0.909091	39.1304	27.2727	11.1111	20	5.26316	20.5555	19.6464	9.52381	13.6364	6.25	25	15
943800	CM001013.3	20483422	3.99514	6.46559e-05	0.0179525	NC_000086.8	Rbm10	0	0	0	6.66667	4.54545	2.24242	26.087	13.6364	13.8889	28	5.55556	17.4336	15.1911	14.2857	13.6364	0	9.52381	15
943803	CM001013.3	20483432	4.26198	2.0262e-05	0.00655885	NC_000086.8	Rbm10	0	6.25	5.26316	0	14.2857	5.15977	47.8261	47.619	28.5714	28	10.5263	32.5086	27.3488	23.8095	18.1818	6.66667	35	25
943811	CM001013.3	20484299	4.2949	1.74772e-05	0.00577341	NC_000086.8	Ndufb11	5.88235	0	0	0	0	1.17647	35.7143	21.4286	28	21.875	13.3333	24.0702	22.8938	20	17.6471	43.4783	0	18.1818
943812	CM001013.3	20484304	4.66515	3.08392e-06	0.00129961	NC_000086.8	Ndufb11	0	0	0	0	0	0	28.5714	21.4286	24	15.625	6.66667	19.2583	19.2583	0	11.7647	13.0435	9.09091	0
943816	CM001013.3	20484338	4.51881	6.21873e-06	0.00236395	NC_000086.8	Ndufb11	0	0	6.66667	0	0	1.33333	28.5714	28.5714	20	18.75	13.3333	21.8452	20.5119	13.3333	11.7647	26.087	0	18.1818
943865	CM001013.3	20570138	4.13668	3.52363e-05	0.0106045	NC_000086.8	Usp11	0	0	0	5.26316	0	1.05263	14.8148	15	16.6667	17.3913	14.2857	15.6317	14.5791	9.09091	11.7647	31.25	7.14286	0
943913	CM001013.3	20828289	4.17365	2.99758e-05	0.00919899	NC_000086.8	Uxt	0	5.26316	0	0	0	1.05263	14.2857	21.4286	24.1379	11.7647	16.6667	17.6567	16.6041	8	26.3158	8.33333	23.0769	6.66667
944024	CM001013.3	35591991	3.87339	0.000107331	0.0279872	NC_000086.8	Lonrf3	4.34783	0	0	0	0	0.869565	17.8571	14.2857	18.1818	13.3333	0	12.7316	11.862	7.69231	0	0	0	9.09091
944072	CM001013.3	36059249	4.62872	3.67939e-06	0.00151562	NC_000086.8	Slc25a5	0	9.09091	5.26316	0	0	2.87081	25	23.0769	17.8571	28.5714	18.1818	22.5375	19.6666	20	13.6364	28.5714	22.2222	7.69231
944175	CM001013.3	36312229	4.0659	4.78477e-05	0.0138688	NC_000086.8	Sowahd	0	7.14286	14.2857	11.1111	0	6.50794	35.2941	36.8421	26.6667	16.129	30.4348	29.0733	22.5654	16.129	16.6667	19.0476	22.2222	14.2857
944280	CM001013.3	36455049	4.15992	3.18359e-05	0.00968849	NC_000086.8	Ndufa1	5	0	0	0	0	1	4.34783	15.3846	17.1429	17.5	10	12.8751	11.8751	8.33333	5.55556	5	10.5263	23.0769
944292	CM001013.3	36455208	4.1166	3.845e-05	0.0114449	NC_000086.8	Ndufa1	0	6.25	0	0	0	1.25	25	5.55556	18.1818	14.8148	18.1818	16.3468	15.0968	14.8148	20	8	9.09091	15.3846
944321	CM001013.3	37278621	3.7693	0.000163704	0.0398964	NC_000086.8	Zbtb33	0	0	10	0	0	2	14.8148	20	9.67742	18.4211	4.16667	13.416	11.416	9.09091	14.2857	17.3913	12.5	9.09091
944528	CM001013.3	47374891	4.06549	4.79313e-05	0.0138879	NC_000086.8	9530027J09Rik	4.7619	0	11.7647	5.55556	5.88235	5.5929	23.8095	25	30.7692	20.6897	30	26.0537	20.4608	8.82353	38.8889	17.8571	29.1667	5.88235
944615	CM001013.3	47602192	4.11925	3.80108e-05	0.0113284	NC_000086.8	Rab33a	7.14286	0	0	0	0	1.42857	14.8148	18.1818	8.33333	18.75	30.4348	18.1029	16.6744	26.6667	6.25	9.52381	4.7619	5.55556
944618	CM001013.3	47602521	3.9218	8.78886e-05	0.0234843	NC_000086.8	Aifm1	0	0	0	0	0	0	14.2857	9.52381	14.2857	15	18.75	14.369	14.369	5.55556	13.0435	11.7647	9.09091	0
944618	CM001013.3	47602521	3.9218	8.78886e-05	0.0234843	NC_000086.8	Rab33a	0	0	0	0	0	0	14.2857	9.52381	14.2857	15	18.75	14.369	14.369	5.55556	13.0435	11.7647	9.09091	0
944620	CM001013.3	47602553	3.77245	0.000161651	0.0394669	NC_000086.8	Aifm1	0	0	0	0	0	0	10.7143	14.2857	14.2857	15	12.5	13.3571	13.3571	11.1111	17.3913	17.6471	4.54545	0
944802	CM001013.3	50769756	4.53961	5.63592e-06	0.00218077	NC_000086.8	Gm35727	0	0	0	0	0	0	0	22.2222	12.5	29.7297	13.3333	15.5571	15.5571	21.0526	11.1111	6.66667	11.7647	8.33333
944806	CM001013.3	50769775	4.55107	5.33732e-06	0.00208047	NC_000086.8	Gm35727	18.1818	0	0	0	5.26316	4.689	33.3333	16.6667	31.25	21.6216	33.3333	27.241	22.552	30	16.6667	20	28.5714	7.69231
944807	CM001013.3	50770018	3.8596	0.000113573	0.0292379	NC_000086.8	Gm35727	5.55556	0	9.09091	0	6.66667	4.26263	35	35.2941	35	54.5455	18.75	35.7179	31.4553	58.3333	0	21.0526	15.7895	33.3333
944809	CM001013.3	50770034	5.59311	2.23041e-08	1.92422e-05	NC_000086.8	Gm35727	0	0	0	0	0	0	20	27.7778	38.0952	54.5455	18.75	31.8337	31.8337	25	0	5.55556	17.3913	33.3333
944810	CM001013.3	50770038	5.01871	5.20185e-07	0.000283246	NC_000086.8	Gm35727	0	0	0	7.69231	0	1.53846	35	27.7778	28.5714	54.5455	18.75	32.9289	31.3905	41.6667	0	5.26316	17.3913	16.6667
944811	CM001013.3	50770047	4.61839	3.86729e-06	0.00158341	NC_000086.8	Gm35727	0	0	0	7.69231	0	1.53846	40	16.6667	38.0952	45.4545	13.3333	30.71	29.1715	25	0	5.26316	17.3913	33.3333
944812	CM001013.3	50770065	5.56642	2.60028e-08	2.18772e-05	NC_000086.8	Gm35727	0	0	0	0	0	0	50	38.8889	38.0952	54.5455	18.75	40.0559	40.0559	58.3333	0	15.7895	18.1818	33.3333
944814	CM001013.3	50770095	4.68376	2.81653e-06	0.00120509	NC_000086.8	Gm35727	0	0	0	7.69231	0	1.53846	25	27.7778	33.3333	45.4545	12.5	28.8131	27.2747	50	7.69231	5.26316	21.7391	25
944816	CM001013.3	50770116	5.19413	2.05683e-07	0.000128818	NC_000086.8	Gm35727	0	0	0	0	0	0	35	27.7778	38.0952	27.2727	12.5	28.1291	28.1291	50	0	10.5263	17.3913	16.6667
944821	CM001013.3	50770410	4.73265	2.21606e-06	0.000983128	NC_000086.8	Gm35727	5.88235	0	5.55556	9.09091	0	4.10576	20	30	27.7778	32.2581	18.1818	25.6435	21.5378	16.6667	13.6364	45	8.33333	16.6667
944844	CM001013.3	51253972	3.9135	9.0967e-05	0.0242048	NC_000086.8	Gpc4	0	0	0	0	0	0	23.5294	21.0526	0	13.7931	31.25	17.925	17.925	3.33333	8.69565	13.7931	13.7931	11.7647
944850	CM001013.3	51254191	3.93396	8.35578e-05	0.0224978	NC_000086.8	Gpc4	0	0	0	0	0	0	11.5385	10.7143	12.5	17.6471	4.7619	11.4323	11.4323	19.2308	17.6471	4	10.3448	5.26316
944861	CM001013.3	51880055	4.15668	3.2291e-05	0.00981442	NC_000086.8	Ccdc160	0	0	0	0	0	0	15	9.09091	10.3448	3.22581	15.7895	10.6902	10.6902	5	13.7931	13.6364	5	0
944890	CM001013.3	52000992	4.63805	3.51708e-06	0.00145824	NC_000086.8	Phf6	0	0	7.69231	0	0	1.53846	11.7647	21.0526	10	22.7273	29.4118	18.9913	17.4528	7.14286	11.7647	5.88235	9.09091	36.3636
944902	CM001013.3	52001041	3.71838	0.000200506	0.0474899	NC_000086.8	Phf6	0	0	0	0	0	0	11.7647	31.25	10.5263	8.57143	8.69565	14.1616	14.1616	18.1818	0	5.55556	5.55556	0
944919	CM001013.3	52076896	4.85859	1.18227e-06	0.000573327	NC_000086.8	Hprt	0	0	0	0	0	0	17.3913	11.1111	12.5	25	27.2727	18.655	18.655	15	6.25	0	13.3333	0
944921	CM001013.3	52076903	5.13551	2.8138e-07	0.000168035	NC_000086.8	Hprt	0	0	0	0	0	0	21.7391	5.55556	25	25	27.2727	20.9135	20.9135	30	12.5	7.69231	6.66667	6.25
944925	CM001013.3	52076930	4.45478	8.39781e-06	0.00306367	NC_000086.8	Hprt	0	0	0	0	0	0	4.34783	27.5862	13.7931	23.3333	17.6471	17.3415	17.3415	11.7647	11.1111	17.6471	13.0435	0
945010	CM001013.3	52977446	4.03662	5.42263e-05	0.0154306	NC_000086.8	Gm15482	10	0	0	5	0	3	14.2857	46.1538	27.7778	22.2222	17.6471	25.6173	22.6173	14.2857	33.3333	17.6471	7.14286	5.88235
945032	CM001013.3	55391736	3.74932	0.000177315	0.0427749	NC_000086.8	Zfp449	0	0	6.25	0	0	1.25	20	20	19.3548	10	15	16.871	15.621	28.5714	27.7778	7.14286	0	5.88235
945034	CM001013.3	55391744	4.64906	3.33453e-06	0.00139288	NC_000086.8	Zfp449	0	0	0	0	0	0	16.6667	5	25.8065	13.3333	10	14.1613	14.1613	23.8095	11.1111	0	5	12.5
945036	CM001013.3	55391750	3.72418	0.000195951	0.0465734	NC_000086.8	Zfp449	0	0	0	0	0	0	10	15	16.129	6.66667	5	10.5591	10.5591	14.2857	5.55556	14.2857	5	0
945037	CM001013.3	55391751	4.51431	6.3524e-06	0.00240679	NC_000086.8	Zfp449	0	0	7.14286	0	9.09091	3.24675	15	23.5294	35.7143	21.4286	21.0526	23.345	20.0982	12.5	16	7.14286	17.6471	26.087
945042	CM001013.3	55391790	4.46838	7.88154e-06	0.00290265	NC_000086.8	Gm38625	0	0	0	5.26316	0	1.05263	13.0435	17.6471	14.2857	19.0476	26.6667	18.1381	17.0855	0	11.7647	10	19.2308	0
945059	CM001013.3	55643351	3.8629	0.000112048	0.0289258	NC_000086.8	Gm36239	0	7.69231	0	0	0	1.53846	11.1111	8.69565	14.8148	23.3333	33.3333	18.2576	16.7192	18.1818	4.7619	5.26316	17.2414	11.5385
945059	CM001013.3	55643351	3.8629	0.000112048	0.0289258	NC_000086.8	Mmgt1	0	7.69231	0	0	0	1.53846	11.1111	8.69565	14.8148	23.3333	33.3333	18.2576	16.7192	18.1818	4.7619	5.26316	17.2414	11.5385
945060	CM001013.3	55643372	3.99842	6.37663e-05	0.0177314	NC_000086.8	Gm36239	0	0	0	0	0	0	18.5185	8.69565	22.2222	10	8.33333	13.5539	13.5539	8.69565	9.52381	5.26316	6.89655	15.3846
945060	CM001013.3	55643372	3.99842	6.37663e-05	0.0177314	NC_000086.8	Mmgt1	0	0	0	0	0	0	18.5185	8.69565	22.2222	10	8.33333	13.5539	13.5539	8.69565	9.52381	5.26316	6.89655	15.3846
945063	CM001013.3	55643385	4.05852	4.93857e-05	0.0142569	NC_000086.8	Gm36239	0	0	5.55556	0	0	1.11111	25.9259	18.1818	18.5185	10	16.6667	17.8586	16.7475	13.0435	4.7619	10.5263	24.1379	11.5385
945063	CM001013.3	55643385	4.05852	4.93857e-05	0.0142569	NC_000086.8	Mmgt1	0	0	5.55556	0	0	1.11111	25.9259	18.1818	18.5185	10	16.6667	17.8586	16.7475	13.0435	4.7619	10.5263	24.1379	11.5385
945117	CM001013.3	56098752	5.70753	1.14627e-08	1.07792e-05	NC_000086.8	Htatsf1	0	0	0	0	5.55556	1.11111	20	20	58.8235	26.087	40	32.9821	31.871	5	15.7895	8.33333	13.7931	35.2941
945121	CM001013.3	56098770	6.28533	3.27149e-10	5.32577e-07	NC_000086.8	Htatsf1	0	0	0	0	0	0	30.4348	19.3548	11.1111	25	38.0952	24.7992	24.7992	9.09091	0	21.0526	25	7.14286
945122	CM001013.3	56098778	5.60466	2.08666e-08	1.81171e-05	NC_000086.8	Htatsf1	4.16667	0	0	0	0	0.833333	28.5714	13.3333	16.6667	26.087	33.3333	23.5983	22.765	5	10.5263	3.57143	19.3548	23.5294
945126	CM001013.3	56098805	5.1495	2.61178e-07	0.000157514	NC_000086.8	Htatsf1	0	0	0	0	0	0	19.0476	13.3333	38.8889	13.0435	31.25	23.1127	23.1127	5	5.55556	3.57143	29.0323	5.88235
945128	CM001013.3	56098840	3.82939	0.000128459	0.0324722	NC_000086.8	Htatsf1	0	0	3.7037	0	5	1.74074	19.0476	13.3333	21.0526	13.0435	12.5	15.7954	14.0547	5	5.55556	3.57143	12.9032	23.5294
945129	CM001013.3	56098841	3.91466	9.05303e-05	0.0241021	NC_000086.8	Htatsf1	0	0	0	0	0	0	8.69565	9.67742	5.55556	13.8889	14.2857	10.4206	10.4206	0	13.3333	10.5263	5	14.2857
945130	CM001013.3	56098842	4.96005	7.0474e-07	0.000369353	NC_000086.8	Htatsf1	0	0	3.7037	0	0	0.740741	23.8095	13.3333	36.8421	21.7391	31.25	25.3948	24.6541	5	0	10.7143	29.0323	17.6471
945132	CM001013.3	56098845	4.53803	5.67825e-06	0.00219536	NC_000086.8	Htatsf1	0	0	0	0	0	0	14.2857	6.66667	36.8421	13.0435	31.25	20.4176	20.4176	0	16.6667	3.57143	20	11.7647
945134	CM001013.3	56098853	4.02755	5.63611e-05	0.0159237	NC_000086.8	Htatsf1	0	5.88235	13.6364	5.55556	4.54545	5.92395	29.1667	19.2308	21.0526	25	28.5714	24.6043	18.6804	9.09091	20	26.3158	22.2222	14.2857
945325	CM001013.3	59590998	3.81509	0.000136132	0.0340228	NC_000086.8	Gm715	0	0	0	8.33333	0	1.66667	15	10.7143	30.4348	28.5714	4.34783	17.8137	16.147	10.3448	4.7619	20	5.55556	10.3448
945327	CM001013.3	59591001	4.46284	8.08816e-06	0.00296435	NC_000086.8	Gm715	0	0	0	0	0	0	15	17.8571	17.3913	13.3333	13.0435	15.3251	15.3251	17.2414	19.0476	4	11.1111	6.89655
945329	CM001013.3	59591020	4.45345	8.45026e-06	0.00307926	NC_000086.8	Gm715	0	0	0	8.33333	0	1.66667	10	14.2857	26.087	26.6667	17.3913	18.8861	17.2195	17.2414	4.7619	8	16.6667	10.3448
945332	CM001013.3	59591043	3.79617	0.000146951	0.0363937	NC_000086.8	Gm715	0	0	0	7.14286	0	1.42857	23.0769	0	16.6667	31.8182	15.3846	17.3893	15.9607	11.1111	4.7619	11.7647	20.8333	30
945335	CM001013.3	59591051	3.92488	8.67714e-05	0.0232642	NC_000086.8	Gm715	0	0	0	0	0	0	10	10.7143	13.0435	20	13.0435	13.3602	13.3602	17.2414	9.52381	8	0	3.44828
945346	CM001013.3	59591100	3.72902	0.000192227	0.0458029	NC_000086.8	Gm715	0	0	0	0	0	0	8	10	15.625	11.4286	7.69231	10.5492	10.5492	5.55556	10.5263	10.5263	10	0
945351	CM001013.3	59591123	4.54788	5.41902e-06	0.00210369	NC_000086.8	Gm715	0	0	0	0	0	0	24	15	21.875	11.4286	7.69231	15.9992	15.9992	22.2222	21.0526	0	20	6.66667
945353	CM001013.3	59591125	4.47527	7.6314e-06	0.00282417	NC_000086.8	Gm715	0	0	0	0	0	0	24	5.26316	18.75	14.2857	7.69231	13.9982	13.9982	16.6667	10.5263	5.26316	16.6667	0
945354	CM001013.3	59591126	3.83116	0.00012754	0.0323	NC_000086.8	Gm715	0	0	0	0	0	0	13.6364	19.0476	16	7.40741	16.6667	14.5516	14.5516	17.3913	10.3448	0	10.5263	16
945379	CM001013.3	59936374	4.08563	4.39578e-05	0.0128988	NC_000086.8	Gm38438	0	4.7619	0	0	0	0.952381	17.6471	19.2308	5	21.2121	16.6667	15.9513	14.9989	19.2308	10.5263	12.5	14.2857	9.09091
945380	CM001013.3	59936375	4.012	6.02072e-05	0.016875	NC_000086.8	Gm38438	9.52381	0	0	6.66667	3.84615	4.00733	13.1579	23.8095	19.3548	28.5714	9.52381	18.8835	14.8762	11.5385	5.26316	25.9259	14.8148	12.9032
945383	CM001013.3	59936390	3.95099	7.78301e-05	0.0211593	NC_000086.8	Gm38438	0	9.52381	0	0	0	1.90476	23.5294	19.2308	10	12.1212	27.7778	18.5318	16.6271	19.2308	10.5263	20.8333	14.2857	9.09091
945384	CM001013.3	59936391	3.98325	6.7978e-05	0.0187536	NC_000086.8	Gm38438	4.7619	0	0	0	0	0.952381	32.4324	19.0476	6.45161	30.9524	14.2857	20.634	19.6816	15.3846	36.8421	25.9259	14.8148	3.22581
945392	CM001013.3	59936932	3.74596	0.000179703	0.0432851	NC_000086.8	Gm38438	0	0	0	0	0	0	14.2857	11.1111	10.5263	11.5385	11.7647	11.8453	11.8453	8.33333	25	0	11.5385	7.14286
945396	CM001013.3	59936974	4.01676	5.90034e-05	0.0165963	NC_000086.8	Gm38438	0	4.16667	7.69231	5.88235	5.26316	4.6009	14.2857	40	31.5789	23.0769	11.7647	24.1413	19.5404	27.2727	31.25	7.14286	10.7143	28.5714
945403	CM001013.3	59937032	4.12385	3.72598e-05	0.011136	NC_000086.8	Gm38438	0	0	0	0	5.26316	1.05263	13.3333	45	15.7895	23.0769	11.7647	21.7929	20.7403	33.3333	25	0	10.7143	21.4286
945404	CM001013.3	59937038	5.11625	3.11672e-07	0.000183588	NC_000086.8	Gm38438	0	0	7.69231	0	5.26316	2.59109	20	45	31.5789	23.0769	11.7647	26.2841	23.693	25	25	7.14286	10.7143	28.5714
945404	CM001013.3	59937038	5.11625	3.11672e-07	0.000183588	NC_000086.8	Sox3	0	0	7.69231	0	5.26316	2.59109	20	45	31.5789	23.0769	11.7647	26.2841	23.693	25	25	7.14286	10.7143	28.5714
945420	CM001013.3	67722237	4.42584	9.6067e-06	0.00343835	NC_000086.8	Fmr1os	0	0	0	0	0	0	13.3333	22.7273	12.5	19.4444	11.1111	15.8232	15.8232	13.3333	11.1111	11.1111	4.54545	18.1818
945424	CM001013.3	67722251	3.75582	0.000172777	0.0417969	NC_000086.8	Fmr1os	0	0	0	0	0	0	13.3333	31.8182	12.5	11.1111	0	13.7525	13.7525	13.3333	11.1111	5.55556	13.6364	9.09091
945428	CM001013.3	67722271	3.80715	0.000140575	0.0349769	NC_000086.8	Fmr1os	0	0	0	0	0	0	36.6667	31.8182	15.625	13.8889	0	19.5997	19.5997	13.3333	22.2222	23.5294	18.1818	9.09091
945437	CM001013.3	67722285	3.78828	0.000151694	0.0374106	NC_000086.8	Fmr1os	0	0	0	0	4.7619	0.952381	23.8095	20	27.7778	16.6667	4.54545	18.5599	17.6075	12	18.75	13.6364	10.7143	15.7895
945444	CM001013.3	67722305	3.97332	7.08771e-05	0.0194526	NC_000086.8	Fmr1os	0	7.69231	5	0	0	2.53846	26.6667	22.7273	21.875	19.4444	5.55556	19.2538	16.7153	20	22.2222	16.6667	22.7273	0
945449	CM001013.3	67722329	4.52369	6.07698e-06	0.00231934	NC_000086.8	Fmr1os	0	0	0	0	0	0	12	29.6296	15.3846	15.625	11.7647	16.8808	16.8808	18.1818	13.3333	12	2.77778	36.3636
945452	CM001013.3	67722337	4.8561	1.19721e-06	0.000579583	NC_000086.8	Fmr1os	0	0	0	0	0	0	11.5385	14.8148	19.2308	28.125	15.7895	17.8997	17.8997	9.09091	26.6667	7.69231	10.8108	9.09091
945456	CM001013.3	67722349	4.13453	3.55682e-05	0.0106841	NC_000086.8	Fmr1os	0	0	0	0	0	0	19.2308	11.1111	3.84615	28.125	10.5263	14.5679	14.5679	9.09091	0	3.84615	2.7027	0
945459	CM001013.3	67722370	3.77201	0.000161936	0.0395263	NC_000086.8	Fmr1os	0	0	6.66667	0	0	1.33333	7.69231	14.8148	23.0769	15.625	15.7895	15.3997	14.0664	13.6364	21.4286	7.69231	16.2162	18.1818
945464	CM001013.3	67722769	3.80929	0.000139369	0.0347131	NC_000086.8	Fmr1os	0	0	0	0	6.66667	1.33333	16	5.88235	20.6897	6.25	20	13.7644	12.4311	8.33333	7.69231	0	8.33333	11.1111
945466	CM001013.3	67722824	3.82942	0.000128448	0.0324722	NC_000086.8	Fmr1os	0	0	0	0	6.66667	1.33333	4	6.25	27.5862	25	15	15.5672	14.2339	8.33333	7.69231	13.3333	8.33333	5.55556
945467	CM001013.3	67722826	4.00184	6.2852e-05	0.0174976	NC_000086.8	Fmr1os	0	0	0	0	6.66667	1.33333	8	6.25	17.8571	31.25	21.0526	16.882	15.5486	16.6667	7.69231	6.66667	13.8889	16.6667
945469	CM001013.3	67722838	4.54206	5.57061e-06	0.00215638	NC_000086.8	Fmr1os	0	6.66667	0	0	6.66667	2.66667	12	6.25	31.0345	31.25	35	23.1069	20.4402	8.33333	15.3846	13.3333	19.4444	16.6667
945470	CM001013.3	67722845	4.47723	7.56181e-06	0.00280169	NC_000086.8	Fmr1os	0	0	0	0	13.3333	2.66667	16.6667	6.25	27.5862	31.25	20	20.3506	17.6839	16.6667	23.0769	7.14286	19.3548	11.1111
945479	CM001013.3	67722931	4.32812	1.50384e-05	0.00505919	NC_000086.8	Fmr1os	0	0	0	0	0	0	24	9.52381	11.5385	26.6667	9.09091	16.164	16.164	8.33333	6.25	7.14286	6.66667	20
945480	CM001013.3	67722933	3.81169	0.000138019	0.0344221	NC_000086.8	Fmr1os	0	0	0	0	0	0	12	9.52381	11.5385	26.6667	9.09091	13.764	13.764	16.6667	0	14.2857	13.3333	6.66667
945758	CM001013.3	71962298	3.9205	8.83668e-05	0.0235723	NC_000086.8	Cetn2	5	0	0	0	0	1	8.69565	0	19.2308	20	42.8571	18.1567	17.1567	23.5294	15	9.09091	12.9032	11.5385
945849	CM001013.3	72716730	3.86072	0.000113054	0.0291192	NC_000086.8	Slc6a8	0	0	0	5	0	1	10	5.26316	47.0588	21.7391	35.7143	23.9551	22.9551	12.9032	5.26316	11.7647	5.26316	0
945925	CM001013.3	72830625	4.78261	1.73034e-06	0.000790513	NC_000086.8	Idh3g	0	0	0	0	0	0	10.7143	20	24	20.6897	14.2857	17.9379	17.9379	12.5	0	11.1111	14.2857	15.7895
945925	CM001013.3	72830625	4.78261	1.73034e-06	0.000790513	NC_000086.8	Ssr4	0	0	0	0	0	0	10.7143	20	24	20.6897	14.2857	17.9379	17.9379	12.5	0	11.1111	14.2857	15.7895
945926	CM001013.3	72830665	3.82928	0.000128519	0.0324772	NC_000086.8	Idh3g	0	0	0	5	0	1	21.4286	19.0476	16	17.2414	4.7619	15.6959	14.6959	18.75	4	18.5185	14.2857	5.26316
945997	CM001013.3	73298108	3.99042	6.5956e-05	0.0182761	NC_000086.8	Emd	5.26316	0	0	12.5	0	3.55263	13.7931	35.2941	30	21.0526	18.75	23.778	20.2253	19.2308	8.33333	10.5263	13.0435	7.14286
946051	CM001013.3	73412224	4.60385	4.14742e-06	0.00168217	NC_000086.8	Ubl4a	6.66667	0	0	0	6.66667	2.66667	16	39.1304	30	23.0769	16.6667	24.9748	22.3081	20.8333	20	7.69231	27.2727	15.7895
946077	CM001013.3	74459717	4.10055	4.12171e-05	0.0121771	NC_000086.8	Brcc3	5.88235	0	0	4.16667	0	2.0098	9.375	21.0526	18.5185	25	16.6667	18.1226	16.1128	8.33333	18.75	12	17.3913	19.0476
946095	CM001013.3	74460029	3.87091	0.00010843	0.0282119	NC_000086.8	Brcc3	0	0	0	0	0	0	5.55556	5.55556	16.6667	20.8333	25	14.7222	14.7222	20.8333	14.2857	0	9.09091	7.14286
946239	CM001013.3	76840090	3.98628	6.71165e-05	0.0185544	NC_000086.8	Prkx	9.09091	26.6667	6.25	4.7619	16.6667	12.6872	45.1613	50	30	39.1304	22.7273	37.4038	24.7166	13.0435	21.7391	33.3333	37.931	33.3333
946253	CM001013.3	80114098	4.85093	1.22885e-06	0.000592426	NC_000086.8	Tmem47	0	0	5.55556	4.54545	0	2.0202	20	19.2308	17.8571	28.5714	22.2222	21.5763	19.5561	20.6897	16.6667	12.1212	15	17.1429
946254	CM001013.3	80114124	4.94667	7.54919e-07	0.000392837	NC_000086.8	Tmem47	0	0	0	0	0	0	19.2308	25	25	7.14286	7.40741	16.7562	16.7562	10.3448	11.1111	8.57143	13.6364	2.85714
946303	CM001013.3	84617455	4.35838	1.31027e-05	0.00450523	NC_000086.8	Tab3	0	0	6.25	0	0	1.25	17.6471	14.2857	18.1818	12.9032	20	16.6036	15.3536	16	13.0435	23.0769	0	25
946480	CM001013.3	92875909	3.75745	0.000171657	0.0415894	NC_000086.8	Pdk3	6.66667	4.7619	0	0	13.3333	4.95238	25	16.6667	43.3333	33.3333	27.2727	29.1212	24.1688	11.1111	13.3333	37.5	45	8.33333
946487	CM001013.3	92875975	4.77355	1.8101e-06	0.000821426	NC_000086.8	Pdk3	0	0	0	0	7.14286	1.42857	19.0476	8.69565	21.4286	41.6667	18.1818	21.8041	20.3755	7.40741	14.2857	18.75	13.3333	16.6667
946488	CM001013.3	92875976	4.55534	5.23006e-06	0.00204569	NC_000086.8	Pdk3	0	0	4.7619	0	0	0.952381	14.2857	9.375	13.3333	12.9032	21.7391	14.3273	13.3749	17.3913	4.34783	14.6341	7.69231	6.89655
946558	CM001013.3	93410744	4.69507	2.66521e-06	0.00114914	NC_000086.8	Fam90a1b	4.7619	0	0	0	0	0.952381	14.2857	33.3333	8.69565	22.2222	20	19.7074	18.755	4.7619	17.2414	11.7647	14.2857	3.84615
946568	CM001013.3	93410864	3.99483	6.47412e-05	0.0179657	NC_000086.8	Fam90a1b	0	0	0	0	6.25	1.25	13.7931	5	18.1818	15	22.2222	14.8394	13.5894	16	21.7391	5.88235	4	6.66667
946671	CM001013.3	97192112	3.97895	6.92216e-05	0.0190588	NC_000086.8	Ar	0	5	0	5	0	2	21.4286	18.75	16.2162	20.8333	14.2857	18.3028	16.3028	15	0	10.7143	12.5	30
946747	CM001013.3	98178715	4.39262	1.11991e-05	0.00393318	NC_000086.8	Efnb1	0	0	4.16667	0	0	0.833333	14.7059	21.875	10.3448	12	21.0526	15.9957	15.1623	7.14286	5.26316	18.1818	5.88235	7.69231
946860	CM001013.3	99669492	4.10704	4.00769e-05	0.0118697	NC_000086.8	Kif4	11.7647	0	8.33333	0	0	4.01961	20	15.7895	17.8571	17.0732	8.82353	15.9087	11.8891	9.67742	10	15.3846	12.9032	10
947064	CM001013.3	101200706	5.19251	2.07477e-07	0.000129771	NC_000086.8	Ercc6l	0	0	0	0	0	0	14.2857	30.4348	27.2727	15.7895	22.2222	22.001	22.001	8	19.0476	11.7647	11.5385	10.5263
947144	CM001013.3	101295784	4.35251	1.34591e-05	0.0046061	NC_000086.8	Gm14858	0	0	0	0	0	0	27.907	24	15.625	10.3448	0	15.5754	15.5754	10.3448	8.33333	20.8333	13.6364	0
947287	CM001013.3	102866248	4.15278	3.28465e-05	0.00995781	NC_000086.8	Slc16a2	5.26316	0	0	0	12.5	3.55263	21.0526	50	30.4348	13.0435	22.7273	27.4516	23.899	20	5.88235	25	11.1111	20
947383	CM001013.3	103457480	4.00573	6.18261e-05	0.0172727	NC_000086.8	Abcb7	5.88235	0	7.14286	0	0	2.60504	14.2857	21.7391	26.087	20.5882	17.3913	20.0183	17.4132	20.8333	13.0435	10.7143	27.7778	10.5263
947468	CM001013.3	105070730	3.91196	9.15519e-05	0.0243468	NC_000086.8	Atp7a	0	0	0	0	0	0	24.2424	5.55556	3.84615	6.66667	15	11.0622	11.0622	5.55556	4.16667	11.7647	8.69565	4.54545
947580	CM001013.3	108138881	3.70671	0.000209966	0.0494227	NC_000086.8	Sh3bgrl	14.2857	0	20	0	0	6.85714	29.1667	22.2222	16.6667	25	21.875	22.9861	16.129	19.2308	27.7778	8.33333	22.5806	21.7391
947583	CM001013.3	108138922	3.83157	0.000127329	0.0322552	NC_000086.8	Sh3bgrl	0	0	0	0	0	0	14.2857	18.1818	14.2857	12.5	8.33333	13.5173	13.5173	19.2308	7.14286	25	4	15.3846
947663	CM001013.3	132587874	3.93179	8.4317e-05	0.0226816	NC_000086.8	Gm26851	5.88235	0	0	0	0	1.17647	14.2857	23.5294	30.7692	20.8333	10.3448	19.9525	18.776	30.7692	7.14286	6.25	0	0
947665	CM001013.3	132587878	4.02859	5.61121e-05	0.0158628	NC_000086.8	Gm26851	5.88235	0	0	6.25	0	2.42647	21.4286	29.4118	26.9231	12.5	17.2414	21.501	19.0745	7.69231	7.14286	6.25	0	0
947666	CM001013.3	132587890	3.72116	0.000198313	0.0470642	NC_000086.8	Gm26851	5.88235	0	0	0	0	1.17647	21.4286	23.5294	19.2308	4.16667	17.2414	17.1194	15.9429	15.3846	0	6.25	0	7.14286
947668	CM001013.3	132587903	4.60465	4.13158e-06	0.00167718	NC_000086.8	Gm26851	5.88235	0	0	0	0	1.17647	21.4286	29.4118	34.6154	16.6667	13.7931	23.1831	22.0066	30.7692	6.66667	6.25	0	7.14286
947672	CM001013.3	132587913	4.11594	3.85602e-05	0.011471	NC_000086.8	Gm26851	0	0	0	0	5.55556	1.11111	36.3636	14.8148	13.3333	13.3333	21.7391	19.9168	18.8057	4.7619	7.40741	3.7037	15.3846	20
947673	CM001013.3	132587914	3.91325	9.10636e-05	0.0242237	NC_000086.8	Gm26851	0	0	7.14286	0	0	1.42857	12.5	23.0769	19.0476	7.69231	10	14.4634	13.0348	4.7619	10	15	23.0769	20
947682	CM001013.3	132587994	3.78007	0.000156786	0.0384469	NC_000086.8	Gm26851	7.14286	11.1111	14.2857	4.54545	5.88235	8.5935	35.4839	40.7407	54.1667	16	20	33.2783	24.6848	14.2857	27.2727	22.7273	47.0588	27.2727
947686	CM001013.3	132588170	3.76366	0.000167445	0.0407245	NC_000086.8	Gm26851	0	0	0	0	0	0	17.3913	28.5714	8	20.5882	8.33333	16.5769	16.5769	10.5263	0	31.25	9.09091	30
947688	CM001013.3	132588172	4.72847	2.26213e-06	0.00100123	NC_000086.8	Gm26851	5.55556	0	0	0	0	1.11111	18.1818	28.5714	8	23.5294	20.8333	19.8232	18.7121	21.0526	8.69565	18.75	4.54545	20
947690	CM001013.3	132588183	3.98969	6.61589e-05	0.0183163	NC_000086.8	Gm26851	5.26316	0	0	0	5.55556	2.16374	13.0435	21.4286	16	17.6471	20.8333	17.7905	15.6267	10.5263	13.0435	31.25	4.7619	10
947708	CM001013.3	132590796	4.17008	3.04491e-05	0.00932618	NC_000086.8	Pcdh19	0	0	0	0	0	0	10.5263	25	5.55556	16.6667	15	14.5497	14.5497	11.5385	14.2857	11.7647	0	0
947709	CM001013.3	132590799	4.63038	3.64995e-06	0.00150676	NC_000086.8	Pcdh19	0	7.14286	0	0	0	1.42857	31.5789	25	16.6667	54.1667	20	29.4825	28.0539	23.0769	19.0476	35.2941	25	0
947809	CM001013.3	133442526	4.88101	1.05543e-06	0.000519904	NC_000086.8	Timm8a1	0	0	0	0	0	0	15.7895	26.3158	30.4348	16.6667	7.14286	19.2699	19.2699	5.88235	6.66667	20	33.3333	6.25
947811	CM001013.3	133442540	4.23984	2.23681e-05	0.00714332	NC_000086.8	Timm8a1	0	0	0	0	0	0	15.7895	15.7895	21.7391	16.6667	7.14286	15.4255	15.4255	0	6.66667	6.66667	16.6667	0
947812	CM001013.3	133442542	4.34041	1.42218e-05	0.00483233	NC_000086.8	Timm8a1	0	0	0	0	0	0	15.7895	21.0526	30.4348	16.6667	0	16.7887	16.7887	5.88235	6.66667	13.3333	11.1111	6.25
947814	CM001013.3	133442552	4.08144	4.47566e-05	0.0130885	NC_000086.8	Timm8a1	0	0	0	0	0	0	15.7895	26.3158	30.4348	22.2222	0	18.9525	18.9525	5.88235	6.66667	20	27.7778	6.25
947815	CM001013.3	133442560	3.72137	0.000198142	0.0470354	NC_000086.8	Timm8a1	0	0	0	0	0	0	15.7895	21.0526	21.7391	16.6667	0	15.0496	15.0496	5.88235	6.66667	20	33.3333	6.25
947818	CM001013.3	133442579	4.08146	4.47546e-05	0.0130885	NC_000086.8	Timm8a1	0	0	0	0	0	0	10.5263	26.3158	21.7391	22.2222	0	16.1607	16.1607	11.7647	6.66667	13.3333	27.7778	6.25
947819	CM001013.3	133442583	4.25673	2.07435e-05	0.00668739	NC_000086.8	Timm8a1	0	0	0	0	0	0	21.0526	29.4118	23.8095	16.6667	0	18.1881	18.1881	5.88235	6.66667	7.14286	26.6667	6.25
947830	CM001013.3	133502468	4.17809	2.93972e-05	0.00904185	NC_000086.8	Gla	0	0	0	9.09091	0	1.81818	50	10.5263	9.52381	33.3333	38.8889	28.4545	26.6363	16.6667	25	24	35.2941	8.33333
947839	CM001013.3	133657672	3.93188	8.42824e-05	0.02268	NC_000086.8	Armcx6	14.2857	12.5	0	5.88235	0	6.53361	28.5714	28.5714	20.8333	25.7143	12.5	23.2381	16.7045	15.1515	20.8333	30	15	20
947839	CM001013.3	133657672	3.93188	8.42824e-05	0.02268	NC_000086.8	Mir7093	14.2857	12.5	0	5.88235	0	6.53361	28.5714	28.5714	20.8333	25.7143	12.5	23.2381	16.7045	15.1515	20.8333	30	15	20
947967	CM001013.3	135939078	4.71421	2.42648e-06	0.00106259	NC_000086.8	Slc25a53	0	0	0	5	0	1	26.087	12.5	26.087	25.9259	7.14286	19.5485	18.5485	9.09091	18.75	13.6364	33.3333	4.7619
948020	CM001013.3	137814955	3.83463	0.000125753	0.0319325	NC_000086.8	Nrk	0	0	0	0	5	1	6.66667	14.2857	35.2941	12	14.2857	16.5064	15.5064	10.5263	16.6667	9.52381	6.25	12.5
948149	CM001013.3	138962950	3.81755	0.000134783	0.0337849	NC_000086.8	Dnaaf6b	7.14286	8.33333	20	13.3333	0	9.7619	38.0952	22.2222	30.4348	47.0588	26.6667	32.8955	23.1336	25	23.5294	21.4286	35.7143	28.5714
948150	CM001013.3	138962974	3.90153	9.5586e-05	0.0252852	NC_000086.8	Dnaaf6b	0	0	5.26316	13.3333	5.88235	4.89577	40	15	36.3636	35.2941	13.3333	27.9982	23.1024	10	25	14.2857	21.4286	42.8571
948159	CM001013.3	138963016	3.95162	7.76245e-05	0.0211095	NC_000086.8	Dnaaf6b	10.5263	0	0	6.66667	11.1111	5.66082	30	23.0769	22.2222	33.3333	20	25.7265	20.0657	26.3158	7.69231	22.7273	16.6667	41.6667
948162	CM001013.3	138963039	4.79823	1.60074e-06	0.000743309	NC_000086.8	Dnaaf6b	10	6.66667	7.14286	0	5.26316	5.81454	36.3636	36.3636	28.5714	31.5789	25	31.5755	25.761	31.5789	7.69231	20	40	16.6667
948407	CM001013.3	143470857	3.7827	0.000155138	0.0381313	NC_000086.8	Rtl4	5.26316	0	0	9.52381	8	4.55739	25	23.3333	12.5	33.3333	25	23.8333	19.2759	6.66667	17.8571	26.6667	7.40741	30.7692
948408	CM001013.3	143470864	4.21122	2.53996e-05	0.00794598	NC_000086.8	Rtl4	5.26316	13.3333	30.7692	9.52381	12	14.1779	41.6667	41.9355	21.875	46.6667	31.25	36.6788	22.5009	26.6667	17.8571	33.3333	29.6296	30.7692
948409	CM001013.3	143470889	4.29757	1.72679e-05	0.00570822	NC_000086.8	Rtl4	0	0	15.3846	4.7619	8	5.6293	37.5	25.8065	15.625	43.3333	40	32.453	26.8237	6.89655	25	33.3333	14.8148	30.7692
948411	CM001013.3	143470894	4.76896	1.85184e-06	0.000838367	NC_000086.8	Rtl4	5.26316	6.66667	15.3846	0	8	7.06289	37.5	45.1613	18.75	40	18.75	32.0323	24.9694	16.6667	21.4286	33.3333	14.8148	30.7692
948484	CM001013.3	149800756	4.00854	6.10957e-05	0.0170887	NC_000086.8	Gnl3l	0	5	0	0	0	1	6.89655	18.75	13.7931	16.6667	21.0526	15.4318	14.4318	4	10.5263	8.33333	37.5	6.25
948748	CM001013.3	151820188	4.06619	4.77888e-05	0.0138559	NC_000086.8	9530051G07Rik	0	0	10	0	0	2	24	15.7895	5.88235	18.1818	25	17.7707	15.7707	15.7895	0	5	12	9.52381
948786	CM001013.3	153999476	3.75409	0.000173974	0.0420651	NC_000086.8	Sat1	4.54545	7.14286	0	0	10	4.33766	23.5294	21.0526	38.4615	10	21.0526	22.8192	18.4816	20.8333	11.5385	13.3333	15.7895	16.6667
948844	CM001013.3	154406555	3.85027	0.000117989	0.0302438	NC_000086.8	Gm15155	0	0	0	0	0	0	22.7273	0	15	15	15.7895	13.7033	13.7033	5	27.7778	13.0435	17.6471	8
948860	CM001013.3	154406708	3.95195	7.75184e-05	0.0210927	NC_000086.8	Gm15155	0	0	0	0	0	0	10.5263	6.66667	18.1818	13.6364	22.2222	14.2467	14.2467	11.1111	0	13.0435	22.7273	20
948901	CM001013.3	156275323	4.05998	4.90779e-05	0.0141864	NC_000086.8	Sms	0	7.69231	5.88235	0	0	2.71493	29.1667	16.6667	13.6364	18.75	16.6667	18.9773	16.2623	18.5185	17.6471	20	7.14286	18.75
949072	CM001013.3	158197461	3.89081	9.99082e-05	0.0262968	NC_000086.8	Map7d2	0	0	8.33333	0	0	1.66667	42.1053	8	21.7391	37.5	21.4286	26.1546	24.4879	26.6667	9.52381	9.52381	29.4118	0
949271	CM001013.3	160942513	3.78968	0.000150843	0.0372297	NC_000086.8	Nhs	0	0	4.7619	0	0	0.952381	31.4286	7.69231	15.7895	6.81818	11.5385	14.6534	13.701	20.6897	9.67742	3.57143	15.7895	22.7273
949282	CM001013.3	160942679	3.73239	0.000189672	0.0453026	NC_000086.8	Nhs	0	0	0	0	0	0	25.9259	13.3333	4.7619	9.67742	10	12.7397	12.7397	14.2857	7.69231	14.2857	10	15.7895
949286	CM001013.3	160942998	4.19228	2.7617e-05	0.00854962	NC_000086.8	Nhs	0	0	0	0	0	0	30	21.7391	19.3548	15.7895	13.3333	20.0434	20.0434	25	7.14286	0	13.0435	23.8095
949355	CM001013.3	161612645	4.0026	6.26507e-05	0.0174613	NC_000086.8	Txlng	0	0	0	0	0	0	11.1111	11.1111	10	3.7037	12	9.58519	9.58519	15.1515	5.26316	4.87805	10.3448	0
949380	CM001013.3	162691301	4.73021	2.24289e-06	0.000994104	NC_000086.8	Ap1s2	0	0	0	0	7.14286	1.42857	13.6364	7.14286	18.1818	32	27.2727	19.6468	18.2182	9.09091	7.69231	13.6364	6.45161	21.875
949560	CM001013.3	165223790	3.80362	0.000142595	0.0354331	NC_000086.8	Ofd1	0	9.09091	0	6.66667	0	3.15152	20.5128	25	13.7931	47.0588	8.33333	22.9396	19.7881	10.5263	20	9.52381	25	31.8182
949570	CM001013.3	165223862	4.03923	5.36274e-05	0.0153106	NC_000086.8	Ofd1	0	0	0	0	10	2	14.2857	13.3333	21.4286	20	13.3333	16.4762	14.4762	0	16	12.5	20.8333	7.69231
949574	CM001013.3	165223877	3.89754	9.7174e-05	0.0256838	NC_000086.8	Ofd1	0	0	0	0	0	0	8.69565	6.66667	16	8.82353	16.6667	11.3705	11.3705	0	6.66667	4.16667	13.6364	13.3333
949664	CM001013.3	167577761	4.63914	3.49862e-06	0.00145122	NC_000086.8	Arhgap6	5.55556	0	0	0	6.25	2.36111	19.0476	31.8182	37.931	22.2222	15	25.2038	22.8427	16	23.8095	17.6471	4	33.3333
949683	CM001013.3	168103345	5.38869	7.09741e-08	5.14548e-05	NC_000086.8	Gm15246	0	0	0	0	7.40741	1.48148	14.2857	20	31.8182	28.5714	33.3333	25.6017	24.1203	6.25	0	10.5263	9.52381	5.88235
949691	CM001013.3	168103373	5.76998	7.92828e-09	7.90927e-06	NC_000086.8	Gm15246	0	7.69231	0	0	3.7037	2.2792	14.2857	30	31.8182	28.5714	41.6667	29.2684	26.9892	18.75	11.1111	10.5263	18.1818	11.7647
949691	CM001013.3	168103373	5.76998	7.92828e-09	7.90927e-06	NC_000086.8	Hccs	0	7.69231	0	0	3.7037	2.2792	14.2857	30	31.8182	28.5714	41.6667	29.2684	26.9892	18.75	11.1111	10.5263	18.1818	11.7647
