# Supplementary material for: Late‐life exercise mitigates skeletal muscle epigenetic aging
Source: Aging Cell. 2021 Dec 21;21(1):e13527. doi: 10.1111/acel.13527 (PMC8761012; doi:10.1111/acel.13527)
Supplement: Supplementary file 15 — Table S12 [file ACEL-21-e13527-s005.xlsx]

## Sheet: CpG-to-Gene Mapping_Exon
Table S12. CpGs significantly different (FDR-corrected p-values <0.05) in the exons of aged sedentary (AgedSed) mice compared to young sedentary mice (YoungSed) that are unchanged in the exons of aged PoWeR-trained (AgedEx) mice compared to YoungSed mice; the methylation of AgedEx exon CpGs are included for reference. CpGs were mapped back to genes for this analysis, and Tables S11 and S13 only. …
A. Hypomethylated CpGs in the exons of aged sedentary mice relative to young mice unchanged in the exons of aged PoWeR-trained mice relative to young mice
number	chr	pos	stat	pvals	fdrs	refseq	exon	YoungSed1	YoungSed2	YoungSed3	YoungSed4	YoungSed5	YoungSed Average	AgedSed1	AgedSed2	AgedSed3	AgedSed4	AgedSed5	AgedSed Average	AgedSed minus YoungSed	AgedEx1	AgedEx2	AgedEx3	AgedEx4	AgedEx5
15504	CM000994.3	59524496	3.75842	0.000170988	0.041438	NC_000067.7	Fzd7	15.3846	15.3846	15.7895	13.6364	8	13.639	0	3.33333	0	10	0	2.66667	-10.9723	5.55556	15.3846	0	10.5263	13.3333
82313	CM000995.3	69501364	3.83037	0.000127952	0.0323699	NC_000068.8	Klhl41	46.1538	55.5556	27.5862	50	84.6154	52.7822	16.6667	26.087	22.7273	10.5263	18.1818	18.8378	-33.9444	40.9091	24	36.8421	45.4545	28.5714
111853	CM000995.3	150153386	4.37753	1.2003e-05	0.00417237	NC_000068.8	Gm10130	5.40541	6.89655	10	8.82353	10.7143	8.36795	0	0	0	0	0	0	-8.36795	6.06061	0	0	8.57143	2.94118
111854	CM000995.3	150153396	3.76993	0.000163295	0.0398068	NC_000068.8	Gm10130	6.25	11.5385	6.66667	2.94118	8	7.07926	0	0	0	0	0	0	-7.07926	9.09091	0	2.7027	5.88235	2.94118
145590	CM000996.3	57752620	4.22511	2.3882e-05	0.00754318	NC_000069.7	Pfn2	27.2727	33.3333	47.8261	31.5789	31.5789	34.318	11.1111	9.09091	8	16.129	6.66667	10.1995	-24.1185	35	5.26316	14.2857	22.2222	14.2857
145592	CM000996.3	57752655	4.66402	3.1009e-06	0.00130561	NC_000069.7	Pfn2	72.2222	68.1818	71.4286	68.9655	58.3333	67.8263	47.2222	29.6296	47.3684	32.4324	40	39.3305	-28.4958	55.5556	33.3333	60.8696	52.6316	33.3333
177107	CM000996.3	151789655	5.31626	1.05925e-07	7.28684e-05	NC_000069.7	Gm31881	68.9655	66.6667	56.6667	62.069	60.5263	62.9788	42.4242	44.8276	22.5	41.1765	21.2121	34.4281	-28.5507	44.4444	33.3333	40.7407	52.7778	53.5714
192952	CM000997.3	48663912	3.86066	0.000113081	0.0291192	NC_000070.7	Cavin4	70.8333	65	55.5556	58.3333	45.8333	59.1111	41.1765	22.2222	33.3333	42.4242	13.3333	30.4979	-28.6132	50	43.75	44.4444	26.3158	33.3333
291041	CM000998.3	116221213	4.04096	5.32334e-05	0.0152164	NC_000071.7	Tmem233	10.3448	7.69231	7.5	10	8.57143	8.82171	0	3.22581	0	0	0	0.645161	-8.17655	0	3.0303	7.69231	2.63158	4.54545
303603	CM000998.3	134250947	3.87107	0.00010836	0.0282014	NC_000071.7	LOC115490142	22.2222	25	12.5	15.3846	19.0476	18.8309	0	0	0	0	17.6471	3.52941	-15.3015	15.3846	0	15.7895	17.6471	5.88235
321483	CM000999.3	23180705	4.03786	5.3941e-05	0.0153586	NC_000072.7	4930554P06Rik	57.8947	70.8333	67.7419	62.5	82.7586	68.3457	28.5714	52.9412	54.5455	45	28.5714	41.9259	-26.4198	56.5217	60	70	65	47.619
365649	CM001000.3	7281175	3.7449	0.000180464	0.0434374	NC_000073.7	Vmn2r29	16.6667	16.6667	22.2222	15.7895	28.5714	19.9833	7.69231	0	0	11.1111	4.7619	4.71306	-15.2702	10.7143	10	0	5.55556	0
383916	CM001000.3	45173240	4.26878	1.96549e-05	0.00639282	NC_000073.7	Ppp1r15a	73.3333	71.4286	73.913	83.3333	69.2308	74.2478	42.1053	41.6667	27.2727	52.1739	45.4545	41.7346	-32.5132	63.1579	73.6842	56.25	58.8235	66.6667
457937	CM001001.3	94913291	4.16715	3.08432e-05	0.00943167	NC_000074.7	LOC118567560	54.5455	52.7778	50	53.3333	50	52.1313	23.5294	24	30.4348	19.0476	23.5294	24.1082	-28.0231	56	40	42.1053	33.3333	44.4444
573531	CM001003.3	120935717	3.79314	0.000148755	0.0367811	NC_000076.7	Wif1	39.1304	56.25	46.4286	36.3636	60.7143	47.7774	17.8571	22.7273	32	14.2857	27.7778	22.9296	-24.8478	41.6667	14.2857	38.8889	30	13.3333
579815	CM001004.3	3477692	3.88107	0.000103998	0.0272451	NC_000077.7	Smtn	43.75	37.5	50	37.5	38.0952	41.369	6.66667	18.75	25	26.3158	5.55556	16.4576	-24.9114	11.7647	20	27.2727	11.1111	18.1818
579819	CM001004.3	3477750	4.04878	5.14855e-05	0.014779	NC_000077.7	Smtn	46.875	40.625	50	33.3333	33.3333	40.8333	6.66667	18.75	21.4286	26.3158	5.55556	15.7433	-25.09	11.7647	13.3333	36.3636	11.1111	18.1818
579822	CM001004.3	3477774	3.97989	6.89482e-05	0.018989	NC_000077.7	Smtn	20	30.4348	37.037	45.4545	38.0952	34.2043	0	13.3333	20	5.88235	7.14286	9.27171	-24.9326	20	15.7895	25	20.8333	4
606470	CM001004.3	69695532	3.77362	0.000160898	0.0393538	NC_000077.7	G630025P09Rik	54.5455	40.9091	53.5714	65	54.1667	53.6385	35.7143	31.5789	10	25	28.5714	26.1729	-27.4656	31.8182	12.5	40	28.5714	50
606470	CM001004.3	69695532	3.77362	0.000160898	0.0393538	NC_000077.7	Tmem102	54.5455	40.9091	53.5714	65	54.1667	53.6385	35.7143	31.5789	10	25	28.5714	26.1729	-27.4656	31.8182	12.5	40	28.5714	50
630607	CM001004.3	98489740	3.84851	0.000118838	0.0303875	NC_000077.7	Lrrc3c	37.5	28	42.8571	32.3529	40	36.142	15.3846	7.69231	22.2222	4.7619	15.3846	13.0891	-23.0529	8.33333	26.9231	33.3333	13.0435	13.6364
801252	CM001008.3	95728001	4.00535	6.19245e-05	0.0172951	NC_000081.7	Ano6	28.5714	37.037	54.5455	38.4615	37.5	39.2231	18.1818	11.7647	30.7692	12.1951	8.33333	16.2488	-22.9742	26.6667	24	12.9032	27.2727	35.2941
801253	CM001008.3	95728002	3.86934	0.000109128	0.0283563	NC_000081.7	Ano6	26.6667	32	35.7143	33.3333	39.1304	33.3689	11.5385	19.2308	14.8148	9.67742	10.7143	13.1952	-20.1738	13.6364	21.0526	7.40741	26.087	12.5
810171	CM001009.3	3450778	4.39227	1.12176e-05	0.00393822	NC_000082.7	6720473M11Rik	35.7143	45.1613	28.5714	32	24.2424	33.1379	17.8571	4	12.8205	6.66667	8.82353	10.0336	-23.1043	23.8095	25.5814	17.8571	6.25	5.88235
810174	CM001009.3	3450799	3.73062	0.000191011	0.0455358	NC_000082.7	6720473M11Rik	16	35.7143	28.5714	16	12.9032	21.8378	3.57143	4.34783	8.10811	6.66667	5.88235	5.71528	-16.1225	11.9048	11.6279	0	6.89655	5.88235
912173	CM001012.3	4913241	3.95342	7.70434e-05	0.0209815	NC_000085.7	Actn3	41.6667	56	54.1667	21.4286	44	43.4524	18.5185	16.6667	21.4286	21.0526	20	19.5333	-23.9191	13.3333	15.3846	18.1818	31.25	27.7778
B. Hypermethylated CpGs in the exons of aged sedentary mice relative to young mice unchanged in the exons of aged PoWeR-trained mice relative to young mice
number	chr	pos	stat	pvals	fdrs	refseq	exon	YoungSed1	YoungSed2	YoungSed3	YoungSed4	YoungSed5	YoungSed Average	AgedSed1	AgedSed2	AgedSed3	AgedSed4	AgedSed5	AgedSed Average	AgedSed minus YoungSed	AgedEx1	AgedEx2	AgedEx3	AgedEx4	AgedEx5
188008	CM000997.3	43508669	3.73323	0.000189038	0.0451902	NC_000070.7	Arhgef39	9.30233	13.9535	5	16	13.8889	11.6289	20.3704	27.6596	37.7778	22.7273	32.2581	28.1586	16.5297	33.3333	15.3846	10.5263	28.5714	26.3158
192436	CM000997.3	48047414	4.05797	4.95004e-05	0.0142781	NC_000070.7	Nr4a3	2.5641	1.92308	0	0	4	1.69744	13.7931	14.2857	13.5135	4	13.1579	11.75	10.0526	18.4211	6.45161	12.5	3.22581	9.375
192441	CM000997.3	48047439	3.87713	0.000105696	0.0275988	NC_000070.7	Nr4a3	7.5	1.72414	2.63158	0	0	2.37114	6.89655	10.7143	18.4211	6	18.4211	12.0906	9.71945	13.1579	16.129	11.1111	6.06061	9.375
205958	CM000997.3	108074994	3.97386	7.07182e-05	0.0194202	NC_000070.7	LOC118568684	0	0	0	0	0	0	9.09091	7.40741	6.89655	12.1212	4.7619	8.0556	8.0556	8.57143	0	3.84615	2.85714	5
236030	CM000997.3	140976238	4.42075	9.83601e-06	0.00350628	NC_000070.7	Gm52686	9.09091	11.5385	5	23.0769	4.34783	10.6108	38.8889	35	21.875	45	40	36.1528	25.542	10.5263	9.52381	16	21.7391	18.75
352826	CM000999.3	119460037	3.95737	7.57804e-05	0.0206612	NC_000072.7	Fbxl14	2.85714	0	0	0	6.66667	1.90476	15.3846	15.7895	10.5263	13.6364	23.0769	15.6827	13.778	10	8.33333	8.33333	6.25	0
461425	CM001001.3	106339973	4.56658	4.95736e-06	0.00195643	NC_000074.7	Ripor1	0	0	5.88235	5	0	2.17647	10.5263	20	23.8095	20.8333	14.2857	17.891	15.7145	0	8.33333	11.7647	15	13.3333
523013	CM001002.3	108778598	3.80046	0.000144425	0.0358224	NC_000075.7	Uqcrc1	52.9412	50	55	55.5556	66.6667	56.0327	66.6667	81.25	85.7143	83.871	90.9091	81.6822	25.6495	70	88.2353	53.8462	84	75
523016	CM001002.3	108789286	4.2643	2.0053e-05	0.00650228	NC_000075.7	Col7a1	65	52.381	57.1429	53.3333	55.5556	56.6825	92.3077	84.2105	73.6842	93.3333	84.6154	85.6302	28.9477	57.1429	82.6087	76.1905	72.2222	43.75
710431	CM001006.3	53064292	3.75603	0.000172631	0.0417721	NC_000079.7	Auh	52	71.4286	58.8235	56.5217	68.75	61.5048	83.3333	77.7778	76.6667	92.5926	83.3333	82.7407	21.236	62.5	78.2609	84.2105	70	68.4211
737123	CM001007.3	20745546	3.73617	0.000186845	0.044736	NC_000080.7	Fut11	0	5.55556	0	0	6.97674	2.50646	17.2414	25.9259	28.5714	10	17.2414	19.796	17.2896	20	25	2.7027	13.7931	0
737125	CM001007.3	20745563	4.42088	9.83017e-06	0.00350551	NC_000080.7	Fut11	9.09091	2.85714	2.7027	3.57143	11.3636	5.91716	17.2414	25.9259	32.1429	13.3333	27.5862	23.2459	17.3288	13.3333	15	10.8108	10	11.1111
737133	CM001007.3	20745598	3.99026	6.60002e-05	0.018283	NC_000080.7	Fut11	9.09091	5.55556	2.7027	3.57143	18.6047	7.90505	24.1379	29.6296	28.5714	13.3333	31.0345	25.3414	17.4363	23.3333	20	13.5135	10	16.6667
787196	CM001008.3	78058181	4.35413	1.33594e-05	0.00458446	NC_000081.7	Ift27	10.3448	2.94118	11.5385	6.89655	4	7.1442	25	21.7391	18.9189	26.1905	36	25.5697	18.4255	14.8148	20.8333	26.9231	10	10.5263
792691	CM001008.3	82225469	3.81754	0.000134789	0.0337849	NC_000081.7	Pheta2	3.84615	0	0	4.25532	0	1.62029	13.5135	12.5	5.71429	16.2162	7.69231	11.1273	9.50697	2.38095	3.33333	7.14286	0	0
942477	CM001013.3	5380767	4.54954	5.37644e-06	0.00209058	NC_000086.8	Mycs	0	5.55556	0	6.66667	5.26316	3.49708	28.9474	11.1111	26.6667	26.9231	29.1667	24.563	21.0659	19.2308	16	23.3333	20	23.8095
942480	CM001013.3	5380784	4.44356	8.84838e-06	0.00320559	NC_000086.8	Mycs	10.5263	30	25	0	20	17.1053	47.5	69.5652	50	40	50	51.413	34.3078	41.6667	29.4118	52.6316	66.6667	33.3333
942481	CM001013.3	5380785	3.80136	0.000143905	0.0357119	NC_000086.8	Mycs	8.33333	5.55556	16.6667	33.3333	21.0526	16.9883	39.4737	44.4444	56.6667	38.4615	45.8333	44.9759	27.9876	50	12.5	33.3333	28	28.5714
942483	CM001013.3	5380800	4.71603	2.40493e-06	0.0010551	NC_000086.8	Mycs	0	5.55556	0	0	5.26316	2.16374	31.5789	22.2222	26.6667	23.0769	33.3333	27.3756	25.2119	19.2308	0	23.3333	12	23.8095
942534	CM001013.3	7242220	3.79235	0.000149231	0.0368796	NC_000086.8	Gm14379	0	0	4.54545	0	0	0.909091	20	6.25	16.6667	4.54545	21.0526	13.703	12.7939	13.0435	10	8.33333	21.4286	8.69565
942692	CM001013.3	7744566	4.43046	9.40343e-06	0.00337613	NC_000086.8	Pim2	0	0	0	0	0	0	26.087	10	10	20.8333	10	15.3841	15.3841	8	4.7619	20	14.2857	0
942694	CM001013.3	7744568	3.86715	0.000110116	0.0285024	NC_000086.8	Pim2	0	0	5.88235	7.14286	0	2.60504	17.3913	10	13.3333	37.5	10	17.6449	15.0399	24	9.52381	15	14.2857	11.7647
942698	CM001013.3	7744581	3.89623	9.77032e-05	0.0258022	NC_000086.8	Pim2	0	0	0	0	0	0	13.0435	13.3333	10	29.1667	0	13.1087	13.1087	0	9.52381	0	8.57143	0
942701	CM001013.3	7744587	3.86288	0.000112056	0.0289258	NC_000086.8	Pim2	0	0	0	0	0	0	15.1515	28.5714	11.7647	15.2174	0	14.141	14.141	11.4286	5.88235	7.69231	10.7143	3.57143
942705	CM001013.3	7744600	4.43547	9.18722e-06	0.00331477	NC_000086.8	Pim2	0	0	0	0	0	0	6.06061	14.2857	14.7059	15.2174	6.45161	11.3442	11.3442	5.71429	5.88235	3.84615	3.57143	21.4286
942734	CM001013.3	7788581	3.71159	0.000205958	0.0485995	NC_000086.8	Pcsk1n	0	0	0	0	0	0	10.7143	3.84615	12.1212	25.641	3.33333	11.1312	11.1312	3.44828	12.5	3.33333	10	3.33333
942830	CM001013.3	8011674	5.42422	5.82081e-08	4.32001e-05	NC_000086.8	Rbm3os	0	0	0	0	0	0	16	23.0769	33.3333	16.6667	31.5789	24.1312	24.1312	13.7931	0	21.0526	8.69565	33.3333
942831	CM001013.3	8011683	3.7859	0.000153152	0.0377184	NC_000086.8	Rbm3os	0	13.0435	0	6.66667	13.3333	6.6087	23.0769	40	31.25	33.3333	26.3158	30.7952	24.1865	17.2414	5.26316	35	31.5789	50
942833	CM001013.3	8042346	4.55991	5.11761e-06	0.00200717	NC_000086.8	Tbc1d25	0	6.25	0	0	0	1.25	21.7391	14.8148	21.0526	24.1379	17.3913	19.8272	18.5772	26.9231	11.1111	13.3333	19.0476	4.7619
942891	CM001013.3	9066972	4.08359	4.43453e-05	0.0130002	NC_000086.8	Lancl3	9.09091	0	0	0	0	1.81818	11.1111	19.0476	30.4348	15.3846	26.6667	20.529	18.7108	23.5294	13.6364	23.0769	28.5714	0
942894	CM001013.3	9066990	4.00946	6.08565e-05	0.0170319	NC_000086.8	Lancl3	0	0	0	0	0	0	5.55556	23.8095	26.087	19.2308	26.6667	20.2699	20.2699	5.88235	27.2727	15.3846	35	0
943630	CM001013.3	19925638	4.51375	6.36905e-06	0.00241049	NC_000086.8	Chst7	0	5.26316	0	5.55556	0	2.16374	24.1379	11.7647	16.129	33.3333	26.6667	22.4063	20.2426	17.3913	14.2857	0	20	22.5806
943631	CM001013.3	19925641	5.76493	8.16923e-09	8.11558e-06	NC_000086.8	Chst7	0	0	0	0	0	0	19.3548	11.1111	14.7059	33.3333	20	19.701	19.701	13.0435	10.3448	0	12.5	12.9032
943633	CM001013.3	19925675	4.98785	6.10553e-07	0.000325736	NC_000086.8	Chst7	0	0	0	0	5.55556	1.11111	35.4839	22.2222	20.5882	14.8148	26.6667	23.9552	22.8441	13.0435	24.1379	0	18.75	25.8065
943748	CM001013.3	20291898	3.76382	0.000167336	0.0407085	NC_000086.8	Jade3	0	0	0	0	0	0	20	18.75	18.75	33.3333	5.55556	19.2778	19.2778	0	20	4	27.2727	10
943823	CM001013.3	20525145	4.08507	4.40643e-05	0.0129258	NC_000086.8	Uba1	0	0	0	5.55556	0	1.11111	21.0526	13.3333	31.8182	23.5294	11.5385	20.2544	19.1433	22.7273	10	6.66667	25	5.55556
943825	CM001013.3	20525165	4.17166	3.02386e-05	0.00926765	NC_000086.8	Uba1	0	0	0	5.55556	0	1.11111	15.7895	13.3333	34.7826	35.2941	11.5385	22.1476	21.0365	18.1818	10	6.66667	31.25	5.55556
943835	CM001013.3	20529148	4.31721	1.58016e-05	0.00528433	NC_000086.8	Uba1	0	0	0	0	10.5263	2.10526	26.6667	20	25	23.5294	13.3333	21.7059	19.6006	9.09091	36.3636	0	14.2857	18.1818
944028	CM001013.3	35592039	4.40296	1.06782e-05	0.00376834	NC_000086.8	Lonrf3	0	0	0	0	0	0	14.8148	7.14286	12.5	13.3333	14.2857	12.4153	12.4153	7.69231	3.57143	8	3.84615	13.6364
944073	CM001013.3	36059260	5.80938	6.27044e-09	6.45173e-06	NC_000086.8	Slc25a5	0	9.09091	0	0	0	1.81818	31.8182	40	16.6667	21.4286	30.303	28.0433	26.2251	10	4.54545	14.2857	15.7895	38.4615
944074	CM001013.3	36059271	5.49703	3.86237e-08	3.03723e-05	NC_000086.8	Slc25a5	0	9.09091	0	6.66667	7.14286	4.58009	22.7273	40	23.3333	25	45.4545	31.303	26.7229	20	4.54545	14.2857	15.7895	23.0769
944208	CM001013.3	36312620	4.75993	1.93661e-06	0.000871762	NC_000086.8	Sowahd	0	0	5	0	0	1	14.2857	18.1818	25	23.8095	15	19.2554	18.2554	11.7647	14.2857	23.8095	10	8.33333
944220	CM001013.3	36390462	4.01439	5.95993e-05	0.0167292	NC_000086.8	Nkap	0	0	0	0	0	0	8.33333	8.69565	13.8889	14.2857	9.52381	10.9455	10.9455	8	10.5263	10	4.34783	10.7143
944228	CM001013.3	36390707	3.78557	0.000153358	0.0377524	NC_000086.8	Nkap	0	0	0	5	0	1	11.7647	14.2857	12	16.6667	8	12.5434	11.5434	18.1818	0	4	17.8571	16.6667
944232	CM001013.3	36390753	4.48824	7.18152e-06	0.00267958	NC_000086.8	Nkap	0	0	0	0	0	0	23.5294	10.7143	12	16.6667	8	14.1821	14.1821	15.1515	0	12	10.7143	11.1111
944238	CM001013.3	36390770	5.3947	6.86386e-08	5.00812e-05	NC_000086.8	Nkap	0	0	0	0	0	0	29.1667	16.6667	5.55556	33.3333	27.7778	22.5	22.5	8	22.2222	15.3846	19.0476	5.88235
944240	CM001013.3	36390774	5.19945	1.99878e-07	0.000125679	NC_000086.8	Nkap	0	0	0	0	0	0	20	5.55556	15.7895	30	38.8889	22.0468	22.0468	8	16.6667	15.3846	14.2857	11.7647
944242	CM001013.3	36390776	4.32928	1.49595e-05	0.00503797	NC_000086.8	Nkap	0	0	0	0	0	0	8	5.55556	21.0526	26.6667	22.2222	16.6994	16.6994	12	5.55556	7.69231	4.7619	11.7647
944244	CM001013.3	36390788	3.94869	7.85813e-05	0.0213148	NC_000086.8	Nkap	0	0	0	0	0	0	20	16.6667	5.26316	13.3333	16.6667	14.386	14.386	8	11.1111	23.0769	4.7619	5.88235
944280	CM001013.3	36455049	4.15992	3.18359e-05	0.00968849	NC_000086.8	Rnf113a1	5	0	0	0	0	1	4.34783	15.3846	17.1429	17.5	10	12.8751	11.8751	8.33333	5.55556	5	10.5263	23.0769
944292	CM001013.3	36455208	4.1166	3.845e-05	0.0114449	NC_000086.8	Rnf113a1	0	6.25	0	0	0	1.25	25	5.55556	18.1818	14.8148	18.1818	16.3468	15.0968	14.8148	20	8	9.09091	15.3846
944358	CM001013.3	37653739	4.40658	1.05017e-05	0.00371434	NC_000086.8	Mcts1	0	0	9.09091	0	0	1.81818	18.1818	10	26.9231	23.8095	16.6667	19.1162	17.298	16	5.26316	0	13.6364	0
944368	CM001013.3	37653782	3.71978	0.000199397	0.0472742	NC_000086.8	Mcts1	0	0	7.69231	0	4.7619	2.49084	20.8333	28.5714	21.6216	3.33333	20	18.8719	16.3811	18.75	13.6364	21.7391	5.55556	25
944370	CM001013.3	37653792	3.9518	7.75655e-05	0.0210995	NC_000086.8	Mcts1	5	0	0	0	0	1	20.8333	38.0952	16.2162	3.33333	20	19.6956	18.6956	12.5	22.7273	8.69565	5.55556	21.4286
944371	CM001013.3	37653793	5.45487	4.90082e-08	3.71554e-05	NC_000086.8	Mcts1	5	0	0	0	0	1	18.1818	22.7273	26.9231	19.0476	33.3333	24.0426	23.0426	8	10.5263	16.6667	16.6667	0
944495	CM001013.3	47123479	4.77159	1.82775e-06	0.000828643	NC_000086.8	Apln	0	0	0	0	0	0	28.5714	10	6.66667	42.2222	15.3846	20.569	20.569	16.6667	22.7273	11.7647	13.0435	5.55556
944501	CM001013.3	47123496	3.86695	0.000110204	0.0285174	NC_000086.8	Apln	5.55556	0	0	0	0	1.11111	28.5714	4.7619	13.3333	17.7778	15.3846	15.9658	14.8547	20.8333	22.7273	11.7647	8.69565	5.55556
944504	CM001013.3	47123507	4.59346	4.35953e-06	0.00175176	NC_000086.8	Apln	0	0	0	0	0	0	25	10	6.66667	22.2222	15.3846	15.8547	15.8547	8.33333	4.54545	6.25	15.7895	0
944511	CM001013.3	47297287	4.31991	1.5609e-05	0.00522895	NC_000086.8	Zdhhc9	0	0	0	0	7.69231	1.53846	17.6471	19.2308	31.5789	16.6667	23.5294	21.7306	20.1921	23.0769	16	15.3846	17.3913	13.3333
944553	CM001013.3	47430640	3.8569	0.000114834	0.0295283	NC_000086.8	Bcorl1	0	6.66667	0	0	0	1.33333	9.09091	15	23.5294	20	15.3846	16.601	15.2677	12.5	11.7647	7.14286	25	12
944554	CM001013.3	47430642	5.22361	1.75469e-07	0.000113099	NC_000086.8	Bcorl1	0	0	0	0	0	0	27.2727	15	29.4118	28	15.3846	23.0138	23.0138	16.6667	17.6471	0	15	12
944572	CM001013.3	47432858	4.23185	2.31772e-05	0.00736955	NC_000086.8	Bcorl1	0	5	0	0	0	1	11.1111	17.6471	9.09091	17.1429	18.1818	14.6348	13.6348	10.3448	17.3913	7.5	2.63158	17.6471
944588	CM001013.3	47542457	3.73783	0.000185616	0.0445065	NC_000086.8	Elf4	0	0	0	0	11.1111	2.22222	14.2857	21.4286	11.7647	20	23.0769	18.1112	15.889	21.0526	15.3846	21.4286	18.75	0
944590	CM001013.3	47542487	3.81847	0.000134282	0.0336934	NC_000086.8	Elf4	0	0	0	0	0	0	14.2857	28.5714	17.6471	8	7.14286	15.1294	15.1294	15.7895	7.69231	14.2857	6.25	7.14286
944598	CM001013.3	47542547	3.98144	6.84979e-05	0.0188759	NC_000086.8	Elf4	7.69231	15.3846	5.55556	0	0	5.7265	26.6667	33.3333	27.7778	15.3846	28.5714	26.3468	20.6203	15.7895	7.69231	35.7143	26.6667	7.69231
944651	CM001013.3	47783885	4.3914	1.12621e-05	0.00395093	NC_000086.8	Rbmx2	5.88235	3.22581	0	0	8.33333	3.4883	26.6667	9.52381	25.9259	18.9189	36.3636	23.4798	19.9915	22.7273	5.55556	19.2308	19.2308	22.2222
944653	CM001013.3	47783894	4.53532	5.75158e-06	0.002221	NC_000086.8	Rbmx2	5.88235	3.22581	0	0	0	1.82163	16.6667	23.8095	22.2222	13.5135	45.4545	24.3333	22.5117	9.09091	5.55556	7.69231	7.69231	22.2222
944657	CM001013.3	47783932	3.71907	0.000199959	0.0473719	NC_000086.8	Rbmx2	5.88235	3.22581	0	0	0	1.82163	16.129	19.0476	7.40741	16.2162	36.3636	19.0328	17.2112	4.54545	5.26316	19.2308	11.5385	27.7778
944668	CM001013.3	48376990	4.65611	3.22235e-06	0.00135256	NC_000086.8	Gm39513	9.09091	29.4118	10	0	0	9.70053	37.5	31.25	42.1053	30.9524	44.4444	37.2504	27.5499	27.5862	16.6667	25	41.3793	25
944675	CM001013.3	48377021	4.57147	4.84305e-06	0.00192089	NC_000086.8	Gm39513	0	0	0	0	6.66667	1.33333	8.33333	13.0435	33.3333	13.0435	20	17.5507	16.2174	8.69565	15.7895	10	10.7143	26.6667
944676	CM001013.3	48377022	4.07013	4.69867e-05	0.0136358	NC_000086.8	Gm39513	0	0	0	0	0	0	10	37.5	3.57143	18.75	20	17.9643	17.9643	6.06061	21.4286	17.3913	4.54545	19.2308
944683	CM001013.3	48377056	4.51311	6.38829e-06	0.00241585	NC_000086.8	Gm39513	0	0	0	0	0	0	20.6897	53.3333	7.69231	34.375	32.2581	29.6697	29.6697	15.1515	35.7143	21.7391	0	23.0769
944688	CM001013.3	48559384	3.86921	0.00010919	0.0283563	NC_000086.8	Arhgap36	0	7.14286	9.09091	25	10	10.2468	23.0769	52.6316	26.087	30.7692	44.4444	35.4018	25.1551	26.087	21.7391	31.8182	39.2857	37.5
944695	CM001013.3	48559441	3.75077	0.000176296	0.0425615	NC_000086.8	Arhgap36	10.5263	8.33333	6.66667	0	6.25	6.35526	28.125	13.3333	36.3636	23.0769	28.5714	25.8941	19.5388	17.3913	22.7273	37.5	29.1667	16.6667
944935	CM001013.3	52076994	4.90373	9.40351e-07	0.000472769	NC_000086.8	Hprt	0	5.26316	0	0	0	1.05263	7.69231	14.2857	25	27.2727	19.2308	18.6963	17.6437	16.6667	9.09091	11.7647	11.1111	0
944939	CM001013.3	52077007	5.08338	3.70786e-07	0.000212101	NC_000086.8	Hprt	0	5.26316	0	0	0	1.05263	10.2564	14.2857	18.75	27.2727	26.9231	19.4976	18.445	5.55556	9.09091	23.5294	11.1111	7.14286
944940	CM001013.3	52077031	3.74252	0.000182187	0.0437725	NC_000086.8	Hprt	5.55556	10	0	0	0	3.11111	13.5135	19.2308	19.3548	12.1212	19.2308	16.6902	13.5791	16.6667	13.6364	6.66667	8.33333	0
944971	CM001013.3	52610254	4.20567	2.60312e-05	0.00811684	NC_000086.8	Rtl8c	5	5.55556	0	16.6667	10.5263	7.54971	25	36	29.1667	21.6216	33.3333	29.0243	21.4746	13.6364	20	20	26.087	31.5789
944973	CM001013.3	52645648	4.78362	1.72162e-06	0.000788805	NC_000086.8	Rtl8a	4.54545	0	0	0	12.5	3.40909	23.0769	21.0526	26.087	23.3333	20	22.71	19.3009	15.3846	9.375	13.3333	29.6296	17.3913
944978	CM001013.3	52672325	3.83358	0.000126289	0.0320516	NC_000086.8	Rtl8b	4	0	13.3333	0	8.33333	5.13333	25.9259	23.8095	25	36.8421	12.5	24.8155	19.6822	8.33333	31.0345	12	29.4118	14.8148
945217	CM001013.3	57076129	4.381	1.18134e-05	0.00411613	NC_000086.8	Zic3	9.09091	10.5263	0	5	10	6.92344	40.9091	50	21.0526	37.1429	13.3333	32.4876	25.5641	40	17.8571	38.0952	25	20
945218	CM001013.3	57076136	4.21258	2.52472e-05	0.00790348	NC_000086.8	Zic3	0	0	5.55556	0	0	1.11111	28.5714	48	35	25.7143	6.66667	28.7905	27.6794	36	23.0769	34.7826	0	13.3333
945221	CM001013.3	57076163	4.1141	3.88691e-05	0.0115443	NC_000086.8	Zic3	0	0	0	0	5.55556	1.11111	23.8095	36	20	20	13.3333	22.6286	21.5175	28	0	4	12.5	0
945223	CM001013.3	57076444	4.90728	9.23468e-07	0.000465512	NC_000086.8	Zic3	0	0	0	0	0	0	17.8571	14.2857	22.5806	12.1212	14.2857	16.2261	16.2261	0	14.2857	9.52381	16.6667	27.7778
945229	CM001013.3	57076512	4.03597	5.43763e-05	0.0154641	NC_000086.8	Zic3	0	5.26316	5	0	12.5	4.55263	23.0769	22.2222	20.6897	27.2727	14.2857	21.5094	16.9568	11.7647	21.4286	33.3333	28.5714	16.6667
945230	CM001013.3	57077244	3.99268	6.53311e-05	0.0181135	NC_000086.8	Zic3	8.33333	0	12.5	0	13.6364	6.89394	38.8889	36.3636	21.0526	35	15.3846	29.338	22.444	6.25	16.6667	0	13.3333	9.09091
945232	CM001013.3	57077258	4.27027	1.95234e-05	0.00635222	NC_000086.8	Zic3	8.33333	13.3333	0	0	0	4.33333	22.2222	21.7391	31.5789	25	15.3846	23.185	18.8516	12.5	16.6667	9.09091	23.5294	9.09091
945233	CM001013.3	57077267	4.43901	9.03718e-06	0.00326808	NC_000086.8	Zic3	8.33333	6.66667	0	0	5	4	33.3333	21.7391	26.3158	35	15.3846	26.3546	22.3546	0	16.6667	9.09091	23.5294	18.1818
945234	CM001013.3	57077305	6.58544	4.53555e-11	1.03158e-07	NC_000086.8	Zic3	0	0	0	0	0	0	33.3333	34.7826	26.3158	35	23.0769	30.5017	30.5017	0	16.6667	0	23.5294	18.1818
945242	CM001013.3	58179291	4.19591	2.71776e-05	0.00842181	NC_000086.8	Fgf13	0	0	6.66667	0	8.33333	3	20.8333	26.3158	30.7692	26.3158	13.3333	23.5135	20.5135	15	9.52381	31.8182	10.5263	8.33333
945250	CM001013.3	58179372	4.08665	4.37646e-05	0.0128577	NC_000086.8	Fgf13	0	6.25	13.3333	16.6667	25	12.25	37.5	36.8421	46.1538	42.1053	26.6667	37.8536	25.6036	25	28.5714	36.3636	31.5789	8.33333
945252	CM001013.3	58179374	4.31056	1.62844e-05	0.00543031	NC_000086.8	Fgf13	0	6.25	6.66667	8.33333	16.6667	7.58333	45.8333	42.1053	38.4615	21.0526	60	41.4906	33.9072	15	28.5714	31.8182	15.7895	0
945254	CM001013.3	58179393	4.12253	3.74736e-05	0.0111862	NC_000086.8	Fgf13	21.0526	25	23.0769	0	8.69565	15.565	40.7407	41.6667	44	35.7143	40	40.4243	24.8593	27.7778	35	38.8889	32	42.8571
945379	CM001013.3	59936374	4.08563	4.39578e-05	0.0128988	NC_000086.8	Sox3	0	4.7619	0	0	0	0.952381	17.6471	19.2308	5	21.2121	16.6667	15.9513	14.9989	19.2308	10.5263	12.5	14.2857	9.09091
945380	CM001013.3	59936375	4.012	6.02072e-05	0.016875	NC_000086.8	Sox3	9.52381	0	0	6.66667	3.84615	4.00733	13.1579	23.8095	19.3548	28.5714	9.52381	18.8835	14.8762	11.5385	5.26316	25.9259	14.8148	12.9032
945383	CM001013.3	59936390	3.95099	7.78301e-05	0.0211593	NC_000086.8	Sox3	0	9.52381	0	0	0	1.90476	23.5294	19.2308	10	12.1212	27.7778	18.5318	16.6271	19.2308	10.5263	20.8333	14.2857	9.09091
945384	CM001013.3	59936391	3.98325	6.7978e-05	0.0187536	NC_000086.8	Sox3	4.7619	0	0	0	0	0.952381	32.4324	19.0476	6.45161	30.9524	14.2857	20.634	19.6816	15.3846	36.8421	25.9259	14.8148	3.22581
945392	CM001013.3	59936932	3.74596	0.000179703	0.0432851	NC_000086.8	Sox3	0	0	0	0	0	0	14.2857	11.1111	10.5263	11.5385	11.7647	11.8453	11.8453	8.33333	25	0	11.5385	7.14286
945396	CM001013.3	59936974	4.01676	5.90034e-05	0.0165963	NC_000086.8	Sox3	0	4.16667	7.69231	5.88235	5.26316	4.6009	14.2857	40	31.5789	23.0769	11.7647	24.1413	19.5404	27.2727	31.25	7.14286	10.7143	28.5714
945403	CM001013.3	59937032	4.12385	3.72598e-05	0.011136	NC_000086.8	Sox3	0	0	0	0	5.26316	1.05263	13.3333	45	15.7895	23.0769	11.7647	21.7929	20.7403	33.3333	25	0	10.7143	21.4286
945654	CM001013.3	70708124	3.89945	9.64101e-05	0.025489	NC_000086.8	Gpr50	0	0	0	0	0	0	12.5	18.75	18.1818	8.33333	13.6364	14.2803	14.2803	0	3.84615	14.2857	9.52381	12.5
945667	CM001013.3	70708211	3.71649	0.000202007	0.0477857	NC_000086.8	Gpr50	0	0	0	0	0	0	11.1111	6.66667	32	23.3333	9.09091	16.4404	16.4404	0	12.5	15.3846	23.5294	28.5714
945758	CM001013.3	71962298	3.9205	8.83668e-05	0.0235723	NC_000086.8	Nsdhl	5	0	0	0	0	1	8.69565	0	19.2308	20	42.8571	18.1567	17.1567	23.5294	15	9.09091	12.9032	11.5385
945793	CM001013.3	72272095	3.86893	0.000109313	0.0283796	NC_000086.8	F8a	0	0	0	0	0	0	15.7895	14.2857	16.6667	12.5	6.25	13.0984	13.0984	12.5	12.5	9.375	14.2857	8.33333
945794	CM001013.3	72272096	3.98672	6.69936e-05	0.0185258	NC_000086.8	F8a	7.14286	0	0	0	5.26316	2.4812	25.9259	22.2222	5.40541	22.2222	19.2308	19.0013	16.5201	13.3333	3.57143	10	10.3448	4.7619
945796	CM001013.3	72272143	4.22348	2.4056e-05	0.00759058	NC_000086.8	F8a	0	0	0	0	0	0	7.40741	11.1111	10.8108	18.5185	19.2308	13.4157	13.4157	13.3333	10.3448	5	13.7931	0
945911	CM001013.3	72760841	4.19087	2.77883e-05	0.00859706	NC_000086.8	Abcd1	7.69231	9.52381	10	0	16.6667	8.77656	33.3333	30.4348	25.8065	39.3939	32	32.1937	23.4171	38.8889	20	12.5	44	29.4118
946112	CM001013.3	74621637	4.09937	4.1427e-05	0.0122315	NC_000086.8	Rab39b	0	0	8.33333	0	0	1.66667	20	19.0476	19.3548	22.2222	29.4118	22.0073	20.3406	36	18.75	0	12.5	41.6667
946171	CM001013.3	76554828	3.86777	0.000109833	0.0284446	NC_000086.8	Tbl1x	0	0	0	0	0	0	10	10.5263	11.5385	12.5	25	13.913	13.913	8.33333	12.5	22.7273	0	22.7273
946213	CM001013.3	76555367	3.97266	7.10751e-05	0.0195014	NC_000086.8	Tbl1x	0	0	0	0	0	0	4.16667	17.3913	26.087	11.1111	16.6667	15.0845	15.0845	12.5	12.5	11.5385	7.14286	6.25
946266	CM001013.3	80114715	4.06465	4.81047e-05	0.0139263	NC_000086.8	Tmem47	0	6.66667	7.14286	0	10.5263	4.86717	48.1481	25	23.5294	27.2727	30.7692	30.9439	26.0767	13.3333	12.5	17.6471	50	13.0435
946268	CM001013.3	80114723	4.28135	1.85764e-05	0.00607949	NC_000086.8	Tmem47	0	0	0	0	0	0	19.0476	10.5263	11.7647	22.7273	16.6667	16.1465	16.1465	0	6.25	6.66667	7.14286	4.34783
946270	CM001013.3	80114747	4.34421	1.3978e-05	0.00475629	NC_000086.8	Tmem47	13.3333	0	0	0	0	2.66667	23.8095	11.1111	17.6471	31.8182	25	21.8772	19.2105	0	15.625	6.66667	14.2857	4.34783
946272	CM001013.3	80114759	4.4874	7.2098e-06	0.00268908	NC_000086.8	Tmem47	0	6.66667	0	0	0	1.33333	23.8095	15.7895	11.7647	27.2727	25	20.7273	19.394	14.2857	12.5	13.3333	7.14286	8.69565
946512	CM001013.3	93166561	4.07307	4.63974e-05	0.0134895	NC_000086.8	Zfx	0	0	0	0	0	0	21.875	25	7.69231	10.3448	17.6471	16.5118	16.5118	0	19.0476	25	17.3913	9.52381
946620	CM001013.3	94070072	4.42713	9.54974e-06	0.00342219	NC_000086.8	Spin4	0	0	5.88235	0	0	1.17647	16.6667	27.7778	19.0476	19.2308	8.33333	18.2112	17.0348	5.88235	5.88235	15	5	18.1818
946762	CM001013.3	98180351	4.03405	5.4823e-05	0.0155539	NC_000086.8	Efnb1	0	0	0	0	4.34783	0.869565	21.4286	20	10	16.129	7.14286	14.9401	14.0705	8.33333	18.1818	3.44828	10.7143	14.8148
946765	CM001013.3	98180511	5.19713	2.02386e-07	0.000127004	NC_000086.8	Efnb1	0	0	0	0	0	0	20.6897	13.6364	17.8571	23.8095	31.5789	21.5143	21.5143	21.7391	0	19.0476	18.75	8.69565
947082	CM001013.3	101232886	3.95968	7.50489e-05	0.0204852	NC_000086.8	Rps4x	0	0	0	0	0	0	15.1515	5.88235	13.6364	23.8095	16.6667	15.0293	15.0293	35	10.7143	8	3.84615	9.09091
947144	CM001013.3	101295784	4.35251	1.34591e-05	0.0046061	NC_000086.8	Cited1	0	0	0	0	0	0	27.907	24	15.625	10.3448	0	15.5754	15.5754	10.3448	8.33333	20.8333	13.6364	0
947211	CM001013.3	102491387	3.89142	9.96604e-05	0.0262462	NC_000086.8	Tsix	5	0	0	0	6.25	2.25	27.2727	24.1379	11.6279	5.26316	25	18.6603	16.4103	19.2308	16	23.2558	9.09091	5
947374	CM001013.3	103457389	4.00735	6.14041e-05	0.0171599	NC_000086.8	Abcb7	0	5.88235	6.25	0	0	2.42647	11.1111	41.6667	23.8095	31.5789	12.5	24.1332	21.7068	26.3158	15.3846	42.8571	11.1111	12.5
947378	CM001013.3	103457418	4.26115	2.03377e-05	0.00658112	NC_000086.8	Abcb7	0	0	0	0	5.26316	1.05263	11.1111	30.7692	9.52381	47.3684	18.75	23.5045	22.4519	5.26316	15.3846	21.4286	22.2222	12.5
947381	CM001013.3	103457452	4.7639	1.89891e-06	0.000856822	NC_000086.8	Abcb7	0	0	0	0	0	0	11.1111	46.1538	26.3158	42.1053	13.3333	27.8039	27.8039	27.7778	16.6667	0	22.2222	25
947534	CM001013.3	105529116	4.1819	2.89085e-05	0.00891461	NC_000086.8	Fndc3c1	0	0	8.33333	0	0	1.66667	33.3333	6.25	8.33333	25.9259	20	18.7685	17.1019	17.3913	13.3333	20	5.88235	7.69231
947539	CM001013.3	105529126	4.84519	1.26489e-06	0.000605692	NC_000086.8	Fndc3c1	0	0	0	0	0	0	12.5	14.2857	26.6667	27.5862	9.09091	18.0259	18.0259	15.7895	23.5294	5.55556	14.2857	5.88235
947540	CM001013.3	105529136	4.12532	3.70227e-05	0.0110755	NC_000086.8	Fndc3c1	0	0	0	0	0	0	26.6667	12.5	8.33333	33.3333	10	18.1667	18.1667	21.7391	20	15	0	15.3846
947801	CM001013.3	133442376	4.00247	6.2685e-05	0.0174613	NC_000086.8	Timm8a1	0	0	0	0	0	0	6.45161	18.1818	22.5806	17.3913	6.66667	14.2544	14.2544	0	11.4286	6.25	7.69231	0
947804	CM001013.3	133442406	4.00247	6.2685e-05	0.0174613	NC_000086.8	Timm8a1	0	0	0	0	0	0	6.45161	18.1818	22.5806	17.3913	6.66667	14.2544	14.2544	8.33333	20	6.25	11.5385	0
947822	CM001013.3	133486846	4.23069	2.32974e-05	0.00739293	NC_000086.8	Rpl36a	0	0	5	0	4.7619	1.95238	25.9259	14.2857	26.9231	17.8571	4.7619	17.9508	15.9984	22.7273	8.33333	21.4286	10	19.0476
947823	CM001013.3	133486849	4.6048	4.12863e-06	0.0016767	NC_000086.8	Rpl36a	6.25	9.09091	5	8.33333	0	5.73485	30.7692	29.6296	34.7826	39.2857	9.52381	28.7982	23.0634	22.7273	12.5	30.7692	27.7778	33.3333
947839	CM001013.3	133657672	3.93188	8.42824e-05	0.02268	NC_000086.8	Armcx3	14.2857	12.5	0	5.88235	0	6.53361	28.5714	28.5714	20.8333	25.7143	12.5	23.2381	16.7045	15.1515	20.8333	30	15	20
947877	CM001013.3	134894575	3.75861	0.000170858	0.0414275	NC_000086.8	Arxes2	0	0	0	0	0	0	19.2308	8	7.14286	10.7143	7.69231	10.556	10.556	17.2414	4.7619	5.26316	24	0
947893	CM001013.3	134934164	4.52612	6.00756e-06	0.00229838	NC_000086.8	Arxes1	0	0	0	0	0	0	12	23.5294	19.0476	11.1111	16.6667	16.471	16.471	0	9.09091	16.6667	14.2857	11.7647
947909	CM001013.3	135147188	5.75094	8.87507e-09	8.7076e-06	NC_000086.8	Tceal9	11.1111	20.8333	0	7.69231	12	10.3274	52.9412	42.8571	40.625	44.4444	55	47.1736	36.8462	23.3333	29.1667	44	32	12.5
947910	CM001013.3	135147201	4.23469	2.28866e-05	0.00728688	NC_000086.8	Tceal9	20	20	8.33333	30.7692	17.8571	19.3919	55.5556	40.9091	37.5	48.1481	55	47.4226	28.0306	33.3333	50	46.1538	28.125	17.6471
947950	CM001013.3	135938993	4.96509	6.86675e-07	0.000360681	NC_000086.8	Slc25a53	0	6.25	7.69231	0	7.69231	4.32692	45.4545	36	55	31.8182	19.0476	37.4641	33.1371	20	13.6364	35	18.5185	47.0588
947954	CM001013.3	135939014	4.23946	2.24058e-05	0.00715297	NC_000086.8	Slc25a53	0	0	0	0	0	0	23.0769	11.1111	42.8571	13.6364	23.8095	22.8982	22.8982	0	20	21.7391	24.1379	23.5294
947956	CM001013.3	135939028	4.67154	2.98955e-06	0.00126433	NC_000086.8	Slc25a53	0	0	0	0	0	0	23.0769	14.8148	28.5714	18.1818	10	18.929	18.929	10	9.09091	13.0435	13.7931	12.5
947957	CM001013.3	135939029	4.79307	1.64247e-06	0.000760604	NC_000086.8	Slc25a53	0	0	0	0	0	0	17.3913	12.5	17.3913	14.8148	21.4286	16.7052	16.7052	9.09091	12.5	4.54545	4.7619	19.0476
948013	CM001013.3	136471767	4.99809	5.79022e-07	0.000311184	NC_000086.8	Il1rapl2	0	0	0	0	0	0	18.75	5	16.6667	20	22.2222	16.5278	16.5278	7.69231	0	21.0526	13.0435	18.75
948031	CM001013.3	137815062	4.3524	1.34656e-05	0.00460669	NC_000086.8	Nrk	4.54545	0	0	0	0	0.909091	25.9259	8.33333	11.1111	17.1429	15.7895	15.6605	14.7514	8	14.2857	9.67742	8.33333	15.3846
948035	CM001013.3	137815087	4.32875	1.49961e-05	0.00504673	NC_000086.8	Nrk	0	0	0	0	0	0	18.5185	8.33333	3.7037	17.1429	21.0526	13.7502	13.7502	7.69231	9.52381	9.67742	12.5	15.3846
948037	CM001013.3	137815115	4.57319	4.80349e-06	0.00190838	NC_000086.8	Nrk	0	11.7647	0	5	15	6.35294	36.6667	17.3913	25	25	26.3158	26.0748	19.7218	23.0769	19.0476	25	13.6364	7.69231
948055	CM001013.3	138511481	4.11704	3.83764e-05	0.0114277	NC_000086.8	Rnf128	0	0	0	0	0	0	14.2857	13.3333	14.2857	13.7931	7.14286	12.5681	12.5681	4	23.0769	15.3846	13.3333	6.25
948057	CM001013.3	138511485	4.19217	2.76297e-05	0.00855077	NC_000086.8	Rnf128	0	0	0	0	0	0	28.5714	6.66667	14.2857	10.3448	7.14286	13.4023	13.4023	4	7.69231	15.3846	6.66667	6.25
948072	CM001013.3	138511687	3.98528	6.74004e-05	0.0186221	NC_000086.8	Rnf128	0	0	0	5.26316	0	1.05263	23.5294	9.09091	11.7647	26.9231	31.25	20.5116	19.459	31.25	12.5	0	31.5789	10
948084	CM001013.3	138511781	4.3215	1.5497e-05	0.0052024	NC_000086.8	Rnf128	0	0	0	5.88235	0	1.17647	8.33333	17.3913	22.5806	10	16.6667	14.9944	13.8179	8.33333	0	14.2857	20.6897	19.0476
948191	CM001013.3	139443339	4.15609	3.23744e-05	0.00983034	NC_000086.8	Tsc22d3	0	0	0	0	0	0	19.2308	11.1111	8.82353	26.3158	0	13.0962	13.0962	16.6667	4.16667	10	13.6364	7.40741
948193	CM001013.3	139443357	3.81547	0.000135926	0.0339982	NC_000086.8	Tsc22d3	9.09091	0	6.66667	0	0	3.15152	36.8421	10.5263	29.1667	11.7647	19.0476	21.4695	18.318	11.1111	11.7647	25	20	4.34783
948305	CM001013.3	140506703	4.70583	2.5284e-06	0.00110056	NC_000086.8	Irs4	9.09091	0	17.6471	5.55556	26.3158	11.7219	41.6667	57.1429	52.381	52.381	23.8095	45.4762	33.7543	19.0476	23.0769	15.7895	25	25
948311	CM001013.3	140506832	4.47898	7.50016e-06	0.00277993	NC_000086.8	Irs4	9.52381	0	0	18.1818	5.55556	6.65224	52.9412	41.6667	21.0526	31.5789	61.1111	41.6701	35.0179	41.6667	5.55556	30	34.7826	38.8889
948313	CM001013.3	140506842	3.81522	0.000136063	0.0340228	NC_000086.8	Irs4	9.52381	0	0	0	11.1111	4.12698	23.5294	29.1667	10.5263	21.0526	44.4444	25.7439	21.6169	29.1667	11.1111	25	8.69565	27.7778
948318	CM001013.3	140507799	4.12904	3.64277e-05	0.0109216	NC_000086.8	Irs4	0	0	0	0	5.88235	1.17647	31.8182	5.88235	16	10.3448	21.4286	17.0948	15.9183	20	17.6471	6.25	16.6667	5.55556
948320	CM001013.3	140507814	3.78163	0.000155807	0.0382563	NC_000086.8	Irs4	0	0	0	6.25	0	1.25	27.2727	5.88235	20	6.89655	14.2857	14.8675	13.6175	5	17.6471	12.5	22.2222	5.55556
948322	CM001013.3	140507817	4.04891	5.14574e-05	0.0147754	NC_000086.8	Irs4	6.66667	5.88235	0	0	0	2.5098	50	11.7647	24	17.2414	35.7143	27.7441	25.2343	30	41.1765	12.5	22.2222	5.55556
948323	CM001013.3	140507818	4.35306	1.34251e-05	0.00459614	NC_000086.8	Irs4	0	7.69231	7.69231	0	0	3.07692	18.75	14.2857	21.7391	30	42.8571	25.5264	22.4495	16.6667	29.4118	0	30.4348	16.6667
948324	CM001013.3	140507819	4.05323	5.05155e-05	0.0145445	NC_000086.8	Irs4	0	0	5.26316	0	0	1.05263	45.4545	5.88235	24	13.7931	28.5714	23.5403	22.4877	30	35.2941	12.5	22.2222	5.55556
948326	CM001013.3	140507822	3.80906	0.000139493	0.0347351	NC_000086.8	Irs4	0	0	0	0	0	0	13.6364	5.88235	8	13.7931	21.4286	12.5481	12.5481	5	17.6471	12.5	11.1111	5.55556
948327	CM001013.3	140507823	3.7954	0.000147407	0.0364954	NC_000086.8	Irs4	0	0	7.69231	0	0	1.53846	6.25	14.2857	13.0435	23.3333	28.5714	17.0968	15.5583	16.6667	23.5294	0	16.6667	0
948407	CM001013.3	143470857	3.7827	0.000155138	0.0381313	NC_000086.8	Trpc5	5.26316	0	0	9.52381	8	4.55739	25	23.3333	12.5	33.3333	25	23.8333	19.2759	6.66667	17.8571	26.6667	7.40741	30.7692
948408	CM001013.3	143470864	4.21122	2.53996e-05	0.00794598	NC_000086.8	Trpc5	5.26316	13.3333	30.7692	9.52381	12	14.1779	41.6667	41.9355	21.875	46.6667	31.25	36.6788	22.5009	26.6667	17.8571	33.3333	29.6296	30.7692
948409	CM001013.3	143470889	4.29757	1.72679e-05	0.00570822	NC_000086.8	Trpc5	0	0	15.3846	4.7619	8	5.6293	37.5	25.8065	15.625	43.3333	40	32.453	26.8237	6.89655	25	33.3333	14.8148	30.7692
948411	CM001013.3	143470894	4.76896	1.85184e-06	0.000838367	NC_000086.8	Trpc5	5.26316	6.66667	15.3846	0	8	7.06289	37.5	45.1613	18.75	40	18.75	32.0323	24.9694	16.6667	21.4286	33.3333	14.8148	30.7692
948458	CM001013.3	149371035	3.75612	0.000172567	0.0417673	NC_000086.8	Pfkfb1	0	6.25	0	6.25	6.66667	3.83333	4.7619	25	27.5862	20	24	20.2696	16.4363	6.89655	12	12.5	11.1111	30.7692
948706	CM001013.3	151552553	3.85679	0.000114887	0.0295283	NC_000086.8	Shroom2	0	0	0	0	0	0	6.66667	27.7778	15	14.2857	11.1111	14.9683	14.9683	6.25	18.75	0	19.0476	0
948711	CM001013.3	151552566	4.19885	2.68271e-05	0.00832679	NC_000086.8	Shroom2	0	0	0	0	0	0	14.2857	21.0526	4.7619	18.1818	30	17.6564	17.6564	4.16667	8.33333	16.6667	11.1111	5.88235
948712	CM001013.3	151552568	4.33574	1.45271e-05	0.00491357	NC_000086.8	Shroom2	0	0	0	0	0	0	7.14286	33.3333	25	14.2857	16.6667	19.2857	19.2857	6.25	12.5	0	28.5714	13.3333
948717	CM001013.3	151552594	3.83074	0.00012776	0.0323384	NC_000086.8	Shroom2	0	0	0	0	0	0	6.25	24	14.2857	7.69231	6.25	11.6956	11.6956	5.88235	9.09091	9.52381	12	11.7647
948718	CM001013.3	151552622	4.56097	5.09188e-06	0.0019979	NC_000086.8	Shroom2	0	0	0	0	0	0	18.75	24	23.8095	7.69231	6.25	16.1004	16.1004	5.88235	4.54545	14.2857	12	5.88235
948719	CM001013.3	151552627	3.70904	0.00020805	0.0490081	NC_000086.8	Shroom2	0	0	0	8.33333	0	1.66667	25	20	9.52381	7.69231	25	17.4432	15.7766	5.88235	9.09091	9.52381	12	0
948748	CM001013.3	151820188	4.06619	4.77888e-05	0.0138559	NC_000086.8	Mageh1	0	0	10	0	0	2	24	15.7895	5.88235	18.1818	25	17.7707	15.7707	15.7895	0	5	12	9.52381
948912	CM001013.3	156381519	3.89692	9.74234e-05	0.0257354	NC_000086.8	Mbtps2	6.66667	0	0	0	8.33333	3	15	29.4118	31.25	43.4783	18.1818	27.4644	24.4644	30	0	0	23.0769	23.0769
948913	CM001013.3	156381553	3.78812	0.000151792	0.037425	NC_000086.8	Mbtps2	6.66667	0	0	0	8.33333	3	10	23.5294	21.875	30.4348	9.09091	18.986	15.986	20	0	11.7647	30.7692	7.69231
948914	CM001013.3	156381559	4.29168	1.7733e-05	0.00584167	NC_000086.8	Mbtps2	20	5.26316	10	0	10	9.05263	32	29.4118	33.3333	34.7826	30	31.9055	22.8529	10	18.1818	6.25	31.25	7.69231
949228	CM001013.3	160691891	3.97738	6.96792e-05	0.0191626	NC_000086.8	Nhs	4	0	0	0	0	0.8	19.0476	16.6667	16.6667	44	14.2857	22.1333	21.3333	0	25	11.4286	19.2308	33.3333
949380	CM001013.3	162691301	4.73021	2.24289e-06	0.000994104	NC_000086.8	Gm52456	0	0	0	0	7.14286	1.42857	13.6364	7.14286	18.1818	32	27.2727	19.6468	18.2182	9.09091	7.69231	13.6364	6.45161	21.875
949382	CM001013.3	162691840	4.2147	2.50114e-05	0.00783999	NC_000086.8	Gm52456	25	0	0	5.55556	5.26316	7.16374	47.0588	17.6471	38.7097	25.9259	30.4348	31.9553	24.7915	29.6296	22.5806	44.4444	18.1818	17.6471
949388	CM001013.3	162691867	4.65013	3.31731e-06	0.0013869	NC_000086.8	Gm52456	0	0	4.54545	0	0	0.909091	9.09091	25	9.09091	23.8095	15.7895	16.5562	15.6471	10.3448	21.4286	5.55556	10.7143	6.25
949393	CM001013.3	162691894	4.57094	4.85542e-06	0.00192499	NC_000086.8	Gm52456	0	0	0	4.7619	0	0.952381	9.375	20.6897	9.09091	23.8095	21.0526	16.8035	15.8512	20.6897	10.7143	11.7647	10.7143	6.25
949397	CM001013.3	162691926	3.70684	0.000209862	0.0494104	NC_000086.8	Gm52456	15.3846	0	0	10	0	5.07692	14.2857	20.8333	14.2857	18.9189	27.2727	19.1193	14.0424	14.2857	28	14.2857	10	11.1111
949408	CM001013.3	162692002	4.12068	3.77756e-05	0.0112688	NC_000086.8	Gm52456	0	0	0	0	0	0	6.89655	20	3.7037	16.129	20	13.3459	13.3459	11.5385	8.33333	0	0	5.88235
949411	CM001013.3	162692023	5.25576	1.47415e-07	9.6922e-05	NC_000086.8	Gm52456	0	0	0	0	0	0	34.4828	20	7.40741	25.8065	13.3333	20.206	20.206	19.2308	12.5	21.4286	0	5.88235
949412	CM001013.3	162692025	4.5498	5.36977e-06	0.00208884	NC_000086.8	Gm52456	0	3.7037	0	5	0	1.74074	27.5862	16	14.8148	19.3548	20	19.5512	17.8104	19.2308	16.6667	14.2857	0	11.7647
949431	CM001013.3	162741011	4.53747	5.69318e-06	0.00220024	NC_000086.8	Gm38561	0	4.54545	0	0	0	0.909091	23.0769	18.75	20	14.8148	12.5	17.8283	16.9193	4.7619	20	9.52381	14.2857	18.75
949433	CM001013.3	162741015	3.84883	0.000118683	0.0303644	NC_000086.8	Gm38561	8.33333	0	0	0	0	1.66667	26.9231	25	24	14.8148	6.25	19.3976	17.7309	9.52381	33.3333	9.52381	8.57143	37.5
949604	CM001013.3	165293201	4.471	7.78548e-06	0.00287113	NC_000086.8	Tceanc	7.69231	0	7.69231	14.2857	0	5.93407	42.8571	29.4118	23.8095	35.7143	22.2222	30.803	24.8689	26.3158	20	36.3636	25	5.55556
949611	CM001013.3	165293236	4.41543	1.0081e-05	0.00358689	NC_000086.8	Tceanc	0	0	0	0	0	0	16.6667	17.6471	12.5	24	11.1111	16.385	16.385	16.6667	5.26316	14.2857	6.25	17.6471
949613	CM001013.3	165293238	3.92196	8.78327e-05	0.0234825	NC_000086.8	Tceanc	0	6.25	0	0	0	1.25	11.1111	17.6471	16	18.5185	16.6667	15.9887	14.7387	15.7895	10	9.52381	0	17.6471
949617	CM001013.3	165293250	3.97226	7.11929e-05	0.019528	NC_000086.8	Tceanc	0	5.88235	0	7.69231	0	2.71493	13.0435	17.3913	26.9231	31.5789	13.3333	20.454	17.7391	21.0526	4.54545	3.7037	5	16.6667
949624	CM001013.3	165293573	4.39974	1.08383e-05	0.00382058	NC_000086.8	Tceanc	0	0	0	0	0	0	20	21.4286	13.0435	25	10	17.8944	17.8944	12.5	26.3158	5.88235	5.88235	7.69231
949625	CM001013.3	165293579	3.94949	7.83165e-05	0.0212551	NC_000086.8	Tceanc	0	0	0	0	0	0	30	42.8571	17.3913	25	10	25.0497	25.0497	20	47.3684	11.7647	0	15.3846
949626	CM001013.3	165293591	3.77323	0.000161145	0.0393938	NC_000086.8	Tceanc	0	0	0	0	0	0	5	21.4286	13.0435	16.6667	15	14.2277	14.2277	6.25	21.0526	5.88235	0	15.3846
949629	CM001013.3	165293626	4.61048	4.01734e-06	0.00163921	NC_000086.8	Tceanc	0	0	0	0	0	0	30	21.4286	17.3913	25	10	20.764	20.764	6.25	42.1053	5.88235	5.88235	15.3846
950480	CM001014.3	90755727	4.24973	2.1403e-05	0.0068743	NC_000087.8	Gm52481	65.2778	85.4839	68.932	71	75	73.1387	91.6667	84.0909	96.6667	86.5672	87.2727	89.2528	16.1141	87.8788	82.2222	80.3922	87.8049	76.2712
