# Supplementary material for: Late‐life exercise mitigates skeletal muscle epigenetic aging
Source: Aging Cell. 2021 Dec 21;21(1):e13527. doi: 10.1111/acel.13527 (PMC8761012; doi:10.1111/acel.13527)
Supplement: Supplementary file 16 — Table S13 [file ACEL-21-e13527-s010.xlsx]

## Sheet: CpG-to-Gene Mapping_Intron
Table S13. CpGs significantly different (FDR-corrected p-values <0.05) in the introns of aged sedentary (AgedSed) mice compared to young sedentary mice (YoungSed) that are unchanged in the introns of aged PoWeR-trained (AgedEx) mice compared to YoungSed mice; the methylation of AgedEx intron CpGs are included for reference. CpGs were mapped back to genes for this analysis, and Tables S11 and S12 …
A. Hypomethylated CpGs in the introns of aged sedentary mice relative to young mice unchanged in the introns of aged PoWeR-trained mice relative to young mice
number	chr	pos	stat	pvals	fdrs	refseq	intron	YoungSed1	YoungSed2	YoungSed3	YoungSed4	YoungSed5	YoungSed Average	AgedSed1	AgedSed2	AgedSed3	AgedSed4	AgedSed5	AgedSed Average	AgedSed minus YoungSed	AgedEx1	AgedEx2	AgedEx3	AgedEx4	AgedEx5
2492	CM000994.3	14155279	3.92218	8.77512e-05	0.0234673	NC_000067.7	Gm39596	95.2381	94.1176	90	93.75	91.6667	92.9545	68.75	68.4211	78.9474	70	60	69.2237	-23.7308	58.3333	81.8182	53.3333	81.25	75
20891	CM000994.3	75352376	4.37562	1.21088e-05	0.00420148	NC_000067.7	Speg	26.4706	15.7895	29.4118	15	12	19.7344	3.57143	7.14286	4.87805	2.94118	0	3.7067	-16.0277	6.66667	3.57143	9.52381	15.3846	11.1111
28022	CM000994.3	92682817	3.93508	8.31707e-05	0.0224189	NC_000067.7	Gm36102	21.4286	31.5789	11.7647	9.09091	23.5294	19.4785	0	0	9.09091	0	0	1.81818	-17.6603	15.7895	14.2857	4.7619	0	0
31098	CM000994.3	118491804	3.81764	0.000134736	0.0337849	NC_000067.7	Clasp1	47.0588	68.1818	52.6316	50	60.8696	55.7484	28.5714	31.25	34.6154	32.1429	22.2222	29.7604	-25.988	52.1739	42.1053	25	25	42.8571
31099	CM000994.3	118491852	4.04233	5.29221e-05	0.01514	NC_000067.7	Clasp1	44.4444	45.4545	57.6923	34.7826	45.4545	45.5657	29.1667	28.5714	11.1111	16.6667	10	19.1032	-26.4625	29.4118	23.5294	63.6364	23.0769	44.4444
36551	CM000994.3	135026303	4.14565	3.38844e-05	0.0102424	NC_000067.7	Lgr6	60	38.4615	53.3333	35.7143	23.5294	42.2077	7.14286	13.3333	0	15.7895	20	11.2531	-30.9546	9.09091	14.2857	27.2727	16.6667	36.3636
36553	CM000994.3	135026307	4.10693	4.00949e-05	0.0118713	NC_000067.7	Lgr6	50	30.7692	60	28.5714	29.4118	39.7505	7.14286	13.3333	0	22.2222	0	8.53968	-31.2108	18.1818	7.14286	27.2727	16.6667	27.2727
42238	CM000994.3	158849616	4.94568	7.58788e-07	0.000393988	NC_000067.7	Gm39687	100	94.7368	90	94.1176	95.2381	94.8185	73.3333	72.2222	58.8235	76.9231	71.4286	70.5461	-24.2724	80	90.9091	90.9091	70	88.8889
42914	CM000994.3	162012254	4.16122	3.16554e-05	0.00963814	NC_000067.7	Dnm3	35.7143	20	35.7143	15.7895	10.7143	23.5865	15.7895	0	0	0	0	3.15789	-20.4286	5.26316	5	0	0	5
56850	CM000994.3	194324430	4.06242	4.85676e-05	0.014056	NC_000067.7	Plxna2	23.5294	19.0476	14.2857	11.5385	0	13.6802	0	0	0	3.84615	0	0.769231	-12.911	5	0	0	0	11.1111
69066	CM000995.3	29901017	3.77363	0.000160892	0.0393538	NC_000068.8	Sptan1	42.8571	47.0588	53.5714	35.2941	38.0952	43.3754	17.6471	23.8095	30.4348	15	13.6364	20.1055	-23.2698	24	11.7647	31.5789	44.8276	16
71358	CM000995.3	31205198	4.63215	3.61887e-06	0.00149653	NC_000068.8	Hmcn2	30.7692	31.5789	38.7097	23.0769	28.5714	30.5412	12.5	5.88235	5.26316	0	5.88235	5.90557	-24.6357	7.14286	14.2857	15.3846	21.4286	14.2857
71883	CM000995.3	31684652	3.76786	0.000164656	0.0401078	NC_000068.8	Abl1	64.2857	78.5714	50	66.6667	76.4706	67.1989	44	40	55.5556	25	26.3158	38.1743	-29.0246	50	52.381	50	30.7692	47.619
73323	CM000995.3	32631535	3.81721	0.000134967	0.0338116	NC_000068.8	Sh2d3c	12	7.40741	9.52381	15.3846	18.1818	12.4995	0	8.69565	0	0	0	1.73913	-10.7604	7.40741	4.54545	3.33333	17.2414	0
75007	CM000995.3	34510864	5.14809	2.63154e-07	0.000158344	NC_000068.8	Mapkap1	25	23.0769	26.4706	23.0769	17.6471	23.0543	0	16.6667	0	3.84615	0	4.10256	-18.9517	15.7895	3.84615	12.5	18.75	20.8333
75915	CM000995.3	35545030	5.40004	6.66267e-08	4.88004e-05	NC_000068.8	Dab2ip	32.1429	48.2759	34.7826	36.3636	50	40.313	14.2857	10.7143	17.2414	9.09091	10	12.2665	-28.0465	34.7826	19.2308	28.5714	32	20.8333
91234	CM000995.3	92016236	3.92474	8.68248e-05	0.023272	NC_000068.8	Phf21a	16.129	5.71429	5.88235	6.89655	9.09091	8.74263	0	0	0	0	0	0	-8.74263	4.25532	3.22581	4	2.94118	0
111853	CM000995.3	150153386	4.37753	1.2003e-05	0.00417237	NC_000068.8	3300002I08Rik	5.40541	6.89655	10	8.82353	10.7143	8.36795	0	0	0	0	0	0	-8.36795	6.06061	0	0	8.57143	2.94118
111854	CM000995.3	150153396	3.76993	0.000163295	0.0398068	NC_000068.8	3300002I08Rik	6.25	11.5385	6.66667	2.94118	8	7.07926	0	0	0	0	0	0	-7.07926	9.09091	0	2.7027	5.88235	2.94118
117448	CM000995.3	156539403	4.03232	5.52296e-05	0.0156459	NC_000068.8	Dlgap4	57.1429	57.8947	50	58.3333	52.6316	55.2005	23.5294	18.1818	14.2857	26.3158	33.3333	23.1292	-32.0713	26.3158	41.1765	52.1739	34.6154	50
122406	CM000995.3	164734057	3.96636	7.29779e-05	0.0199716	NC_000068.8	Zfp335	10.7143	22.2222	17.3913	11.1111	14.2857	15.1449	0	0	0	6.25	0	1.25	-13.8949	5.26316	9.52381	16.6667	4	7.14286
122408	CM000995.3	164734068	4.43307	9.29028e-06	0.00334434	NC_000068.8	Zfp335	10.7143	25.9259	21.7391	22.2222	19.0476	19.9298	0	0	0	12.5	0	2.5	-17.4298	5.26316	14.2857	22.2222	12	7.14286
122410	CM000995.3	164734094	4.14552	3.39038e-05	0.0102424	NC_000068.8	Zfp335	17.8571	14.8148	18.1818	11.1111	19.0476	16.2025	0	0	0	6.25	0	1.25	-14.9525	26.3158	4.7619	22.2222	8	7.14286
154694	CM000996.3	89430481	4.82951	1.3687e-06	0.000649324	NC_000069.7	Kcnn3	40.9091	21.0526	26.9231	27.7778	40.9091	31.5143	11.5385	0	7.69231	12.5	0	6.34615	-25.1682	17.6471	28.5714	34.7826	17.2414	33.3333
177979	CM000996.3	154290219	4.06154	4.87496e-05	0.0141044	NC_000069.7	Tyw3	47.0588	30.4348	42.8571	41.6667	41.6667	40.7368	20	37.5	8.33333	10.5263	0	15.2719	-25.4649	30.7692	20	14.2857	20	16.6667
177980	CM000996.3	154290240	4.8501	1.23397e-06	0.000593594	NC_000069.7	Tyw3	63.1579	45.8333	47.619	62.5	42.3077	52.2836	20	29.4118	16.6667	21.0526	16.6667	20.7595	-31.524	46.1538	25	33.3333	28.5714	22.2222
181530	CM000997.3	14632989	4.35352	1.33969e-05	0.0045889	NC_000070.7	Lrrc69	76.9231	89.2857	97.9592	86.7647	94.7368	89.1339	34.7826	29.4118	62.5	72.7273	57.8947	51.4633	-37.6706	78.5714	61.5385	52.6316	27.7778	77.7778
181532	CM000997.3	14633000	3.71389	0.000204098	0.0482085	NC_000070.7	Lrrc69	76.9231	53.125	61.2245	64.7059	50	61.1957	36	41.1765	40.4762	45.4545	43.5897	41.3394	-19.8563	52.381	47.3684	55.5556	28.5714	60.7143
193009	CM000997.3	49466840	4.36254	1.2856e-05	0.00443001	NC_000070.7	Acnat1	90.9091	91.6667	92.8571	80	100	91.0866	73.3333	58.3333	61.1111	66.6667	70	65.8889	-25.1977	69.2308	81.25	81.8182	66.6667	84.6154
193012	CM000997.3	49466897	3.77249	0.000161628	0.0394669	NC_000070.7	Acnat1	100	91.6667	92.8571	100	95.4545	95.9957	64.7059	75	90	79.1667	60	73.7745	-22.2212	92.3077	75	83.3333	77.2727	69.2308
225703	CM000997.3	132925507	3.90521	9.41422e-05	0.0249519	NC_000070.7	Wasf2	40.7407	18.5185	39.1304	42.1053	34.7826	35.0555	7.14286	28.5714	5.88235	6.66667	0	9.65266	-25.4029	7.69231	15.3846	7.14286	29.4118	6.66667
225705	CM000997.3	132925540	3.74597	0.000179699	0.0432851	NC_000070.7	Wasf2	37.037	17.8571	39.1304	42.1053	39.1304	35.0521	7.14286	28.5714	5.88235	6.66667	0	9.65266	-25.3994	30.7692	7.69231	7.14286	29.4118	13.3333
225823	CM000997.3	132978206	4.17295	3.00687e-05	0.00922154	NC_000070.7	Map3k6	16.6667	13.7931	28.5714	5.55556	5.26316	13.97	0	0	0	0	0	0	-13.97	0	0	11.1111	9.09091	12
240478	CM000997.3	149164158	3.94102	8.11357e-05	0.0219638	NC_000070.7	Pex14	52.381	33.3333	30.7692	25	36.3636	35.5694	5.26316	16.6667	15.3846	0	5.88235	8.63936	-26.9301	17.6471	30	15	11.1111	0
240480	CM000997.3	149164206	4.05846	4.93967e-05	0.0142569	NC_000070.7	Pex14	52.381	38.0952	42.3077	37.5	27.2727	39.5113	5.26316	8.33333	15.3846	29.4118	5.88235	12.855	-26.6563	5.88235	36.8421	10	22.2222	7.14286
241454	CM000997.3	150087701	3.86128	0.000112793	0.0290766	NC_000070.7	H6pd	18.5185	21.4286	23.0769	23.0769	24	22.0202	3.7037	5	6.66667	4.16667	8.69565	5.64654	-16.3736	15.1515	8	27.5862	12.5	0
252652	CM000998.3	21535466	4.1897	2.79319e-05	0.00863587	NC_000071.7	Ccdc146	31.5789	60	37.5	35.2941	41.1765	41.1099	23.5294	20	18.75	5	5.88235	14.6324	-26.4776	26.9231	8.33333	13.3333	33.3333	13.3333
263420	CM000998.3	36256437	4.48617	7.25139e-06	0.00270247	NC_000071.7	Sorcs2	52	61.1111	38.0952	47.619	51.8519	50.1354	32.2581	15.625	14.8148	27.5862	25	23.0568	-27.0786	40	20	31.5789	15.7895	41.1765
273066	CM000998.3	74322572	3.74489	0.000180472	0.0434374	NC_000071.7	Gm32002	11.1111	21.7391	17.9487	10.5263	29.6296	18.191	0	0	12.5	10	0	4.5	-13.691	3.7037	5.88235	4.7619	15	8.33333
274549	CM000998.3	77016833	4.11523	3.86797e-05	0.0114989	NC_000071.7	Cracd	17.6471	33.3333	12	19.2308	17.6471	19.9716	0	0	9.67742	0	0	1.93548	-18.0362	7.14286	12.5	0	9.52381	0
287177	CM000998.3	113775794	4.1098	3.96002e-05	0.0117505	NC_000071.7	Cmklr1	21.875	33.3333	35.7143	20	30	28.1845	9.09091	9.09091	11.5385	3.84615	0	6.71329	-21.4712	10	7.14286	16.6667	0	20
291124	CM000998.3	116582740	4.1517	3.3002e-05	0.00999857	NC_000071.7	Srrm4	36.6667	51.8519	34.7826	43.4783	25	38.3559	21.875	15.3846	9.52381	6.45161	18.1818	14.2834	-24.0725	28.5714	13.6364	17.8571	38.0952	33.3333
291124	CM000998.3	116582740	4.1517	3.3002e-05	0.00999857	NC_000071.7	Srrm4os	36.6667	51.8519	34.7826	43.4783	25	38.3559	21.875	15.3846	9.52381	6.45161	18.1818	14.2834	-24.0725	28.5714	13.6364	17.8571	38.0952	33.3333
291127	CM000998.3	116582752	4.46664	7.94567e-06	0.00291888	NC_000071.7	Srrm4	17.8571	37.5	43.4783	30.4348	27.5862	31.3713	10.3448	4.16667	5.26316	12.5	9.09091	8.27311	-23.0982	17.8571	4.54545	14.8148	29.4118	23.8095
291127	CM000998.3	116582752	4.46664	7.94567e-06	0.00291888	NC_000071.7	Srrm4os	17.8571	37.5	43.4783	30.4348	27.5862	31.3713	10.3448	4.16667	5.26316	12.5	9.09091	8.27311	-23.0982	17.8571	4.54545	14.8148	29.4118	23.8095
294289	CM000998.3	120696395	3.97631	6.9994e-05	0.019238	NC_000071.7	Tpcn1	25	28.5714	22.7273	16.6667	18.1818	22.2294	5.55556	0	6.25	5.26316	0	3.41374	-18.8157	10.5263	0	9.09091	5.26316	0
299348	CM000998.3	124668751	3.86862	0.000109452	0.0283934	NC_000071.7	Rilpl1	13.7931	9.52381	8	3.33333	13.0435	9.53874	0	0	0	0	0	0	-9.53874	3.57143	0	0	0	0
303603	CM000998.3	134250947	3.87107	0.00010836	0.0282014	NC_000071.7	Ncf1	22.2222	25	12.5	15.3846	19.0476	18.8309	0	0	0	0	17.6471	3.52941	-15.3015	15.3846	0	15.7895	17.6471	5.88235
331406	CM000999.3	52167573	4.3406	1.42092e-05	0.00482979	NC_000072.7	LOC115490409	64	60	38.2353	61.5385	54.0541	55.5656	20.8333	35.4839	28.5714	33.3333	30.4348	29.7313	-25.8342	58.3333	42.8571	37.7778	45.8333	29.4118
339665	CM000999.3	84117001	3.77955	0.000157114	0.0385175	NC_000072.7	Dysf	18.1818	34.4828	32	37.037	30.9524	30.5308	18.1818	6.66667	9.52381	13.6364	7.14286	11.0303	-19.5005	13.6364	13.7931	16.6667	20	13.3333
339667	CM000999.3	84117014	4.26008	2.0435e-05	0.00660364	NC_000072.7	Dysf	24.2424	41.3793	32	44.4444	38.0952	36.0323	22.7273	20	9.52381	18.1818	3.57143	14.8009	-21.2314	22.7273	20.6897	29.1667	14.2857	16.6667
339671	CM000999.3	84117050	3.85679	0.000114888	0.0295283	NC_000072.7	Dysf	39.3939	58.6207	44	44.4444	45.2381	46.3394	27.2727	33.3333	19.0476	22.7273	17.8571	24.0476	-22.2918	31.8182	31.0345	29.1667	31.4286	26.6667
344221	CM000999.3	90438995	4.20955	2.55879e-05	0.00799698	NC_000072.7	Klf15	21.2121	48.7179	33.3333	26.9231	33.3333	32.704	18.1818	11.6279	10.3448	7.14286	22.5806	13.9756	-18.7284	12.9032	20	12.9032	23.0769	17.8571
350113	CM000999.3	114839318	3.84292	0.00012158	0.0310302	NC_000072.7	Vgll4	29.1667	39.2857	55	50	56.5217	45.9948	20	26.3158	18.5185	18.75	18.75	20.4669	-25.528	42.8571	45.4545	23.5294	35.7143	30
360737	CM000999.3	142909419	3.97167	7.13709e-05	0.0195656	NC_000072.7	St8sia1	39.3939	37.5	25.9259	37.5	26.6667	33.3973	16	10.3448	11.1111	13.6364	15.3846	13.2954	-20.1019	5.88235	35	22.7273	33.3333	23.5294
363092	CM000999.3	148962467	4.21461	2.50214e-05	0.00784055	NC_000072.7	Dennd5b	50	80	69.2308	61.9048	65	65.2271	41.6667	37.5	29.4118	33.3333	25	33.3824	-31.8448	58.3333	23.0769	50	43.75	52.1739
366343	CM001000.3	13657268	3.81848	0.000134278	0.0336934	NC_000073.7	Sult2a4	43.4783	50	31.8182	35.7143	35	39.2021	10.5263	20	15.3846	26.4706	7.14286	15.9049	-23.2973	33.3333	27.2727	31.8182	25.8065	50
374320	CM001000.3	27560044	4.5646	5.00456e-06	0.001969	NC_000073.7	Zfp607a	23.5294	20	10.5263	13.6364	21.0526	17.7489	0	2.94118	0	4.7619	0	1.54062	-16.2083	3.57143	0	8.33333	12.5	3.57143
375209	CM001000.3	28166686	3.72357	0.000196424	0.0466508	NC_000073.7	Lrfn1	6.89655	6.89655	6.25	5.26316	12	7.46125	0	0	0	0	0	0	-7.46125	11.1111	4.34783	3.84615	0	5.88235
379842	CM001000.3	35287414	4.27154	1.94127e-05	0.00632051	NC_000073.7	Ankrd27	75	78.2609	40	59.0909	65	63.4704	20	22.2222	46.4286	37.931	26.6667	30.6497	-32.8207	47.0588	42.1053	48.3871	40.9091	30.7692
379843	CM001000.3	35287415	5.06582	4.06654e-07	0.000230538	NC_000073.7	Ankrd27	71.4286	65.2174	77.2727	55	69.5652	67.6968	45.4545	25	36	41.6667	18.75	33.3742	-34.3225	45.8333	50	46.1538	26.6667	38.8889
379916	CM001000.3	35446852	4.37618	1.20779e-05	0.00419228	NC_000073.7	Dpy19l3	24.1379	36	24	18.1818	26.6667	25.7973	10.5263	0	11.5385	0	15	7.41296	-18.3843	8.33333	12.5	10	16	12.5
379917	CM001000.3	35446895	3.79341	0.000148594	0.0367524	NC_000073.7	Dpy19l3	26.9231	18.1818	28	14.2857	35.7143	24.621	5.26316	0	16	4.16667	5	6.08596	-18.535	0	20	15.7895	16	12.5
384327	CM001000.3	45448199	3.74964	0.000177091	0.0427427	NC_000073.7	Lmtk3	13.3333	18.75	17.3913	13.0435	12.5	15.0036	0	6.66667	3.22581	3.57143	0	2.69278	-12.3108	15	3.7037	7.69231	17.3913	4
398396	CM001000.3	92436483	4.81094	1.50222e-06	0.000704579	NC_000073.7	Rab30	100	80	100	100	100	96	81.25	64.7059	83.3333	70.5882	85	76.9755	-19.0245	84	85.7143	96	95.2381	81.25
401952	CM001000.3	100986662	3.78867	0.000151456	0.0373712	NC_000073.7	Stard10	55	61.9048	56.5217	45	65	56.6853	36	20	33.3333	35	14.2857	27.7238	-28.9615	36.8421	50	35	33.3333	50
406160	CM001000.3	112806988	3.70478	0.000211577	0.0497771	NC_000073.7	Arntl	13.0435	16.6667	5.88235	5	20	12.1185	0	0	0	0	0	0	-12.1185	0	0	0	5	0
406214	CM001000.3	112807805	3.71141	0.000206108	0.0486228	NC_000073.7	Arntl	19.0476	29.4118	29.0323	33.3333	14.7059	25.1062	10.3448	0	16.6667	3.33333	0	6.06897	-19.0372	3.0303	15.3846	5.71429	11.1111	18.75
416466	CM001000.3	132414611	3.77476	0.000160161	0.0392139	NC_000073.7	Fam53b	5.40541	13.5135	12.5	7.40741	27.5	13.2653	7.69231	2.77778	0	2.17391	0	2.5288	-10.7365	4.65116	7.69231	3.0303	6.25	2.94118
420706	CM001000.3	140672204	3.98862	6.64596e-05	0.0183889	NC_000073.7	Sigirr	15.3846	33.3333	23.8095	30.4348	22.2222	25.0369	3.7037	7.69231	8	9.09091	0	5.69738	-19.3395	6.66667	0	8.33333	5.55556	30.7692
429102	CM001001.3	15111134	4.02128	5.78835e-05	0.0163102	NC_000074.7	Myom2	58.3333	58.3333	73.3333	54.5455	62.5	61.4091	25	9.09091	35.7143	33.3333	36.3636	27.9004	-33.5087	41.6667	52.9412	33.3333	46.1538	36.3636
449139	CM001001.3	80692912	3.82026	0.000133308	0.0335109	NC_000074.7	Hhip	76.9231	54.5455	57.1429	47.3684	50	57.196	39.1304	23.5294	32.1429	22.7273	16.6667	26.8393	-30.3566	30.7692	37.5	46.1538	42.8571	45.4545
456698	CM001001.3	92530614	3.78037	0.000156597	0.0384105	NC_000074.7	Irx3os	35.1351	26.4706	28.5714	30.4348	28.5714	29.8367	17.6471	11.7647	7.89474	13.6364	14.8148	13.1515	-16.6851	33.3333	14.2857	9.375	18.9189	16.6667
456748	CM001001.3	92532337	3.878	0.000105319	0.0275079	NC_000074.7	Irx3os	11.9048	13.3333	10	14.2857	13.7931	12.6634	0	4.65116	8	0	3.22581	3.17539	-9.48799	0	4.54545	3.57143	0	3.84615
464959	CM001001.3	111520258	3.70445	0.000211846	0.0498186	NC_000074.7	Il34	27.7778	21.0526	24	20	17.3913	22.0443	0	11.1111	8	5.55556	5	5.93333	-16.111	5.88235	5	5	11.7647	18.1818
471350	CM001001.3	122297629	4.20063	2.66177e-05	0.00826989	NC_000074.7	Fbxo31	50	45.4545	68	50	45.4545	51.7818	27.7778	29.4118	13.3333	19.2308	12.5	20.4507	-31.3311	29.4118	45.8333	61.9048	25	19.0476
491560	CM001002.3	44871246	4.08177	4.46933e-05	0.0130817	NC_000075.7	Ube4a	47.3684	66.6667	38.8889	58.3333	60.7143	54.3943	25	26.3158	42.1053	25.9259	27.7778	29.425	-24.9694	45.4545	50	47.3684	37.5	39.1304
499978	CM001002.3	59568033	3.81724	0.000134955	0.0338116	NC_000075.7	Pkm	19.2308	18.5185	4.16667	3.7037	4.7619	10.0763	4.54545	0	0	0	0	0.909091	-9.16722	3.7037	0	0	0	0
509304	CM001002.3	75936543	3.90491	9.42622e-05	0.0249767	NC_000075.7	Hmgcll1	74.359	70.9677	71.0526	75	79.3103	74.1379	59.5238	53.125	50	48.6486	54.5455	53.1686	-20.9694	45	85.7143	70.3704	53.8462	58.3333
519456	CM001002.3	106353050	3.79099	0.000150049	0.037053	NC_000075.7	Parp3	26.6667	60	28.5714	26.6667	42.8571	36.9524	5.26316	15.7895	23.8095	6.89655	21.4286	14.6375	-22.3149	25	28.5714	20	17.3913	21.0526
527773	CM001002.3	118759823	4.21016	2.55185e-05	0.0079779	NC_000075.7	Ctdspl	33.3333	46.6667	54.5455	43.75	50	45.6591	12.5	15.3846	12.5	33.3333	13.3333	17.4103	-28.2488	20	10	15.3846	28.5714	17.6471
534267	CM001003.3	10921316	5.06302	4.12675e-07	0.000233533	NC_000076.7	Grm1	36	23.0769	40	31.5789	27.7778	31.6867	10.5263	0	8	9.52381	4.7619	6.56241	-25.1243	21.875	23.0769	30	11.1111	5.55556
551927	CM001003.3	73618618	4.36244	1.28618e-05	0.00443042	NC_000076.7	Pcdh15	23.8095	60	27.2727	33.3333	39.1304	36.7092	7.40741	10.5263	21.0526	12	6.66667	11.5306	-25.1786	17.6471	7.14286	30	17.3913	21.4286
551928	CM001003.3	73618676	3.85353	0.000116427	0.0298822	NC_000076.7	Pcdh15	37.5	61.1111	31.8182	33.3333	47.3684	42.2262	16	0	33.3333	16	6.66667	14.4	-27.8262	11.7647	21.4286	20	20	28.5714
562377	CM001003.3	82614114	3.82667	0.000129891	0.0327644	NC_000076.7	Hcfc2	54.5455	47.619	36.3636	47.619	52	47.6294	23.5294	12	23.0769	35.7143	27.2727	24.3187	-23.3108	47.619	21.7391	43.4783	32	50
562678	CM001003.3	82857887	3.72618	0.000194401	0.0462396	NC_000076.7	Chst11	25.9259	44.1176	29.1667	31.8182	31.25	32.4557	7.14286	19.3548	14.8148	14.8148	15.1515	14.2558	-18.1999	34.7826	27.5862	22.5806	48	36.3636
583396	CM001004.3	7162727	4.31406	1.60286e-05	0.00535254	NC_000077.7	Igfbp3	5.71429	12.1212	19.3548	17.5	12	13.3381	0	2.85714	5.55556	0	0	1.68254	-11.6555	7.40741	4.54545	13.0435	9.09091	8.33333
595248	CM001004.3	52173145	4.14109	3.45652e-05	0.010419	NC_000077.7	Tcf7	14.7059	12.5	16.2162	13.3333	15.625	14.4761	0	4	11.7647	0	0	3.15294	-11.3231	14.2857	8	0	16	5.88235
599387	CM001004.3	59203500	5.2049	1.94103e-07	0.000122779	NC_000077.7	Wnt9a	50	47.619	31.25	28	60.5263	43.4791	15.3846	16.6667	11.7647	15.1515	11.1111	14.0157	-29.4633	20	15.3846	27.7778	26.6667	31.25
599389	CM001004.3	59203521	4.43083	9.38724e-06	0.00337159	NC_000077.7	Wnt9a	37.5	42.8571	31.25	12	50	34.7214	11.5385	5.55556	11.7647	9.09091	11.1111	9.81215	-24.9093	25	15.3846	27.7778	20	18.75
608819	CM001004.3	72362445	3.91716	8.95988e-05	0.0238875	NC_000077.7	Spns2	20	30	20.4545	27.5862	20.5128	23.7107	6.66667	9.09091	9.67742	3.7037	8	7.42774	-16.283	11.1111	17.8571	32	16.129	15
612459	CM001004.3	76273515	3.82923	0.000128547	0.0324772	NC_000077.7	Nxn	25.9259	44.1176	57.1429	45	44	43.2373	18.75	16.6667	36	20	10	20.2833	-22.954	31.0345	27.2727	24	30	18.1818
616010	CM001004.3	79683101	3.74393	0.000181161	0.043559	NC_000077.7	9130204K15Rik	13.6364	28	10	9.375	4.34783	13.0718	4.7619	0	2.63158	5	3.22581	3.12386	-9.94798	9.375	6.45161	8.82353	5.55556	6.06061
617210	CM001004.3	81399954	3.77424	0.000160494	0.0392751	NC_000077.7	Asic2	12.5	25.641	20.8333	24.2424	12.5	19.1434	8.69565	10	0	5.71429	5.55556	5.9931	-13.1503	11.1111	7.14286	4.7619	6.66667	0
620828	CM001004.3	86573571	3.8781	0.000105276	0.0275041	NC_000077.7	Vmp1	41.1765	36.3636	20	35.7143	47.0588	36.0626	11.7647	21.0526	15.3846	10	8.69565	13.3795	-22.6831	27.7778	21.4286	26.6667	33.3333	11.7647
621460	CM001004.3	87668974	3.90864	9.2817e-05	0.0246488	NC_000077.7	Tspoap1	25	23.0769	31.4286	30.7692	25	27.0549	16	10	8.33333	5.88235	10	10.0431	-17.0118	19.0476	13.7931	26.3158	24.1379	16.6667
626914	CM001004.3	96718293	3.94342	8.03265e-05	0.021751	NC_000077.7	Nfe2l1	25	29.1667	26.9231	19.0476	36.3636	27.3002	0	16	6.89655	10.7143	5	7.72217	-19.578	20	15	26.6667	26.9231	22.2222
627500	CM001004.3	97029808	3.93416	8.34888e-05	0.0224856	NC_000077.7	Tbkbp1	57.6923	52.7778	40.7407	47.3684	23.8095	44.4778	22.2222	15.7895	28	23.0769	18.1818	21.4541	-23.0237	24.1379	26.6667	15	33.3333	28.5714
627502	CM001004.3	97029821	4.07655	4.57096e-05	0.0133099	NC_000077.7	Tbkbp1	50	44.4444	62.963	47.3684	28.5714	46.6695	22.2222	10.5263	24	26.9231	27.2727	22.1889	-24.4806	27.5862	20	15	28.5714	42.8571
627504	CM001004.3	97029829	4.53573	5.74043e-06	0.0022176	NC_000077.7	Tbkbp1	61.5385	52.7778	62.963	52.6316	42.8571	54.5536	22.2222	15.7895	36	26.9231	31.8182	26.5506	-28.003	34.4828	33.3333	15	38.0952	53.8462
627506	CM001004.3	97029837	4.52929	5.9183e-06	0.00227308	NC_000077.7	Tbkbp1	53.8462	50	62.963	52.6316	33.3333	50.5548	11.1111	15.7895	36	23.0769	27.2727	22.65	-27.9048	31.0345	33.3333	15	38.0952	35.7143
627508	CM001004.3	97029841	4.08071	4.4899e-05	0.013114	NC_000077.7	Tbkbp1	46.1538	44.4444	37.037	36.8421	33.3333	39.5622	14.8148	15.7895	20	15.3846	18.1818	16.8341	-22.728	24.1379	26.6667	10	28.5714	42.8571
638668	CM001004.3	105295338	4.16464	3.11841e-05	0.00951496	NC_000077.7	Marchf10	38.8889	53.3333	40.9091	65	52.1739	50.061	20	15.7895	30	13.6364	29.1667	21.7185	-28.3425	26.6667	36.3636	50	40	20
642250	CM001004.3	113551890	3.77644	0.000159089	0.0389613	NC_000077.7	Cog1	47.0588	41.6667	52.381	26.6667	27.2727	39.0092	15.7895	16.6667	6.25	16.6667	20	15.0746	-23.9346	15.3846	21.0526	16.6667	20	9.09091
647339	CM001004.3	117201829	4.00907	6.09581e-05	0.0170553	NC_000077.7	Septin9	40	33.3333	25	14.2857	38.0952	30.1429	9.09091	20	8.33333	4.16667	0	8.31818	-21.8247	19.0476	9.09091	15	14.2857	8.69565
647347	CM001004.3	117203581	4.11551	3.86316e-05	0.0114882	NC_000077.7	Septin9	12.1212	11.1111	4.7619	7.40741	16	10.2803	0	0	0	2.43902	0	0.487805	-9.79252	7.14286	12	0	7.69231	5.26316
651399	CM001004.3	120132024	4.23426	2.29305e-05	0.00729841	NC_000077.7	Bahcc1	69.2308	52.1739	58.8235	45.8333	53.125	55.8373	12	25.8065	35.2941	28.5714	36.6667	27.6677	-28.1696	32.3529	37.037	57.1429	29.1667	33.3333
683459	CM001005.3	91739188	4.33196	1.47789e-05	0.00498247	NC_000078.7	Ston2	52.381	40	47.3684	33.3333	31.5789	40.9323	29.4118	5.55556	10	20	5.88235	14.1699	-26.7624	21.0526	12.5	26.6667	20	21.4286
684947	CM001005.3	100919527	3.82781	0.000129286	0.0326292	NC_000078.7	Ccdc88c	29.6296	35.7143	10.5263	35	32	28.574	4.34783	15.3846	16	5.55556	0	8.2576	-20.3164	4.7619	12.5	11.1111	21.0526	12.5
693891	CM001005.3	112880737	3.92896	8.53126e-05	0.0229183	NC_000078.7	Jag2	25	15	15	14.2857	16	17.0571	5.55556	0	4.34783	0	0	1.98068	-15.0765	7.14286	17.3913	11.7647	11.1111	16.6667
694854	CM001005.3	115953108	3.83186	0.000127177	0.0322327	NC_000078.7	Igh	100	100	100	91.6667	100	98.3333	90	52.381	85.7143	80	84.6154	78.5421	-19.7912	93.75	72.7273	100	87.5	90.9091
694856	CM001005.3	115953112	3.85695	0.000114812	0.0295283	NC_000078.7	Igh	81.25	91.6667	90	100	100	92.5833	70	61.9048	78.5714	55	53.8462	63.8645	-28.7189	93.75	54.5455	63.1579	75	90.9091
694859	CM001005.3	115953134	3.93173	8.4336e-05	0.0226816	NC_000078.7	Igh	84.6154	71.4286	90.9091	61.1111	90.9091	79.7946	60	54.5455	45.8333	33.3333	33.3333	45.4091	-34.3856	73.6842	73.6842	41.6667	66.6667	50
707003	CM001006.3	46577407	3.73235	0.000189699	0.0453026	NC_000079.7	Rbm24	59.0909	81.4815	90.9091	70.9677	78.5714	76.2041	55.5556	52.6316	60	50	47.3684	53.1111	-23.093	52.1739	58.8235	52.9412	50	61.5385
717298	CM001006.3	60823015	3.78187	0.000155655	0.0382374	NC_000079.7	Dapk1	33.3333	15.7895	20.8333	30	29.6296	25.9172	9.52381	17.3913	5.55556	5.55556	0	7.60524	-18.3119	12.5	10.5263	13.3333	20	6.66667
717399	CM001006.3	63005921	4.09779	4.17118e-05	0.0123003	NC_000079.7	Fbp2	63.1579	50	61.5385	45	53.3333	54.6059	34.7826	16.6667	34.4828	0	9.52381	19.0912	-35.5148	26.3158	26.9231	50	42.8571	26.3158
717400	CM001006.3	63005922	4.61609	3.91035e-06	0.00159967	NC_000079.7	Fbp2	54.8387	75	47.0588	57.8947	73.0769	61.5738	32.1429	31.8182	36.3636	25	5.55556	26.176	-35.3978	40	45.8333	36.3636	52	26.087
719798	CM001006.3	71252723	3.76207	0.000168513	0.0409319	NC_000079.7	Gm40997	14.8148	25.7143	14.7059	8.82353	30.5556	18.9228	5.88235	10.3448	6.25	0	4	5.29544	-13.6274	20.5882	13.0435	25	19.2308	20
733851	CM001006.3	119625020	3.81249	0.000137574	0.034347	NC_000079.7	Tmem267	93.3884	92.7536	91.8605	95.3488	91.8919	93.0486	88.8889	71.875	80.4348	81.8182	86.2069	81.8447	-11.2039	88.3721	92.3077	79.3103	92.8571	91.6667
745771	CM001007.3	47239060	4.01917	5.84045e-05	0.0164473	NC_000080.7	Samd4	38.0952	50	33.3333	45	45.8333	42.4524	19.0476	20	28.9474	16.6667	5.26316	17.985	-24.4674	17.3913	12.5	30	22.2222	15.3846
768818	CM001008.3	6823973	3.75239	0.000175158	0.0423191	NC_000081.7	Rictor	66.6667	61.5385	66.6667	57.8947	47.8261	60.1185	26.087	26.9231	37.037	42.8571	36.3636	33.8536	-26.265	56.5217	29.4118	43.75	50	17.8571
775061	CM001008.3	38077403	4.25384	2.1014e-05	0.00676086	NC_000081.7	Ubr5	9.7561	14.2857	10.7143	12.9032	8.33333	11.1985	6.06061	0	4.65116	0	0	2.14235	-9.05618	2.94118	0	2.27273	6.06061	6.45161
784622	CM001008.3	76090215	3.71474	0.000203414	0.0480588	NC_000081.7	Plec	38.0952	38.0952	36.8421	30.7692	33.3333	35.427	8.69565	18.75	14.2857	13.7931	8.33333	12.7716	-22.6555	8.33333	12	16.6667	47.619	13.3333
802804	CM001008.3	98011829	3.73355	0.000188803	0.0451452	NC_000081.7	Pfkm	46.4286	54.5455	45	29.4118	45.4545	44.1681	11.7647	21.7391	32	8.69565	0	14.8399	-29.3282	17.3913	29.1667	13.3333	16.6667	0
804036	CM001008.3	98791551	4.47653	7.58645e-06	0.00280972	NC_000081.7	Dhh	63.1579	76.4706	35.2941	62.963	44	56.3771	33.3333	35	24	29.1667	11.7647	26.6529	-29.7242	40.9091	35	48.2759	38.4615	36.3636
821305	CM001009.3	27161978	4.3465	1.38328e-05	0.00471581	NC_000082.7	Ostn	30.4348	57.1429	33.3333	46.1538	50	43.413	0	11.7647	26.087	9.09091	6.25	10.6385	-32.7744	26.6667	33.3333	26.6667	9.09091	15.3846
827279	CM001009.3	38574362	4.60028	4.21922e-06	0.0017062	NC_000082.7	B4galt4	5	27.2727	19.0476	23.8095	21.2121	19.2684	8.33333	0	0	0	0	1.66667	-17.6017	4	13.0435	0	4	7.40741
841000	CM001010.3	12970213	3.99222	6.54564e-05	0.018143	NC_000083.7	Airn	23.4043	37.8378	33.3333	15.3846	40.7407	30.1402	5.40541	15.3846	18.6047	10.8108	6.66667	11.3744	-18.7657	16.6667	14.8148	12.8205	14.7059	5.71429
841000	CM001010.3	12970213	3.99222	6.54564e-05	0.018143	NC_000083.7	Igf2r	23.4043	37.8378	33.3333	15.3846	40.7407	30.1402	5.40541	15.3846	18.6047	10.8108	6.66667	11.3744	-18.7657	16.6667	14.8148	12.8205	14.7059	5.71429
873446	CM001010.3	71381943	3.91662	8.97986e-05	0.0239341	NC_000083.7	Myom1	33.3333	61.9048	70	50	41.6667	51.381	13.0435	16.6667	24	25.9259	13.0435	18.5359	-32.845	21.4286	31.8182	38.8889	47.0588	6.25
873448	CM001010.3	71381963	4.06522	4.79876e-05	0.0138966	NC_000083.7	Myom1	46.6667	61.9048	50	50	60	53.7143	21.7391	22.2222	28	33.3333	26.087	26.2763	-27.438	35.7143	36.3636	61.1111	58.8235	25
894485	CM001011.3	43031622	3.79179	0.000149568	0.0369533	NC_000084.7	Ppp2r2b	9.52381	7.14286	7.69231	8.57143	13.1579	9.21766	0	0	0	5.26316	0	1.05263	-8.16503	5.71429	0	3.44828	10.7143	5
897190	CM001011.3	55044939	3.96406	7.36865e-05	0.0201481	NC_000084.7	LOC118568370	14.2857	34.4828	14.8148	11.1111	17.3913	18.4171	13.3333	0	0	8	4.7619	5.21905	-13.1981	12.5	11.1111	9.52381	10	15
897190	CM001011.3	55044939	3.96406	7.36865e-05	0.0201481	NC_000084.7	Zfp608	14.2857	34.4828	14.8148	11.1111	17.3913	18.4171	13.3333	0	0	8	4.7619	5.21905	-13.1981	12.5	11.1111	9.52381	10	15
902761	CM001011.3	68067025	4.6459	3.38602e-06	0.00141128	NC_000084.7	Ldlrad4	11.1111	8.33333	20.6897	6.25	15.625	12.4018	0	0	4.7619	0	0	0.952381	-11.4494	13.8889	4.54545	3.84615	15.7895	3.84615
903012	CM001011.3	69747077	3.92126	8.80858e-05	0.0235135	NC_000084.7	Tcf4	32	38.4615	40	21.4286	37.5	33.878	10.5263	30	13.0435	0	10	12.714	-21.1641	5.55556	14.2857	18.75	21.0526	4.7619
911752	CM001012.3	4635256	4.35355	1.33954e-05	0.0045889	NC_000085.7	Pcx	25	66.6667	78.5714	39.1304	68.4211	55.5579	20	17.6471	14.2857	17.6471	14.2857	16.7731	-38.7848	35.2941	27.7778	36.3636	30	19.0476
919199	CM001012.3	10265785	3.93985	8.1532e-05	0.022046	NC_000085.7	Dagla	27.5862	28.5714	38.0952	27.7778	32.2581	30.8577	18.4211	15	14.8148	3.57143	4.16667	11.1948	-19.663	26.4706	11.5385	23.5294	5.26316	18.75
930476	CM001012.3	41594931	3.82474	0.00013091	0.0329866	NC_000085.7	Gm52407	34.375	18.75	26.6667	33.3333	28.5714	28.3393	0	5.88235	21.0526	12	0	7.787	-20.5523	38.4615	13.3333	17.6471	21.4286	14.2857
930476	CM001012.3	41594931	3.82474	0.00013091	0.0329866	NC_000085.7	Slit1	34.375	18.75	26.6667	33.3333	28.5714	28.3393	0	5.88235	21.0526	12	0	7.787	-20.5523	38.4615	13.3333	17.6471	21.4286	14.2857
949716	CM001013.3	168763849	3.74099	0.000183297	0.0440281	NC_000086.8	Mid1	60.274	53.3333	41.8919	61.9048	54.5455	54.3899	44.7368	16.129	29.3103	40.4255	27.2727	31.5749	-22.815	20.5882	33.8983	37.1429	54.1667	28.125
950499	CM001014.3	90818653	4.05126	5.09423e-05	0.0146585	NC_000087.8	Gm33272	100	92	84.8485	95.122	86.4865	91.6914	71.4286	66.6667	69.5652	55.9322	80.8333	68.8852	-22.8062	81.6327	67.1429	73.6842	90.9091	75.7143
B. Hypermethylated CpGs in the introns of aged sedentary mice relative to young mice unchanged in the introns of aged PoWeR-trained mice relative to young mice
number	chr	pos	stat	pvals	fdrs	refseq	intron	YoungSed1	YoungSed2	YoungSed3	YoungSed4	YoungSed5	YoungSed Average	AgedSed1	AgedSed2	AgedSed3	AgedSed4	AgedSed5	AgedSed Average	AgedSed minus YoungSed	AgedEx1	AgedEx2	AgedEx3	AgedEx4	AgedEx5
42922	CM000994.3	162035372	4.13227	3.59194e-05	0.0107794	NC_000067.7	Dnm3	0	4.54545	0	0	8	2.50909	13.8889	27.2727	17.1429	6.25	22.2222	17.3553	14.8462	7.69231	5.55556	5.26316	5.55556	0
75937	CM000995.3	35551368	3.88938	0.000100502	0.0264311	NC_000068.8	Dab2ip	13.6364	15	0	5.26316	0	6.7799	33.3333	21.0526	21.0526	32	46.1538	30.7185	23.9386	35.7143	37.5	16.6667	7.69231	25
109331	CM000995.3	144111404	4.58212	4.60288e-06	0.00183635	NC_000068.8	Snx5	9.67742	8.82353	4.54545	17.3913	6.89655	9.46685	28.5714	30	44.8276	36.3636	23.0769	32.5679	23.1011	15.3846	26.087	17.6471	16.6667	16.6667
153853	CM000996.3	89000639	4.04988	5.12435e-05	0.0147362	NC_000069.7	Rusc1	13.8889	10	0	6.06061	10.3448	8.05886	28.9474	32	23.0769	30.5556	20	26.916	18.8571	18.5185	23.3333	9.52381	40.625	23.8095
160830	CM000996.3	101312180	4.43314	9.28702e-06	0.00334434	NC_000069.7	Igsf3	25	34.7826	28	45.8333	31.8182	33.0868	66.6667	47.619	68.1818	73.3333	62.5	63.6602	30.5733	61.5385	23.5294	56.25	57.6923	56.25
160831	CM000996.3	101312181	4.21687	2.47721e-05	0.00777524	NC_000069.7	Igsf3	20	18.1818	50	32.1429	43.4783	32.7606	52.381	55.8824	70.3704	65.2174	62.5	61.2702	28.5096	44	39.2857	68.1818	59.2593	41.6667
188008	CM000997.3	43508669	3.73323	0.000189038	0.0451902	NC_000070.7	Car9	9.30233	13.9535	5	16	13.8889	11.6289	20.3704	27.6596	37.7778	22.7273	32.2581	28.1586	16.5297	33.3333	15.3846	10.5263	28.5714	26.3158
205958	CM000997.3	108074994	3.97386	7.07182e-05	0.0194202	NC_000070.7	Zyg11a	0	0	0	0	0	0	9.09091	7.40741	6.89655	12.1212	4.7619	8.0556	8.0556	8.57143	0	3.84615	2.85714	5
236030	CM000997.3	140976238	4.42075	9.83601e-06	0.00350628	NC_000070.7	Arhgef19	9.09091	11.5385	5	23.0769	4.34783	10.6108	38.8889	35	21.875	45	40	36.1528	25.542	10.5263	9.52381	16	21.7391	18.75
269237	CM000998.3	64251007	4.07088	4.68351e-05	0.0136028	NC_000071.7	Pgm2	3.92157	3.92157	0	13.5135	2.38095	4.74752	17.0732	9.67742	21.5686	18.4211	21.2121	17.5905	12.843	14.7059	14.2857	18.4211	18.4211	3.33333
270644	CM000998.3	66308751	3.73696	0.000186259	0.0446268	NC_000071.7	Gm26725	8.33333	2.32558	3.57143	3.84615	3.22581	4.26046	22.5806	13.0435	14.7059	24.1379	9.52381	16.7983	12.5379	10.8108	21.7391	14.8148	3.33333	8.33333
270644	CM000998.3	66308751	3.73696	0.000186259	0.0446268	NC_000071.7	Rbm47	8.33333	2.32558	3.57143	3.84615	3.22581	4.26046	22.5806	13.0435	14.7059	24.1379	9.52381	16.7983	12.5379	10.8108	21.7391	14.8148	3.33333	8.33333
290645	CM000998.3	115770497	3.89539	9.80393e-05	0.0258622	NC_000071.7	Rab35	2.38095	0	4.7619	2.63158	3.33333	2.62155	17.1429	10.7143	18.3673	7.14286	11.1111	12.8957	10.2741	2.27273	2.85714	3.0303	17.6471	5
291867	CM000998.3	118039548	5.09008	3.57915e-07	0.000205604	NC_000071.7	Nos1	31.4286	28.5714	25	28	28.9474	28.3895	50	58.3333	56.8182	53.8462	57.5758	55.3147	26.9252	37.8378	39.2857	40	36.1111	56.6667
296956	CM000998.3	123037685	4.36439	1.27478e-05	0.0043959	NC_000071.7	Kdm2b	0	3.22581	0	0	2.38095	1.12135	11.9048	10.7143	16	16.6667	14.7059	13.9983	12.877	16.6667	5.88235	5.88235	3.84615	0
297603	CM000998.3	123395602	4.12636	3.6855e-05	0.0110344	NC_000071.7	Wdr66	6.66667	0	0	0	0	1.33333	14.2857	8	14.8148	13.6364	15.7895	13.3053	11.9719	4.34783	4.34783	0	5.88235	19.0476
299960	CM000998.3	124940672	3.721	0.000198432	0.0470806	NC_000071.7	Zfp664	3.7037	2.5	0	3.57143	7.69231	3.49349	10.7143	19.4444	11.1111	17.3913	12	14.1322	10.6387	15.1515	13.0435	14.8148	3.84615	9.09091
330007	CM000999.3	49191179	3.98355	6.78934e-05	0.018738	NC_000072.7	Igf2bp3	0	6.89655	0	5.71429	0	2.52217	13.7931	13.7931	10	10.2564	11.5385	11.8762	9.35405	0	7.5	3.84615	5.40541	7.14286
333884	CM000999.3	55094542	4.18245	2.88386e-05	0.00889593	NC_000072.7	Crhr2	28	20.8333	18.5185	12.5	4.7619	16.9228	44.4444	47.8261	38.4615	38.4615	38.8889	41.6165	24.6937	39.2857	33.3333	12	32.3529	36.3636
333891	CM000999.3	55094610	4.36557	1.26792e-05	0.00437593	NC_000072.7	Crhr2	22.5	18.75	13.3333	9.67742	15.1515	15.8825	35.7143	50	48.7179	32.3529	55.1724	44.3915	28.5091	12.5	48.2759	47.619	28.125	25
345913	CM000999.3	94669548	3.83614	0.000124986	0.0317971	NC_000072.7	Lrig1	82.6087	83.3333	93.3333	78.5714	91.3043	85.8302	100	100	100	100	100	100	14.1698	90	92.3077	68.75	91.6667	100
352826	CM000999.3	119460037	3.95737	7.57804e-05	0.0206612	NC_000072.7	Wnt5b	2.85714	0	0	0	6.66667	1.90476	15.3846	15.7895	10.5263	13.6364	23.0769	15.6827	13.778	10	8.33333	8.33333	6.25	0
355390	CM000999.3	124746164	3.71614	0.000202288	0.0478285	NC_000072.7	Eno2	2.63158	6.45161	0	0	2.63158	2.34295	12.5	8.10811	9.375	17.3913	12	11.8749	9.53193	5.71429	12.5	0	9.09091	3.125
356788	CM000999.3	126898707	3.88241	0.000103427	0.0271329	NC_000072.7	Dyrk4	16	13.7931	10.3448	18.75	26.087	16.995	33.3333	39.2857	41.6667	35	41.6667	38.1905	21.1955	36.6667	35.2941	25	25	24.1379
382638	CM001000.3	44503920	4.76971	1.84492e-06	0.000835634	NC_000073.7	Akt1s1	18.9189	12.5	15.3846	21.9512	22.2222	18.1954	44.4444	48	51.6129	39.2857	32.1429	43.0972	24.9018	21.7391	44.1176	34.375	35.4839	47.619
383439	CM001000.3	44988923	4.12818	3.65641e-05	0.0109556	NC_000073.7	Ppfia3	0	3.22581	0	7.40741	0	2.12664	23.0769	9.09091	18.1818	16.129	22.2222	17.7402	15.6135	26.3158	4.16667	23.8095	3.33333	11.1111
383762	CM001000.3	45065160	4.28889	1.79566e-05	0.00590508	NC_000073.7	Ntf5	6.89655	10	18.1818	3.84615	3.84615	8.55414	22.2222	31.25	29.4118	28	25	27.1768	18.6227	16.129	22.7273	34.4828	15.7895	8.33333
400630	CM001000.3	99117523	3.78493	0.000153752	0.0378396	NC_000073.7	Klhl35	0	0	8.69565	0	3.84615	2.50836	12.1212	13.7931	6.89655	11.1111	17.3913	12.2627	9.7543	4.16667	9.52381	0	6.66667	3.57143
476947	CM001001.3	126168097	3.99978	6.34009e-05	0.0176349	NC_000074.7	Sipa1l2	67.8571	40	44.8276	44.4444	37.5	46.9258	76	71.4286	66.6667	84.6154	80	75.7421	28.8163	61.5385	72.2222	64.7059	75	63.6364
481113	CM001002.3	20553381	3.74469	0.000180617	0.0434612	NC_000075.7	Fbxl12	0	0	0	0	0	0	6.45161	7.40741	6.45161	3.33333	13.3333	7.39546	7.39546	3.33333	0	2.94118	0	0
493360	CM001002.3	48952852	3.91008	9.22651e-05	0.0245227	NC_000075.7	Usp28	72.7273	72.2222	76.9231	66.6667	79.3103	73.5699	100	83.3333	100	100	100	96.6667	23.0967	84.2105	38.4615	86.6667	88.2353	90
496346	CM001002.3	55451472	3.88058	0.000104209	0.0272854	NC_000075.7	Isl2	0	0	0	0	0	0	10	10	10	4.34783	9.09091	8.68775	8.68775	0	0	4.7619	0	5.55556
503905	CM001002.3	65538472	3.77157	0.000162223	0.0395862	NC_000075.7	Rbpms2	14.8148	9.09091	29.1667	12.5	25	18.1145	33.3333	53.8462	34.7826	33.3333	40	39.0591	20.9446	16.6667	26.6667	26.9231	20	13.3333
515199	CM001002.3	98307170	4.37693	1.20363e-05	0.00418241	NC_000075.7	Rbp1	0	0	0	7.14286	8	3.02857	22.2222	21.4286	15.625	20	22.2222	20.2996	17.271	24	4.16667	7.69231	26.087	15
520786	CM001002.3	107428877	4.39429	1.11136e-05	0.00390604	NC_000075.7	Rassf1	6.66667	0	8.33333	0	12	5.4	22.2222	21.875	18.5185	16.6667	38.7097	23.5984	18.1984	11.7647	16.6667	27.2727	11.1111	12.5
542057	CM001003.3	42151223	4.05061	5.10834e-05	0.0146946	NC_000076.7	Foxo3	0	4.7619	0	0	0	0.952381	14.2857	26.087	20	5	8.33333	14.7412	13.7888	5.55556	5.26316	4.34783	5	14.2857
617876	CM001004.3	82821592	3.78839	0.000151628	0.0374041	NC_000077.7	Unc45b	9.09091	7.40741	11.4286	13.7931	26.087	13.5614	29.6296	25	32.1429	31.25	22.2222	28.0489	14.4876	20.4545	12	26.4706	20	27.7778
617876	CM001004.3	82821592	3.78839	0.000151628	0.0374041	NC_000077.7	Unc45bos	9.09091	7.40741	11.4286	13.7931	26.087	13.5614	29.6296	25	32.1429	31.25	22.2222	28.0489	14.4876	20.4545	12	26.4706	20	27.7778
617878	CM001004.3	82821597	3.71347	0.000204434	0.0482638	NC_000077.7	Unc45b	9.09091	3.7037	11.4286	6.89655	17.3913	9.70221	22.2222	20	28.5714	27.0833	14.8148	22.5384	12.8362	9.09091	4	14.7059	10	16.6667
617878	CM001004.3	82821597	3.71347	0.000204434	0.0482638	NC_000077.7	Unc45bos	9.09091	3.7037	11.4286	6.89655	17.3913	9.70221	22.2222	20	28.5714	27.0833	14.8148	22.5384	12.8362	9.09091	4	14.7059	10	16.6667
618171	CM001004.3	82824044	3.8692	0.000109194	0.0283563	NC_000077.7	Unc45b	13.6364	16.6667	25	19.0476	13.0435	17.4788	44.4444	61.5385	36.8421	36.6667	40	43.8983	26.4195	37.5	50	29.1667	19.2308	33.3333
618171	CM001004.3	82824044	3.8692	0.000109194	0.0283563	NC_000077.7	Unc45bos	13.6364	16.6667	25	19.0476	13.0435	17.4788	44.4444	61.5385	36.8421	36.6667	40	43.8983	26.4195	37.5	50	29.1667	19.2308	33.3333
647739	CM001004.3	117670824	4.10108	4.11233e-05	0.0121586	NC_000077.7	Tmc6	18.4211	3.7037	12.8205	20	27.7778	16.5446	40.7407	41.6667	35.7143	44	40	40.4243	23.8797	16.2162	17.3913	48	24.1379	18.75
657918	CM001005.3	16639555	3.95772	7.56673e-05	0.0206363	NC_000078.7	Lpin1	21.0526	10	8	0	17.3913	11.2888	28.5714	37.037	33.3333	26.3158	31.5789	31.3673	20.0785	17.3913	12.5	21.7391	15.3846	16.6667
659276	CM001005.3	19338621	3.93796	8.2176e-05	0.0221949	NC_000078.7	Gm5953	12.5	5.88235	6.06061	3.84615	0	5.65782	24	22.5806	11.1111	19.6429	22.7273	20.0124	14.3546	9.09091	15.1515	17.6471	10	17.6471
691278	CM001005.3	111006871	4.26666	1.98421e-05	0.00644709	NC_000078.7	Rcor1	0	3.7037	0	0	0	0.740741	15	11.5385	20	7.14286	8.33333	12.4029	11.6622	9.09091	8	5.55556	0	0
739101	CM001007.3	25608489	3.96051	7.47907e-05	0.0204206	NC_000080.7	Zmiz1	0	0	0	0	3.125	0.625	12.5	10	9.375	5.40541	16.6667	10.7894	10.1644	6.66667	9.52381	3.84615	3.84615	9.52381
757157	CM001007.3	70429429	3.72525	0.000195124	0.0464001	NC_000080.7	Sorbs3	9.52381	29.1667	31.8182	25	41.9355	27.4888	42.8571	42.8571	64.7059	56.25	51.7241	51.6789	24.19	37.037	38.7097	37.5	52.6316	43.75
763658	CM001007.3	104704068	3.94996	7.8164e-05	0.0212319	NC_000080.7	Pou4f1	2.43902	2.38095	2.5641	5.55556	2.08333	3.00459	24.3902	12.5	11.7647	7.89474	12.5	13.8099	10.8053	8.10811	2.85714	9.67742	5.88235	6.66667
786034	CM001008.3	76551110	4.12582	3.69416e-05	0.0110547	NC_000081.7	Kifc2	20	10	0	5.71429	14.2857	10	38.0952	34.7826	47.8261	20.8333	27.2727	33.762	23.762	13.3333	5.26316	11.1111	14.2857	28.5714
795520	CM001008.3	85451377	3.86117	0.000112844	0.0290817	NC_000081.7	Wnt7b	38.0952	28.5714	52.1739	57.1429	40.9091	43.3785	72	73.6842	68.1818	57.1429	76.1905	69.4399	26.0614	31.8182	54.1667	63.1579	50	61.1111
812701	CM001009.3	10602131	4.69343	2.68667e-06	0.00115682	NC_000082.7	Socs1	0	0	8	0	2.5641	2.11282	10.7143	10.2564	15.3846	16.129	19.2308	14.343	12.2302	3.57143	12.5	3.44828	8	4.34783
836085	CM001009.3	93880031	4.03304	5.50597e-05	0.0156117	NC_000082.7	Gm31175	7.69231	5	9.67742	29.4118	15.3846	13.4332	40.9091	33.3333	47.0588	41.6667	19.0476	36.4031	22.9699	22.2222	21.4286	27.7778	25	30.7692
836273	CM001009.3	93926690	3.82081	0.000133012	0.0334452	NC_000082.7	Sim2	27.2727	19.4444	16.129	21.7391	22.2222	21.3615	50	21.4286	46.875	44.4444	42.8571	41.121	19.7595	26.4706	60	33.3333	50	47.3684
839260	CM001010.3	6026115	6.60849	3.88267e-11	9.0252e-08	NC_000083.7	Gm52312	10.8696	8.82353	4.44444	8.10811	10	8.44913	28.3019	47.5	41.1765	20	46.1538	36.6264	28.1773	17.3913	22	22.5806	22	18.75
839260	CM001010.3	6026115	6.60849	3.88267e-11	9.0252e-08	NC_000083.7	Synj2	10.8696	8.82353	4.44444	8.10811	10	8.44913	28.3019	47.5	41.1765	20	46.1538	36.6264	28.1773	17.3913	22	22.5806	22	18.75
859577	CM001010.3	36292010	5.66813	1.44366e-08	1.32099e-05	NC_000083.7	Gnl1	7.69231	19.5652	25	9.52381	21.8182	16.7199	33.3333	45.4545	44.4444	52	45.9459	44.2357	27.5158	34.8837	25	23.913	38.2353	40
867311	CM001010.3	56431686	3.81203	0.00013783	0.0343839	NC_000083.7	Sema6b	31.5789	16.6667	18.75	35.2941	31.25	26.7079	55	60	42.8571	66.6667	53.3333	55.5714	28.8635	27.7778	25	46.1538	43.75	70
904044	CM001011.3	74094987	4.02333	5.73813e-05	0.0161783	NC_000084.7	Mapk4	61.2903	48.1481	45.4545	40.7407	53.3333	49.7934	72	60.8696	71.4286	75.8621	90.4762	74.1273	24.3339	64.2857	48	69.2308	47.8261	55
913217	CM001012.3	5506521	4.03479	5.46503e-05	0.0155188	NC_000085.7	Ccdc85b	12.963	15.3846	2.7027	17.6471	16.2791	12.9953	39.3939	33.3333	20	32.6087	33.3333	31.7339	18.7386	25.641	7.69231	26.9231	15	19.0476
942493	CM001013.3	6312449	3.82525	0.00013064	0.0329308	NC_000086.8	Shroom4	0	0	0	0	0	0	14.2857	7.69231	12.5	10.7143	5.55556	10.1496	10.1496	7.69231	5	6.25	8.33333	19.0476
942525	CM001013.3	7185447	3.9054	9.4069e-05	0.0249394	NC_000086.8	Clcn5	0	0	0	0	0	0	14.2857	17.3913	20	13.6364	5.88235	14.2391	14.2391	23.8095	5	0	18.1818	7.69231
942591	CM001013.3	7707853	4.22547	2.38445e-05	0.00753633	NC_000086.8	Otud5	0	0	7.14286	0	0	1.42857	7.14286	9.09091	27.027	28.125	12.5	16.7772	15.3486	13.3333	11.4286	4.16667	18.1818	4.54545
942593	CM001013.3	7707873	6.10847	1.00593e-09	1.40226e-06	NC_000086.8	Otud5	0	4	5.88235	0	0	1.97647	31.5789	20.6897	27.5862	34.7826	15	25.9275	23.951	12.9032	18.5185	12.9032	9.09091	4.34783
942640	CM001013.3	7708264	4.01252	6.00735e-05	0.0168474	NC_000086.8	Otud5	0	5.88235	0	0	0	1.17647	8.33333	30	15	18.1818	9.52381	16.2078	15.0313	10.5263	14.2857	11.5385	8	23.5294
942665	CM001013.3	7708546	5.02756	4.9675e-07	0.00027283	NC_000086.8	Otud5	0	7.14286	0	7.14286	0	2.85714	16.6667	40	29.4118	26.9231	54.5455	33.5094	30.6522	8.69565	27.7778	38.8889	16.6667	18.1818
942666	CM001013.3	7708549	4.58797	4.47574e-06	0.0017924	NC_000086.8	Otud5	0	0	0	0	0	0	16.6667	26.6667	11.7647	19.2308	45.4545	23.9567	23.9567	0	11.1111	22.2222	25	9.09091
942716	CM001013.3	7750316	4.21931	2.45053e-05	0.00770166	NC_000086.8	Slc35a2	0	0	0	0	5	1	40	21.4286	13.0435	11.4286	7.69231	18.7186	17.7186	13.3333	30	23.5294	8.69565	5.26316
942720	CM001013.3	7750325	4.26284	2.01849e-05	0.00653916	NC_000086.8	Slc35a2	0	0	0	9.52381	0	1.90476	45	32.1429	26.087	11.4286	15.3846	26.0086	24.1038	6.66667	35	29.4118	13.0435	10.5263
942722	CM001013.3	7750352	5.44811	5.09093e-08	3.84129e-05	NC_000086.8	Slc35a2	0	0	0	0	0	0	30	32.1429	13.0435	14.2857	7.69231	19.4329	19.4329	13.3333	20	0	8.69565	5.26316
942731	CM001013.3	7750375	4.87397	1.0938e-06	0.00053658	NC_000086.8	Slc35a2	0	0	0	0	0	0	16.6667	15.7895	17.6471	14.2857	15.3846	15.9547	15.9547	13.7931	0	4.7619	7.69231	10
942742	CM001013.3	7788929	4.17678	2.95667e-05	0.00909105	NC_000086.8	Pcsk1n	5.26316	5	0	0	0	2.05263	18.75	15.3846	20.6897	20.5128	8.69565	16.8065	14.7539	16.129	13.7931	9.52381	21.4286	13.3333
942761	CM001013.3	7793842	4.34625	1.38487e-05	0.00471906	NC_000086.8	Eras	0	15.3846	0	6.66667	11.1111	6.63248	31.4286	25	25.7143	24.1379	33.3333	27.9228	21.2903	29.6296	21.0526	18.5185	8.69565	14.2857
942765	CM001013.3	7793871	3.87837	0.00010516	0.0274813	NC_000086.8	Eras	0	0	0	0	0	0	20	15.7895	24.2424	12.1212	17.6471	17.96	17.96	22.2222	0	0	15	22.7273
942766	CM001013.3	7793889	4.82706	1.38563e-06	0.00065561	NC_000086.8	Eras	0	0	7.14286	0	0	1.42857	15	17.6471	30.303	18.1818	29.4118	22.1087	20.6802	7.40741	9.09091	0	17.6471	22.7273
942781	CM001013.3	7940393	4.80752	1.52816e-06	0.000714815	NC_000086.8	Suv39h1	10	0	0	0	0	2	27.7778	33.3333	24.1379	19.0476	26.3158	26.1225	24.1225	10	21.4286	14.2857	14.2857	10.5263
942782	CM001013.3	7940416	4.3717	1.2328e-05	0.00426819	NC_000086.8	Suv39h1	10	7.69231	15.3846	0	23.5294	11.3213	54.5455	41.1765	51.6129	33.3333	35	43.1336	31.8124	42.8571	33.3333	40	47.619	15
942797	CM001013.3	7940843	5.17096	2.32893e-07	0.000143033	NC_000086.8	Suv39h1	0	0	0	0	0	0	27.7778	21.4286	11.1111	28.2051	11.7647	20.0575	20.0575	8.33333	14.2857	0	21.4286	6.25
942798	CM001013.3	7940854	4.57234	4.82315e-06	0.00191459	NC_000086.8	Suv39h1	0	0	0	0	0	0	33.3333	14.2857	11.1111	17.9487	11.7647	17.6887	17.6887	8.33333	21.4286	7.69231	21.4286	6.66667
942799	CM001013.3	7940856	4.52914	5.9223e-06	0.00227308	NC_000086.8	Suv39h1	0	0	0	0	0	0	33.3333	7.14286	11.1111	20.5128	11.7647	16.773	16.773	16.6667	21.4286	7.69231	21.4286	6.25
942800	CM001013.3	7940858	4.71069	2.46879e-06	0.00107864	NC_000086.8	Suv39h1	0	0	0	0	0	0	27.7778	14.2857	5.55556	23.0769	18.75	17.8892	17.8892	16.6667	21.4286	0	14.2857	18.75
942801	CM001013.3	7940860	4.75541	1.98047e-06	0.000888142	NC_000086.8	Suv39h1	0	0	0	0	0	0	22.2222	21.4286	11.1111	23.0769	11.7647	17.9207	17.9207	8.33333	14.2857	0	21.4286	0
942802	CM001013.3	7940864	4.95611	7.19179e-07	0.000375678	NC_000086.8	Suv39h1	0	0	0	0	0	0	22.2222	21.4286	16.6667	20.5128	17.6471	19.6955	19.6955	8.33333	21.4286	7.69231	14.2857	0
942824	CM001013.3	8011647	3.84939	0.000118411	0.0303111	NC_000086.8	Rbm3	0	0	5.88235	0	0	1.17647	12	23.0769	11.1111	23.3333	10.5263	16.0095	14.8331	13.7931	0	15.7895	13.0435	33.3333
942826	CM001013.3	8011658	4.35178	1.35039e-05	0.0046148	NC_000086.8	Rbm3	0	0	0	0	0	0	4	26.9231	22.2222	16.6667	15.7895	17.1203	17.1203	14.2857	0	10.5263	8.69565	25
942830	CM001013.3	8011674	5.42422	5.82081e-08	4.32001e-05	NC_000086.8	Rbm3	0	0	0	0	0	0	16	23.0769	33.3333	16.6667	31.5789	24.1312	24.1312	13.7931	0	21.0526	8.69565	33.3333
942831	CM001013.3	8011683	3.7859	0.000153152	0.0377184	NC_000086.8	Rbm3	0	13.0435	0	6.66667	13.3333	6.6087	23.0769	40	31.25	33.3333	26.3158	30.7952	24.1865	17.2414	5.26316	35	31.5789	50
942847	CM001013.3	8072697	4.42734	9.54017e-06	0.00342134	NC_000086.8	Gm33135	0	0	5.88235	0	0	1.17647	23.5294	25	16	20	0	16.9059	15.7294	5.26316	16.6667	20	20	15.3846
942847	CM001013.3	8072697	4.42734	9.54017e-06	0.00342134	NC_000086.8	Porcn	0	0	5.88235	0	0	1.17647	23.5294	25	16	20	0	16.9059	15.7294	5.26316	16.6667	20	20	15.3846
942851	CM001013.3	8072739	4.22537	2.38548e-05	0.00753709	NC_000086.8	Gm33135	0	0	0	0	0	0	10.7143	16.6667	10	20	5.88235	12.6527	12.6527	11.5385	5.88235	20.8333	0	12.5
942851	CM001013.3	8072739	4.22537	2.38548e-05	0.00753709	NC_000086.8	Porcn	0	0	0	0	0	0	10.7143	16.6667	10	20	5.88235	12.6527	12.6527	11.5385	5.88235	20.8333	0	12.5
942855	CM001013.3	8072765	3.72637	0.000194257	0.0462285	NC_000086.8	Gm33135	15.7895	0	0	0	17.6471	6.68731	25.8065	25	23.3333	17.5	23.5294	23.0338	16.3465	15.3846	22.2222	25	12.5	18.75
942855	CM001013.3	8072765	3.72637	0.000194257	0.0462285	NC_000086.8	Porcn	15.7895	0	0	0	17.6471	6.68731	25.8065	25	23.3333	17.5	23.5294	23.0338	16.3465	15.3846	22.2222	25	12.5	18.75
942865	CM001013.3	8118632	3.91354	9.09516e-05	0.0242048	NC_000086.8	Ftsj1	0	8.33333	0	0	0	1.66667	20	11.7647	20	21.7391	12.5	17.2008	15.5341	0	16.129	18.75	15.625	24
942949	CM001013.3	10584252	4.33521	1.45621e-05	0.00492335	NC_000086.8	Mid1ip1	0	0	0	0	0	0	15.7895	12.5	25	14.2857	13.3333	16.1817	16.1817	10.7143	16.6667	7.40741	15.7895	5.88235
943391	CM001013.3	12026548	3.87681	0.000105836	0.0276276	NC_000086.8	Bcor	0	0	0	0	0	0	7.40741	12	8.10811	12.1212	10.3448	9.99631	9.99631	2.22222	5.88235	3.84615	3.125	3.57143
943424	CM001013.3	12539538	4.09586	4.20608e-05	0.0123955	NC_000086.8	1810030O07Rik	0	0	0	0	0	0	8.57143	11.4286	14.6341	8.33333	12	10.9935	10.9935	2.94118	17.2414	8.33333	13.3333	10.5263
943429	CM001013.3	12539575	3.86463	0.000111256	0.028766	NC_000086.8	1810030O07Rik	0	6.66667	0	7.40741	0	2.81481	17.1429	22.2222	12.5	16.6667	16	16.9063	14.0915	5.88235	24.1379	4.16667	10.3448	10.5263
943435	CM001013.3	12627712	5.162	2.44331e-07	0.000148618	NC_000086.8	Med14	0	0	0	0	0	0	30	9.67742	17.8571	27.5	12	19.4069	19.4069	6.45161	13.0435	25.9259	3.0303	13.0435
943437	CM001013.3	12627730	4.20706	2.5871e-05	0.00807482	NC_000086.8	Med14	4	0	0	0	0	0.8	36.6667	13.3333	32.1429	15	4	20.2286	19.4286	16.129	13.0435	14.2857	12.1212	4.34783
943441	CM001013.3	12627792	4.3396	1.42744e-05	0.00484329	NC_000086.8	Med14	0	0	0	0	0	0	17.1429	8.33333	14.2857	14.2857	26.6667	16.1429	16.1429	11.7647	6.89655	14.2857	13.3333	9.09091
943443	CM001013.3	12627795	4.72645	2.28477e-06	0.00100984	NC_000086.8	Med14	0	0	0	0	0	0	17.1429	8.33333	20	19.0476	26.6667	18.2381	18.2381	29.4118	10	14.2857	13.3333	0
943444	CM001013.3	12627796	4.11998	3.78904e-05	0.011296	NC_000086.8	Med14	0	0	0	0	0	0	7.69231	15	17.2414	14.6341	5.26316	11.9662	11.9662	3.84615	15.3846	15.7895	8.69565	14.2857
943451	CM001013.3	12627821	4.06657	4.77111e-05	0.0138376	NC_000086.8	Med14	0	0	0	0	0	0	11.4286	8.33333	14.2857	23.8095	13.3333	14.2381	14.2381	23.5294	3.33333	14.2857	0	9.09091
943452	CM001013.3	12627822	3.90374	9.47175e-05	0.0250834	NC_000086.8	Med14	0	0	0	0	0	0	7.69231	5	17.2414	17.0732	5.26316	10.454	10.454	3.84615	3.84615	5.26316	17.3913	0
943461	CM001013.3	12627978	4.07084	4.68441e-05	0.0136028	NC_000086.8	Med14	0	0	0	0	0	0	16.6667	13.7931	11.1111	5.88235	16.6667	12.824	12.824	9.09091	3.84615	22.2222	5.26316	0
943483	CM001013.3	12939123	4.58612	4.51567e-06	0.00180611	NC_000086.8	Usp9x	0	0	0	0	0	0	18.75	14.8148	22.2222	10	27.2727	18.612	18.612	18.5185	10	20	0	9.09091
943484	CM001013.3	12939140	3.97039	7.17543e-05	0.0196593	NC_000086.8	Usp9x	0	0	0	0	0	0	9.67742	18.5185	15.3846	20	18.1818	16.3525	16.3525	14.8148	5	5	14.2857	9.09091
943485	CM001013.3	12939142	4.66751	3.04866e-06	0.00128647	NC_000086.8	Usp9x	0	7.69231	0	0	0	1.53846	16.129	14.8148	36	20	36.3636	24.6615	23.123	11.1111	10	10.5263	19.0476	18.1818
943487	CM001013.3	12939160	4.61069	4.01326e-06	0.00163824	NC_000086.8	Usp9x	0	0	0	0	0	0	9.67742	22.2222	30.7692	10	36.3636	21.8065	21.8065	11.1111	10	20	0	9.09091
943660	CM001013.3	19926327	4.17809	2.93968e-05	0.00904185	NC_000086.8	Chst7	0	11.1111	0	9.09091	0	4.0404	16.6667	25	29.6296	23.5294	22.7273	23.5106	19.4702	25	21.7391	4.16667	19.0476	33.3333
943682	CM001013.3	19926578	4.54547	5.48117e-06	0.00212608	NC_000086.8	Chst7	0	0	0	0	0	0	10.3448	20.8333	10.3448	14.8148	22.2222	15.712	15.712	3.33333	25	12	0	12
943689	CM001013.3	19926605	3.86309	0.000111961	0.0289168	NC_000086.8	Chst7	0	0	0	0	0	0	27.2727	0	7.14286	20.8333	33.3333	17.7165	17.7165	10.5263	10.5263	24	8.33333	4.7619
943704	CM001013.3	20157576	3.92693	8.60369e-05	0.0230868	NC_000086.8	Slc9a7	0	0	7.14286	0	0	1.42857	18.1818	18.5185	3.125	19.3548	11.7647	14.189	12.7604	8.82353	6.66667	13.6364	9.375	8.69565
943722	CM001013.3	20291587	4.58674	4.50221e-06	0.00180148	NC_000086.8	Jade3	0	0	0	0	8.33333	1.66667	20	18.75	11.1111	26.9231	12.5	17.8568	16.1902	0	6.25	15	11.7647	11.1111
943729	CM001013.3	20291607	4.163	3.14088e-05	0.00957273	NC_000086.8	Jade3	0	0	0	0	0	0	6.25	25	6.66667	13.6364	18.1818	13.947	13.947	10	5.26316	15.3846	11.1111	11.1111
943743	CM001013.3	20291649	4.05964	4.91488e-05	0.0141943	NC_000086.8	Jade3	0	0	6.66667	0	18.1818	4.9697	15.7895	26.6667	18.75	34.6154	12.5	21.6643	16.6946	26.3158	18.75	11.7647	25	7.69231
943763	CM001013.3	20292220	3.86523	0.000110983	0.0287031	NC_000086.8	Jade3	0	13.3333	0	0	0	2.66667	28.5714	10.5263	13.7931	31.5789	17.3913	20.3722	17.7056	27.2727	8.33333	6.66667	8.69565	9.52381
943767	CM001013.3	20292254	4.11593	3.8562e-05	0.011471	NC_000086.8	Jade3	0	0	5.55556	0	8.33333	2.77778	16	27.7778	34.7826	13.7931	17.6471	22.0001	19.2223	16	7.40741	11.1111	12.5	21.4286
943769	CM001013.3	20292295	4.21749	2.47032e-05	0.00775874	NC_000086.8	Jade3	0	0	0	0	0	0	7.14286	33.3333	39.1304	13.7931	41.1765	26.9152	26.9152	28	3.57143	3.57143	11.1111	21.4286
943771	CM001013.3	20292312	4.45919	8.22704e-06	0.00300945	NC_000086.8	Jade3	0	0	0	0	0	0	21.4286	22.2222	17.3913	3.44828	29.4118	18.7804	18.7804	16	10.7143	14.2857	5.55556	7.14286
943776	CM001013.3	20292414	3.75339	0.000174456	0.0421708	NC_000086.8	Jade3	0	0	0	0	0	0	13.0435	12.5	5	11.7647	18.1818	12.098	12.098	4.7619	5.26316	12.5	4.34783	16.6667
943777	CM001013.3	20292415	3.76111	0.000169161	0.041058	NC_000086.8	Jade3	0	0	0	0	0	0	3.84615	3.44828	19.2308	17.0732	16.6667	12.053	12.053	17.6471	11.5385	7.69231	0	10.5263
943785	CM001013.3	20292549	4.23054	2.33133e-05	0.00739409	NC_000086.8	Jade3	12.5	16.6667	0	0	9.09091	7.65152	38.8889	35	50	20.5882	41.1765	37.1307	29.4792	29.4118	31.25	31.8182	44	15
943787	CM001013.3	20292562	4.22168	2.42486e-05	0.00763507	NC_000086.8	Jade3	0	0	0	0	0	0	6.66667	4.54545	15.7895	14.7059	37.5	15.8415	15.8415	12.5	7.14286	15	15	5
943788	CM001013.3	20292570	4.33424	1.46262e-05	0.00493797	NC_000086.8	Jade3	0	9.09091	0	0	0	1.81818	20	22.7273	21.0526	11.7647	31.25	21.3589	19.5407	12.5	21.4286	15	15	10
943795	CM001013.3	20483391	4.24889	2.14828e-05	0.00689534	NC_000086.8	Ndufb11	0	13.3333	0	5.55556	0	3.77778	23.0769	16.6667	14.8148	36.8421	26.6667	23.6134	19.8357	28.5714	20	4.54545	12.5	7.69231
943796	CM001013.3	20483392	3.98995	6.60874e-05	0.0183019	NC_000086.8	Ndufb11	0	0	0	6.25	4.54545	2.15909	34.7826	22.7273	19.4444	16	5.26316	19.6435	17.4844	19.0476	13.6364	0	19.0476	10
943797	CM001013.3	20483417	4.64879	3.33892e-06	0.0013941	NC_000086.8	Ndufb11	4	6.66667	0	5.55556	0	3.24444	19.2308	25	11.1111	36.8421	20	22.4368	19.1924	20.6897	20	9.09091	12.5	23.0769
943798	CM001013.3	20483418	4.50003	6.7945e-06	0.00254818	NC_000086.8	Ndufb11	0	0	0	0	4.54545	0.909091	39.1304	27.2727	11.1111	20	5.26316	20.5555	19.6464	9.52381	13.6364	6.25	25	15
943800	CM001013.3	20483422	3.99514	6.46559e-05	0.0179525	NC_000086.8	Ndufb11	0	0	0	6.66667	4.54545	2.24242	26.087	13.6364	13.8889	28	5.55556	17.4336	15.1911	14.2857	13.6364	0	9.52381	15
943803	CM001013.3	20483432	4.26198	2.0262e-05	0.00655885	NC_000086.8	Ndufb11	0	6.25	5.26316	0	14.2857	5.15977	47.8261	47.619	28.5714	28	10.5263	32.5086	27.3488	23.8095	18.1818	6.66667	35	25
943811	CM001013.3	20484299	4.2949	1.74772e-05	0.00577341	NC_000086.8	Rbm10	5.88235	0	0	0	0	1.17647	35.7143	21.4286	28	21.875	13.3333	24.0702	22.8938	20	17.6471	43.4783	0	18.1818
943812	CM001013.3	20484304	4.66515	3.08392e-06	0.00129961	NC_000086.8	Rbm10	0	0	0	0	0	0	28.5714	21.4286	24	15.625	6.66667	19.2583	19.2583	0	11.7647	13.0435	9.09091	0
943816	CM001013.3	20484338	4.51881	6.21873e-06	0.00236395	NC_000086.8	Rbm10	0	0	6.66667	0	0	1.33333	28.5714	28.5714	20	18.75	13.3333	21.8452	20.5119	13.3333	11.7647	26.087	0	18.1818
943843	CM001013.3	20554787	3.83513	0.000125498	0.0318934	NC_000086.8	Cdk16	0	0	0	0	0	0	3.22581	3.57143	19.4444	18.9189	15.7895	12.19	12.19	17.8571	5.55556	6.25	8.69565	0
943845	CM001013.3	20554796	4.23107	2.32584e-05	0.00738784	NC_000086.8	Cdk16	0	0	0	0	0	0	6.45161	14.8148	27.027	8.10811	10.5263	13.3856	13.3856	0	11.1111	6.25	8.69565	16.6667
943855	CM001013.3	20554859	3.82522	0.000130654	0.0329308	NC_000086.8	Cdk16	0	0	0	0	0	0	0	7.69231	11.7647	20.6897	26.6667	13.3627	13.3627	11.7647	27.2727	11.7647	9.09091	4.7619
943884	CM001013.3	20570248	4.43215	9.3298e-06	0.00335476	NC_000086.8	Usp11	0	0	0	7.69231	0	1.53846	31.5789	19.0476	38.8889	28.5714	16.6667	26.9507	25.4122	15	8.33333	0	38.8889	23.5294
943913	CM001013.3	20828289	4.17365	2.99758e-05	0.00919899	NC_000086.8	A230072C01Rik	0	5.26316	0	0	0	1.05263	14.2857	21.4286	24.1379	11.7647	16.6667	17.6567	16.6041	8	26.3158	8.33333	23.0769	6.66667
943926	CM001013.3	23559402	4.51555	6.31531e-06	0.00239587	NC_000086.8	Wdr44	0	0	0	0	0	0	13.8889	13.3333	8.82353	18.5185	17.2414	14.3611	14.3611	3.7037	0	24	5.55556	13.6364
943930	CM001013.3	23559452	4.08086	4.48697e-05	0.0131095	NC_000086.8	Wdr44	0	0	0	0	0	0	11.7647	4.34783	7.14286	11.1111	25	11.8733	11.8733	7.40741	3.44828	21.7391	13.3333	4.34783
943938	CM001013.3	23559709	4.16547	3.10707e-05	0.00948905	NC_000086.8	Wdr44	4.7619	0	0	0	0	0.952381	14.7059	17.8571	13.0435	6.25	30	16.3713	15.4189	18.5185	17.6471	5.88235	7.69231	22.7273
943989	CM001013.3	35153002	3.74549	0.000180042	0.0433557	NC_000086.8	Dock11	0	0	0	0	0	0	19.2308	5.55556	11.5385	7.40741	6.25	9.99644	9.99644	8.69565	8.69565	4.54545	12	6.25
943994	CM001013.3	35153044	4.89208	9.9777e-07	0.000496646	NC_000086.8	Dock11	0	0	0	0	0	0	13.6364	5	15.625	21.2121	20	15.0947	15.0947	16.6667	6.25	4.16667	10.7143	11.7647
944016	CM001013.3	35459653	4.0319	5.53285e-05	0.0156692	NC_000086.8	Gm42406	0	0	12.5	0	0	2.5	15.3846	7.14286	15.3846	21.6216	18.75	15.6567	13.1567	11.5385	14.8148	25	12	16.6667
944016	CM001013.3	35459653	4.0319	5.53285e-05	0.0156692	NC_000086.8	Zcchc12	0	0	12.5	0	0	2.5	15.3846	7.14286	15.3846	21.6216	18.75	15.6567	13.1567	11.5385	14.8148	25	12	16.6667
944031	CM001013.3	35592073	4.77634	1.78513e-06	0.000812035	NC_000086.8	Lonrf3	0	0	5.88235	0	0	1.17647	22.2222	17.8571	9.375	13.3333	21.4286	16.8433	15.6668	7.69231	3.57143	14.8148	15.3846	4.54545
944038	CM001013.3	35592892	3.89592	9.78265e-05	0.0258204	NC_000086.8	Lonrf3	0	0	0	0	5.26316	1.05263	9.375	13.6364	15	10.5263	25	14.7075	13.6549	10.7143	15.1515	20	2.94118	11.7647
944040	CM001013.3	35592906	5.8731	4.27715e-09	4.63138e-06	NC_000086.8	Lonrf3	0	0	0	0	0	0	18.75	13.6364	25	31.5789	31.25	24.0431	24.0431	3.57143	27.2727	5	5.88235	11.7647
944042	CM001013.3	35592914	5.38252	7.34494e-08	5.29412e-05	NC_000086.8	Lonrf3	0	0	0	0	0	0	15.625	13.6364	30	21.0526	18.75	19.8128	19.8128	7.14286	9.09091	5	5.88235	11.7647
944043	CM001013.3	35592925	3.73916	0.000184638	0.0442942	NC_000086.8	Lonrf3	0	0	0	14.2857	0	2.85714	30	11.1111	20.5882	8.57143	16.6667	17.3875	14.5303	17.2414	7.14286	16.6667	22.2222	6.66667
944044	CM001013.3	35592926	4.00843	6.11238e-05	0.0170916	NC_000086.8	Lonrf3	0	0	0	0	0	0	21.875	0	15	31.5789	37.5	21.1908	21.1908	7.14286	6.06061	15	14.7059	17.6471
944057	CM001013.3	35593658	4.6761	2.92386e-06	0.00124318	NC_000086.8	Lonrf3	0	0	0	0	0	0	25	15.7895	10.3448	16.6667	8.33333	15.2269	15.2269	9.52381	9.09091	13.6364	8.69565	0
944068	CM001013.3	36007349	4.58577	4.52312e-06	0.00180832	NC_000086.8	Slc25a43	0	0	0	0	8.33333	1.66667	29.4118	16	21.875	15.9091	10.5263	18.7444	17.0778	14.2857	16.6667	11.1111	5	9.52381
944069	CM001013.3	36007368	3.95705	7.58806e-05	0.0206826	NC_000086.8	Slc25a43	0	0	0	0	0	0	11.7647	6.25	23.8095	13.7931	17.6471	14.6529	14.6529	11.7647	10	16.129	5.26316	10
944070	CM001013.3	36007369	3.86419	0.00011146	0.0288047	NC_000086.8	Slc25a43	0	0	0	0	8.33333	1.66667	17.6471	16	18.75	13.6364	5.26316	14.2593	12.5926	9.52381	4.16667	11.1111	10	0
944071	CM001013.3	36007378	4.00441	6.21733e-05	0.0173493	NC_000086.8	Slc25a43	0	4.34783	0	0	0	0.869565	33.3333	16	12.9032	15.9091	10.5263	17.7344	16.8648	19.0476	20.8333	17.6471	21.0526	4.54545
944091	CM001013.3	36059710	4.89824	9.66986e-07	0.000483602	NC_000086.8	Slc25a5	0	0	0	6.25	0	1.25	40.9091	28.5714	18.5185	12.5	19.0476	23.9093	22.6593	11.1111	0	11.1111	7.40741	5.55556
944098	CM001013.3	36059809	3.97608	7.00599e-05	0.0192506	NC_000086.8	Slc25a5	0	0	0	0	0	0	7.69231	4.16667	27.027	9.52381	8.69565	11.4211	11.4211	5.55556	11.1111	9.09091	0	6.89655
944125	CM001013.3	36127842	4.49106	7.08705e-06	0.00264745	NC_000086.8	C330007P06Rik	0	0	0	0	0	0	11.1111	24	15.7895	12.5	20	16.6801	16.6801	15.7895	6.66667	18.1818	5.55556	14.2857
944127	CM001013.3	36127855	3.81563	0.000135834	0.033984	NC_000086.8	C330007P06Rik	0	5	0	0	9.09091	2.81818	10.7143	32	15.7895	8.33333	40	21.3674	18.5492	10.5263	10	18.1818	16.6667	20
944130	CM001013.3	36127858	4.28758	1.80632e-05	0.00593194	NC_000086.8	C330007P06Rik	0	6.66667	0	5.26316	0	2.38596	20.6897	21.7391	11.7647	15.3846	35.2941	20.9744	18.5885	10.7143	26.087	16	13.6364	15
944135	CM001013.3	36127895	4.37653	1.20583e-05	0.00418853	NC_000086.8	C330007P06Rik	0	0	6.66667	0	0	1.33333	19.2308	25	17.6471	23.0769	11.7647	19.3439	18.0106	10.7143	13.0435	12	5	10
944140	CM001013.3	36138063	3.86789	0.000109782	0.0284446	NC_000086.8	Ube2a	0	4.34783	0	0	0	0.869565	20	16.6667	28.5714	18.9189	8	18.4314	17.5618	22.5806	36.8421	21.0526	0	18.75
944151	CM001013.3	36138760	4.76022	1.93386e-06	0.000870939	NC_000086.8	Ube2a	0	0	0	4.7619	0	0.952381	13.7931	16.6667	30	16	38.4615	22.9843	22.0319	15.3846	8	27.2727	11.1111	5.55556
944154	CM001013.3	36138823	4.39015	1.13271e-05	0.00397082	NC_000086.8	Ube2a	10	6.66667	0	0	0	3.33333	36.3636	30.7692	28.5714	33.3333	35.7143	32.9504	29.617	38.4615	21.4286	13.3333	5.55556	57.1429
944215	CM001013.3	36374031	5.11673	3.10878e-07	0.000183441	NC_000086.8	Upf3b	0	6.25	0	4	0	2.05	22.7273	17.2414	20.8333	21.4286	40	24.4461	22.3961	26.9231	8.33333	15.3846	14.2857	10
944335	CM001013.3	37278710	4.35449	1.33374e-05	0.00458096	NC_000086.8	Zbtb33	0	0	6.66667	0	0	1.33333	20.6897	31.5789	14.2857	8.82353	21.0526	19.2861	17.9528	19.0476	20	5	7.69231	6.25
944340	CM001013.3	37278972	4.81	1.50927e-06	0.00070684	NC_000086.8	Zbtb33	0	0	0	0	5.55556	1.11111	11.5385	22.7273	8	30.2326	23.8095	19.2616	18.1505	12.9032	4.34783	12.5	9.52381	11.1111
944358	CM001013.3	37653739	4.40658	1.05017e-05	0.00371434	NC_000086.8	Cul4b	0	0	9.09091	0	0	1.81818	18.1818	10	26.9231	23.8095	16.6667	19.1162	17.298	16	5.26316	0	13.6364	0
944368	CM001013.3	37653782	3.71978	0.000199397	0.0472742	NC_000086.8	Cul4b	0	0	7.69231	0	4.7619	2.49084	20.8333	28.5714	21.6216	3.33333	20	18.8719	16.3811	18.75	13.6364	21.7391	5.55556	25
944370	CM001013.3	37653792	3.9518	7.75655e-05	0.0210995	NC_000086.8	Cul4b	5	0	0	0	0	1	20.8333	38.0952	16.2162	3.33333	20	19.6956	18.6956	12.5	22.7273	8.69565	5.55556	21.4286
944371	CM001013.3	37653793	5.45487	4.90082e-08	3.71554e-05	NC_000086.8	Cul4b	5	0	0	0	0	1	18.1818	22.7273	26.9231	19.0476	33.3333	24.0426	23.0426	8	10.5263	16.6667	16.6667	0
944389	CM001013.3	40489628	4.46138	8.1433e-06	0.00298341	NC_000086.8	Gria3	0	0	4.54545	4.7619	0	1.86147	13.6364	30	22.2222	16.6667	25	21.5051	19.6436	15.1515	25	5.26316	17.8571	21.0526
944415	CM001013.3	41000173	4.71781	2.38394e-06	0.00104686	NC_000086.8	Thoc2	0	0	0	0	0	0	19.0476	20	22.2222	19.5652	12	18.567	18.567	7.14286	9.52381	14.2857	19.0476	0
944433	CM001013.3	41157246	4.088	4.3511e-05	0.012794	NC_000086.8	Xiap	0	8.33333	0	0	5	2.66667	11.7647	20	37.5	22.8571	12	20.8244	18.1577	9.09091	35.7143	11.7647	20	10.5263
944442	CM001013.3	41238983	4.52036	6.17336e-06	0.00235044	NC_000086.8	Stag2	4.7619	0	0	0	0	0.952381	15.3846	10.5263	22.2222	20	20	17.6266	16.6742	17.3913	8	17.6471	3.33333	15.1515
944458	CM001013.3	43878853	3.89563	9.79443e-05	0.0258443	NC_000086.8	Dcaf12l1	0	0	0	0	0	0	19.3548	17.8571	11.4286	10.8108	9.09091	13.7085	13.7085	0	10	3.57143	23.0769	17.1429
944467	CM001013.3	43878903	3.94353	8.02925e-05	0.021748	NC_000086.8	Dcaf12l1	6.66667	7.14286	0	0	9.52381	4.66667	29.4118	18.75	35.2941	25	20	25.6912	21.0245	18.1818	9.09091	14.2857	22.7273	38.8889
944470	CM001013.3	43878913	4.01021	6.06656e-05	0.0169884	NC_000086.8	Dcaf12l1	8.33333	7.14286	20	0	0	7.09524	31.25	33.3333	47.0588	29.1667	26.6667	33.4951	26.3999	23.8095	9.09091	4.7619	20	44.4444
944615	CM001013.3	47602192	4.11925	3.80108e-05	0.0113284	NC_000086.8	Aifm1	7.14286	0	0	0	0	1.42857	14.8148	18.1818	8.33333	18.75	30.4348	18.1029	16.6744	26.6667	6.25	9.52381	4.7619	5.55556
944620	CM001013.3	47602553	3.77245	0.000161651	0.0394669	NC_000086.8	Rab33a	0	0	0	0	0	0	10.7143	14.2857	14.2857	15	12.5	13.3571	13.3571	11.1111	17.3913	17.6471	4.54545	0
944635	CM001013.3	47683358	4.45351	8.44777e-06	0.00307926	NC_000086.8	Zfp280c	6.66667	6.25	0	0	0	2.58333	14.7059	25	12	33.3333	17.6471	20.5373	17.9539	18.1818	15	8.57143	9.09091	23.0769
944637	CM001013.3	47683535	4.23004	2.33646e-05	0.00740682	NC_000086.8	Zfp280c	4.7619	7.69231	0	8	15.3846	7.16777	27.2727	30	33.3333	21.875	29.6296	28.4221	21.2544	17.8571	13.6364	22.7273	50	11.1111
944668	CM001013.3	48376990	4.65611	3.22235e-06	0.00135256	NC_000086.8	Enox2	9.09091	29.4118	10	0	0	9.70053	37.5	31.25	42.1053	30.9524	44.4444	37.2504	27.5499	27.5862	16.6667	25	41.3793	25
944675	CM001013.3	48377021	4.57147	4.84305e-06	0.00192089	NC_000086.8	Enox2	0	0	0	0	6.66667	1.33333	8.33333	13.0435	33.3333	13.0435	20	17.5507	16.2174	8.69565	15.7895	10	10.7143	26.6667
944676	CM001013.3	48377022	4.07013	4.69867e-05	0.0136358	NC_000086.8	Enox2	0	0	0	0	0	0	10	37.5	3.57143	18.75	20	17.9643	17.9643	6.06061	21.4286	17.3913	4.54545	19.2308
944683	CM001013.3	48377056	4.51311	6.38829e-06	0.00241585	NC_000086.8	Enox2	0	0	0	0	0	0	20.6897	53.3333	7.69231	34.375	32.2581	29.6697	29.6697	15.1515	35.7143	21.7391	0	23.0769
944698	CM001013.3	48569376	4.82699	1.38609e-06	0.00065561	NC_000086.8	Arhgap36	0	6.25	5.26316	0	0	2.30263	19.3548	16.6667	20.8333	23.8095	23.0769	20.7483	18.4456	9.67742	11.1111	20	8.69565	26.3158
944721	CM001013.3	48876270	3.72877	0.000192417	0.0458365	NC_000086.8	Igsf1	9.09091	10.5263	5.55556	25	11.7647	12.3875	31.5789	38.0952	27.2727	52.9412	28.5714	35.6919	23.3044	21.875	38.0952	38.0952	40.7407	33.3333
944729	CM001013.3	49930630	3.72089	0.000198524	0.0470908	NC_000086.8	Stk26	5.26316	0	0	5.26316	0	2.10526	33.3333	37.931	16.129	12.9032	16	23.2593	21.1541	32.1429	41.1765	4.7619	20	7.69231
944731	CM001013.3	49930650	4.08033	4.49726e-05	0.0131315	NC_000086.8	Stk26	0	0	0	0	6.25	1.25	9.52381	20.6897	9.67742	16.129	16	14.404	13.154	7.14286	17.6471	4.7619	13.3333	7.69231
944749	CM001013.3	50107795	3.83992	0.000123072	0.0313805	NC_000086.8	Rap2c	0	0	0	0	0	0	33.3333	15.3846	5.26316	20	5	15.7962	15.7962	3.84615	27.2727	21.0526	14.2857	0
944751	CM001013.3	50107807	4.19377	2.74361e-05	0.00849638	NC_000086.8	Rap2c	0	0	0	0	6.66667	1.33333	26.087	11.5385	10.5263	20	10	15.6303	14.297	3.84615	18.1818	5.26316	21.4286	10
944752	CM001013.3	50107818	4.76467	1.89167e-06	0.000854364	NC_000086.8	Rap2c	0	4	0	0	0	0.8	33.3333	19.2308	5.26316	24	15	19.3655	18.5655	11.5385	18.1818	15.7895	7.14286	10
944754	CM001013.3	50107827	4.05963	4.915e-05	0.0141943	NC_000086.8	Rap2c	0	0	5.88235	12.5	0	3.67647	21.7391	18.1818	10.5263	28	20	19.6895	16.013	26.9231	18.1818	7.14286	25	10
944755	CM001013.3	50107851	4.27326	1.92634e-05	0.00628053	NC_000086.8	Rap2c	0	0	0	0	0	0	30	31.25	13.0435	9.52381	16.6667	20.0968	20.0968	17.3913	12.5	16.6667	16.6667	12.5
944768	CM001013.3	50293864	4.61021	4.02268e-06	0.00163983	NC_000086.8	Mbnl3	0	0	0	0	0	0	11.7647	21.4286	23.8095	20.5882	5.26316	16.5708	16.5708	13.0435	5.26316	13.0435	14.8148	10.5263
944777	CM001013.3	50293907	3.7169	0.000201686	0.0477217	NC_000086.8	Mbnl3	0	0	10.5263	9.09091	0	3.92344	11.7647	21.4286	38.0952	20.5882	21.0526	22.5859	18.6624	13.0435	5.26316	30.4348	30.7692	21.0526
944783	CM001013.3	50294426	3.90743	9.32826e-05	0.0247586	NC_000086.8	Mbnl3	0	0	0	0	0	0	16.6667	20.6897	6.66667	9.09091	11.1111	12.845	12.845	4.16667	20	15	6.66667	7.14286
944791	CM001013.3	50294516	4.93756	7.91043e-07	0.000406517	NC_000086.8	Mbnl3	0	0	6.25	6.66667	0	2.58333	36.6667	20	20	36.3636	27.7778	28.1616	25.5783	16.6667	10	15	20	14.2857
944797	CM001013.3	50768865	3.84409	0.000120999	0.0308903	NC_000086.8	Hs6st2	5	6.66667	0	0	4.54545	3.24242	38.4615	31.5789	21.4286	20.5128	4.34783	23.2659	20.0235	16.2162	20	31.25	25	10.5263
944802	CM001013.3	50769756	4.53961	5.63592e-06	0.00218077	NC_000086.8	Hs6st2	0	0	0	0	0	0	0	22.2222	12.5	29.7297	13.3333	15.5571	15.5571	21.0526	11.1111	6.66667	11.7647	8.33333
944806	CM001013.3	50769775	4.55107	5.33732e-06	0.00208047	NC_000086.8	Hs6st2	18.1818	0	0	0	5.26316	4.689	33.3333	16.6667	31.25	21.6216	33.3333	27.241	22.552	30	16.6667	20	28.5714	7.69231
944807	CM001013.3	50770018	3.8596	0.000113573	0.0292379	NC_000086.8	Hs6st2	5.55556	0	9.09091	0	6.66667	4.26263	35	35.2941	35	54.5455	18.75	35.7179	31.4553	58.3333	0	21.0526	15.7895	33.3333
944809	CM001013.3	50770034	5.59311	2.23041e-08	1.92422e-05	NC_000086.8	Hs6st2	0	0	0	0	0	0	20	27.7778	38.0952	54.5455	18.75	31.8337	31.8337	25	0	5.55556	17.3913	33.3333
944810	CM001013.3	50770038	5.01871	5.20185e-07	0.000283246	NC_000086.8	Hs6st2	0	0	0	7.69231	0	1.53846	35	27.7778	28.5714	54.5455	18.75	32.9289	31.3905	41.6667	0	5.26316	17.3913	16.6667
944811	CM001013.3	50770047	4.61839	3.86729e-06	0.00158341	NC_000086.8	Hs6st2	0	0	0	7.69231	0	1.53846	40	16.6667	38.0952	45.4545	13.3333	30.71	29.1715	25	0	5.26316	17.3913	33.3333
944812	CM001013.3	50770065	5.56642	2.60028e-08	2.18772e-05	NC_000086.8	Hs6st2	0	0	0	0	0	0	50	38.8889	38.0952	54.5455	18.75	40.0559	40.0559	58.3333	0	15.7895	18.1818	33.3333
944814	CM001013.3	50770095	4.68376	2.81653e-06	0.00120509	NC_000086.8	Hs6st2	0	0	0	7.69231	0	1.53846	25	27.7778	33.3333	45.4545	12.5	28.8131	27.2747	50	7.69231	5.26316	21.7391	25
944816	CM001013.3	50770116	5.19413	2.05683e-07	0.000128818	NC_000086.8	Hs6st2	0	0	0	0	0	0	35	27.7778	38.0952	27.2727	12.5	28.1291	28.1291	50	0	10.5263	17.3913	16.6667
944821	CM001013.3	50770410	4.73265	2.21606e-06	0.000983128	NC_000086.8	Hs6st2	5.88235	0	5.55556	9.09091	0	4.10576	20	30	27.7778	32.2581	18.1818	25.6435	21.5378	16.6667	13.6364	45	8.33333	16.6667
944830	CM001013.3	51253236	4.88756	1.02094e-06	0.000506115	NC_000086.8	Gpc4	0	0	0	0	4.7619	0.952381	10.7143	13.6364	22.2222	24.2424	33.3333	20.8297	19.8773	21.4286	13.6364	15.3846	10	0
944953	CM001013.3	52077216	4.99302	5.9441e-07	0.000318016	NC_000086.8	Hprt	0	0	0	0	0	0	27.2727	18.1818	20.8333	19.0476	5.88235	18.2436	18.2436	23.0769	19.0476	6.25	0	13.3333
945032	CM001013.3	55391736	3.74932	0.000177315	0.0427749	NC_000086.8	Gm38625	0	0	6.25	0	0	1.25	20	20	19.3548	10	15	16.871	15.621	28.5714	27.7778	7.14286	0	5.88235
945034	CM001013.3	55391744	4.64906	3.33453e-06	0.00139288	NC_000086.8	Gm38625	0	0	0	0	0	0	16.6667	5	25.8065	13.3333	10	14.1613	14.1613	23.8095	11.1111	0	5	12.5
945036	CM001013.3	55391750	3.72418	0.000195951	0.0465734	NC_000086.8	Gm38625	0	0	0	0	0	0	10	15	16.129	6.66667	5	10.5591	10.5591	14.2857	5.55556	14.2857	5	0
945037	CM001013.3	55391751	4.51431	6.3524e-06	0.00240679	NC_000086.8	Gm38625	0	0	7.14286	0	9.09091	3.24675	15	23.5294	35.7143	21.4286	21.0526	23.345	20.0982	12.5	16	7.14286	17.6471	26.087
945042	CM001013.3	55391790	4.46838	7.88154e-06	0.00290265	NC_000086.8	Zfp449	0	0	0	5.26316	0	1.05263	13.0435	17.6471	14.2857	19.0476	26.6667	18.1381	17.0855	0	11.7647	10	19.2308	0
945091	CM001013.3	55655582	4.16626	3.09641e-05	0.0094656	NC_000086.8	Slc9a6	0	0	0	0	0	0	5.55556	17.6471	13.0435	35.2941	21.4286	18.5938	18.5938	18.1818	14.2857	15.3846	6.25	17.3913
945095	CM001013.3	55777136	4.46694	7.93462e-06	0.00291708	NC_000086.8	Fhl1	0	4.54545	0	0	6.66667	2.24242	28.5714	28	16.6667	22.2222	20	23.0921	20.8496	31.8182	18.75	16.6667	23.5294	0
945096	CM001013.3	55777160	4.38957	1.13577e-05	0.00397862	NC_000086.8	Fhl1	0	0	0	0	6.66667	1.33333	21.4286	28	12.5	11.1111	10	16.6079	15.2746	13.0435	12.5	11.1111	17.6471	0
945099	CM001013.3	55777174	4.70269	2.56754e-06	0.00111359	NC_000086.8	Fhl1	4	0	0	0	0	0.8	21.4286	20	16.6667	27.7778	10	19.1746	18.3746	21.7391	12.5	5.55556	23.5294	0
945104	CM001013.3	55777404	5.38504	7.24284e-08	5.22449e-05	NC_000086.8	Fhl1	10	0	0	0	0	2	41.6667	33.3333	36.3636	16.2162	18.1818	29.1523	27.1523	11.1111	21.4286	0	13.6364	23.8095
945105	CM001013.3	55777411	4.22332	2.40728e-05	0.00759336	NC_000086.8	Fhl1	0	0	0	0	0	0	16.6667	22.2222	13.6364	13.5135	9.09091	15.0259	15.0259	11.1111	7.14286	0	18.1818	14.2857
945106	CM001013.3	55777417	4.67077	3.00067e-06	0.0012679	NC_000086.8	Fhl1	0	0	8.33333	0	0	1.66667	25	27.7778	18.1818	16.2162	18.1818	21.0715	19.4049	22.2222	21.4286	0	18.1818	14.2857
945135	CM001013.3	56099315	4.05539	5.00501e-05	0.0144236	NC_000086.8	Htatsf1	3.7037	0	0	0	0	0.740741	11.7647	15	5.26316	22.5806	11.7647	13.2746	12.5339	11.5385	26.9231	12.5	3.44828	5.55556
945282	CM001013.3	58613636	3.84632	0.000119903	0.0306353	NC_000086.8	Fgf13	0	0	0	6.66667	0	1.33333	25.9259	31.25	27.7778	21.0526	15	24.2013	22.8679	20	27.2727	40	36.3636	0
945286	CM001013.3	59224045	4.53173	5.85032e-06	0.00225273	NC_000086.8	Mcf2	5.88235	0	0	0	0	1.17647	14.8148	7.69231	20	42.1053	18.1818	20.5588	19.3824	8.33333	10.5263	5.88235	12.5	13.3333
945287	CM001013.3	59224051	4.01571	5.92675e-05	0.0166607	NC_000086.8	Mcf2	0	0	0	0	0	0	14.8148	7.69231	5	36.8421	9.09091	14.688	14.688	8.33333	5.26316	5.88235	6.25	13.3333
945288	CM001013.3	59224057	4.79547	1.62295e-06	0.000752296	NC_000086.8	Mcf2	0	0	0	8.33333	0	1.66667	22.2222	15.3846	20	42.1053	18.1818	23.5788	21.9121	0	31.5789	11.7647	12.5	20
945302	CM001013.3	59448732	3.89113	9.97789e-05	0.0262701	NC_000086.8	Atp11c	5	0	0	0	0	1	20	15	5.88235	14.2857	20	15.0336	14.0336	12	6.25	28.5714	13.3333	15.3846
945308	CM001013.3	59448969	4.81797	1.45029e-06	0.000683593	NC_000086.8	Atp11c	0	0	0	0	12.5	2.5	19.2308	16.6667	25	32.5	21.0526	22.89	20.39	4.7619	14.2857	17.6471	27.7778	12.5
945312	CM001013.3	59449001	4.12682	3.67806e-05	0.011017	NC_000086.8	Atp11c	0	0	0	5.88235	6.25	2.42647	11.5385	11.1111	25	32.5	21.0526	20.2404	17.814	9.52381	14.2857	17.6471	27.7778	25
945420	CM001013.3	67722237	4.42584	9.6067e-06	0.00343835	NC_000086.8	Fmr1	0	0	0	0	0	0	13.3333	22.7273	12.5	19.4444	11.1111	15.8232	15.8232	13.3333	11.1111	11.1111	4.54545	18.1818
945424	CM001013.3	67722251	3.75582	0.000172777	0.0417969	NC_000086.8	Fmr1	0	0	0	0	0	0	13.3333	31.8182	12.5	11.1111	0	13.7525	13.7525	13.3333	11.1111	5.55556	13.6364	9.09091
945428	CM001013.3	67722271	3.80715	0.000140575	0.0349769	NC_000086.8	Fmr1	0	0	0	0	0	0	36.6667	31.8182	15.625	13.8889	0	19.5997	19.5997	13.3333	22.2222	23.5294	18.1818	9.09091
945437	CM001013.3	67722285	3.78828	0.000151694	0.0374106	NC_000086.8	Fmr1	0	0	0	0	4.7619	0.952381	23.8095	20	27.7778	16.6667	4.54545	18.5599	17.6075	12	18.75	13.6364	10.7143	15.7895
945444	CM001013.3	67722305	3.97332	7.08771e-05	0.0194526	NC_000086.8	Fmr1	0	7.69231	5	0	0	2.53846	26.6667	22.7273	21.875	19.4444	5.55556	19.2538	16.7153	20	22.2222	16.6667	22.7273	0
945449	CM001013.3	67722329	4.52369	6.07698e-06	0.00231934	NC_000086.8	Fmr1	0	0	0	0	0	0	12	29.6296	15.3846	15.625	11.7647	16.8808	16.8808	18.1818	13.3333	12	2.77778	36.3636
945452	CM001013.3	67722337	4.8561	1.19721e-06	0.000579583	NC_000086.8	Fmr1	0	0	0	0	0	0	11.5385	14.8148	19.2308	28.125	15.7895	17.8997	17.8997	9.09091	26.6667	7.69231	10.8108	9.09091
945456	CM001013.3	67722349	4.13453	3.55682e-05	0.0106841	NC_000086.8	Fmr1	0	0	0	0	0	0	19.2308	11.1111	3.84615	28.125	10.5263	14.5679	14.5679	9.09091	0	3.84615	2.7027	0
945459	CM001013.3	67722370	3.77201	0.000161936	0.0395263	NC_000086.8	Fmr1	0	0	6.66667	0	0	1.33333	7.69231	14.8148	23.0769	15.625	15.7895	15.3997	14.0664	13.6364	21.4286	7.69231	16.2162	18.1818
945464	CM001013.3	67722769	3.80929	0.000139369	0.0347131	NC_000086.8	Fmr1	0	0	0	0	6.66667	1.33333	16	5.88235	20.6897	6.25	20	13.7644	12.4311	8.33333	7.69231	0	8.33333	11.1111
945466	CM001013.3	67722824	3.82942	0.000128448	0.0324722	NC_000086.8	Fmr1	0	0	0	0	6.66667	1.33333	4	6.25	27.5862	25	15	15.5672	14.2339	8.33333	7.69231	13.3333	8.33333	5.55556
945467	CM001013.3	67722826	4.00184	6.2852e-05	0.0174976	NC_000086.8	Fmr1	0	0	0	0	6.66667	1.33333	8	6.25	17.8571	31.25	21.0526	16.882	15.5486	16.6667	7.69231	6.66667	13.8889	16.6667
945469	CM001013.3	67722838	4.54206	5.57061e-06	0.00215638	NC_000086.8	Fmr1	0	6.66667	0	0	6.66667	2.66667	12	6.25	31.0345	31.25	35	23.1069	20.4402	8.33333	15.3846	13.3333	19.4444	16.6667
945470	CM001013.3	67722845	4.47723	7.56181e-06	0.00280169	NC_000086.8	Fmr1	0	0	0	0	13.3333	2.66667	16.6667	6.25	27.5862	31.25	20	20.3506	17.6839	16.6667	23.0769	7.14286	19.3548	11.1111
945479	CM001013.3	67722931	4.32812	1.50384e-05	0.00505919	NC_000086.8	Fmr1	0	0	0	0	0	0	24	9.52381	11.5385	26.6667	9.09091	16.164	16.164	8.33333	6.25	7.14286	6.66667	20
945480	CM001013.3	67722933	3.81169	0.000138019	0.0344221	NC_000086.8	Fmr1	0	0	0	0	0	0	12	9.52381	11.5385	26.6667	9.09091	13.764	13.764	16.6667	0	14.2857	13.3333	6.66667
945487	CM001013.3	68404117	3.9082	9.2987e-05	0.024687	NC_000086.8	Aff2	0	0	0	0	0	0	10.8108	9.52381	13.0435	10.2041	8	10.3164	10.3164	20.8333	14.2857	11.1111	0	13.3333
945505	CM001013.3	68404246	4.33363	1.46669e-05	0.00494996	NC_000086.8	Aff2	0	5.88235	9.09091	0	0	2.99465	26.9231	15.3846	20.5882	20	12.5	19.0792	16.0845	12.5	18.75	20	3.84615	5.26316
945515	CM001013.3	68404545	4.39731	1.09601e-05	0.00385495	NC_000086.8	Aff2	5	0	0	0	0	1	20.8333	13.6364	11.5385	16.6667	38.4615	20.2273	19.2273	4.34783	20	16.6667	25	7.69231
945556	CM001013.3	70258668	4.83863	1.30738e-06	0.000623654	NC_000086.8	Mtm1	0	4.34783	0	0	0	0.869565	25	13.3333	20.8333	23.8095	17.8571	20.1667	19.2971	13.8889	9.09091	16.6667	12	30
945571	CM001013.3	70408541	4.30892	1.64054e-05	0.00546492	NC_000086.8	Mtmr1	0	0	0	0	0	0	16.6667	26.6667	11.1111	12	17.6471	16.8183	16.8183	9.52381	11.7647	10.5263	10.5263	15
945582	CM001013.3	70408569	4.89251	9.95588e-07	0.00049608	NC_000086.8	Mtmr1	0	0	0	0	0	0	27.7778	20	22.2222	12	17.6471	19.9294	19.9294	9.52381	13.3333	15.7895	15.7895	5
945596	CM001013.3	70408650	4.68282	2.8296e-06	0.00121014	NC_000086.8	Mtmr1	11.1111	25	12.5	0	11.7647	12.0752	45.4545	45.4545	52.6316	22.2222	38.8889	40.9304	28.8552	25	22.7273	41.9355	32.1429	39.1304
945603	CM001013.3	70600403	3.85737	0.000114613	0.0294897	NC_000086.8	Hmgb3	0	4.7619	0	0	0	0.952381	19.0476	23.8095	26.087	9.09091	7.69231	17.1455	16.1931	5.88235	11.7647	14.2857	20	7.69231
945606	CM001013.3	70600417	5.13682	2.79426e-07	0.000166973	NC_000086.8	Hmgb3	0	0	0	0	0	0	14.2857	23.8095	34.7826	18.1818	15.3846	21.2889	21.2889	5.88235	11.7647	4.7619	16	7.69231
945610	CM001013.3	70600440	3.85561	0.000115441	0.0296545	NC_000086.8	Hmgb3	0	0	0	0	0	0	14.2857	19.0476	8.69565	18.1818	11.5385	14.3499	14.3499	11.7647	17.6471	0	12	0
945694	CM001013.3	71006074	3.97739	6.96766e-05	0.0191626	NC_000086.8	Prrg3	0	0	0	0	0	0	28.5714	50	12.9032	19.3548	10.5263	24.2712	24.2712	0	16.6667	0	17.3913	21.4286
945697	CM001013.3	71006080	3.72245	0.000197301	0.0468474	NC_000086.8	Prrg3	0	0	0	0	10	2	26.6667	13.3333	25	8.33333	14.2857	17.5238	15.5238	12	9.09091	11.1111	13.3333	35.7143
945723	CM001013.3	71318043	6.19347	5.88547e-10	8.81166e-07	NC_000086.8	Gabre	0	0	0	0	0	0	26.6667	15	17.2414	30.2326	20	21.8281	21.8281	6.89655	16	19.2308	10.5263	0
945760	CM001013.3	72030955	4.15808	3.20934e-05	0.00975748	NC_000086.8	Zfp185	0	0	0	0	0	0	4.54545	23.8095	22.2222	13.3333	17.6471	16.3115	16.3115	9.09091	7.69231	7.14286	4.34783	0
945763	CM001013.3	72030981	3.81667	0.000135265	0.0338773	NC_000086.8	Zfp185	0	0	6.66667	0	0	1.33333	4.54545	23.8095	27.7778	20	11.7647	17.5795	16.2462	18.1818	7.69231	17.8571	13.0435	15.3846
945765	CM001013.3	72030991	3.83908	0.000123494	0.0314681	NC_000086.8	Zfp185	0	0	0	0	0	0	4.54545	33.3333	16.6667	13.3333	5.88235	14.7522	14.7522	4.54545	7.69231	14.2857	8.69565	15.3846
945767	CM001013.3	72031005	4.69652	2.64629e-06	0.00114306	NC_000086.8	Zfp185	0	6.25	0	0	7.14286	2.67857	13.6364	42.8571	27.7778	33.3333	11.7647	25.8739	23.1953	13.6364	8.33333	17.8571	8.69565	15.3846
945770	CM001013.3	72031019	4.38361	1.16727e-05	0.00407543	NC_000086.8	Zfp185	0	0	0	0	0	0	9.09091	23.8095	11.1111	20	23.5294	17.5082	17.5082	18.1818	8.33333	14.2857	8.69565	7.69231
945773	CM001013.3	72031031	4.55389	5.26638e-06	0.00205641	NC_000086.8	Zfp185	0	0	0	0	0	0	9.52381	38.0952	17.6471	13.3333	11.7647	18.0728	18.0728	13.6364	8.33333	17.8571	4.34783	15.3846
945784	CM001013.3	72031142	5.0303	4.89705e-07	0.000270052	NC_000086.8	Zfp185	0	6.66667	0	6.25	0	2.58333	16.6667	25	14.2857	36.3636	36.8421	25.8316	23.2483	18.5185	20	24	15.7895	7.14286
945812	CM001013.3	72386311	4.4315	9.35816e-06	0.00336241	NC_000086.8	Zfp275	0	0	0	0	0	0	9.67742	23.0769	17.1429	13.8889	26.3158	18.0204	18.0204	0	10.7143	15.7895	13.0435	30.4348
945822	CM001013.3	72546759	5.43596	5.45034e-08	4.08653e-05	NC_000086.8	Atp2b3	0	0	0	7.14286	0	1.42857	34.4828	40	24.1379	12	20	26.1241	24.6956	8.33333	6.66667	31.5789	20	10
945830	CM001013.3	72546838	4.10876	3.97786e-05	0.0117887	NC_000086.8	Atp2b3	0	15	0	0	4.7619	3.95238	33.3333	43.75	20.8333	24	20	28.3833	24.431	16.6667	20	47.3684	21.4286	10
945831	CM001013.3	72546846	3.71796	0.000200835	0.0475558	NC_000086.8	Atp2b3	0	0	7.69231	0	0	1.53846	35.7143	25	13.0435	12.1212	23.0769	21.7912	20.2527	8	20.6897	13.7931	23.8095	0
945832	CM001013.3	72546847	4.02881	5.6059e-05	0.0158525	NC_000086.8	Atp2b3	0	0	5.88235	0	0	1.17647	16	19.0476	17.3913	13.3333	31.25	19.4045	18.228	17.3913	33.3333	30.7692	0	17.6471
945836	CM001013.3	72546873	4.05493	5.01502e-05	0.0144437	NC_000086.8	Atp2b3	11.7647	21.0526	5.88235	0	9.09091	9.55812	59.375	44	48.1481	23.3333	25	39.9713	30.4132	13.0435	16.6667	46.6667	28.5714	29.4118
945849	CM001013.3	72716730	3.86072	0.000113054	0.0291192	NC_000086.8	Gm32261	0	0	0	5	0	1	10	5.26316	47.0588	21.7391	35.7143	23.9551	22.9551	12.9032	5.26316	11.7647	5.26316	0
945853	CM001013.3	72716764	4.97183	6.63222e-07	0.000349714	NC_000086.8	Gm32261	0	0	0	0	0	0	22.5806	5	22.2222	16.6667	21.4286	17.5796	17.5796	9.67742	5.26316	0	14.2857	6.25
945853	CM001013.3	72716764	4.97183	6.63222e-07	0.000349714	NC_000086.8	Slc6a8	0	0	0	0	0	0	22.5806	5	22.2222	16.6667	21.4286	17.5796	17.5796	9.67742	5.26316	0	14.2857	6.25
945854	CM001013.3	72716796	3.74001	0.000184014	0.0441669	NC_000086.8	Gm32261	0	0	0	0	0	0	9.67742	20	22.2222	8.33333	0	12.0466	12.0466	12.9032	15.7895	5.26316	9.52381	0
945854	CM001013.3	72716796	3.74001	0.000184014	0.0441669	NC_000086.8	Slc6a8	0	0	0	0	0	0	9.67742	20	22.2222	8.33333	0	12.0466	12.0466	12.9032	15.7895	5.26316	9.52381	0
945858	CM001013.3	72716887	4.71457	2.42221e-06	0.00106121	NC_000086.8	Gm32261	0	0	0	0	0	0	29.4118	10	15.3846	21.0526	14.2857	18.0269	18.0269	12.5	7.14286	6.25	15.7895	13.3333
945858	CM001013.3	72716887	4.71457	2.42221e-06	0.00106121	NC_000086.8	Slc6a8	0	0	0	0	0	0	29.4118	10	15.3846	21.0526	14.2857	18.0269	18.0269	12.5	7.14286	6.25	15.7895	13.3333
945865	CM001013.3	72716972	4.60972	4.0321e-06	0.001641	NC_000086.8	Gm32261	0	0	0	0	0	0	13.6364	21.4286	4.34783	16	23.3333	15.7492	15.7492	5	15.7895	11.1111	18.75	4.16667
945865	CM001013.3	72716972	4.60972	4.0321e-06	0.001641	NC_000086.8	Slc6a8	0	0	0	0	0	0	13.6364	21.4286	4.34783	16	23.3333	15.7492	15.7492	5	15.7895	11.1111	18.75	4.16667
945873	CM001013.3	72717008	4.85073	1.2301e-06	0.000592441	NC_000086.8	Gm32261	0	0	0	0	0	0	4.54545	35.7143	21.7391	12	20	18.7998	18.7998	5	11.1111	5.55556	6.25	20.8333
945873	CM001013.3	72717008	4.85073	1.2301e-06	0.000592441	NC_000086.8	Slc6a8	0	0	0	0	0	0	4.54545	35.7143	21.7391	12	20	18.7998	18.7998	5	11.1111	5.55556	6.25	20.8333
945874	CM001013.3	72717010	3.73205	0.000189928	0.0453344	NC_000086.8	Gm32261	0	0	0	0	0	0	23.8095	13.3333	28.5714	18.1818	0	16.7792	16.7792	4.54545	15.7895	3.84615	10.5263	0
945874	CM001013.3	72717010	3.73205	0.000189928	0.0453344	NC_000086.8	Slc6a8	0	0	0	0	0	0	23.8095	13.3333	28.5714	18.1818	0	16.7792	16.7792	4.54545	15.7895	3.84615	10.5263	0
945879	CM001013.3	72717029	3.93453	8.3361e-05	0.0224639	NC_000086.8	Gm32261	11.1111	20	0	7.14286	13.3333	10.3175	34.4828	46.6667	36	26.9231	23.3333	33.4812	23.1637	15	21.0526	21.0526	35.2941	33.3333
945879	CM001013.3	72717029	3.93453	8.3361e-05	0.0224639	NC_000086.8	Slc6a8	11.1111	20	0	7.14286	13.3333	10.3175	34.4828	46.6667	36	26.9231	23.3333	33.4812	23.1637	15	21.0526	21.0526	35.2941	33.3333
945899	CM001013.3	72717292	4.84673	1.25515e-06	0.000601601	NC_000086.8	Gm32261	0	0	0	0	0	0	30	27.2727	8.69565	18.1818	19.0476	20.6396	20.6396	3.7037	4.54545	0	9.52381	14.2857
945899	CM001013.3	72717292	4.84673	1.25515e-06	0.000601601	NC_000086.8	Slc6a8	0	0	0	0	0	0	30	27.2727	8.69565	18.1818	19.0476	20.6396	20.6396	3.7037	4.54545	0	9.52381	14.2857
945902	CM001013.3	72717371	3.8744	0.000106886	0.0278864	NC_000086.8	Gm32261	0	9.09091	9.09091	6.66667	0	4.9697	33.3333	30	23.5294	10.5263	40	27.4778	22.5081	23.0769	27.2727	16.6667	5.26316	27.2727
945902	CM001013.3	72717371	3.8744	0.000106886	0.0278864	NC_000086.8	Slc6a8	0	9.09091	9.09091	6.66667	0	4.9697	33.3333	30	23.5294	10.5263	40	27.4778	22.5081	23.0769	27.2727	16.6667	5.26316	27.2727
945905	CM001013.3	72717399	4.64415	3.41474e-06	0.00142076	NC_000086.8	Gm32261	0	0	0	6.66667	0	1.33333	31.5789	16.6667	29.4118	21.0526	10	21.742	20.4087	16.6667	18.1818	15.7895	0	18.1818
945905	CM001013.3	72717399	4.64415	3.41474e-06	0.00142076	NC_000086.8	Slc6a8	0	0	0	6.66667	0	1.33333	31.5789	16.6667	29.4118	21.0526	10	21.742	20.4087	16.6667	18.1818	15.7895	0	18.1818
945907	CM001013.3	72717418	5.05828	4.23045e-07	0.000237844	NC_000086.8	Gm32261	0	0	0	6.66667	0	1.33333	31.5789	25	23.5294	26.3158	20	25.2848	23.9515	8.33333	18.1818	15.7895	5	36.3636
945907	CM001013.3	72717418	5.05828	4.23045e-07	0.000237844	NC_000086.8	Slc6a8	0	0	0	6.66667	0	1.33333	31.5789	25	23.5294	26.3158	20	25.2848	23.9515	8.33333	18.1818	15.7895	5	36.3636
945910	CM001013.3	72717463	4.8556	1.20023e-06	0.000580699	NC_000086.8	Gm32261	5.88235	0	0	0	0	1.17647	31.5789	16.6667	17.6471	26.3158	30	24.4417	23.2652	18.1818	18.1818	10.5263	0	18.1818
945910	CM001013.3	72717463	4.8556	1.20023e-06	0.000580699	NC_000086.8	Slc6a8	5.88235	0	0	0	0	1.17647	31.5789	16.6667	17.6471	26.3158	30	24.4417	23.2652	18.1818	18.1818	10.5263	0	18.1818
945911	CM001013.3	72760841	4.19087	2.77883e-05	0.00859706	NC_000086.8	Bcap31	7.69231	9.52381	10	0	16.6667	8.77656	33.3333	30.4348	25.8065	39.3939	32	32.1937	23.4171	38.8889	20	12.5	44	29.4118
945926	CM001013.3	72830665	3.82928	0.000128519	0.0324772	NC_000086.8	Ssr4	0	0	0	5	0	1	21.4286	19.0476	16	17.2414	4.7619	15.6959	14.6959	18.75	4	18.5185	14.2857	5.26316
945950	CM001013.3	72867960	4.76047	1.93141e-06	0.000870246	NC_000086.8	Pdzd4	0	0	0	0	0	0	17.6471	36	13.0435	9.09091	12.5	17.6563	17.6563	7.69231	13.0435	13.6364	6.66667	20
945953	CM001013.3	72868020	3.80799	0.000140101	0.0348681	NC_000086.8	Pdzd4	0	0	0	0	0	0	5.88235	24	21.7391	4.54545	6.25	12.4834	12.4834	11.5385	8.69565	9.09091	25	10
945958	CM001013.3	72868328	4.47117	7.77936e-06	0.00286998	NC_000086.8	Pdzd4	0	0	0	0	0	0	22.2222	15	12	25.9259	16	18.2296	18.2296	20	9.09091	16.6667	13.0435	5.88235
945964	CM001013.3	72868534	3.80507	0.000141765	0.0352454	NC_000086.8	Pdzd4	0	0	0	0	8.33333	1.66667	20	26.3158	12	13.6364	13.0435	16.9991	15.3325	12.5	6.66667	15.3846	21.4286	17.6471
945965	CM001013.3	72868563	4.89545	9.80818e-07	0.000489747	NC_000086.8	Pdzd4	0	0	0	0	0	0	15	11.1111	12.5	40.9091	26.087	21.1214	21.1214	13.3333	6.66667	15.3846	7.69231	29.4118
945979	CM001013.3	73010960	4.72148	2.34131e-06	0.001031	NC_000086.8	Hcfc1	0	6.89655	0	0	0	1.37931	28.5714	38.0952	19.4444	27.027	9.09091	24.4458	23.0665	19.2308	26.3158	14.2857	0	10
945992	CM001013.3	73289968	4.52293	6.09884e-06	0.00232582	NC_000086.8	Flna	0	0	0	0	0	0	5.88235	33.3333	22.2222	37.5	6.25	21.0376	21.0376	25	10.5263	10	12.5	16.6667
946000	CM001013.3	73298571	4.89168	9.99771e-07	0.000497382	NC_000086.8	Emd	0	0	5.55556	0	0	1.11111	17.6471	20	29.1667	20	36.8421	24.7312	23.6201	0	16.6667	25	13.3333	29.1667
946051	CM001013.3	73412224	4.60385	4.14742e-06	0.00168217	NC_000086.8	Gm44504	6.66667	0	0	0	6.66667	2.66667	16	39.1304	30	23.0769	16.6667	24.9748	22.3081	20.8333	20	7.69231	27.2727	15.7895
946067	CM001013.3	74199532	4.52889	5.9293e-06	0.00227485	NC_000086.8	Smim9	0	5.26316	5.26316	0	0	2.10526	14.2857	30.4348	26.9231	17.3913	23.0769	22.4224	20.3171	20	23.5294	15.7895	12	0
946103	CM001013.3	74460642	3.79382	0.000148345	0.0367084	NC_000086.8	Brcc3	0	13.3333	8.33333	0	0	4.33333	20.6897	43.3333	13.0435	26.087	15.3846	23.7076	19.3743	17.6471	16.129	35.7143	14.2857	19.0476
946221	CM001013.3	76839398	4.37225	1.22972e-05	0.00425906	NC_000086.8	Prkx	0	0	0	0	4.16667	0.833333	56.25	21.7391	10	28	20	27.1978	26.3645	4	16.6667	10	33.3333	23.8095
946225	CM001013.3	76839474	3.9851	6.74528e-05	0.0186312	NC_000086.8	Prkx	0	0	0	0	8.33333	1.66667	31.25	26.087	10	19.2308	10	19.3135	17.6469	4.16667	16.6667	0	22.7273	9.52381
946228	CM001013.3	76839482	3.95035	7.80358e-05	0.0212032	NC_000086.8	Prkx	0	0	0	0	4.16667	0.833333	15.625	17.3913	5	19.2308	10	13.4494	12.6161	0	8.33333	0	9.09091	14.2857
946291	CM001013.3	84092222	4.26769	1.97507e-05	0.00642177	NC_000086.8	Dmd	0	0	0	0	0	0	9.09091	18.75	10.7143	13.5135	18.75	14.1637	14.1637	6.25	5.88235	4.34783	6.25	21.4286
946300	CM001013.3	84092374	4.15541	3.2471e-05	0.00985196	NC_000086.8	Dmd	9.09091	0	0	0	0	1.81818	16.6667	21.4286	21.7391	31.5789	12.5	20.7827	18.9645	7.69231	16.6667	18.75	25	0
946375	CM001013.3	92332553	4.84253	1.28196e-06	0.000612762	NC_000086.8	Arx	4.54545	0	0	0	0	0.909091	14.2857	34.7826	16.6667	16.129	18.1818	20.0092	19.1001	17.6471	6.66667	28.5714	11.1111	15.3846
946401	CM001013.3	92332865	3.86826	0.000109617	0.0284195	NC_000086.8	Arx	0	0	0	0	0	0	14.2857	22.7273	41.1765	19.2308	6.66667	20.8174	20.8174	13.6364	22.2222	36.3636	17.6471	0
946420	CM001013.3	92340680	4.20234	2.64164e-05	0.00821541	NC_000086.8	Arx	0	0	0	4.54545	0	0.909091	14.2857	33.3333	20.8333	31.25	21.0526	24.151	23.2419	16.6667	30.7692	46.6667	21.7391	0
946437	CM001013.3	92341437	3.88543	0.000102148	0.0268343	NC_000086.8	Arx	0	6.66667	14.2857	0	5.88235	5.36695	25	15	21.7391	31.8182	31.5789	25.0273	19.6603	18.1818	20	31.8182	13.3333	21.0526
946452	CM001013.3	92675871	4.65194	3.28822e-06	0.00137656	NC_000086.8	Pola1	5.88235	7.69231	0	5.26316	16.6667	7.1009	28	18.1818	31.7073	36	26.087	27.9952	20.8943	25	7.69231	27.7778	24.2424	18.75
946455	CM001013.3	92675882	4.51042	6.46981e-06	0.00243989	NC_000086.8	Pola1	0	0	0	0	0	0	21.7391	9.09091	18.6047	16	4.34783	13.9565	13.9565	11.1111	3.7037	27.7778	6.66667	3.125
946495	CM001013.3	93165330	4.30624	1.66049e-05	0.00551399	NC_000086.8	Zfx	0	0	0	0	9.09091	1.81818	13.3333	23.8095	35.7143	25	5.55556	20.6825	18.8644	11.1111	20	5.88235	15	15
946529	CM001013.3	93277951	4.52641	5.99936e-06	0.00229709	NC_000086.8	Klhl15	0	0	0	0	0	0	27.7778	26.6667	13.0435	25	8.33333	20.1643	20.1643	18.1818	14.2857	14.2857	11.1111	11.7647
946531	CM001013.3	93277987	4.24222	2.21323e-05	0.00708231	NC_000086.8	Klhl15	0	0	0	0	0	0	27.7778	33.3333	8.69565	16.6667	8.33333	18.9614	18.9614	22.7273	0	21.4286	11.1111	11.7647
946558	CM001013.3	93410744	4.69507	2.66521e-06	0.00114914	NC_000086.8	Apoo	4.7619	0	0	0	0	0.952381	14.2857	33.3333	8.69565	22.2222	20	19.7074	18.755	4.7619	17.2414	11.7647	14.2857	3.84615
946568	CM001013.3	93410864	3.99483	6.47412e-05	0.0179657	NC_000086.8	Apoo	0	0	0	0	6.25	1.25	13.7931	5	18.1818	15	22.2222	14.8394	13.5894	16	21.7391	5.88235	4	6.66667
946580	CM001013.3	93584806	4.30871	1.6421e-05	0.00546818	NC_000086.8	Maged1	0	0	0	0	0	0	13.3333	18.1818	20	21.0526	5.55556	15.6247	15.6247	8.69565	0	12.5	5.55556	27.2727
946699	CM001013.3	97934199	4.56907	4.89896e-06	0.00193821	NC_000086.8	Ophn1	0	0	0	0	0	0	8.69565	15.625	24	14.8148	13.0435	15.2358	15.2358	15.1515	10.5263	5	6.66667	13.7931
946732	CM001013.3	98086551	4.21218	2.52922e-05	0.00791498	NC_000086.8	Stard8	8.69565	0	5.55556	0	6.25	4.10024	31.8182	10.5263	30.4348	29.0323	17.3913	23.8406	19.7403	29.4118	18.1818	20	10.5263	13.0435
946787	CM001013.3	98514237	4.29126	1.7766e-05	0.00585051	NC_000086.8	Pja1	0	0	5	0	7.14286	2.42857	13.3333	21.0526	20	15.1515	10	15.9075	13.4789	19.2308	15.3846	11.1111	16.6667	5
946790	CM001013.3	98514245	4.60358	4.15281e-06	0.00168293	NC_000086.8	Pja1	4.7619	4.16667	5	0	7.14286	4.21429	23.3333	31.5789	27.7778	15.1515	20	23.5683	19.354	26.9231	11.5385	27.7778	22.2222	10
946830	CM001013.3	99019675	4.92447	8.4589e-07	0.000432133	NC_000086.8	Eda	0	0	0	0	0	0	19.0476	13.6364	12.5	20	19.2308	16.883	16.883	11.1111	0	22.2222	7.14286	20
946839	CM001013.3	99019775	4.20419	2.62021e-05	0.0081621	NC_000086.8	Eda	0	23.0769	0	9.09091	5	7.43357	26.087	30	28.125	34.2857	18.75	27.4495	20.016	19.0476	30	18.1818	28.5714	33.3333
946851	CM001013.3	99020050	4.25299	2.10937e-05	0.00678419	NC_000086.8	Eda	3.7037	0	0	5.88235	0	1.91721	33.3333	14.2857	12	13.8889	25	19.7016	17.7844	8.33333	4.54545	31.5789	7.40741	23.8095
946860	CM001013.3	99669492	4.10704	4.00769e-05	0.0118697	NC_000086.8	Pdzd11	11.7647	0	8.33333	0	0	4.01961	20	15.7895	17.8571	17.0732	8.82353	15.9087	11.8891	9.67742	10	15.3846	12.9032	10
946882	CM001013.3	99774020	4.56623	4.96573e-06	0.00195832	NC_000086.8	Gdpd2	0	15	11.1111	11.1111	14.2857	10.3016	38.0952	34.7826	30.303	39.2857	46.1538	37.7241	27.4225	27.2727	31.25	14.8148	46.1538	27.2727
946885	CM001013.3	99811784	4.00312	6.25133e-05	0.0174288	NC_000086.8	Dlg3	0	11.1111	11.1111	0	5.55556	5.55556	69.2308	60	21.4286	37.5	23.5294	42.3378	36.7822	17.3913	52.381	30	38.4615	7.14286
946901	CM001013.3	100128999	4.65318	3.26852e-06	0.00136891	NC_000086.8	Slc7a3	3.57143	0	0	0	3.7037	1.45503	9.09091	39.2857	11.1111	25	23.5294	21.6034	20.1484	19.2308	4.7619	15.3846	20	17.3913
946909	CM001013.3	100298718	4.38097	1.18152e-05	0.00411613	NC_000086.8	Foxo4	17.6471	23.8095	5	0	12.5	11.7913	55.5556	28.5714	46.875	29.6296	34.7826	39.0828	27.2915	32.3529	28.5714	33.3333	31.1111	20
946911	CM001013.3	100298775	3.78073	0.000156369	0.0383645	NC_000086.8	Foxo4	0	5.26316	18.1818	10.5263	10	8.79426	41.6667	14.2857	33.3333	37.931	27.2727	30.8979	22.1036	30	31.25	36.6667	12.5	17.6471
946944	CM001013.3	100463661	3.86992	0.00010887	0.0283031	NC_000086.8	Zmym3	6.25	0	0	0	0	1.25	8	10.5263	22.2222	14.8148	17.2414	14.5609	13.3109	11.1111	7.69231	27.7778	4.34783	0
946957	CM001013.3	100893105	4.55056	5.35042e-06	0.00208387	NC_000086.8	Nhsl2	0	5.55556	0	4.54545	0	2.0202	4.54545	26.087	18.75	25	17.2414	18.3248	16.3046	8	14.8148	20	3.84615	10
946969	CM001013.3	100893727	5.04642	4.50176e-07	0.000251462	NC_000086.8	Nhsl2	0	0	0	0	0	0	22.2222	17.2414	5	19.0476	10.5263	14.8075	14.8075	13.3333	5.88235	6.66667	10	10
946985	CM001013.3	100893802	3.83226	0.000126974	0.032208	NC_000086.8	Nhsl2	0	0	0	0	0	0	3.44828	13.3333	14.2857	12.9032	28.5714	14.5084	14.5084	11.5385	11.7647	14.2857	4.54545	4.54545
946989	CM001013.3	100893812	5.3059	1.12118e-07	7.65746e-05	NC_000086.8	Nhsl2	0	0	0	0	0	0	24.1379	13.3333	28.5714	9.67742	28.5714	20.8583	20.8583	19.2308	5.88235	9.52381	4.54545	9.09091
946990	CM001013.3	100893826	4.02569	5.68095e-05	0.0160361	NC_000086.8	Nhsl2	0	0	0	0	0	0	37.5	17.6471	6.25	15.3846	5.88235	16.5328	16.5328	21.0526	5.88235	12.5	13.3333	27.2727
946992	CM001013.3	100893836	3.7388	0.0001849	0.044346	NC_000086.8	Nhsl2	0	0	0	0	0	0	41.6667	35.2941	18.75	7.69231	11.7647	23.0336	23.0336	26.3158	17.6471	18.75	0	27.2727
946997	CM001013.3	100893862	4.92243	8.54758e-07	0.000435028	NC_000086.8	Nhsl2	0	0	0	0	0	0	24.1379	14.2857	19.2308	9.375	15	16.4059	16.4059	11.7647	10	11.5385	0	0
946998	CM001013.3	100893864	4.12632	3.6862e-05	0.0110344	NC_000086.8	Nhsl2	0	0	0	0	0	0	10.3448	19.0476	15.3846	12.5	5	12.4554	12.4554	11.7647	0	11.5385	5.55556	17.6471
947001	CM001013.3	100893891	4.03808	5.38903e-05	0.0153488	NC_000086.8	Nhsl2	0	0	0	0	5.55556	1.11111	24.1379	9.52381	7.69231	15.625	15	14.3958	13.2847	17.6471	10	7.69231	11.1111	17.6471
947003	CM001013.3	100893905	4.31864	1.56992e-05	0.0052573	NC_000086.8	Nhsl2	0	0	0	0	0	0	17.2414	14.2857	11.5385	9.375	15	13.4881	13.4881	11.7647	0	3.84615	5.55556	17.6471
947013	CM001013.3	100894027	3.8536	0.000116392	0.0298822	NC_000086.8	Nhsl2	0	0	0	0	0	0	21.0526	45	27.2727	38.4615	4.7619	27.3098	27.3098	41.6667	47.3684	13.3333	15.3846	6.25
947029	CM001013.3	100997853	4.082	4.46489e-05	0.0130731	NC_000086.8	Nhsl2	0	0	0	0	0	0	10	13.6364	25	13.3333	20	16.3939	16.3939	3.57143	10	5	10	7.14286
947088	CM001013.3	101293683	3.86926	0.000109165	0.0283563	NC_000086.8	Cited1	0	0	0	5.88235	0	1.17647	25	16.6667	12.5	16	20	18.0333	16.8569	27.7778	26.3158	0	5.26316	16.6667
947112	CM001013.3	101295023	4.1424	3.43686e-05	0.0103631	NC_000086.8	Cited1	0	0	0	0	0	0	9.09091	15.7895	21.875	11.6279	21.4286	15.9624	15.9624	13.3333	7.69231	11.7647	15.3846	13.0435
947114	CM001013.3	101295025	4.88902	1.01337e-06	0.00050362	NC_000086.8	Cited1	0	0	0	0	0	0	31.8182	10.5263	25	18.6047	14.2857	20.047	20.047	13.3333	0	23.5294	23.0769	4.34783
947116	CM001013.3	101295038	4.78803	1.68429e-06	0.000775065	NC_000086.8	Cited1	7.14286	0	0	0	0	1.42857	22.7273	15.7895	25	23.2558	21.4286	21.6402	20.2117	16.6667	7.69231	35.2941	11.5385	13.0435
947149	CM001013.3	101687653	4.30479	1.67147e-05	0.00554464	NC_000086.8	Phka1	0	0	0	0	0	0	12.1212	11.5385	25	9.375	6.25	12.8569	12.8569	0	8.69565	0	4.7619	9.52381
947152	CM001013.3	101687691	4.54364	5.52907e-06	0.00214292	NC_000086.8	Phka1	0	0	0	0	0	0	12.1212	19.2308	14.2857	12.5	9.375	13.5025	13.5025	15	4.34783	16.6667	4.54545	14.2857
947156	CM001013.3	101687721	4.48924	7.14778e-06	0.00266804	NC_000086.8	Phka1	4.16667	0	0	10	0	2.83333	26.087	12.5	38.0952	19.5122	16.6667	22.5722	19.7389	23.8095	12.5	9.09091	25	4.7619
947158	CM001013.3	101687748	4.35724	1.3171e-05	0.00452545	NC_000086.8	Phka1	0	0	7.14286	0	0	1.42857	14.2857	25	23.8095	17.0732	16.6667	19.367	17.9384	14.2857	18.75	10.5263	12.5	4.7619
947206	CM001013.3	102366025	3.74762	0.000178517	0.0430431	NC_000086.8	Cdx4	20	7.14286	4.34783	8.69565	23.5294	12.7431	32.1429	45.4545	41.1765	25.9259	22.7273	33.4854	20.7423	40.7407	30	26.3158	34.375	14.2857
947314	CM001013.3	103243798	3.92412	8.70472e-05	0.0233119	NC_000086.8	Nexmif	0	0	0	0	0	0	17.6471	25	21.0526	30.7692	12.5	21.3938	21.3938	0	11.7647	18.75	54.5455	10
947315	CM001013.3	103243801	4.04897	5.14432e-05	0.0147754	NC_000086.8	Nexmif	5	0	0	0	0	1	11.7647	16.6667	26.3158	30.7692	12.5	19.6033	18.6033	21.0526	11.7647	12.5	9.09091	0
947320	CM001013.3	103244227	4.40322	1.06656e-05	0.00376531	NC_000086.8	Nexmif	0	0	7.14286	0	4.54545	2.33766	24	17.6471	37.5	14.2857	17.6471	22.216	19.8783	13.6364	10.5263	11.1111	10.5263	21.4286
947325	CM001013.3	103244265	4.25481	2.09229e-05	0.00673609	NC_000086.8	Nexmif	0	0	7.14286	0	4.54545	2.33766	28	17.6471	25	14.2857	17.6471	20.516	18.1783	13.6364	21.0526	11.1111	15.7895	21.4286
947333	CM001013.3	103244305	4.77752	1.77475e-06	0.000808084	NC_000086.8	Nexmif	0	0	0	0	0	0	14.2857	13.6364	27.7778	27.2727	5.55556	17.7056	17.7056	11.1111	23.0769	14.2857	7.69231	7.69231
947335	CM001013.3	103244309	4.02195	5.77182e-05	0.0162685	NC_000086.8	Nexmif	0	0	6.25	0	0	1.25	19.0476	13.6364	16.6667	24.2424	5.55556	15.8297	14.5797	11.1111	23.0769	14.2857	7.69231	0
947337	CM001013.3	103244329	3.74951	0.000177182	0.0427537	NC_000086.8	Nexmif	0	0	0	0	0	0	9.52381	18.1818	16.6667	12.1212	5.55556	12.4098	12.4098	5.55556	23.0769	0	7.69231	7.69231
947341	CM001013.3	103244335	4.69311	2.69088e-06	0.00115758	NC_000086.8	Nexmif	0	0	0	0	0	0	14.2857	18.1818	22.2222	24.2424	5.55556	16.8975	16.8975	11.1111	30.7692	14.2857	7.69231	7.69231
947345	CM001013.3	103244341	4.22401	2.3999e-05	0.00757511	NC_000086.8	Nexmif	0	10	0	0	0	2	19.0476	9.09091	22.2222	27.2727	5.55556	16.6378	14.6378	16.6667	23.0769	14.2857	15.3846	7.69231
947358	CM001013.3	103244577	3.93763	8.22886e-05	0.0222001	NC_000086.8	Nexmif	0	0	0	0	0	0	18.1818	7.14286	9.09091	15.3846	20	13.96	13.96	5.55556	16.6667	12.5	23.5294	10.5263
947360	CM001013.3	103244581	4.32912	1.49705e-05	0.0050399	NC_000086.8	Nexmif	0	0	0	0	0	0	22.7273	28.5714	0	15.3846	20	17.3367	17.3367	11.1111	11.1111	12.5	11.7647	15.7895
947362	CM001013.3	103244583	4.31618	1.58753e-05	0.00530505	NC_000086.8	Nexmif	0	0	0	0	0	0	22.7273	21.4286	9.09091	11.5385	20	16.957	16.957	5.55556	5.55556	25	12.5	5.26316
947453	CM001013.3	104808565	4.17099	3.03279e-05	0.00929203	NC_000086.8	Fgf16	0	0	0	0	0	0	8	10.5263	20	26.087	11.7647	15.2756	15.2756	15.7895	9.09091	9.09091	5	0
947464	CM001013.3	104808649	3.71776	0.000201	0.047583	NC_000086.8	Fgf16	7.14286	0	0	7.14286	0	2.85714	8.10811	18.1818	19.4444	14.2857	18.75	15.754	12.8969	9.375	20	3.84615	3.44828	5
947502	CM001013.3	105263112	3.76144	0.000168941	0.0410149	NC_000086.8	Taf9b	0	0	0	0	0	0	12.5	11.7647	22.2222	12.1212	4	12.5216	12.5216	0	11.1111	10	12	10.5263
947552	CM001013.3	106720693	3.82226	0.000132232	0.0332756	NC_000086.8	Tbx22	6.66667	5.26316	7.14286	11.1111	4.7619	6.98914	20.8333	52	29.1667	29.0323	16.6667	29.5398	22.5506	15.625	47.619	19.4444	18.75	26.087
947642	CM001013.3	128650824	4.18441	2.85904e-05	0.00882226	NC_000086.8	Diaph2	0	5	0	0	0	1	8	20	17.5	7.69231	38.0952	18.2575	17.2575	22.7273	8.33333	26.6667	10	11.7647
947663	CM001013.3	132587874	3.93179	8.4317e-05	0.0226816	NC_000086.8	Pcdh19	5.88235	0	0	0	0	1.17647	14.2857	23.5294	30.7692	20.8333	10.3448	19.9525	18.776	30.7692	7.14286	6.25	0	0
947665	CM001013.3	132587878	4.02859	5.61121e-05	0.0158628	NC_000086.8	Pcdh19	5.88235	0	0	6.25	0	2.42647	21.4286	29.4118	26.9231	12.5	17.2414	21.501	19.0745	7.69231	7.14286	6.25	0	0
947666	CM001013.3	132587890	3.72116	0.000198313	0.0470642	NC_000086.8	Pcdh19	5.88235	0	0	0	0	1.17647	21.4286	23.5294	19.2308	4.16667	17.2414	17.1194	15.9429	15.3846	0	6.25	0	7.14286
947668	CM001013.3	132587903	4.60465	4.13158e-06	0.00167718	NC_000086.8	Pcdh19	5.88235	0	0	0	0	1.17647	21.4286	29.4118	34.6154	16.6667	13.7931	23.1831	22.0066	30.7692	6.66667	6.25	0	7.14286
947672	CM001013.3	132587913	4.11594	3.85602e-05	0.011471	NC_000086.8	Pcdh19	0	0	0	0	5.55556	1.11111	36.3636	14.8148	13.3333	13.3333	21.7391	19.9168	18.8057	4.7619	7.40741	3.7037	15.3846	20
947673	CM001013.3	132587914	3.91325	9.10636e-05	0.0242237	NC_000086.8	Pcdh19	0	0	7.14286	0	0	1.42857	12.5	23.0769	19.0476	7.69231	10	14.4634	13.0348	4.7619	10	15	23.0769	20
947682	CM001013.3	132587994	3.78007	0.000156786	0.0384469	NC_000086.8	Pcdh19	7.14286	11.1111	14.2857	4.54545	5.88235	8.5935	35.4839	40.7407	54.1667	16	20	33.2783	24.6848	14.2857	27.2727	22.7273	47.0588	27.2727
947686	CM001013.3	132588170	3.76366	0.000167445	0.0407245	NC_000086.8	Pcdh19	0	0	0	0	0	0	17.3913	28.5714	8	20.5882	8.33333	16.5769	16.5769	10.5263	0	31.25	9.09091	30
947688	CM001013.3	132588172	4.72847	2.26213e-06	0.00100123	NC_000086.8	Pcdh19	5.55556	0	0	0	0	1.11111	18.1818	28.5714	8	23.5294	20.8333	19.8232	18.7121	21.0526	8.69565	18.75	4.54545	20
947690	CM001013.3	132588183	3.98969	6.61589e-05	0.0183163	NC_000086.8	Pcdh19	5.26316	0	0	0	5.55556	2.16374	13.0435	21.4286	16	17.6471	20.8333	17.7905	15.6267	10.5263	13.0435	31.25	4.7619	10
947696	CM001013.3	132589064	4.2654	1.99547e-05	0.00647924	NC_000086.8	Gm26851	0	9.52381	0	0	5	2.90476	26.6667	9.09091	20	23.0769	22.2222	20.2113	17.3066	9.67742	18.1818	16	31.0345	11.7647
947696	CM001013.3	132589064	4.2654	1.99547e-05	0.00647924	NC_000086.8	Pcdh19	0	9.52381	0	0	5	2.90476	26.6667	9.09091	20	23.0769	22.2222	20.2113	17.3066	9.67742	18.1818	16	31.0345	11.7647
947708	CM001013.3	132590796	4.17008	3.04491e-05	0.00932618	NC_000086.8	Gm26851	0	0	0	0	0	0	10.5263	25	5.55556	16.6667	15	14.5497	14.5497	11.5385	14.2857	11.7647	0	0
947709	CM001013.3	132590799	4.63038	3.64995e-06	0.00150676	NC_000086.8	Gm26851	0	7.14286	0	0	0	1.42857	31.5789	25	16.6667	54.1667	20	29.4825	28.0539	23.0769	19.0476	35.2941	25	0
947711	CM001013.3	132590815	4.48453	7.30736e-06	0.00271907	NC_000086.8	Gm26851	4.34783	7.14286	0	0	0	2.29814	26.3158	31.25	16.6667	50	20	28.8465	26.5484	23.0769	19.0476	29.4118	25	0
947749	CM001013.3	132959951	4.37926	1.19085e-05	0.00414557	NC_000086.8	Cstf2	0	9.09091	0	0	0	1.81818	20.6897	30	25	21.7391	28.5714	25.2	23.3819	0	20	33.3333	27.7778	11.7647
947750	CM001013.3	132959958	4.89967	9.6e-07	0.000480855	NC_000086.8	Cstf2	0	0	0	0	0	0	27.5862	20	25	13.0435	21.4286	21.4117	21.4117	6.66667	13.3333	19.0476	11.7647	11.7647
947753	CM001013.3	132959970	4.26435	2.00484e-05	0.00650228	NC_000086.8	Cstf2	0	0	0	0	8.33333	1.66667	20.6897	40	33.3333	13.0435	28.5714	27.1276	25.4609	6.66667	6.66667	23.8095	38.8889	6.25
947756	CM001013.3	132959986	4.04732	5.1807e-05	0.0148668	NC_000086.8	Cstf2	0	16.6667	0	0	18.1818	6.9697	38.8889	36.3636	52.9412	32	30.7692	38.1926	31.2229	13.3333	13.3333	42.1053	56	18.75
947770	CM001013.3	132960069	4.02912	5.59857e-05	0.0158365	NC_000086.8	Cstf2	0	0	6.66667	0	0	1.33333	29.6296	10.8108	13.6364	7.89474	14.2857	15.2515	13.9181	14.8148	16.6667	15.7895	10.5263	0
947830	CM001013.3	133502468	4.17809	2.93972e-05	0.00904185	NC_000086.8	Hnrnph2	0	0	0	9.09091	0	1.81818	50	10.5263	9.52381	33.3333	38.8889	28.4545	26.6363	16.6667	25	24	35.2941	8.33333
947838	CM001013.3	133619035	3.74713	0.000178869	0.0431169	NC_000086.8	Armcx1	0	4.16667	0	0	0	0.833333	23.0769	5.26316	12	14.8148	13.6364	13.7583	12.9249	7.14286	12.5	16.6667	10	16.6667
948004	CM001013.3	136019179	3.8231	0.000131782	0.0331798	NC_000086.8	Esx1	10	0	0	0	0	2	12.5	47.619	35.2941	13.3333	5.88235	22.9258	20.9258	9.09091	27.2727	14.2857	20	23.5294
948006	CM001013.3	136019201	4.14978	3.32788e-05	0.010076	NC_000086.8	Esx1	0	0	0	0	5	1	12.5	38.0952	23.5294	20	5.88235	20.0014	19.0014	9.09091	18.1818	14.2857	15	31.25
948046	CM001013.3	138111013	4.5309	5.87319e-06	0.00225799	NC_000086.8	Pwwp3b	0	9.09091	4.34783	0	0	2.68775	20	12	33.3333	16	22.2222	20.7111	18.0234	19.3548	17.8571	16.129	11.1111	10.5263
948095	CM001013.3	138772021	5.54603	2.92228e-08	2.42431e-05	NC_000086.8	Morc4	5.26316	0	0	0	0	1.05263	23.8095	20.8333	23.0769	23.5294	33.3333	24.9165	23.8639	15.1515	3.84615	5	8.69565	6.66667
948097	CM001013.3	138772031	4.53323	5.8088e-06	0.00223946	NC_000086.8	Morc4	5.26316	0	0	0	0	1.05263	9.52381	12.5	26.9231	20.5882	22.2222	18.3515	17.2988	15.1515	3.84615	10	4.34783	13.3333
948098	CM001013.3	138772032	3.99374	6.50381e-05	0.0180375	NC_000086.8	Morc4	0	0	0	0	14.2857	2.85714	24	17.8571	18.5185	21.2121	4.7619	17.2699	14.4128	12.5	8.33333	6.66667	12.5	4.16667
948102	CM001013.3	138772054	4.83143	1.35554e-06	0.000644367	NC_000086.8	Morc4	0	0	0	0	0	0	16	25	18.5185	18.1818	9.52381	17.4448	17.4448	6.25	8.33333	6.66667	12.5	16.6667
948105	CM001013.3	138772065	5.10069	3.38418e-07	0.000196662	NC_000086.8	Morc4	0	8.33333	5	0	0	2.66667	39.1304	26.9231	26.9231	27.2727	19.0476	27.8594	25.1927	12.5	0	7.69231	25	20.8333
948113	CM001013.3	138772270	4.40463	1.05965e-05	0.00374231	NC_000086.8	Morc4	5.55556	0	0	0	0	1.11111	29.6296	30	12.5	16.6667	11.1111	19.9815	18.8704	18.75	4.7619	9.52381	30	15.3846
948119	CM001013.3	138898848	4.61014	4.02404e-06	0.00163983	NC_000086.8	Rbm41	0	0	0	0	0	0	25	24.2424	32.2581	7.14286	3.84615	18.4979	18.4979	11.4286	18.1818	4.34783	10	21.4286
948137	CM001013.3	138962293	3.87143	0.000108198	0.0281668	NC_000086.8	Nup62cl	0	0	0	0	0	0	6.25	11.7647	18.1818	13.3333	16.6667	13.2393	13.2393	19.0476	9.52381	5.55556	9.09091	0
948138	CM001013.3	138962300	4.36693	1.26005e-05	0.00435458	NC_000086.8	Nup62cl	0	0	0	0	12.5	2.5	25	11.7647	22.7273	22.5806	22.2222	20.859	18.359	9.52381	23.8095	16.6667	9.09091	18.1818
948139	CM001013.3	138962438	3.87276	0.00010761	0.0280444	NC_000086.8	Nup62cl	7.14286	0	7.69231	0	0	2.96703	5.26316	20	30	26.087	42.1053	24.6911	21.724	15.3846	11.1111	33.3333	13.0435	18.1818
948149	CM001013.3	138962950	3.81755	0.000134783	0.0337849	NC_000086.8	Nup62cl	7.14286	8.33333	20	13.3333	0	9.7619	38.0952	22.2222	30.4348	47.0588	26.6667	32.8955	23.1336	25	23.5294	21.4286	35.7143	28.5714
948150	CM001013.3	138962974	3.90153	9.5586e-05	0.0252852	NC_000086.8	Nup62cl	0	0	5.26316	13.3333	5.88235	4.89577	40	15	36.3636	35.2941	13.3333	27.9982	23.1024	10	25	14.2857	21.4286	42.8571
948159	CM001013.3	138963016	3.95162	7.76245e-05	0.0211095	NC_000086.8	Nup62cl	10.5263	0	0	6.66667	11.1111	5.66082	30	23.0769	22.2222	33.3333	20	25.7265	20.0657	26.3158	7.69231	22.7273	16.6667	41.6667
948162	CM001013.3	138963039	4.79823	1.60074e-06	0.000743309	NC_000086.8	Nup62cl	10	6.66667	7.14286	0	5.26316	5.81454	36.3636	36.3636	28.5714	31.5789	25	31.5755	25.761	31.5789	7.69231	20	40	16.6667
948179	CM001013.3	139178905	4.03861	5.37689e-05	0.0153234	NC_000086.8	Frmpd3	0	0	0	0	0	0	9.52381	22.7273	14.2857	12.9032	22.7273	16.4335	16.4335	0	12.5	15	0	16
948182	CM001013.3	139178920	4.24966	2.141e-05	0.0068743	NC_000086.8	Frmpd3	0	0	0	0	0	0	28.5714	27.2727	14.2857	6.45161	18.1818	18.9527	18.9527	26.3158	8.33333	15	8.33333	12
948207	CM001013.3	139499239	3.88495	0.000102349	0.0268798	NC_000086.8	Tsc22d3	0	6.25	0	0	0	1.25	8	12.5	14.2857	41.6667	33.3333	21.9571	20.7071	11.1111	13.6364	14.2857	35.7143	15.7895
948215	CM001013.3	139499297	3.77466	0.000160225	0.0392194	NC_000086.8	Tsc22d3	0	6.25	0	5	12.5	4.75	13.3333	9.09091	30.4348	27.5862	28.5714	21.8033	17.0533	27.7778	15.3846	14.2857	25	11.7647
948217	CM001013.3	139499835	3.84565	0.000120233	0.0307112	NC_000086.8	Tsc22d3	0	0	0	0	0	0	5	15	17.2414	9.09091	25	14.2665	14.2665	9.52381	4.34783	0	0	13.6364
948283	CM001013.3	139566466	4.22599	2.37897e-05	0.00752154	NC_000086.8	Mid2	8.33333	0	4.7619	0	0	2.61905	23.8095	24	19.0476	13.0435	23.0769	20.5955	17.9765	23.8095	20	20	10	10
948289	CM001013.3	139566480	4.70498	2.53885e-06	0.00110375	NC_000086.8	Mid2	4.16667	0	0	0	0	0.833333	19.0476	24	20	13.0435	15.3846	18.2951	17.4618	19.0476	13.3333	10	10	20
948305	CM001013.3	140506703	4.70583	2.5284e-06	0.00110056	NC_000086.8	Gm15295	9.09091	0	17.6471	5.55556	26.3158	11.7219	41.6667	57.1429	52.381	52.381	23.8095	45.4762	33.7543	19.0476	23.0769	15.7895	25	25
948311	CM001013.3	140506832	4.47898	7.50016e-06	0.00277993	NC_000086.8	Gm15295	9.52381	0	0	18.1818	5.55556	6.65224	52.9412	41.6667	21.0526	31.5789	61.1111	41.6701	35.0179	41.6667	5.55556	30	34.7826	38.8889
948313	CM001013.3	140506842	3.81522	0.000136063	0.0340228	NC_000086.8	Gm15295	9.52381	0	0	0	11.1111	4.12698	23.5294	29.1667	10.5263	21.0526	44.4444	25.7439	21.6169	29.1667	11.1111	25	8.69565	27.7778
948318	CM001013.3	140507799	4.12904	3.64277e-05	0.0109216	NC_000086.8	Gm15295	0	0	0	0	5.88235	1.17647	31.8182	5.88235	16	10.3448	21.4286	17.0948	15.9183	20	17.6471	6.25	16.6667	5.55556
948320	CM001013.3	140507814	3.78163	0.000155807	0.0382563	NC_000086.8	Gm15295	0	0	0	6.25	0	1.25	27.2727	5.88235	20	6.89655	14.2857	14.8675	13.6175	5	17.6471	12.5	22.2222	5.55556
948322	CM001013.3	140507817	4.04891	5.14574e-05	0.0147754	NC_000086.8	Gm15295	6.66667	5.88235	0	0	0	2.5098	50	11.7647	24	17.2414	35.7143	27.7441	25.2343	30	41.1765	12.5	22.2222	5.55556
948323	CM001013.3	140507818	4.35306	1.34251e-05	0.00459614	NC_000086.8	Gm15295	0	7.69231	7.69231	0	0	3.07692	18.75	14.2857	21.7391	30	42.8571	25.5264	22.4495	16.6667	29.4118	0	30.4348	16.6667
948324	CM001013.3	140507819	4.05323	5.05155e-05	0.0145445	NC_000086.8	Gm15295	0	0	5.26316	0	0	1.05263	45.4545	5.88235	24	13.7931	28.5714	23.5403	22.4877	30	35.2941	12.5	22.2222	5.55556
948326	CM001013.3	140507822	3.80906	0.000139493	0.0347351	NC_000086.8	Gm15295	0	0	0	0	0	0	13.6364	5.88235	8	13.7931	21.4286	12.5481	12.5481	5	17.6471	12.5	11.1111	5.55556
948327	CM001013.3	140507823	3.7954	0.000147407	0.0364954	NC_000086.8	Gm15295	0	0	7.69231	0	0	1.53846	6.25	14.2857	13.0435	23.3333	28.5714	17.0968	15.5583	16.6667	23.5294	0	16.6667	0
948342	CM001013.3	141172889	4.26045	2.04014e-05	0.00659726	NC_000086.8	Acsl4	0	0	0	0	0	0	22.2222	20.8333	5.26316	66.6667	47.0588	32.4088	32.4088	35.2941	7.14286	27.7778	14.2857	40
948346	CM001013.3	141173167	4.79238	1.64814e-06	0.000762486	NC_000086.8	Acsl4	7.69231	0	0	0	0	1.53846	42.1053	16.6667	43.4783	34.7826	14.2857	30.2637	28.7252	0	21.4286	15.7895	33.3333	25
948347	CM001013.3	141173171	4.14251	3.43518e-05	0.0103613	NC_000086.8	Acsl4	0	0	0	0	0	0	15.7895	8.33333	21.7391	13.0435	14.2857	14.6382	14.6382	0	14.2857	0	25	6.25
948348	CM001013.3	141173195	4.32083	1.55447e-05	0.00521321	NC_000086.8	Acsl4	0	0	0	0	0	0	21.0526	8.33333	21.7391	13.0435	14.2857	15.6909	15.6909	5.55556	0	0	8.33333	0
948349	CM001013.3	141173263	3.78181	0.00015569	0.0382374	NC_000086.8	Acsl4	0	0	0	0	0	0	12	6.66667	23.8095	6.25	25	14.7452	14.7452	5.26316	15.7895	8.33333	16.6667	14.2857
948358	CM001013.3	141173320	3.77263	0.000161538	0.0394596	NC_000086.8	Acsl4	0	0	0	0	0	0	13.6364	14.2857	12.5	17.3913	0	11.5627	11.5627	17.6471	13.0435	6.25	14.2857	0
948373	CM001013.3	141589477	4.6748	2.94235e-06	0.00124937	NC_000086.8	Tmem164	16.6667	20	14.2857	20	13.3333	16.8571	55.5556	40.5405	42.8571	47.8261	44.4444	46.2448	29.3876	50	38.0952	47.3684	22.2222	26.3158
948377	CM001013.3	142177098	3.75532	0.000173118	0.0418687	NC_000086.8	Chrdl1	0	0	0	0	0	0	9.09091	25	10.5263	12.5	20	15.4234	15.4234	9.09091	13.3333	4.7619	12.5	14.2857
948378	CM001013.3	142177126	3.97084	7.16204e-05	0.0196283	NC_000086.8	Chrdl1	0	0	0	0	7.69231	1.53846	8.69565	41.6667	21.0526	16.6667	10	19.6163	18.0779	9.09091	13.3333	9.52381	6.25	28.5714
948424	CM001013.3	145746086	4.59259	4.37775e-06	0.00175686	NC_000086.8	Htr2c	9.09091	25	0	0	5.88235	7.99465	30	33.3333	37.037	41.6667	17.3913	31.8857	23.891	28	24.1379	31.25	21.0526	26.3158
948425	CM001013.3	145746090	4.92365	8.4944e-07	0.000433016	NC_000086.8	Htr2c	0	0	0	0	0	0	11.1111	31.8182	20	19.4444	13.0435	19.0834	19.0834	24	10.3448	12.5	0	10.5263
948458	CM001013.3	149371035	3.75612	0.000172567	0.0417673	NC_000086.8	Apex2	0	6.25	0	6.25	6.66667	3.83333	4.7619	25	27.5862	20	24	20.2696	16.4363	6.89655	12	12.5	11.1111	30.7692
948475	CM001013.3	149800244	4.0346	5.46956e-05	0.015527	NC_000086.8	Gnl3l	0	0	0	0	0	0	7.89474	12	10	13.9535	12.5	11.2696	11.2696	4.54545	3.33333	14.2857	15.7895	4.34783
948510	CM001013.3	149830709	5.02779	4.96166e-07	0.000272715	NC_000086.8	Fgd1	0	0	0	0	0	0	18.75	9.09091	18.1818	25	11.7647	16.5575	16.5575	4.16667	13.7931	15	5.88235	14.2857
948514	CM001013.3	149830720	4.90133	9.51924e-07	0.000477325	NC_000086.8	Fgd1	0	0	0	0	0	0	6.25	9.09091	18.1818	22.2222	23.5294	15.8549	15.8549	12	10.3448	15	11.7647	0
948516	CM001013.3	149830727	4.51228	6.4134e-06	0.00242245	NC_000086.8	Fgd1	0	0	0	0	0	0	12.5	0	22.7273	13.8889	17.6471	13.3526	13.3526	4	13.7931	15	5.88235	0
948518	CM001013.3	149830740	4.85083	1.22945e-06	0.000592426	NC_000086.8	Fgd1	0	6.66667	10	6.66667	0	4.66667	26.3158	27.2727	31.8182	30.5556	23.5294	27.8983	23.2317	20	24.1379	27.7778	26.3158	7.14286
948528	CM001013.3	149830798	4.80741	1.52895e-06	0.000714815	NC_000086.8	Fgd1	0	0	11.7647	0	0	2.35294	19.0476	20	21.0526	30.7692	25	23.1739	20.821	11.1111	14.2857	6.25	5.55556	15.7895
948530	CM001013.3	149830861	5.48279	4.18669e-08	3.24604e-05	NC_000086.8	Fgd1	0	0	0	0	0	0	22.7273	10.5263	26.3158	23.0769	31.25	22.7793	22.7793	16.6667	14.2857	6.25	9.52381	15.7895
948536	CM001013.3	149951996	4.70319	2.56125e-06	0.00111137	NC_000086.8	Wnk3	12.5	0	0	10	7.14286	5.92857	32	33.3333	30.303	26.6667	14.2857	27.3177	21.3892	10	22.2222	31.5789	15	16.6667
948537	CM001013.3	149951998	5.02463	5.04399e-07	0.000276392	NC_000086.8	Wnk3	0	0	0	5	0	1	32	20.8333	21.2121	20	7.14286	20.2377	19.2377	15	16.6667	10.5263	15	11.1111
948538	CM001013.3	149952008	5.48992	4.02114e-08	3.14647e-05	NC_000086.8	Wnk3	0	0	4.7619	0	7.69231	2.49084	33.3333	32	29.0323	13.3333	21.4286	25.8255	23.3347	5.26316	5.55556	11.7647	0	16.6667
948553	CM001013.3	150303907	4.01654	5.90592e-05	0.0166071	NC_000086.8	Phf8	0	0	0	0	0	0	10.3448	23.5294	16.129	19.0476	28.5714	19.5245	19.5245	32.3529	23.5294	4.34783	0	17.6471
948556	CM001013.3	150303959	3.85016	0.000118041	0.030249	NC_000086.8	Phf8	4	13.6364	7.14286	4.54545	5.26316	6.91757	23.8095	23.0769	33.3333	20	27.2727	25.4985	18.5809	14.2857	31.5789	18.1818	22.2222	6.66667
948557	CM001013.3	150303971	5.8959	3.72635e-09	4.11463e-06	NC_000086.8	Phf8	0	0	0	0	0	0	31.8182	16	25	16	18.1818	21.4	21.4	4.7619	21.0526	18.1818	8.69565	6.66667
948558	CM001013.3	150303999	4.62917	3.67139e-06	0.00151364	NC_000086.8	Phf8	0	0	0	4.7619	0	0.952381	31.8182	12	29.1667	12	18.1818	20.6333	19.681	19.0476	21.0526	18.1818	4.34783	0
948560	CM001013.3	150304036	3.76276	0.00016805	0.0408404	NC_000086.8	Phf8	0	5.26316	0	4.7619	5	3.00501	31.8182	12	12.5	12	22.7273	18.2091	15.2041	19.0476	21.0526	18.1818	13.0435	6.66667
948565	CM001013.3	150586481	3.79038	0.00015042	0.0371348	NC_000086.8	Huwe1	0	0	0	0	0	0	8	25	9.52381	11.7647	7.69231	12.3962	12.3962	13.7931	7.69231	9.52381	8.69565	16.6667
948575	CM001013.3	150586524	4.23082	2.32836e-05	0.00739102	NC_000086.8	Huwe1	0	0	0	5.55556	0	1.11111	12	12.5	25	23.5294	21.4286	18.8916	17.7805	6.89655	7.69231	23.8095	8.69565	29.1667
948611	CM001013.3	150799427	4.57387	4.78799e-06	0.00190302	NC_000086.8	Ribc1	8.69565	0	7.14286	0	0	3.1677	20	24	21.0526	18.5185	18.75	20.4642	17.2965	12	15.7895	25	7.40741	5.55556
948611	CM001013.3	150799427	4.57387	4.78799e-06	0.00190302	NC_000086.8	Smc1a	8.69565	0	7.14286	0	0	3.1677	20	24	21.0526	18.5185	18.75	20.4642	17.2965	12	15.7895	25	7.40741	5.55556
948746	CM001013.3	151790473	5.36232	8.21597e-08	5.83349e-05	NC_000086.8	Usp51	0	5.26316	0	0	0	1.05263	14.2857	21.0526	30	20.8333	37.5	24.7343	23.6817	13.0435	25	16.6667	6.66667	0
948773	CM001013.3	153999014	4.44835	8.65315e-06	0.00314235	NC_000086.8	Sat1	0	6.66667	0	0	0	1.33333	20.8333	18.75	26.4706	17.3913	14.7059	19.6302	18.2969	15.7895	13.6364	9.67742	17.6471	18.1818
948780	CM001013.3	153999436	3.94917	7.84214e-05	0.0212775	NC_000086.8	Sat1	0	0	0	0	6.25	1.25	5.88235	14.2857	17.1429	17.2414	9.67742	12.8459	11.5959	16.6667	7.40741	7.69231	3.57143	7.69231
948800	CM001013.3	154045550	4.00123	6.30153e-05	0.0175328	NC_000086.8	Acot9	0	13.3333	0	0	0	2.66667	35.7143	21.4286	8.33333	27.2727	15.3846	21.6267	18.96	17.3913	5.55556	19.0476	30	22.2222
948807	CM001013.3	154045629	4.80514	1.54643e-06	0.000721047	NC_000086.8	Acot9	0	0	4.7619	0	0	0.952381	17.6471	13.6364	20	26.087	5.55556	16.5852	15.6328	11.1111	7.40741	12.5	8	27.2727
948824	CM001013.3	154405820	4.00147	6.29502e-05	0.0175198	NC_000086.8	Ptchd1	4.7619	0	0	0	0	0.952381	12	19.2308	14.2857	13.6364	11.1111	14.0528	13.1004	16.6667	15	4.54545	6.45161	8.69565
948825	CM001013.3	154405821	4.29203	1.77045e-05	0.00583632	NC_000086.8	Ptchd1	0	0	0	0	0	0	7.14286	22.2222	13.6364	16.6667	33.3333	18.6003	18.6003	13.0435	12.5	16.6667	4.54545	9.09091
948827	CM001013.3	154405840	4.75031	2.0311e-06	0.000908276	NC_000086.8	Ptchd1	0	0	0	0	0	0	10.7143	22.2222	18.1818	27.7778	20	19.7792	19.7792	17.3913	25	13.0435	4.34783	9.09091
948828	CM001013.3	154405856	4.89957	9.60481e-07	0.000480855	NC_000086.8	Ptchd1	9.09091	16.6667	0	5.26316	8.33333	7.87081	46.4286	37.5	28.5714	36.8421	33.3333	36.5351	28.6643	34.7826	25	34.7826	13.6364	27.2727
948836	CM001013.3	154406186	4.31024	1.63075e-05	0.0054342	NC_000086.8	Ptchd1	0	0	0	0	5.55556	1.11111	12.5	29.1667	21.2121	25	5.88235	18.7522	17.6411	8.69565	12.5	10	12.1212	16.6667
948844	CM001013.3	154406555	3.85027	0.000117989	0.0302438	NC_000086.8	Ptchd1	0	0	0	0	0	0	22.7273	0	15	15	15.7895	13.7033	13.7033	5	27.7778	13.0435	17.6471	8
948860	CM001013.3	154406708	3.95195	7.75184e-05	0.0210927	NC_000086.8	Ptchd1	0	0	0	0	0	0	10.5263	6.66667	18.1818	13.6364	22.2222	14.2467	14.2467	11.1111	0	13.0435	22.7273	20
948873	CM001013.3	156274682	4.33595	1.45129e-05	0.00491195	NC_000086.8	Sms	0	10	0	0	0	2	13.0435	17.6471	28.5714	14.8148	16.6667	18.1487	16.1487	17.3913	13.3333	7.14286	20.8333	4.7619
948904	CM001013.3	156381386	4.66526	3.08232e-06	0.00129952	NC_000086.8	Mbtps2	0	7.69231	0	0	0	1.53846	21.7391	10.5263	19.0476	34.6154	38.4615	24.878	23.3395	11.7647	41.6667	27.2727	16.6667	5.88235
948908	CM001013.3	156381426	4.07475	4.60647e-05	0.0134051	NC_000086.8	Mbtps2	0	0	0	0	0	0	13.0435	4.7619	17.3913	23.0769	15.3846	14.7316	14.7316	17.6471	16.6667	18.1818	7.14286	5.88235
948909	CM001013.3	156381441	4.04977	5.12685e-05	0.014739	NC_000086.8	Mbtps2	0	0	0	0	0	0	8.69565	4.7619	18.1818	26.9231	46.1538	20.9433	20.9433	11.7647	8.33333	20	0	11.7647
948966	CM001013.3	156826086	4.0033	6.24641e-05	0.0174202	NC_000086.8	Cnksr2	0	0	7.69231	0	0	1.53846	20.8333	5.55556	27.7778	13.1579	17.6471	16.9943	15.4559	18.1818	7.69231	6.66667	16.6667	30
948968	CM001013.3	156826094	3.80211	0.000143471	0.0356229	NC_000086.8	Cnksr2	0	0	0	6.25	0	1.25	16.6667	5.55556	33.3333	21.0526	17.6471	18.851	17.601	15.1515	0	6.66667	27.7778	30
948977	CM001013.3	156826191	4.87906	1.06591e-06	0.000524524	NC_000086.8	Cnksr2	0	0	0	0	7.14286	1.42857	30.7692	29.4118	17.6471	14.2857	18.1818	22.0591	20.6305	8.33333	28.5714	14.2857	4.54545	15.7895
948978	CM001013.3	156826195	4.26584	1.99148e-05	0.0064685	NC_000086.8	Cnksr2	4.16667	0	0	0	7.14286	2.2619	30.7692	38.8889	17.6471	14.2857	9.09091	22.1364	19.8745	16.6667	15.3846	14.2857	4.7619	31.5789
948980	CM001013.3	156826214	5.00495	5.58765e-07	0.000302176	NC_000086.8	Cnksr2	0	0	0	0	0	0	25	33.3333	17.6471	9.52381	18.1818	20.7372	20.7372	12.5	14.2857	0	9.52381	21.0526
948982	CM001013.3	156826222	4.2863	1.81674e-05	0.00595997	NC_000086.8	Cnksr2	0	0	0	0	0	0	30.7692	11.1111	23.5294	4.7619	18.1818	17.6707	17.6707	16.6667	7.14286	7.14286	4.7619	21.0526
948983	CM001013.3	156826229	4.36031	1.29879e-05	0.00447061	NC_000086.8	Cnksr2	0	0	0	5	0	1	23.0769	38.8889	23.5294	4.7619	9.09091	19.8696	18.8696	13.0435	7.14286	14.2857	9.52381	21.0526
948984	CM001013.3	156826231	4.84987	1.23544e-06	0.000593806	NC_000086.8	Cnksr2	0	0	0	0	0	0	23.0769	27.7778	11.7647	14.2857	18.1818	19.0174	19.0174	12.5	0	14.2857	4.7619	15.7895
948985	CM001013.3	156826233	5.23345	1.66374e-07	0.000108043	NC_000086.8	Cnksr2	0	0	0	0	0	0	30.7692	38.8889	17.6471	4.7619	27.2727	23.868	23.868	12.5	7.14286	7.14286	4.7619	21.0526
948986	CM001013.3	156826248	5.0667	4.04778e-07	0.000229748	NC_000086.8	Cnksr2	0	6.66667	0	0	0	1.33333	30.7692	35.2941	25	20	18.1818	25.849	24.5157	8.33333	0	7.69231	0	26.3158
948988	CM001013.3	156826400	5.0295	4.91748e-07	0.000270924	NC_000086.8	Cnksr2	0	0	0	0	0	0	29.4118	18.1818	23.0769	18.1818	20	21.7705	21.7705	16.129	8	13.3333	20	0
948990	CM001013.3	156826413	4.20431	2.61882e-05	0.00816044	NC_000086.8	Cnksr2	0	0	0	0	7.14286	1.42857	17.6471	30.4348	26.9231	9.09091	10	18.8192	17.3906	19.3548	8	13.3333	15	0
948993	CM001013.3	156826429	3.75205	0.000175392	0.0423614	NC_000086.8	Cnksr2	0	0	0	0	0	0	17.6471	17.3913	19.2308	4.54545	10	13.7629	13.7629	9.67742	4	13.3333	25	8.33333
948994	CM001013.3	156826431	4.01154	6.0323e-05	0.0169025	NC_000086.8	Cnksr2	0	0	0	0	0	0	23.5294	21.7391	19.2308	9.09091	0	14.718	14.718	9.67742	8	13.3333	15	0
948999	CM001013.3	156826462	3.71518	0.000203057	0.0479984	NC_000086.8	Cnksr2	0	0	0	0	0	0	11.7647	17.3913	19.2308	13.6364	0	12.4046	12.4046	9.67742	4	20	15	0
949001	CM001013.3	156826484	4.03285	5.51053e-05	0.01562	NC_000086.8	Cnksr2	7.69231	0	0	0	0	1.53846	17.6471	13.0435	23.0769	18.1818	20	18.3899	16.8514	19.3548	16	13.3333	15	8.33333
949003	CM001013.3	156826492	4.17588	2.96833e-05	0.00912394	NC_000086.8	Cnksr2	0	0	0	0	0	0	11.7647	17.3913	11.5385	22.7273	20	16.6843	16.6843	16.129	4	0	25	8.33333
949017	CM001013.3	156826631	4.84808	1.24662e-06	0.000598273	NC_000086.8	Cnksr2	4.34783	0	10	0	0	2.86957	25	30.4348	21.7391	18.1818	12.5	21.5711	18.7016	20	4.34783	23.0769	12.5	5.55556
949050	CM001013.3	158039028	4.85114	1.22753e-06	0.000592101	NC_000086.8	Rps6ka3	0	0	0	0	0	0	16.6667	9.09091	14.2857	30.303	10.5263	16.1745	16.1745	4.16667	11.7647	10.5263	20	0
949054	CM001013.3	158039050	3.81861	0.000134203	0.0336934	NC_000086.8	Rps6ka3	0	0	0	0	0	0	21.0526	9.52381	29.0323	31.5789	0	18.2375	18.2375	15.1515	20	14.2857	13.6364	8.69565
949063	CM001013.3	158039577	5.16524	2.40129e-07	0.000146624	NC_000086.8	Rps6ka3	0	0	0	0	0	0	38.8889	13.0435	16.6667	10.7143	33.3333	22.5293	22.5293	5.26316	10.5263	11.7647	16.6667	6.25
949092	CM001013.3	158197839	4.03838	5.38226e-05	0.0153341	NC_000086.8	Map7d2	0	0	0	0	0	0	3.7037	13.3333	15.7895	23.3333	16	14.432	14.432	7.40741	0	21.0526	5.26316	5.88235
949096	CM001013.3	158197847	4.62886	3.67688e-06	0.00151524	NC_000086.8	Map7d2	0	0	0	0	0	0	14.8148	20	33.3333	23.3333	4	19.0963	19.0963	14.8148	11.7647	10.5263	5.26316	23.5294
949097	CM001013.3	158197848	4.72602	2.28967e-06	0.00101154	NC_000086.8	Map7d2	0	0	0	0	0	0	15.3846	23.8095	7.14286	20.8333	23.0769	18.0495	18.0495	8.33333	17.3913	15.7895	13.6364	0
949108	CM001013.3	158315868	4.4723	7.73832e-06	0.00285928	NC_000086.8	Bclaf3	0	0	0	0	0	0	15.7895	22.2222	20	29.4118	23.0769	22.1001	22.1001	18.75	35.2941	4.54545	5.88235	0
949110	CM001013.3	158315905	4.33483	1.4587e-05	0.00493001	NC_000086.8	Bclaf3	0	0	0	0	0	0	10.5263	22.2222	30	23.5294	15.3846	20.3325	20.3325	18.75	23.5294	0	5.88235	6.66667
949112	CM001013.3	158315921	3.75322	0.000174579	0.04219	NC_000086.8	Bclaf3	0	0	7.69231	0	0	1.53846	15.7895	22.2222	10	31.25	23.0769	20.4677	18.9293	12.5	23.5294	0	0	6.25
949113	CM001013.3	158315927	3.9279	8.56892e-05	0.0230065	NC_000086.8	Bclaf3	0	0	0	0	0	0	10.5263	11.1111	40	25	15.3846	20.4044	20.4044	12.5	17.6471	0	0	0
949115	CM001013.3	158315937	5.23938	1.61119e-07	0.000104845	NC_000086.8	Bclaf3	0	0	7.69231	0	0	1.53846	26.3158	38.8889	50	35.2941	30.7692	36.2536	34.7151	31.25	41.1765	4.54545	11.7647	6.25
949116	CM001013.3	158315945	5.64977	1.60659e-08	1.43689e-05	NC_000086.8	Bclaf3	0	0	0	0	0	0	31.5789	44.4444	50	35.2941	30.7692	38.4173	38.4173	43.75	41.1765	4.54545	11.7647	6.25
949117	CM001013.3	158315949	5.82603	5.67626e-09	5.91489e-06	NC_000086.8	Bclaf3	0	0	0	0	0	0	31.5789	33.3333	50	29.4118	23.0769	33.4802	33.4802	31.25	35.2941	4.54545	5.88235	6.25
949118	CM001013.3	158316250	4.82807	1.37862e-06	0.000652724	NC_000086.8	Bclaf3	8.33333	0	0	0	6.66667	3	31.25	20	24	26.1905	25	25.2881	22.2881	10.5263	16.6667	50	8	10
949149	CM001013.3	158410632	3.86314	0.000111939	0.0289168	NC_000086.8	Sh3kbp1	0	30.7692	0	0	0	6.15385	37.5	50	45.4545	18.1818	20	34.2273	28.0734	16.6667	36.3636	40	21.7391	41.6667
949181	CM001013.3	159173838	3.86861	0.000109456	0.0283934	NC_000086.8	Adgrg2	0	7.69231	4.54545	0	0	2.44755	16.6667	12.5	26.6667	15	25	19.1667	16.7191	21.4286	11.1111	10.5263	25	20
949185	CM001013.3	159201789	3.85642	0.00011506	0.0295647	NC_000086.8	Adgrg2	5.55556	0	8.69565	6.25	0	4.10024	30.7692	16.6667	17.8571	17.1429	19.0476	20.2967	16.1965	25	18.1818	7.40741	22.2222	10
949189	CM001013.3	159284923	4.29412	1.75388e-05	0.00579172	NC_000086.8	Phka2	4.54545	10	0	0	0	2.90909	26.087	33.3333	25	15.625	14.2857	22.8662	19.9571	13.6364	35.7143	6.66667	15.7895	0
949190	CM001013.3	159284924	5.34175	9.20553e-08	6.45117e-05	NC_000086.8	Phka2	0	0	0	0	0	0	10	11.1111	21.875	20.5128	13.3333	15.3665	15.3665	10	5	4.54545	19.2308	8.33333
949191	CM001013.3	159284947	4.3915	1.12573e-05	0.00395073	NC_000086.8	Phka2	9.52381	9.52381	0	3.7037	0	4.55026	27.2727	6.66667	29.0323	25.641	13.3333	20.3892	15.8389	20	18.1818	13.0435	23.0769	8.33333
949219	CM001013.3	160500912	5.12366	2.99654e-07	0.00017761	NC_000086.8	Rai2	0	0	0	0	0	0	29.0323	34.7826	14.8148	18.75	15	22.4759	22.4759	9.52381	0	8.69565	20	5.88235
949248	CM001013.3	160942202	4.46737	7.91881e-06	0.00291352	NC_000086.8	Nhs	0	0	4.7619	0	0	0.952381	10.5263	23.0769	14.8148	9.67742	26.087	16.8365	15.8841	5	13.0435	5.55556	12.5	13.3333
949262	CM001013.3	160942368	4.339	1.43135e-05	0.00485307	NC_000086.8	Nhs	0	0	0	0	0	0	18.1818	33.3333	14.2857	29.0323	10.7143	21.1095	21.1095	37.5	24	19.2308	0	7.14286
949307	CM001013.3	161426392	3.92377	8.71733e-05	0.0233391	NC_000086.8	Reps2	0	0	0	0	0	0	25	19.0476	11.7647	10	13.3333	15.8291	15.8291	8.69565	23.3333	21.0526	0	20.6897
949308	CM001013.3	161426401	4.29913	1.71472e-05	0.0056762	NC_000086.8	Reps2	0	6.25	0	0	0	1.25	25	9.52381	11.7647	20	20	17.2577	16.0077	4.34783	13.3333	10.5263	13.0435	13.7931
949334	CM001013.3	161611695	5.10972	3.2264e-07	0.000189112	NC_000086.8	Txlng	0	0	4.7619	0	0	0.952381	31.5789	33.3333	26.6667	60	7.69231	31.8543	30.9019	21.4286	23.5294	14.2857	21.0526	4.7619
949335	CM001013.3	161611704	5.22554	1.73647e-07	0.000112076	NC_000086.8	Txlng	0	0	0	0	0	0	19.0476	41.6667	6.66667	35	15.3846	23.5531	23.5531	6.89655	17.6471	12.5	10.5263	4.7619
949336	CM001013.3	161611720	4.60771	4.07133e-06	0.00165484	NC_000086.8	Txlng	0	0	4.7619	9.09091	0	2.77056	20	33.3333	33.3333	30	7.69231	24.8718	22.1012	10.3448	11.7647	12.5	10.5263	4.7619
949345	CM001013.3	161611934	4.51201	6.42168e-06	0.00242462	NC_000086.8	Txlng	0	0	0	0	0	0	22.2222	13.6364	13.6364	21.4286	5.26316	15.2373	15.2373	16	17.6471	3.7037	13.0435	8.33333
949346	CM001013.3	161611968	3.87886	0.000104946	0.0274481	NC_000086.8	Txlng	8.33333	0	6.66667	4.7619	4.54545	4.86147	17.6471	25	30.4348	25	15.7895	22.7743	17.9128	28	17.6471	19.2308	28.5714	0
949382	CM001013.3	162691840	4.2147	2.50114e-05	0.00783999	NC_000086.8	Ap1s2	25	0	0	5.55556	5.26316	7.16374	47.0588	17.6471	38.7097	25.9259	30.4348	31.9553	24.7915	29.6296	22.5806	44.4444	18.1818	17.6471
949388	CM001013.3	162691867	4.65013	3.31731e-06	0.0013869	NC_000086.8	Ap1s2	0	0	4.54545	0	0	0.909091	9.09091	25	9.09091	23.8095	15.7895	16.5562	15.6471	10.3448	21.4286	5.55556	10.7143	6.25
949393	CM001013.3	162691894	4.57094	4.85542e-06	0.00192499	NC_000086.8	Ap1s2	0	0	0	4.7619	0	0.952381	9.375	20.6897	9.09091	23.8095	21.0526	16.8035	15.8512	20.6897	10.7143	11.7647	10.7143	6.25
949397	CM001013.3	162691926	3.70684	0.000209862	0.0494104	NC_000086.8	Ap1s2	15.3846	0	0	10	0	5.07692	14.2857	20.8333	14.2857	18.9189	27.2727	19.1193	14.0424	14.2857	28	14.2857	10	11.1111
949408	CM001013.3	162692002	4.12068	3.77756e-05	0.0112688	NC_000086.8	Ap1s2	0	0	0	0	0	0	6.89655	20	3.7037	16.129	20	13.3459	13.3459	11.5385	8.33333	0	0	5.88235
949411	CM001013.3	162692023	5.25576	1.47415e-07	9.6922e-05	NC_000086.8	Ap1s2	0	0	0	0	0	0	34.4828	20	7.40741	25.8065	13.3333	20.206	20.206	19.2308	12.5	21.4286	0	5.88235
949412	CM001013.3	162692025	4.5498	5.36977e-06	0.00208884	NC_000086.8	Ap1s2	0	3.7037	0	5	0	1.74074	27.5862	16	14.8148	19.3548	20	19.5512	17.8104	19.2308	16.6667	14.2857	0	11.7647
949431	CM001013.3	162741011	4.53747	5.69318e-06	0.00220024	NC_000086.8	Zrsr2	0	4.54545	0	0	0	0.909091	23.0769	18.75	20	14.8148	12.5	17.8283	16.9193	4.7619	20	9.52381	14.2857	18.75
949433	CM001013.3	162741015	3.84883	0.000118683	0.0303644	NC_000086.8	Zrsr2	8.33333	0	0	0	0	1.66667	26.9231	25	24	14.8148	6.25	19.3976	17.7309	9.52381	33.3333	9.52381	8.57143	37.5
949483	CM001013.3	163165137	4.28205	1.85183e-05	0.00606463	NC_000086.8	Vegfd	0	0	0	0	0	0	11.1111	16.6667	25	10.7143	8.69565	14.4375	14.4375	26.9231	6.45161	4.34783	9.52381	8
949484	CM001013.3	163165139	4.19609	2.71561e-05	0.00841792	NC_000086.8	Vegfd	0	0	0	7.69231	0	1.53846	18.5185	16.6667	20.8333	14.2857	8.69565	15.8	14.2615	23.0769	6.45161	13.0435	14.2857	12
949539	CM001013.3	165022002	4.6923	2.70156e-06	0.00116113	NC_000086.8	Gpm6b	0	0	0	0	0	0	31.25	29.4118	23.3333	19.4444	4.7619	21.6403	21.6403	10.7143	27.2727	28.5714	12	0
949541	CM001013.3	165022457	4.7818	1.73732e-06	0.00079329	NC_000086.8	Gpm6b	5.88235	0	5.88235	0	0	2.35294	42.1053	25	19.2308	18.1818	19.0476	24.7131	22.3602	15.3846	25	9.09091	33.3333	5.88235
949560	CM001013.3	165223790	3.80362	0.000142595	0.0354331	NC_000086.8	Trappc2	0	9.09091	0	6.66667	0	3.15152	20.5128	25	13.7931	47.0588	8.33333	22.9396	19.7881	10.5263	20	9.52381	25	31.8182
949570	CM001013.3	165223862	4.03923	5.36274e-05	0.0153106	NC_000086.8	Trappc2	0	0	0	0	10	2	14.2857	13.3333	21.4286	20	13.3333	16.4762	14.4762	0	16	12.5	20.8333	7.69231
949574	CM001013.3	165223877	3.89754	9.7174e-05	0.0256838	NC_000086.8	Trappc2	0	0	0	0	0	0	8.69565	6.66667	16	8.82353	16.6667	11.3705	11.3705	0	6.66667	4.16667	13.6364	13.3333
949642	CM001013.3	166165102	3.90611	9.37951e-05	0.0248738	NC_000086.8	Prps2	0	0	0	0	0	0	13.6364	12.5	32.2581	3.84615	14.2857	15.3053	15.3053	13.3333	5.26316	15.7895	10	35.2941
949653	CM001013.3	166165368	4.14788	3.35567e-05	0.0101537	NC_000086.8	Prps2	0	0	5	0	0	1	33.3333	28.5714	16.6667	18.75	35.2941	26.5231	25.5231	26.6667	0	14.2857	37.5	27.7778
949654	CM001013.3	166165370	3.86131	0.000112781	0.0290766	NC_000086.8	Prps2	0	6.25	0	0	0	1.25	22.2222	21.4286	13.3333	18.75	29.4118	21.0292	19.7792	26.6667	0	25	25	16.6667
949667	CM001013.3	167578194	4.20106	2.65671e-05	0.00825956	NC_000086.8	Arhgap6	0	0	0	0	0	0	17.8571	4.54545	12.1212	25	11.1111	14.127	14.127	9.09091	23.5294	18.75	4.16667	4.34783
949683	CM001013.3	168103345	5.38869	7.09741e-08	5.14548e-05	NC_000086.8	Hccs	0	0	0	0	7.40741	1.48148	14.2857	20	31.8182	28.5714	33.3333	25.6017	24.1203	6.25	0	10.5263	9.52381	5.88235
949702	CM001013.3	168662849	3.72832	0.000192759	0.0459065	NC_000086.8	Mid1	0	0	0	0	4.7619	0.952381	7.69231	20.6897	10	19.2308	8.33333	13.1892	12.2368	4	9.52381	25	10	5.55556
